# Supplementary material for: Proteomic atlas of organ vasculopathies triggered by Staphylococcus aureus sepsis
Source: Nat Commun. 2019 Oct 11;10:4656. doi: 10.1038/s41467-019-12672-x (PMC6789120; doi:10.1038/s41467-019-12672-x)
Supplement: Supplementary file 4 — Supplementary Data 1 [file 41467_2019_12672_MOESM4_ESM.xlsx]

## Sheet: Liver
MaxQuant output of the protein and peptide identifications obtained from 2D-LC-MS/MS of biotinylated murine Liver and Kidney samples.
Entry	Entry name	Protein names	Gene names	Length	LFQ intensity Biotinylated_Liver	LFQ intensity PBS_Liver	Log2 FC (Biotin/PBS)	N: Unique peptides	N: Sequence coverage [%]	N: Mol. weight [kDa]	N: Score	N: Intensity	N: MS/MS count	Gene ontology (cellular component)	Gene ontology (molecular function)	Subcellular location [CC]
Q99JT9	MTND_MOUSE	1,2-dihydroxy-3-keto-5-methylthiopentene dioxygenase (EC 1.13.11.54) (Acireductone dioxygenase (Fe(2+)-requiring)) (ARD) (Fe-ARD) (Membrane-type 1 matrix metalloproteinase cytoplasmic tail-binding protein 1) (MTCBP-1)	Adi1 Mtcbp1	179	30.3238	0	30.3238	4	34.6	21.523	4.2766	149870000	4	cytoplasm [GO:0005737]; nucleus [GO:0005634]; plasma membrane [GO:0005886]	acireductone dioxygenase [iron(II)-requiring] activity [GO:0010309]; metal ion binding [GO:0046872]; oxidoreductase activity [GO:0016491]	Cytoplasm
Q9DBL9	ABHD5_MOUSE	1-acylglycerol-3-phosphate O-acyltransferase ABHD5 (EC 2.3.1.51) (Abhydrolase domain-containing protein 5) (Lipid droplet-binding protein CGI-58) (Protein CGI-58)	Abhd5	351	27.2325	0	27.2325	3	14.2	39.154	3.3859	13497000	2	cytosol [GO:0005829]; lipid droplet [GO:0005811]	1-acylglycerol-3-phosphate O-acyltransferase activity [GO:0003841]; lysophosphatidic acid acyltransferase activity [GO:0042171]	Cytoplasm
Q60991	CP7B1_MOUSE	25-hydroxycholesterol 7-alpha-hydroxylase (EC 1.14.14.29) (Cytochrome P450 7B1) (Hippocampal transcript 1 protein) (HCT-1) (Oxysterol 7-alpha-hydroxylase)	Cyp7b1	507	33.8386	31.8455	1.9931	9	21.3	58.47	10.171	1485300000	18	endoplasmic reticulum membrane [GO:0005789]; intracellular membrane-bounded organelle [GO:0043231]; organelle membrane [GO:0031090]	heme binding [GO:0020037]; iron ion binding [GO:0005506]; oxysterol 7-alpha-hydroxylase activity [GO:0008396]	Endoplasmic reticulum
Q9DCA2	RT11_MOUSE	28S ribosomal protein S11, mitochondrial (MRP-S11) (S11mt)	Mrps11	191	29.4241	0	29.4241	3	19.4	20.208	11.532	88793000	4	mitochondrial small ribosomal subunit [GO:0005763]; mitochondrion [GO:0005739]	mRNA 5'-UTR binding [GO:0048027]; small ribosomal subunit rRNA binding [GO:0070181]; structural constituent of ribosome [GO:0003735]	Mitochondrion
Q99N84	RT18B_MOUSE	28S ribosomal protein S18b, mitochondrial (MRP-S18-b) (Mrps18-b) (S18mt-b) (28S ribosomal protein S18-2, mitochondrial) (MRP-S18-2)	Mrps18b	254	26.1921	0	26.1921	2	19.3	28.702	4.9178	49362000	4	cell junction [GO:0030054]; mitochondrial small ribosomal subunit [GO:0005763]; mitochondrion [GO:0005739]; nucleoplasm [GO:0005654]	structural constituent of ribosome [GO:0003735]	Mitochondrion
Q924T2	RT02_MOUSE	28S ribosomal protein S2, mitochondrial (MRP-S2) (S2mt)	Mrps2	291	28.6692	0	28.6692	2	7.9	32.313	6.6481	149670000	3	mitochondrial small ribosomal subunit [GO:0005763]; mitochondrion [GO:0005739]	structural constituent of ribosome [GO:0003735]	Mitochondrion
Q9CXW2	RT22_MOUSE	28S ribosomal protein S22, mitochondrial (MRP-S22) (S22mt)	Mrps22 Rpms22	359	29.1582	0	29.1582	4	12.3	41.192	3.9533	237620000	3	mitochondrial small ribosomal subunit [GO:0005763]; mitochondrion [GO:0005739]	structural constituent of ribosome [GO:0003735]	Mitochondrion
Q61733	RT31_MOUSE	28S ribosomal protein S31, mitochondrial (MRP-S31) (S31mt) (Imogen 38)	Mrps31 Imogn38	384	25.3757	0	25.3757	2	6	43.88	3.0644	70226000	3	mitochondrial small ribosomal subunit [GO:0005763]; mitochondrion [GO:0005739]; nucleolus [GO:0005730]	protein domain specific binding [GO:0019904]; structural constituent of ribosome [GO:0003735]	Mitochondrion
Q9JIK9	RT34_MOUSE	28S ribosomal protein S34, mitochondrial (MRP-S34) (S34mt) (T-complex expressed gene 2 protein)	Mrps34 Tce2	218	29.5867	0	29.5867	3	17.4	25.826	20.702	139230000	5	mitochondrial small ribosomal subunit [GO:0005763]; mitochondrion [GO:0005739]	structural constituent of ribosome [GO:0003735]	Mitochondrion
Q9D7N3	RT09_MOUSE	28S ribosomal protein S9, mitochondrial (MRP-S9) (S9mt)	Mrps9	390	29.9798	0	29.9798	4	16.9	44.929	14.847	133240000	6	mitochondrial small ribosomal subunit [GO:0005763]; mitochondrion [GO:0005739]; nucleolus [GO:0005730]	RNA binding [GO:0003723]; structural constituent of ribosome [GO:0003735]	Mitochondrion
Q9EQC1	3BHS7_MOUSE	3 beta-hydroxysteroid dehydrogenase type 7 (3 beta-hydroxysteroid dehydrogenase type VII) (3-beta-HSD VII) (3-beta-hydroxy-Delta(5)-C27 steroid oxidoreductase) (C(27) 3-beta-HSD) (EC 1.1.1.-) (Cholest-5-ene-3-beta,7-alpha-diol 3-beta-dehydrogenase) (EC 1.1.1.181)	Hsd3b7	369	28.8028	0	28.8028	2	7.3	41.135	15.733	107810000	3	endoplasmic reticulum membrane [GO:0005789]; integral component of membrane [GO:0016021]; intracellular membrane-bounded organelle [GO:0043231]; lipid droplet [GO:0005811]	3-beta-hydroxy-delta5-steroid dehydrogenase activity [GO:0003854]; cholest-5-ene-3-beta,7-alpha-diol 3-beta-dehydrogenase activity [GO:0047016]	Endoplasmic reticulum
Q99N96	RM01_MOUSE	39S ribosomal protein L1, mitochondrial (L1mt) (MRP-L1)	Mrpl1	336	25.4706	0	25.4706	3	10.4	37.596	4.145	96298000	3	box H/ACA snoRNP complex [GO:0031429]; mitochondrial large ribosomal subunit [GO:0005762]; mitochondrion [GO:0005739]	box H/ACA snoRNA binding [GO:0034513]; structural constituent of ribosome [GO:0003735]	Mitochondrion
Q9D1P0	RM13_MOUSE	39S ribosomal protein L13, mitochondrial (L13mt) (MRP-L13)	Mrpl13	178	25.3902	0	25.3902	1	8.4	20.677	0.60787	23528000	2	mitochondrial large ribosomal subunit [GO:0005762]; mitochondrial ribosome [GO:0005761]; mitochondrion [GO:0005739]	mRNA binding [GO:0003729]; structural constituent of ribosome [GO:0003735]	Mitochondrion
Q99N92	RM27_MOUSE	39S ribosomal protein L27, mitochondrial (L27mt) (MRP-L27)	Mrpl27	148	26.4903	0	26.4903	2	18.9	15.944	2.5542	47215000	3	mitochondrial large ribosomal subunit [GO:0005762]; mitochondrion [GO:0005739]	structural constituent of ribosome [GO:0003735]	Mitochondrion
Q8K2Y7	RM47_MOUSE	39S ribosomal protein L47, mitochondrial (L47mt) (MRP-L47)	Mrpl47	252	26.3677	0	26.3677	3	13.5	29.725	25.431	56916000	3	mitochondrial large ribosomal subunit [GO:0005762]; mitochondrion [GO:0005739]	structural constituent of ribosome [GO:0003735]	Mitochondrion
Q9D1H8	RM53_MOUSE	39S ribosomal protein L53, mitochondrial (L53mt) (MRP-L53)	Mrpl53	118	27.8378	0	27.8378	2	23.7	12.737	3.4254	12080000	2	mitochondrial large ribosomal subunit [GO:0005762]; mitochondrion [GO:0005739]		Mitochondrion
Q9CZ83	RM55_MOUSE	39S ribosomal protein L55, mitochondrial (L55mt) (MRP-L55)	Mrpl55	127	27.0167	0	27.0167	2	24.4	15.121	4.9685	29177000	3	mitochondrial large ribosomal subunit [GO:0005762]; mitochondrion [GO:0005739]	structural constituent of ribosome [GO:0003735]	Mitochondrion
Q99N94	RM09_MOUSE	39S ribosomal protein L9, mitochondrial (L9mt) (MRP-L9)	Mrpl9	265	28.5598	0	28.5598	5	25.3	30.244	5.5257	73911000	6	mitochondrial large ribosomal subunit [GO:0005762]; mitochondrion [GO:0005739]	RNA binding [GO:0003723]; structural constituent of ribosome [GO:0003735]	Mitochondrion
P62245	RS15A_MOUSE	40S ribosomal protein S15a	Rps15a	130	32.1284	0	32.1284	2	13.8	14.839	1.4049	1611800000	5	cytoplasm [GO:0005737]; cytosolic small ribosomal subunit [GO:0022627]; mitochondrion [GO:0005739]	structural constituent of ribosome [GO:0003735]	Other
P62858	RS28_MOUSE	40S ribosomal protein S28	Rps28	69	28.5935	25.1862	3.4073	2	23.2	7.8409	8.5514	239290000	5	cytoplasmic side of rough endoplasmic reticulum membrane [GO:0098556]; cytosolic small ribosomal subunit [GO:0022627]; polysomal ribosome [GO:0042788]	RNA binding [GO:0003723]; structural constituent of ribosome [GO:0003735]	Cytoplasm
P97461	RS5_MOUSE	40S ribosomal protein S5 [Cleaved into: 40S ribosomal protein S5, N-terminally processed]	Rps5	204	28.7048	0	28.7048	1	4.9	22.889	1.1853	271170000	2	cytosolic small ribosomal subunit [GO:0022627]; ribonucleoprotein complex [GO:1990904]	mRNA binding [GO:0003729]; rRNA binding [GO:0019843]; structural constituent of ribosome [GO:0003735]	Other
Q8VC19	HEM1_MOUSE	5-aminolevulinate synthase, nonspecific, mitochondrial (ALAS-H) (EC 2.3.1.37) (5-aminolevulinic acid synthase 1) (Delta-ALA synthase 1) (Delta-aminolevulinate synthase 1)	Alas1	642	26.9567	0	26.9567	4	8.6	71.017	3.1841	64394000	5	cytosol [GO:0005829]; mitochondrial matrix [GO:0005759]; mitochondrion [GO:0005739]; nucleoplasm [GO:0005654]	5-aminolevulinate synthase activity [GO:0003870]; identical protein binding [GO:0042802]; pyridoxal phosphate binding [GO:0030170]	Mitochondrion
Q9R078	AAKB1_MOUSE	5'-AMP-activated protein kinase subunit beta-1 (AMPK subunit beta-1) (AMPKb)	Prkab1	270	26.5532	0	26.5532	4	23	30.308	42.229	122540000	5	cytosol [GO:0005829]; nucleotide-activated protein kinase complex [GO:0031588]; nucleus [GO:0005634]; protein-containing complex [GO:0032991]	AMP-activated protein kinase activity [GO:0004679]; protein kinase activity [GO:0004672]; protein kinase binding [GO:0019901]	Other
P97478	COQ7_MOUSE	5-demethoxyubiquinone hydroxylase, mitochondrial (DMQ hydroxylase) (EC 1.14.13.-) (Timing protein clk-1 homolog) (Ubiquinone biosynthesis monooxygenase COQ7)	Coq7	217	28.2498	0	28.2498	3	13.4	24.041	2.786	137420000	3	mitochondrial inner membrane [GO:0005743]; mitochondrion [GO:0005739]; nucleus [GO:0005634]	chromatin binding [GO:0003682]; metal ion binding [GO:0046872]; monooxygenase activity [GO:0004497]	Mitochondrion
Q9CRB3	HIUH_MOUSE	5-hydroxyisourate hydrolase (HIU hydrolase) (HIUHase) (EC 3.5.2.17) (Transthyretin-related protein)	Urah	118	28.637	0	28.637	2	13.6	13.559	0.88269	844620000	2	mitochondrion [GO:0005739]; peroxisome [GO:0005777]	hydrolase activity [GO:0016787]; hydroxyisourate hydrolase activity [GO:0033971]	Other
Q61503	5NTD_MOUSE	5'-nucleotidase (5'-NT) (EC 3.1.3.5) (Ecto-5'-nucleotidase) (CD antigen CD73)	Nt5e Nt5 Nte	576	30.697	0	30.697	5	10.4	63.864	12.014	287930000	5	anchored component of membrane [GO:0031225]; cell surface [GO:0009986]; cytosol [GO:0005829]; membrane [GO:0016020]; nucleoplasm [GO:0005654]; plasma membrane [GO:0005886]; synaptic membrane [GO:0097060]	5'-nucleotidase activity [GO:0008253]; ferrous iron binding [GO:0008198]; nucleotide binding [GO:0000166]	Membrane
Q6ZWV3	RL10_MOUSE	60S ribosomal protein L10 (Protein QM homolog) (Ribosomal protein L10)	Rpl10 Qm	214	30.1623	0	30.1623	2	11.2	24.604	1.9971	65870000	3	cytoplasm [GO:0005737]; cytosol [GO:0005829]; cytosolic large ribosomal subunit [GO:0022625]; endoplasmic reticulum [GO:0005783]; nucleus [GO:0005634]; protein-containing complex [GO:0032991]	RNA binding [GO:0003723]; structural constituent of ribosome [GO:0003735]; translation regulator activity [GO:0045182]	Other
P19253	RL13A_MOUSE	60S ribosomal protein L13a (Transplantation antigen P198) (Tum-P198 antigen)	Rpl13a P198 Tstap198-7	203	29.7596	28.085	1.6746	4	13.8	23.464	3.9061	722970000	8	cytosolic large ribosomal subunit [GO:0022625]; GAIT complex [GO:0097452]; ribonucleoprotein complex [GO:1990904]; ribosome [GO:0005840]	mRNA binding [GO:0003729]; structural constituent of ribosome [GO:0003735]	Other
P67984	RL22_MOUSE	60S ribosomal protein L22 (Heparin-binding protein HBp15)	Rpl22	128	30.6754	0	30.6754	2	18.8	14.759	2.5841	976700000	3	cytoplasm [GO:0005737]; cytosolic large ribosomal subunit [GO:0022625]; nucleus [GO:0005634]; ribonucleoprotein complex [GO:1990904]; ribosome [GO:0005840]	heparin binding [GO:0008201]; RNA binding [GO:0003723]; structural constituent of ribosome [GO:0003735]	Other
P41105	RL28_MOUSE	60S ribosomal protein L28	Rpl28	137	29.8802	0	29.8802	2	15.3	15.733	7.4354	541820000	3	cell body [GO:0044297]; cytoplasmic ribonucleoprotein granule [GO:0036464]; cytosolic large ribosomal subunit [GO:0022625]; dendrite [GO:0030425]	structural constituent of ribosome [GO:0003735]	Other
P47964	RL36_MOUSE	60S ribosomal protein L36	Rpl36	105	27.9559	0	27.9559	2	11.4	12.215	2.1736	390680000	3	cytosolic large ribosomal subunit [GO:0022625]	RNA binding [GO:0003723]; structural constituent of ribosome [GO:0003735]	Cytoplasm
Q9JJI8	RL38_MOUSE	60S ribosomal protein L38	Rpl38	70	29.6458	0	29.6458	3	35.7	8.2038	4.0669	197740000	7	cytosolic large ribosomal subunit [GO:0022625]; eukaryotic 80S initiation complex [GO:0033291]; polysomal ribosome [GO:0042788]	RNA binding [GO:0003723]; structural constituent of ribosome [GO:0003735]	Other
O35381	AN32A_MOUSE	Acidic leucine-rich nuclear phosphoprotein 32 family member A (Acidic nuclear phosphoprotein pp32) (Leucine-rich acidic nuclear protein) (LANP) (Potent heat-stable protein phosphatase 2A inhibitor I1PP2A)	Anp32a Anp32 Lanp	247	31.9223	30.6787	1.2436	2	12.1	28.537	3.9345	467210000	10	cytoplasm [GO:0005737]; endoplasmic reticulum [GO:0005783]; nuclear matrix [GO:0016363]; nucleus [GO:0005634]; perinuclear region of cytoplasm [GO:0048471]	histone binding [GO:0042393]	Nucleus
E9PZJ8	ASCC3_MOUSE	Activating signal cointegrator 1 complex subunit 3 (EC 3.6.4.12)	Ascc3	2198	26.3375	0	26.3375	2	1.2	250.55	1.8662	23058000	3	activating signal cointegrator 1 complex [GO:0099053]; cytosol [GO:0005829]; intracellular [GO:0005622]; nucleus [GO:0005634]	ATP binding [GO:0005524]; ATP-dependent 3'-5' DNA helicase activity [GO:0043140]; nucleic acid binding [GO:0003676]	Nucleus
Q91YX5	LGAT1_MOUSE	Acyl-CoA:lysophosphatidylglycerol acyltransferase 1 (EC 2.3.1.-)	Lpgat1 Fam34a	370	28.0872	0	28.0872	3	9.7	43.088	2.7444	30745000	3	cytoplasm [GO:0005737]; endoplasmic reticulum membrane [GO:0005789]; integral component of membrane [GO:0016021]	transferase activity, transferring acyl groups [GO:0016746]	Endoplasmic reticulum
P31786	ACBP_MOUSE	Acyl-CoA-binding protein (ACBP) (Diazepam-binding inhibitor) (DBI) (Endozepine) (EP)	Dbi	87	34.3259	31.8946	2.4313	6	51.7	10	52.475	11551000000	33	contractile fiber [GO:0043292]; cytoplasm [GO:0005737]; extracellular space [GO:0005615]; Golgi apparatus [GO:0005794]; mitochondrion [GO:0005739]; nucleus [GO:0005634]; perinuclear endoplasmic reticulum [GO:0097038]; plasma membrane [GO:0005886]; synaptic vesicle [GO:0008021]	benzodiazepine receptor binding [GO:0030156]; fatty-acyl-CoA binding [GO:0000062]; lipid binding [GO:0008289]; long-chain fatty acyl-CoA binding [GO:0036042]; protein dimerization activity [GO:0046983]	Endoplasmic reticulum
P97823	LYPA1_MOUSE	Acyl-protein thioesterase 1 (APT-1) (EC 3.1.2.-) (Lysophospholipase 1) (Lysophospholipase I) (LPL-I) (LysoPLA I)	Lypla1 Apt1 Pla1a	230	31.0149	0	31.0149	2	10.4	24.687	1.6439	623910000	3	cytosol [GO:0005829]; mitochondrion [GO:0005739]	carboxylic ester hydrolase activity [GO:0052689]; lipase activity [GO:0016298]; lysophospholipase activity [GO:0004622]; palmitoyl-(protein) hydrolase activity [GO:0008474]	Cytoplasm
Q9CR95	NECP1_MOUSE	Adaptin ear-binding coat-associated protein 1 (NECAP endocytosis-associated protein 1) (NECAP-1)	Necap1	275	27.4789	0	27.4789	2	16	29.639	4.9669	43634000	5	clathrin-coated pit [GO:0005905]; clathrin vesicle coat [GO:0030125]; plasma membrane [GO:0005886]		Cytoplasm
Q9D1J1	NECP2_MOUSE	Adaptin ear-binding coat-associated protein 2 (NECAP endocytosis-associated protein 2) (NECAP-2)	Necap2	266	22.935	0	22.935	2	17.3	28.598	2.7949	31922000	2	clathrin vesicle coat [GO:0030125]; intracellular [GO:0005622]; plasma membrane [GO:0005886]		Cytoplasm
Q8JZZ7	AGRL2_MOUSE	Adhesion G protein-coupled receptor L2 (Calcium-independent alpha-latrotoxin receptor 2) (CIRL-2) (Latrophilin-2)	Adgrl2 Kiaa0786 Lphn2	1487	29.3976	0	29.3976	6	5.9	166.58	53.627	201110000	8	integral component of membrane [GO:0016021]; neuron projection [GO:0043005]	carbohydrate binding [GO:0030246]; G-protein coupled receptor activity [GO:0004930]; PDZ domain binding [GO:0030165]	Membrane
Q923X1	AGRL4_MOUSE	Adhesion G protein-coupled receptor L4 (EGF, latrophilin seven transmembrane domain-containing protein 1)	Adgrl4 Eltd1	739	28.7909	0	28.7909	3	7.8	82.245	17.401	46969000	3	cytoplasmic vesicle [GO:0031410]; integral component of membrane [GO:0016021]; plasma membrane [GO:0005886]	calcium ion binding [GO:0005509]; G-protein coupled receptor activity [GO:0004930]; protein dimerization activity [GO:0046983]	Membrane
P56528	CD38_MOUSE	ADP-ribosyl cyclase/cyclic ADP-ribose hydrolase 1 (EC 3.2.2.6) (2'-phospho-ADP-ribosyl cyclase) (2'-phospho-ADP-ribosyl cyclase/2'-phospho-cyclic-ADP-ribose transferase) (EC 2.4.99.20) (2'-phospho-cyclic-ADP-ribose transferase) (ADP-ribosyl cyclase 1) (ADPRC 1) (Cyclic ADP-ribose hydrolase 1) (cADPr hydrolase 1) (I-19) (NIM-R5 antigen) (CD antigen CD38)	Cd38	304	29.8639	0	29.8639	2	6.9	34.407	3.9586	213240000	6	basolateral plasma membrane [GO:0016323]; cell surface [GO:0009986]; integral component of membrane [GO:0016021]; intracellular membrane-bounded organelle [GO:0043231]; membrane [GO:0016020]; nucleus [GO:0005634]; plasma membrane [GO:0005886]; secretory granule membrane [GO:0030667]	hydrolase activity, acting on glycosyl bonds [GO:0016798]; identical protein binding [GO:0042802]; NAD(P)+ nucleosidase activity [GO:0050135]; NAD+ nucleosidase activity [GO:0003953]; NAD+ nucleotidase, cyclic ADP-ribose generating [GO:0061809]; phosphorus-oxygen lyase activity [GO:0016849]; transferase activity [GO:0016740]	Membrane
P61750	ARF4_MOUSE	ADP-ribosylation factor 4	Arf4	180	28.8893	0	28.8893	2	40	20.396	2.9597	386130000	2	cytoplasm [GO:0005737]; cytosol [GO:0005829]; dendritic spine [GO:0043197]; Golgi apparatus [GO:0005794]; plasma membrane [GO:0005886]; ruffle membrane [GO:0032587]	epidermal growth factor receptor binding [GO:0005154]; GTP binding [GO:0005525]	Golgi
A2ASQ1	AGRIN_MOUSE	Agrin [Cleaved into: Agrin N-terminal 110 kDa subunit; Agrin C-terminal 110 kDa subunit; Agrin C-terminal 90 kDa fragment (C90); Agrin C-terminal 22 kDa fragment (C22)]	Agrn Agrin	1950	30.3628	26.0043	4.3585	10	8.1	207.54	60.721	349810000	18	axonal growth cone [GO:0044295]; basal lamina [GO:0005605]; basement membrane [GO:0005604]; cell junction [GO:0030054]; cell surface [GO:0009986]; cytosol [GO:0005829]; extracellular matrix [GO:0031012]; extracellular region [GO:0005576]; extracellular space [GO:0005615]; Golgi lumen [GO:0005796]; integral component of membrane [GO:0016021]; plasma membrane [GO:0005886]; synapse [GO:0045202]; syn…	acetylcholine receptor regulator activity [GO:0030548]; ATPase inhibitor activity [GO:0042030]; BMP binding [GO:0036122]; calcium ion binding [GO:0005509]; chondroitin sulfate binding [GO:0035374]; dystroglycan binding [GO:0002162]; heparan sulfate proteoglycan binding [GO:0043395]; ion channel binding [GO:0044325]; sialic acid binding [GO:0033691]; transforming growth factor beta binding [GO:005…	Membrane
Q00897	A1AT4_MOUSE	Alpha-1-antitrypsin 1-4 (Alpha-1 protease inhibitor 4) (Serine protease inhibitor 1-4) (Serine protease inhibitor A1d) (Serpin A1d)	Serpina1d Dom4 Spi1-4	413	31.5282	30.4253	1.1029	4	23.2	45.998	109.74	1554500000	19	endoplasmic reticulum [GO:0005783]; extracellular region [GO:0005576]; extracellular space [GO:0005615]; Golgi apparatus [GO:0005794]; intracellular membrane-bounded organelle [GO:0043231]	endopeptidase inhibitor activity [GO:0004866]; identical protein binding [GO:0042802]; protease binding [GO:0002020]; serine-type endopeptidase inhibitor activity [GO:0004867]	Secreted
P55302	AMRP_MOUSE	Alpha-2-macroglobulin receptor-associated protein (Alpha-2-MRAP) (Heparin-binding protein 44) (HBP-44) (Low density lipoprotein receptor-related protein-associated protein 1) (RAP)	Lrpap1	360	30.3217	27.7041	2.6176	7	26.9	42.215	77.059	666720000	16	cell surface [GO:0009986]; cis-Golgi network [GO:0005801]; cytoplasm [GO:0005737]; endoplasmic reticulum [GO:0005783]; endoplasmic reticulum-Golgi intermediate compartment [GO:0005793]; endosome [GO:0005768]; endosome lumen [GO:0031904]; extracellular region [GO:0005576]; Golgi apparatus [GO:0005794]; Golgi lumen [GO:0005796]; plasma membrane [GO:0005886]; rough endoplasmic reticulum [GO:0005791]…	heparin binding [GO:0008201]; lipase binding [GO:0035473]; low-density lipoprotein particle receptor binding [GO:0050750]; receptor antagonist activity [GO:0048019]; very-low-density lipoprotein particle receptor binding [GO:0070326]	Other
Q91W89	MA2C1_MOUSE	Alpha-mannosidase 2C1 (EC 3.2.1.24) (Alpha-D-mannoside mannohydrolase) (Mannosidase alpha class 2C member 1) (Neutral/cytosolic alpha-mannosidase)	Man2c1	1039	28.2429	0	28.2429	3	5.4	115.69	6.6023	50472000	4	nucleoplasm [GO:0005654]; vacuole [GO:0005773]	alpha-mannosidase activity [GO:0004559]; carbohydrate binding [GO:0030246]; metal ion binding [GO:0046872]	Cytoplasm
Q6PAM1	TXLNA_MOUSE	Alpha-taxilin	Txlna Txln	554	25.9044	0	25.9044	2	3.4	62.368	1.0443	33603000	2	cytoplasm [GO:0005737]	syntaxin binding [GO:0019905]	Membrane
Q9R182	ANGL3_MOUSE	Angiopoietin-related protein 3 (Angiopoietin-like protein 3) [Cleaved into: ANGPTL3(17-224)]	Angptl3	455	29.4756	0	29.4756	2	7.5	52.542	24.827	152420000	4	cell surface [GO:0009986]; early endosome [GO:0005769]; extracellular region [GO:0005576]; extracellular space [GO:0005615]; Golgi apparatus [GO:0005794]; lamellipodium [GO:0030027]	enzyme inhibitor activity [GO:0004857]; growth factor activity [GO:0008083]; heparin binding [GO:0008201]; integrin binding [GO:0005178]; phospholipase inhibitor activity [GO:0004859]	Secreted
Q99NH0	ANR17_MOUSE	Ankyrin repeat domain-containing protein 17 (Ankyrin repeat domain-containing protein FOE) (Gene trap ankyrin repeat protein)	Ankrd17 Foe Gtar Kiaa0697	2603	28.1199	0	28.1199	2	1.3	274.21	2.472	31091000	3	chromatin [GO:0000785]; cytoplasm [GO:0005737]; nuclear membrane [GO:0031965]; nucleus [GO:0005634]	chromatin binding [GO:0003682]; RNA binding [GO:0003723]	Cytoplasm
P11609	CD1D1_MOUSE	Antigen-presenting glycoprotein CD1d1 (CD antigen CD1d.1)	Cd1d1 Cd1.1	336	29.2108	0	29.2108	2	6.8	38.554	4.0702	102860000	2	cell surface [GO:0009986]; cytoplasm [GO:0005737]; early endosome [GO:0005769]; endoplasmic reticulum [GO:0005783]; endosome membrane [GO:0010008]; external side of plasma membrane [GO:0009897]; integral component of membrane [GO:0016021]; late endosome [GO:0005770]; lysosomal membrane [GO:0005765]; lysosome [GO:0005764]	beta-2-microglobulin binding [GO:0030881]; cell adhesion molecule binding [GO:0050839]; endogenous lipid antigen binding [GO:0030883]; exogenous lipid antigen binding [GO:0030884]; histone binding [GO:0042393]; lipid antigen binding [GO:0030882]; lipopeptide binding [GO:0071723]; T cell receptor binding [GO:0042608]	Membrane
P17426	AP2A1_MOUSE	AP-2 complex subunit alpha-1 (100 kDa coated vesicle protein A) (Adaptor protein complex AP-2 subunit alpha-1) (Adaptor-related protein complex 2 subunit alpha-1) (Alpha-adaptin A) (Alpha1-adaptin) (Clathrin assembly protein complex 2 alpha-A large chain) (Plasma membrane adaptor HA2/AP2 adaptin alpha A subunit)	Ap2a1 Adtaa Clapa1	977	29.2181	0	29.2181	4	8.8	107.66	14.055	107840000	5	apical plasma membrane [GO:0016324]; basolateral plasma membrane [GO:0016323]; clathrin adaptor complex [GO:0030131]; clathrin-coated pit [GO:0005905]; clathrin-coated vesicle [GO:0030136]; filopodium tip [GO:0032433]; membrane coat [GO:0030117]; protein-containing complex [GO:0032991]; secretory granule [GO:0030141]	clathrin adaptor activity [GO:0035615]; low-density lipoprotein particle receptor binding [GO:0050750]; protein-containing complex binding [GO:0044877]; protein C-terminus binding [GO:0008022]; protein kinase binding [GO:0019901]	Membrane
P62743	AP2S1_MOUSE	AP-2 complex subunit sigma (Adaptor protein complex AP-2 subunit sigma) (Adaptor-related protein complex 2 subunit sigma) (Clathrin assembly protein 2 sigma small chain) (Clathrin coat assembly protein AP17) (Clathrin coat-associated protein AP17) (Plasma membrane adaptor AP-2 17 kDa protein) (Sigma-adaptin 3b) (Sigma2-adaptin)	Ap2s1 Ap17 Claps2	142	30.1534	0	30.1534	2	12	17.018	1.4016	110760000	2	AP-2 adaptor complex [GO:0030122]	protein transporter activity [GO:0008565]	Membrane
Q00623	APOA1_MOUSE	Apolipoprotein A-I (Apo-AI) (ApoA-I) (Apolipoprotein A1) [Cleaved into: Proapolipoprotein A-I (ProapoA-I); Truncated apolipoprotein A-I]	Apoa1	264	32.2788	30.6468	1.632	6	25.4	30.615	34.141	2469800000	21	blood microparticle [GO:0072562]; cell surface [GO:0009986]; chylomicron [GO:0042627]; cytoplasmic vesicle [GO:0031410]; cytosol [GO:0005829]; discoidal high-density lipoprotein particle [GO:0034365]; endocytic vesicle [GO:0030139]; extracellular region [GO:0005576]; extracellular space [GO:0005615]; high-density lipoprotein particle [GO:0034364]; intermediate-density lipoprotein particle [GO:003…	amyloid-beta binding [GO:0001540]; apolipoprotein A-I receptor binding [GO:0034191]; apolipoprotein receptor binding [GO:0034190]; chemorepellent activity [GO:0045499]; cholesterol binding [GO:0015485]; cholesterol transporter activity [GO:0017127]; enzyme binding [GO:0019899]; heat shock protein binding [GO:0031072]; high-density lipoprotein particle binding [GO:0008035]; high-density lipoprotei…	Secreted
P06728	APOA4_MOUSE	Apolipoprotein A-IV (Apo-AIV) (ApoA-IV) (Apolipoprotein A4)	Apoa4	395	30.7985	0	30.7985	9	32.2	45.029	63.497	446900000	9	blood microparticle [GO:0072562]; cell surface [GO:0009986]; chylomicron [GO:0042627]; cytosol [GO:0005829]; extracellular region [GO:0005576]; extracellular space [GO:0005615]; high-density lipoprotein particle [GO:0034364]; very-low-density lipoprotein particle [GO:0034361]	antioxidant activity [GO:0016209]; cholesterol binding [GO:0015485]; cholesterol transporter activity [GO:0017127]; copper ion binding [GO:0005507]; identical protein binding [GO:0042802]; lipid binding [GO:0008289]; phosphatidylcholine binding [GO:0031210]; phosphatidylcholine-sterol O-acyltransferase activator activity [GO:0060228]; protein homodimerization activity [GO:0042803]	Secreted
Q8C7G5	APOA5_MOUSE	Apolipoprotein A-V (Apo-AV) (ApoA-V) (Apolipoprotein A5) (Regeneration-associated protein 3)	Apoa5 Rap3	368	25.5384	0	25.5384	2	9.2	41.262	4.2948	59718000	4	blood microparticle [GO:0072562]; chylomicron [GO:0042627]; cytosol [GO:0005829]; extracellular region [GO:0005576]; extracellular space [GO:0005615]; high-density lipoprotein particle [GO:0034364]; very-low-density lipoprotein particle [GO:0034361]	cholesterol binding [GO:0015485]; cholesterol transporter activity [GO:0017127]; enzyme activator activity [GO:0008047]; enzyme binding [GO:0019899]; heparin binding [GO:0008201]; lipase activator activity [GO:0060229]; lipase binding [GO:0035473]; lipid binding [GO:0008289]; lipoprotein lipase activator activity [GO:0060230]; lipoprotein particle receptor binding [GO:0070325]; low-density lipopr…	Secreted
P33622	APOC3_MOUSE	Apolipoprotein C-III (Apo-CIII) (ApoC-III) (Apolipoprotein C3)	Apoc3	99	28.9888	0	28.9888	1	19.2	10.982	14.806	234010000	8	chylomicron [GO:0042627]; cytosol [GO:0005829]; extracellular region [GO:0005576]; extracellular space [GO:0005615]; intermediate-density lipoprotein particle [GO:0034363]; spherical high-density lipoprotein particle [GO:0034366]; very-low-density lipoprotein particle [GO:0034361]	high-density lipoprotein particle receptor binding [GO:0070653]; lipase inhibitor activity [GO:0055102]; phospholipid binding [GO:0005543]	Secreted
A2RTL5	RSRC2_MOUSE	Arginine/serine-rich coiled-coil protein 2	Rsrc2	376	26.8566	0	26.8566	1	5.9	43.876	3.418	18487000	2			Other
P50429	ARSB_MOUSE	Arylsulfatase B (ASB) (EC 3.1.6.12) (N-acetylgalactosamine-4-sulfatase) (G4S)	Arsb As1 As1-s	534	26.5951	0	26.5951	2	4.5	59.646	3.1023	39506000	2	cell surface [GO:0009986]; Golgi apparatus [GO:0005794]; lysosome [GO:0005764]; mitochondrion [GO:0005739]; rough endoplasmic reticulum [GO:0005791]	arylsulfatase activity [GO:0004065]; metal ion binding [GO:0046872]; N-acetylgalactosamine-4-sulfatase activity [GO:0003943]; sulfuric ester hydrolase activity [GO:0008484]	Lysosome
P24721	ASGR2_MOUSE	Asialoglycoprotein receptor 2 (ASGP-R 2) (ASGPR 2) (Hepatic lectin 2) (HL-2) (mHL-2)	Asgr2 Asgr-2	301	28.244	0	28.244	2	6.3	34.906	0.88217	265970000	2	endoplasmic reticulum quality control compartment [GO:0044322]; integral component of membrane [GO:0016021]; perinuclear region of cytoplasm [GO:0048471]	carbohydrate binding [GO:0030246]	Membrane
Q61024	ASNS_MOUSE	Asparagine synthetase [glutamine-hydrolyzing] (EC 6.3.5.4) (Glutamine-dependent asparagine synthetase)	Asns	561	28.7677	0	28.7677	2	5.7	64.282	4.8131	40111000	2	cytosol [GO:0005829]	asparagine synthase (glutamine-hydrolyzing) activity [GO:0004066]; ATP binding [GO:0005524]; cofactor binding [GO:0048037]; protein homodimerization activity [GO:0042803]	Other
P03930	ATP8_MOUSE	ATP synthase protein 8 (A6L) (F-ATPase subunit 8)	Mtatp8 Atp8 mt-Atp8	67	32.6046	0	32.6046	1	14.9	7.7662	1.3747	3413100000	3	integral component of membrane [GO:0016021]; mitochondrial proton-transporting ATP synthase complex [GO:0005753]; mitochondrial proton-transporting ATP synthase complex, coupling factor F(o) [GO:0000276]; mitochondrion [GO:0005739]	proton transmembrane transporter activity [GO:0015078]	Mitochondrion
P41233	ABCA1_MOUSE	ATP-binding cassette sub-family A member 1 (ATP-binding cassette transporter 1) (ABC-1) (ATP-binding cassette 1)	Abca1 Abc1	2261	28.7717	0	28.7717	4	2.4	253.91	8.6483	96967000	3	cell surface [GO:0009986]; endocytic vesicle [GO:0030139]; external side of plasma membrane [GO:0009897]; Golgi apparatus [GO:0005794]; integral component of plasma membrane [GO:0005887]; intracellular membrane-bounded organelle [GO:0043231]; membrane raft [GO:0045121]; perinuclear region of cytoplasm [GO:0048471]; phagocytic vesicle [GO:0045335]; plasma membrane [GO:0005886]	anion transmembrane transporter activity [GO:0008509]; apolipoprotein A-I binding [GO:0034186]; apolipoprotein A-I receptor activity [GO:0034188]; apolipoprotein binding [GO:0034185]; ATPase activity [GO:0016887]; ATPase activity, coupled to transmembrane movement of substances [GO:0042626]; ATPase binding [GO:0051117]; ATP binding [GO:0005524]; cholesterol transporter activity [GO:0017127]; high…	Membrane
Q61102	ABCB7_MOUSE	ATP-binding cassette sub-family B member 7, mitochondrial (ATP-binding cassette transporter 7) (ABC transporter 7 protein)	Abcb7 Abc7	752	27.5879	0	27.5879	4	9.2	82.58	2.5492	59555000	4	integral component of membrane [GO:0016021]; mitochondrial inner membrane [GO:0005743]; mitochondrion [GO:0005739]	ATPase activity, coupled to transmembrane movement of substances [GO:0042626]; ATP binding [GO:0005524]	Mitochondrion
Q61655	DD19A_MOUSE	ATP-dependent RNA helicase DDX19A (EC 3.6.4.13) (DEAD box RNA helicase DEAD5) (mDEAD5) (DEAD box protein 19A) (Eukaryotic translation initiation factor 4A-related sequence 1)	Ddx19a Ddx19 Eif4a-rs1	478	25.5464	0	25.5464	3	10.5	53.932	7.229	58480000	2	catalytic step 2 spliceosome [GO:0071013]; cytoplasm [GO:0005737]; nuclear membrane [GO:0031965]; nuclear pore [GO:0005643]; nucleolus [GO:0005730]	ATP binding [GO:0005524]; ATP-dependent RNA helicase activity [GO:0004004]; RNA binding [GO:0003723]	Cytoplasm
Q8VDW0	DX39A_MOUSE	ATP-dependent RNA helicase DDX39A (EC 3.6.4.13) (DEAD box protein 39)	Ddx39a Ddx39	427	28.0017	0	28.0017	2	19	49.067	6.9652	63285000	2	cytoplasm [GO:0005737]; nuclear speck [GO:0016607]; nucleolus [GO:0005730]; nucleus [GO:0005634]; spliceosomal complex [GO:0005681]	ATPase activity [GO:0016887]; ATP binding [GO:0005524]; ATP-dependent RNA helicase activity [GO:0004004]; identical protein binding [GO:0042802]; nucleic acid binding [GO:0003676]	Nucleus
Q8C0J2	A16L1_MOUSE	Autophagy-related protein 16-1 (APG16-like 1)	Atg16l1 Apg16l	607	23.5613	0	23.5613	2	5.1	68.171	1.3214	12378000	2	autophagosome [GO:0005776]; autophagosome membrane [GO:0000421]; axoneme [GO:0005930]; cytosol [GO:0005829]; phagophore assembly site membrane [GO:0034045]	GTPase binding [GO:0051020]; identical protein binding [GO:0042802]	Cytoplasm
O70318	E41L2_MOUSE	Band 4.1-like protein 2 (Generally expressed protein 4.1) (4.1G)	Epb41l2 Epb4.1l2	988	27.4808	0	27.4808	7	9.9	109.94	5.7761	90617000	8	actin cytoskeleton [GO:0015629]; cell cortex region [GO:0099738]; cell junction [GO:0030054]; COP9 signalosome [GO:0008180]; cytoskeleton [GO:0005856]; nucleoplasm [GO:0005654]; nucleus [GO:0005634]; plasma membrane [GO:0005886]	actin binding [GO:0003779]; PH domain binding [GO:0042731]; spectrin binding [GO:0030507]; structural constituent of cytoskeleton [GO:0005200]	Cytoplasm
Q9R069	BCAM_MOUSE	Basal cell adhesion molecule (B-CAM cell surface glycoprotein) (Lutheran antigen) (CD antigen CD239)	Bcam Gplu Lu	622	27.0803	0	27.0803	3	8	67.669	12.179	83670000	4	cell surface [GO:0009986]; integral component of plasma membrane [GO:0005887]; plasma membrane [GO:0005886]	laminin binding [GO:0043236]; laminin receptor activity [GO:0005055]; protein C-terminus binding [GO:0008022]	Membrane
Q05793	PGBM_MOUSE	Basement membrane-specific heparan sulfate proteoglycan core protein (HSPG) [Cleaved into: Endorepellin; LG3 peptide]	Hspg2	3707	34.7273	33.2664	1.4609	35	12.6	398.29	293.92	7222900000	82	basal lamina [GO:0005605]; basement membrane [GO:0005604]; extracellular matrix [GO:0031012]; extracellular region [GO:0005576]; extracellular space [GO:0005615]; Golgi lumen [GO:0005796]	calcium ion binding [GO:0005509]; protease binding [GO:0002020]; protein C-terminus binding [GO:0008022]	Secreted
Q9CQC6	BZW1_MOUSE	Basic leucine zipper and W2 domain-containing protein 1	Bzw1	419	28.4862	0	28.4862	3	7.2	48.043	3.1635	153410000	4	cytoplasm [GO:0005737]		Other
P18572	BASI_MOUSE	Basigin (Basic immunoglobulin superfamily) (HT7 antigen) (Membrane glycoprotein gp42) (CD antigen CD147)	Bsg	389	31.8272	29.9475	1.8797	6	15.7	42.444	22.611	3015100000	14	acrosomal membrane [GO:0002080]; integral component of plasma membrane [GO:0005887]; intracellular membrane-bounded organelle [GO:0043231]; melanosome [GO:0042470]; membrane raft [GO:0045121]; mitochondrion [GO:0005739]; plasma membrane [GO:0005886]; sarcolemma [GO:0042383]	mannose binding [GO:0005537]	Membrane
P23780	BGAL_MOUSE	Beta-galactosidase (EC 3.2.1.23) (Acid beta-galactosidase) (Lactase)	Glb1 Bgl Glb-1	647	27.1588	0	27.1588	6	12.5	73.12	20.181	230340000	9	cytoplasm [GO:0005737]; extracellular space [GO:0005615]; Golgi apparatus [GO:0005794]; intracellular membrane-bounded organelle [GO:0043231]; lysosome [GO:0005764]; vacuole [GO:0005773]	beta-galactosidase activity [GO:0004565]; galactoside binding [GO:0016936]; hydrolase activity [GO:0016787]; protein homodimerization activity [GO:0042803]	Lysosome
P20060	HEXB_MOUSE	Beta-hexosaminidase subunit beta (EC 3.2.1.52) (Beta-N-acetylhexosaminidase subunit beta) (Hexosaminidase subunit B) (N-acetyl-beta-glucosaminidase subunit beta)	Hexb	536	28.1756	0	28.1756	3	7.6	61.115	2.8374	67512000	3	acrosomal vesicle [GO:0001669]; azurophil granule [GO:0042582]; extracellular space [GO:0005615]; lysosome [GO:0005764]; membrane [GO:0016020]	acetylglucosaminyltransferase activity [GO:0008375]; beta-N-acetylglucosaminidase activity [GO:0016231]; beta-N-acetylhexosaminidase activity [GO:0004563]; carbohydrate binding [GO:0030246]; hexosaminidase activity [GO:0015929]; hydrolase activity [GO:0016787]; N-acetyl-beta-D-galactosaminidase activity [GO:0102148]; protein heterodimerization activity [GO:0046982]; protein homodimerization activ…	Lysosome
P28653	PGS1_MOUSE	Biglycan (Bone/cartilage proteoglycan I) (PG-S1)	Bgn	369	32.0734	29.6099	2.4635	6	21.4	41.639	84.473	1548800000	24	cell surface [GO:0009986]; cytoplasm [GO:0005737]; extracellular matrix [GO:0031012]; extracellular space [GO:0005615]; intracellular [GO:0005622]; sarcolemma [GO:0042383]; transport vesicle [GO:0030133]	extracellular matrix binding [GO:0050840]; glycosaminoglycan binding [GO:0005539]; protein kinase inhibitor activity [GO:0004860]	Secreted
Q9CWI3	BCCIP_MOUSE	BRCA2 and CDKN1A-interacting protein	Bccip	316	26.3626	0	26.3626	2	10.8	35.942	1.7027	23522000	2	centriole [GO:0005814]; centrosome [GO:0005813]; cytosol [GO:0005829]; mitotic spindle pole [GO:0097431]; nuclear cyclin-dependent protein kinase holoenzyme complex [GO:0019908]; nucleoplasm [GO:0005654]	kinase regulator activity [GO:0019207]; tubulin binding [GO:0015631]	Nucleus
G3X9K3	BIG1_MOUSE	Brefeldin A-inhibited guanine nucleotide-exchange protein 1 (BIG1) (Brefeldin A-inhibited GEP 1) (ADP-ribosylation factor guanine nucleotide-exchange factor 1)	Arfgef1	1846	24.4373	0	24.4373	2	1.4	208.5	2.2555	24600000	2	cytosol [GO:0005829]; Golgi apparatus [GO:0005794]; Golgi membrane [GO:0000139]; nuclear matrix [GO:0016363]; nucleolus [GO:0005730]; nucleoplasm [GO:0005654]; perinuclear region of cytoplasm [GO:0048471]; small nuclear ribonucleoprotein complex [GO:0030532]; trans-Golgi network [GO:0005802]	ARF guanyl-nucleotide exchange factor activity [GO:0005086]; guanyl-nucleotide exchange factor activity [GO:0005085]; myosin binding [GO:0017022]; protein kinase A regulatory subunit binding [GO:0034237]	Cytoplasm
A2A5R2	BIG2_MOUSE	Brefeldin A-inhibited guanine nucleotide-exchange protein 2 (Brefeldin A-inhibited GEP 2) (ADP-ribosylation factor guanine nucleotide-exchange factor 2)	Arfgef2 Arfgep2 Big2	1792	25.9225	0	25.9225	2	2	202.24	4.5582	13240000	2	asymmetric synapse [GO:0032279]; axonemal microtubule [GO:0005879]; cell junction [GO:0030054]; cytoplasm [GO:0005737]; cytoplasmic vesicle [GO:0031410]; cytosol [GO:0005829]; dendritic spine [GO:0043197]; Golgi membrane [GO:0000139]; membrane [GO:0016020]; microtubule organizing center [GO:0005815]; perinuclear region of cytoplasm [GO:0048471]; recycling endosome [GO:0055037]; symmetric synapse …	ARF guanyl-nucleotide exchange factor activity [GO:0005086]; GABA receptor binding [GO:0050811]; guanyl-nucleotide exchange factor activity [GO:0005085]; myosin binding [GO:0017022]; protein kinase A regulatory subunit binding [GO:0034237]	Membrane
Q80Y55	BSDC1_MOUSE	BSD domain-containing protein 1	Bsdc1	427	25.5587	0	25.5587	2	9.6	46.952	3.7115	16444000	3			Other
P09803	CADH1_MOUSE	Cadherin-1 (ARC-1) (Epithelial cadherin) (E-cadherin) (Uvomorulin) (CD antigen CD324) [Cleaved into: E-Cad/CTF1; E-Cad/CTF2; E-Cad/CTF3]	Cdh1	884	32.1608	0	32.1608	11	24.8	98.255	141.46	705560000	14	actin cytoskeleton [GO:0015629]; adherens junction [GO:0005912]; apical junction complex [GO:0043296]; apical part of cell [GO:0045177]; axon [GO:0030424]; axon terminus [GO:0043679]; basolateral plasma membrane [GO:0016323]; catenin complex [GO:0016342]; cell-cell adherens junction [GO:0005913]; cell-cell junction [GO:0005911]; cell junction [GO:0030054]; cell periphery [GO:0071944]; cell surfac…	alpha-catenin binding [GO:0045294]; ankyrin binding [GO:0030506]; beta-catenin binding [GO:0008013]; calcium ion binding [GO:0005509]; cell adhesion molecule binding [GO:0050839]; cytoskeletal protein binding [GO:0008092]; gamma-catenin binding [GO:0045295]; GTPase activating protein binding [GO:0032794]; identical protein binding [GO:0042802]; protein domain specific binding [GO:0019904]; protei…	Membrane
P15116	CADH2_MOUSE	Cadherin-2 (Neural cadherin) (N-cadherin) (CD antigen CD325)	Cdh2	906	34.3696	30.4742	3.8954	14	26.5	99.795	189.72	3322700000	41	adherens junction [GO:0005912]; apical plasma membrane [GO:0016324]; basolateral plasma membrane [GO:0016323]; catenin complex [GO:0016342]; cell-cell adherens junction [GO:0005913]; cell-cell junction [GO:0005911]; cell junction [GO:0030054]; cell surface [GO:0009986]; cortical actin cytoskeleton [GO:0030864]; cytoplasm [GO:0005737]; fascia adherens [GO:0005916]; integral component of postsynapt…	alpha-catenin binding [GO:0045294]; beta-catenin binding [GO:0008013]; calcium ion binding [GO:0005509]; enzyme binding [GO:0019899]; gamma-catenin binding [GO:0045295]; identical protein binding [GO:0042802]; nitric-oxide synthase binding [GO:0050998]; protein-containing complex binding [GO:0044877]; protein kinase binding [GO:0019901]; protein phosphatase binding [GO:0019903]	Membrane
P55284	CADH5_MOUSE	Cadherin-5 (Vascular endothelial cadherin) (VE-cadherin) (CD antigen CD144)	Cdh5	784	31.5497	0	31.5497	8	14.3	87.902	84.917	487250000	12	adherens junction [GO:0005912]; bicellular tight junction [GO:0005923]; cell-cell adherens junction [GO:0005913]; cell-cell junction [GO:0005911]; cell junction [GO:0030054]; cell periphery [GO:0071944]; cell surface [GO:0009986]; external side of plasma membrane [GO:0009897]; integral component of membrane [GO:0016021]; plasma membrane [GO:0005886]	beta-catenin binding [GO:0008013]; calcium ion binding [GO:0005509]; ion channel binding [GO:0044325]; protein phosphatase binding [GO:0019903]; signaling receptor binding [GO:0005102]	Membrane
Q6GQS1	SCMC3_MOUSE	Calcium-binding mitochondrial carrier protein SCaMC-3 (Small calcium-binding mitochondrial carrier protein 3) (Solute carrier family 25 member 23)	Slc25a23 Scamc3	467	27.6927	0	27.6927	2	7.5	52.496	6.5646	33063000	4	integral component of membrane [GO:0016021]; mitochondrial inner membrane [GO:0005743]; mitochondrion [GO:0005739]	ADP transmembrane transporter activity [GO:0015217]; ATP transmembrane transporter activity [GO:0005347]; calcium ion binding [GO:0005509]	Mitochondrion
Q9D6P8	CALL3_MOUSE	Calmodulin-like protein 3	Calml3	149	25.5091	0	25.5091	2	14.1	16.701	1.5801	25548000	2		calcium ion binding [GO:0005509]	Other
P51125	ICAL_MOUSE	Calpastatin (Calpain inhibitor)	Cast	788	29.6867	0	29.6867	6	14.3	84.921	21.571	274460000	13	cytoplasm [GO:0005737]; cytosol [GO:0005829]; endoplasmic reticulum [GO:0005783]; membrane [GO:0016020]; nucleus [GO:0005634]	calcium-dependent cysteine-type endopeptidase inhibitor activity [GO:0010859]; protease binding [GO:0002020]	Other
O35887	CALU_MOUSE	Calumenin (Crocalbin)	Calu	315	28.5519	0	28.5519	3	15.9	37.063	19.561	122350000	4	endoplasmic reticulum [GO:0005783]; endoplasmic reticulum lumen [GO:0005788]; endoplasmic reticulum membrane [GO:0005789]; extracellular region [GO:0005576]; Golgi apparatus [GO:0005794]; intracellular membrane-bounded organelle [GO:0043231]; melanosome [GO:0042470]; sarcoplasmic reticulum lumen [GO:0033018]	calcium ion binding [GO:0005509]; enzyme binding [GO:0019899]; enzyme inhibitor activity [GO:0004857]	Endoplasmic reticulum
Q9DBC7	KAP0_MOUSE	cAMP-dependent protein kinase type I-alpha regulatory subunit [Cleaved into: cAMP-dependent protein kinase type I-alpha regulatory subunit, N-terminally processed]	Prkar1a	381	26.723	0	26.723	3	11	43.185	4.0952	31049000	3	axoneme [GO:0005930]; cAMP-dependent protein kinase complex [GO:0005952]; cytoplasm [GO:0005737]; immunological synapse [GO:0001772]; neuromuscular junction [GO:0031594]; nucleotide-activated protein kinase complex [GO:0031588]; plasma membrane raft [GO:0044853]; protein-containing complex [GO:0032991]	cAMP binding [GO:0030552]; cAMP-dependent protein kinase inhibitor activity [GO:0004862]; cAMP-dependent protein kinase regulator activity [GO:0008603]; protein domain specific binding [GO:0019904]; protein kinase A catalytic subunit binding [GO:0034236]; ubiquitin protein ligase binding [GO:0031625]	Membrane
B2RX12	MRP3_MOUSE	Canalicular multispecific organic anion transporter 2 (ATP-binding cassette sub-family C member 3) (Multidrug resistance-associated protein 3)	Abcc3 Cmoat2 Mrp3	1523	29.2838	0	29.2838	4	4.3	169.12	4.1911	67974000	4	basolateral plasma membrane [GO:0016323]; integral component of plasma membrane [GO:0005887]	ATPase activity, coupled to transmembrane movement of substances [GO:0042626]; ATP binding [GO:0005524]; organic anion transmembrane transporter activity [GO:0008514]; xenobiotic transmembrane transporting ATPase activity [GO:0008559]	Membrane
Q9DBC3	CMTR1_MOUSE	Cap-specific mRNA (nucleoside-2'-O-)-methyltransferase 1 (EC 2.1.1.57) (Cap methyltransferase 1) (Cap1 2'O-ribose methyltransferase 1) (MTr1) (FtsJ methyltransferase domain-containing protein 2)	Cmtr1 Ftsjd2 Kiaa0082	837	22.8318	0	22.8318	1	1.4	95.675	0.99786	3994100	2	cytosol [GO:0005829]; nucleoplasm [GO:0005654]; nucleus [GO:0005634]	mRNA (nucleoside-2'-O-)-methyltransferase activity [GO:0004483]; nucleic acid binding [GO:0003676]	Nucleus
Q9WVT6	CAH14_MOUSE	Carbonic anhydrase 14 (EC 4.2.1.1) (Carbonate dehydratase XIV) (Carbonic anhydrase XIV) (CA-XIV)	Ca14 Car14 Catm	337	30.3968	28.2832	2.1136	2	6.2	37.505	12.199	193490000	5	integral component of membrane [GO:0016021]	carbonate dehydratase activity [GO:0004089]; zinc ion binding [GO:0008270]	Membrane
Q9DBB9	CPN2_MOUSE	Carboxypeptidase N subunit 2 (Carboxypeptidase N 83 kDa chain) (Carboxypeptidase N large subunit) (Carboxypeptidase N polypeptide 2) (Carboxypeptidase N regulatory subunit)	Cpn2	547	29.5324	0	29.5324	5	12.4	60.478	14.326	98142000	6	extracellular region [GO:0005576]		Secreted
P31809	CEAM1_MOUSE	Carcinoembryonic antigen-related cell adhesion molecule 1 (Biliary glycoprotein 1) (BGP-1) (Biliary glycoprotein D) (MHVR1) (Murine hepatitis virus receptor) (MHV-R) (CD antigen CD66a)	Ceacam1 Bgp Bgp1	521	28.3449	0	28.3449	3	10	57.015	13.658	86531000	6	adherens junction [GO:0005912]; apical plasma membrane [GO:0016324]; basal plasma membrane [GO:0009925]; brush border membrane [GO:0031526]; cell-cell junction [GO:0005911]; cell junction [GO:0030054]; cell surface [GO:0009986]; ciliary membrane [GO:0060170]; external side of plasma membrane [GO:0009897]; extracellular space [GO:0005615]; integral component of membrane [GO:0016021]; lateral plasm…	actin binding [GO:0003779]; bile acid transmembrane transporter activity [GO:0015125]; calmodulin binding [GO:0005516]; filamin binding [GO:0031005]; granulocyte colony-stimulating factor receptor binding [GO:0005130]; identical protein binding [GO:0042802]; kinase binding [GO:0019900]; protein dimerization activity [GO:0046983]; protein homodimerization activity [GO:0042803]; protein kinase bind…	Membrane
P97864	CASP7_MOUSE	Caspase-7 (CASP-7) (EC 3.4.22.60) (Apoptotic protease Mch-3) (Cysteine protease LICE2) [Cleaved into: Caspase-7 subunit p20; Caspase-7 subunit p11]	Casp7 Lice2 Mch3	303	25.2457	0	25.2457	2	12.5	34.06	2.6105	51271000	2	cytoplasm [GO:0005737]; cytosol [GO:0005829]; intracellular membrane-bounded organelle [GO:0043231]; nucleus [GO:0005634]	aspartic-type endopeptidase activity [GO:0004190]; cysteine-type endopeptidase activity [GO:0004197]; cysteine-type endopeptidase activity involved in apoptotic process [GO:0097153]; cysteine-type endopeptidase activity involved in execution phase of apoptosis [GO:0097200]; cysteine-type peptidase activity [GO:0008234]; peptidase activity [GO:0008233]	Cytoplasm
P18581	CTR2_MOUSE	Cationic amino acid transporter 2 (CAT-2) (CAT2) (20.5) (Low affinity cationic amino acid transporter 2) (Solute carrier family 7 member 2) (T-cell early activation protein) (TEA)	Slc7a2 Atrc2 Tea	657	30.6217	0	30.6217	5	10.7	71.855	7.6809	177140000	7	cell junction [GO:0030054]; integral component of membrane [GO:0016021]; plasma membrane [GO:0005886]	arginine transmembrane transporter activity [GO:0015181]; high-affinity arginine transmembrane transporter activity [GO:0005289]; high-affinity L-ornithine transmembrane transporter activity [GO:0097627]; high-affinity lysine transmembrane transporter activity [GO:0005292]; L-arginine transmembrane transporter activity [GO:0061459]; L-lysine transmembrane transporter activity [GO:0015189]; L-orni…	Membrane
Q07113	MPRI_MOUSE	Cation-independent mannose-6-phosphate receptor (CI Man-6-P receptor) (CI-MPR) (M6PR) (300 kDa mannose 6-phosphate receptor) (MPR 300) (Insulin-like growth factor 2 receptor) (Insulin-like growth factor II receptor) (IGF-II receptor) (M6P/IGF2 receptor) (M6P/IGF2R) (CD antigen CD222)	Igf2r	2483	23.7187	0	23.7187	2	1.2	273.81	2.5952	21665000	2	cell surface [GO:0009986]; clathrin coat [GO:0030118]; early endosome [GO:0005769]; endocytic vesicle [GO:0030139]; endosome [GO:0005768]; extracellular space [GO:0005615]; Golgi apparatus [GO:0005794]; integral component of membrane [GO:0016021]; late endosome [GO:0005770]; lysosomal membrane [GO:0005765]; membrane [GO:0016020]; nuclear envelope lumen [GO:0005641]; nucleus [GO:0005634]; perinucl…	enzyme binding [GO:0019899]; G-protein alpha-subunit binding [GO:0001965]; G-protein coupled receptor activity [GO:0004930]; identical protein binding [GO:0042802]; insulin-like growth factor binding [GO:0005520]; insulin-like growth factor II binding [GO:0031995]; mannose binding [GO:0005537]; phosphoprotein binding [GO:0051219]; retinoic acid binding [GO:0001972]	Lysosome
O54724	CAVN1_MOUSE	Caveolae-associated protein 1 (Cav-p60) (Cavin-1) (Polymerase I and transcript release factor)	Cavin1 Ptrf	392	25.8531	0	25.8531	3	19.4	43.953	6.2683	57313000	3	caveola [GO:0005901]; cytoplasm [GO:0005737]; cytosol [GO:0005829]; endoplasmic reticulum [GO:0005783]; intracellular membrane-bounded organelle [GO:0043231]; membrane raft [GO:0045121]; mitochondrion [GO:0005739]; nucleus [GO:0005634]; plasma membrane [GO:0005886]; protein-containing complex [GO:0032991]	identical protein binding [GO:0042802]; rRNA primary transcript binding [GO:0042134]	Membrane
Q8K1J6	TRNT1_MOUSE	CCA tRNA nucleotidyltransferase 1, mitochondrial (EC 2.7.7.72) (mitochondrial tRNA nucleotidyl transferase, CCA-adding) (mt CCA-adding enzyme) (mt tRNA CCA-diphosphorylase) (mt tRNA CCA-pyrophosphorylase) (mt tRNA adenylyltransferase)	Trnt1	434	27.4435	0	27.4435	5	14.7	49.895	7.4714	135660000	4	intracellular [GO:0005622]; mitochondrion [GO:0005739]	ATP:3'-cytidine-cytidine-tRNA adenylyltransferase activity [GO:0052929]; ATP binding [GO:0005524]; CTP:3'-cytidine-tRNA cytidylyltransferase activity [GO:0052928]; CTP:tRNA cytidylyltransferase activity [GO:0052927]; tRNA binding [GO:0000049]; tRNA nucleotidyltransferase activity [GO:0009022]	Mitochondrion
Q60809	CNOT7_MOUSE	CCR4-NOT transcription complex subunit 7 (EC 3.1.13.4) (CCR4-associated factor 1) (CAF-1)	Cnot7 Caf1	285	27.682	0	27.682	2	10.5	32.718	3.4211	30873000	2	CCR4-NOT complex [GO:0030014]; CCR4-NOT core complex [GO:0030015]; cytoplasm [GO:0005737]; host cell PML body [GO:0075341]; nuclear body [GO:0016604]; nuclear speck [GO:0016607]; nucleus [GO:0005634]; P-body [GO:0000932]	3'-5'-exoribonuclease activity [GO:0000175]; exoribonuclease activity [GO:0004532]; metal ion binding [GO:0046872]; poly(A)-specific ribonuclease activity [GO:0004535]; RNA binding [GO:0003723]; transcriptional repressor activity, RNA polymerase II transcription factor binding [GO:0001191]; transcription factor binding [GO:0008134]	Nucleus
Q9JKY0	CNOT9_MOUSE	CCR4-NOT transcription complex subunit 9 (Cell differentiation protein RQCD1 homolog) (Rcd-1) (EPO-induced protein FL10)	Cnot9 Rcd1 Rqcd1	299	28.8569	0	28.8569	3	14.7	33.601	91.07	79074000	6	CCR4-NOT complex [GO:0030014]; CCR4-NOT core complex [GO:0030015]; nucleus [GO:0005634]; P-body [GO:0000932]; protein-containing complex [GO:0032991]	epidermal growth factor receptor binding [GO:0005154]; kinase binding [GO:0019900]; protein domain specific binding [GO:0019904]; protein homodimerization activity [GO:0042803]	Nucleus
Q61490	CD166_MOUSE	CD166 antigen (Activated leukocyte cell adhesion molecule) (BEN) (Protein DM-GRASP) (CD antigen CD166)	Alcam	583	32.4152	30.0239	2.3913	12	20.9	65.091	58.689	1796200000	25	axon [GO:0030424]; dendrite [GO:0030425]; external side of plasma membrane [GO:0009897]; immunological synapse [GO:0001772]; integral component of plasma membrane [GO:0005887]; intrinsic component of plasma membrane [GO:0031226]; neuronal cell body [GO:0043025]; T cell receptor complex [GO:0042101]	identical protein binding [GO:0042802]	Membrane
P15379	CD44_MOUSE	CD44 antigen (Extracellular matrix receptor III) (ECMR-III) (GP90 lymphocyte homing/adhesion receptor) (HUTCH-I) (Hermes antigen) (Hyaluronate receptor) (Lymphocyte antigen 24) (Ly-24) (Phagocytic glycoprotein 1) (PGP-1) (Phagocytic glycoprotein I) (PGP-I) (CD antigen CD44)	Cd44 Ly-24	778	27.3529	0	27.3529	1	1.5	85.616	11.963	35682000	2	apical plasma membrane [GO:0016324]; basolateral plasma membrane [GO:0016323]; cell projection [GO:0042995]; cell surface [GO:0009986]; cytosol [GO:0005829]; external side of plasma membrane [GO:0009897]; Golgi apparatus [GO:0005794]; integral component of membrane [GO:0016021]; lamellipodium membrane [GO:0031258]; macrophage migration inhibitory factor receptor complex [GO:0035692]; microvillus …	epidermal growth factor receptor binding [GO:0005154]; hyaluronic acid binding [GO:0005540]; phosphoprotein binding [GO:0051219]; protein kinase binding [GO:0019901]; type II transforming growth factor beta receptor binding [GO:0005114]	Membrane
Q9Z0M6	CD97_MOUSE	CD97 antigen (CD antigen CD97) [Cleaved into: CD97 antigen subunit alpha; CD97 antigen subunit beta]	Cd97	818	29.7154	0	29.7154	4	7.1	90.412	9.9387	110190000	5	integral component of membrane [GO:0016021]; plasma membrane [GO:0005886]	calcium ion binding [GO:0005509]; G-protein coupled receptor activity [GO:0004930]; transmembrane signaling receptor activity [GO:0004888]	Membrane
Q8BIF0	C99L2_MOUSE	CD99 antigen-like protein 2 (MIC2-like protein 1) (CD antigen CD99)	Cd99l2 Mic2l1	237	24.1659	0	24.1659	1	6.8	25.463	1.7513	18822000	2	cell-cell adherens junction [GO:0005913]; cell surface [GO:0009986]; integral component of membrane [GO:0016021]; plasma membrane [GO:0005886]		Membrane
Q9JM96	BORG4_MOUSE	Cdc42 effector protein 4 (Binder of Rho GTPases 4)	Cdc42ep4 Borg4 Cep4	349	25.7486	0	25.7486	2	10	37.869	4.3246	20817000	2	actin cytoskeleton [GO:0015629]; cell-cell adherens junction [GO:0005913]; cytoplasm [GO:0005737]; endomembrane system [GO:0012505]; microtubule cytoskeleton [GO:0015630]; phagocytic vesicle [GO:0045335]; plasma membrane [GO:0005886]	GTPase activator activity [GO:0005096]; GTP-Rho binding [GO:0017049]	Membrane
Q91WS0	CISD1_MOUSE	CDGSH iron-sulfur domain-containing protein 1 (MitoNEET)	Cisd1 D10Ertd214e Zcd1	108	29.6524	0	29.6524	2	20.4	12.097	10.433	1197700000	3	integral component of membrane [GO:0016021]; mitochondrial outer membrane [GO:0005741]; mitochondrion [GO:0005739]	2 iron, 2 sulfur cluster binding [GO:0051537]; identical protein binding [GO:0042802]; iron ion binding [GO:0005506]	Mitochondrion
Q99N28	CADM3_MOUSE	Cell adhesion molecule 3 (Immunoglobulin superfamily member 4B) (IgSF4B) (Nectin-like protein 1) (NECL-1) (Synaptic cell adhesion molecule 3) (TSLC1-like protein 1)	Cadm3 Igsf4b Necl1 Syncam3 Tsll1	396	27.1273	0	27.1273	3	11.6	42.964	36.967	99335000	4	cell-cell adherens junction [GO:0005913]; cell-cell junction [GO:0005911]; integral component of plasma membrane [GO:0005887]	cell adhesion molecule binding [GO:0050839]; protein homodimerization activity [GO:0042803]; signaling receptor binding [GO:0005102]	Membrane
Q8VEK0	CC50A_MOUSE	Cell cycle control protein 50A (P4-ATPase flippase complex beta subunit TMEM30A) (Transmembrane protein 30A)	Tmem30a Cdc50a D9Wsu20e	364	30.7877	29.559	1.2287	2	8.8	41.06	5.9749	1649300000	9	apical plasma membrane [GO:0016324]; endoplasmic reticulum [GO:0005783]; Golgi apparatus [GO:0005794]; integral component of membrane [GO:0016021]; plasma membrane [GO:0005886]; transport vesicle membrane [GO:0030658]	aminophospholipid transmembrane transporter activity [GO:0015247]	Membrane
Q8R2Y2	MUC18_MOUSE	Cell surface glycoprotein MUC18 (Gicerin) (Melanoma cell adhesion molecule) (Melanoma-associated antigen MUC18) (CD antigen CD146)	Mcam Muc18	648	28.7149	0	28.7149	3	6.5	71.545	23.756	117160000	2	external side of plasma membrane [GO:0009897]; extracellular space [GO:0005615]; integral component of membrane [GO:0016021]; nucleus [GO:0005634]; plasma membrane [GO:0005886]		Membrane
Q5FWI3	TMEM2_MOUSE	Cell surface hyaluronidase (EC 3.2.1.35) (Transmembrane protein 2)	Tmem2 Kiaa1412	1383	29.5705	0	29.5705	7	6.9	153.8	13.691	160770000	6	integral component of plasma membrane [GO:0005887]	calcium ion binding [GO:0005509]; hyalurononglucosaminidase activity [GO:0004415]	Membrane
O54692	ZW10_MOUSE	Centromere/kinetochore protein zw10 homolog	Zw10	779	26.9508	0	26.9508	3	4.9	88.062	1.0754	29846000	3	condensed chromosome kinetochore [GO:0000777]; cytosol [GO:0005829]; Dsl1/NZR complex [GO:0070939]; endoplasmic reticulum [GO:0005783]; endoplasmic reticulum membrane [GO:0005789]; kinetochore [GO:0000776]; kinetochore microtubule [GO:0005828]; nucleus [GO:0005634]; RZZ complex [GO:1990423]; spindle pole [GO:0000922]		Cytoplasma
Q922Q9	CHID1_MOUSE	Chitinase domain-containing protein 1	Chid1	393	27.9737	0	27.9737	3	9.2	44.905	5.4195	56486000	4	extracellular region [GO:0005576]; extracellular space [GO:0005615]; late endosome [GO:0005770]; lysosome [GO:0005764]; trans-Golgi network [GO:0005802]	chitinase activity [GO:0004568]; chitin binding [GO:0008061]; oligosaccharide binding [GO:0070492]	Secreted
O55229	CHKB_MOUSE	Choline/ethanolamine kinase (Choline kinase beta) (CK) (CKB) (EC 2.7.1.32) (Ethanolamine kinase) (EK) (EC 2.7.1.82) (choline/ethanolamine kinase beta) (CKEKB)	Chkb Chetk Chkl	394	27.6057	0	27.6057	4	17	45.126	5.1275	87388000	4		ATP binding [GO:0005524]; choline kinase activity [GO:0004103]; ethanolamine kinase activity [GO:0004305]	Other
Q9CQF3	CPSF5_MOUSE	Cleavage and polyadenylation specificity factor subunit 5 (Nucleoside diphosphate-linked moiety X motif 21) (Nudix motif 21) (Nudix hydrolase 21)	Nudt21 Cpsf5	227	30.1868	29.038	1.1488	3	15.4	26.24	14.357	273880000	6	centrosome [GO:0005813]; cytoplasm [GO:0005737]; microtubule organizing center [GO:0005815]; mRNA cleavage and polyadenylation specificity factor complex [GO:0005847]; mRNA cleavage factor complex [GO:0005849]; nuclear body [GO:0016604]; nucleus [GO:0005634]; paraspeckles [GO:0042382]	AU-rich element binding [GO:0017091]; chromatin binding [GO:0003682]; histone deacetylase binding [GO:0042826]; hydrolase activity [GO:0016787]; identical protein binding [GO:0042802]; mRNA binding [GO:0003729]; protein homodimerization activity [GO:0042803]	Nucleus
Q6NVF9	CPSF6_MOUSE	Cleavage and polyadenylation specificity factor subunit 6	Cpsf6	551	27.9059	0	27.9059	6	10.9	59.152	20.5	140540000	6	cytoplasm [GO:0005737]; interchromatin granule [GO:0035061]; mRNA cleavage and polyadenylation specificity factor complex [GO:0005847]; mRNA cleavage factor complex [GO:0005849]; nuclear speck [GO:0016607]; nucleoplasm [GO:0005654]; nucleus [GO:0005634]; paraspeckles [GO:0042382]; perichromatin fibrils [GO:0005726]; ribonucleoprotein complex [GO:1990904]	exon-exon junction complex binding [GO:1990448]; mRNA binding [GO:0003729]; ribosomal large subunit binding [GO:0043023]	Nucleus
Q99LC2	CSTF1_MOUSE	Cleavage stimulation factor subunit 1 (CF-1 50 kDa subunit) (Cleavage stimulation factor 50 kDa subunit) (CSTF 50 kDa subunit) (CstF-50)	Cstf1	431	26.4531	0	26.4531	2	9.7	48.381	4.5898	48967000	3	nucleoplasm [GO:0005654]		Nucleus
Q99LI7	CSTF3_MOUSE	Cleavage stimulation factor subunit 3 (CF-1 77 kDa subunit) (Cleavage stimulation factor 77 kDa subunit) (CSTF 77 kDa subunit) (CstF-77)	Cstf3	717	25.0361	0	25.0361	3	6.3	82.876	15.931	13638000	2	nucleoplasm [GO:0005654]; nucleus [GO:0005634]	mRNA binding [GO:0003729]	Nucleus
Q06890	CLUS_MOUSE	Clusterin (Apolipoprotein J) (Apo-J) (Clustrin) (Sulfated glycoprotein 2) (SGP-2) [Cleaved into: Clusterin beta chain; Clusterin alpha chain]	Clu Apoj Msgp-2	448	30.7355	28.6443	2.0912	5	17	51.655	18.551	487680000	10	aggresome [GO:0016235]; apical dendrite [GO:0097440]; cell periphery [GO:0071944]; cell surface [GO:0009986]; chromaffin granule [GO:0042583]; cytoplasm [GO:0005737]; cytoskeleton [GO:0005856]; cytosol [GO:0005829]; endoplasmic reticulum [GO:0005783]; extracellular space [GO:0005615]; growth cone [GO:0030426]; mitochondrial membrane [GO:0031966]; mitochondrion [GO:0005739]; neurofibrillary tangle…	amyloid-beta binding [GO:0001540]; low-density lipoprotein particle receptor binding [GO:0050750]; misfolded protein binding [GO:0051787]; protein-containing complex binding [GO:0044877]; protein N-terminus binding [GO:0047485]; tau protein binding [GO:0048156]; ubiquitin protein ligase binding [GO:0031625]	Secreted
O88783	FA5_MOUSE	Coagulation factor V (Activated protein C cofactor) [Cleaved into: Coagulation factor V heavy chain; Coagulation factor V light chain]	F5	2183	21.639	0	21.639	2	1.6	247.23	0.7431	67287000	2	endoplasmic reticulum [GO:0005783]; extracellular region [GO:0005576]; extracellular space [GO:0005615]; Golgi apparatus [GO:0005794]; platelet alpha granule [GO:0031091]	copper ion binding [GO:0005507]	Secreted
Q91Y47	FA11_MOUSE	Coagulation factor XI (FXI) (EC 3.4.21.27) (Plasma thromboplastin antecedent) (PTA) [Cleaved into: Coagulation factor XIa heavy chain; Coagulation factor XIa light chain]	F11	624	27.4717	0	27.4717	3	6.4	69.788	5.9439	92616000	3	extracellular space [GO:0005615]	heparin binding [GO:0008201]; identical protein binding [GO:0042802]; serine-type aminopeptidase activity [GO:0070009]; serine-type endopeptidase activity [GO:0004252]	Secreted
Q9QXK3	COPG2_MOUSE	Coatomer subunit gamma-2 (Gamma-2-coat protein) (Gamma-2-COP)	Copg2	871	27.9203	0	27.9203	3	4	97.679	2.1675	90047000	3	COPI vesicle coat [GO:0030126]; cytosol [GO:0005829]; Golgi membrane [GO:0000139]	structural molecule activity [GO:0005198]	Cytoplasm
Q9D273	MMAB_MOUSE	Cob(I)yrinic acid a,c-diamide adenosyltransferase, mitochondrial (EC 2.5.1.17) (Cob(I)alamin adenosyltransferase) (Methylmalonic aciduria type B homolog)	Mmab	237	26.6907	0	26.6907	2	10.1	26.273	6.6881	114660000	3	mitochondrion [GO:0005739]	ATP binding [GO:0005524]; cob(I)yrinic acid a,c-diamide adenosyltransferase activity [GO:0008817]; cobalamin binding [GO:0031419]	Mitochondrion
Q62507	COCH_MOUSE	Cochlin (COCH-5B2)	Coch	552	29.4328	0	29.4328	2	4.5	59.949	3.0351	87371000	3	collagen-containing extracellular matrix [GO:0062023]; extracellular matrix [GO:0031012]; extracellular region [GO:0005576]; extracellular space [GO:0005615]	collagen binding [GO:0005518]	Secreted
O35638	STAG2_MOUSE	Cohesin subunit SA-2 (SCC3 homolog 2) (Stromal antigen 2)	Stag2 Sa2 Sap2	1231	25.5309	0	25.5309	1	1.1	141.28	4.0598	10093000	2	chromatin [GO:0000785]; chromosome, centromeric region [GO:0000775]; cohesin complex [GO:0008278]; mitotic spindle pole [GO:0097431]; nuclear matrix [GO:0016363]; nucleoplasm [GO:0005654]	chromatin binding [GO:0003682]; transcriptional activator activity, RNA polymerase II transcription regulatory region sequence-specific DNA binding [GO:0001228]	Nucleus
P11087	CO1A1_MOUSE	Collagen alpha-1(I) chain (Alpha-1 type I collagen)	Col1a1 Cola1	1453	24.4338	0	24.4338	2	2.3	138.03	2.0875	22663000	2	collagen trimer [GO:0005581]; collagen type I trimer [GO:0005584]; cytoplasm [GO:0005737]; endoplasmic reticulum [GO:0005783]; extracellular matrix [GO:0031012]; extracellular region [GO:0005576]; extracellular space [GO:0005615]; Golgi apparatus [GO:0005794]; secretory granule [GO:0030141]	extracellular matrix structural constituent [GO:0005201]; identical protein binding [GO:0042802]; metal ion binding [GO:0046872]; platelet-derived growth factor binding [GO:0048407]; protease binding [GO:0002020]	Secreted
P02463	CO4A1_MOUSE	Collagen alpha-1(IV) chain [Cleaved into: Arresten]	Col4a1	1669	29.569	0	29.569	1	1	160.68	2.5315	40106000	3	basement membrane [GO:0005604]; collagen type IV trimer [GO:0005587]; extracellular matrix [GO:0031012]; extracellular region [GO:0005576]; extracellular space [GO:0005615]	extracellular matrix structural constituent [GO:0005201]; platelet-derived growth factor binding [GO:0048407]	Secreted
Q60847	COCA1_MOUSE	Collagen alpha-1(XII) chain	Col12a1	3120	28.2597	0	28.2597	3	1.4	340.21	3.4155	44416000	4	collagen type XII trimer [GO:0005595]; extracellular matrix [GO:0031012]; extracellular space [GO:0005615]		Secreted
Q80X19	COEA1_MOUSE	Collagen alpha-1(XIV) chain	Col14a1	1797	32.3229	30.3617	1.9612	19	15	193.01	185.18	2019900000	42	collagen trimer [GO:0005581]; extracellular space [GO:0005615]; interstitial matrix [GO:0005614]		Secreted
P39061	COIA1_MOUSE	Collagen alpha-1(XVIII) chain [Cleaved into: Endostatin; Non-collagenous domain 1 (NC1)]	Col18a1	1774	33.5663	29.4948	4.0715	7	7	182.17	102.61	2282700000	15	basement membrane [GO:0005604]; collagen trimer [GO:0005581]; extracellular space [GO:0005615]	metal ion binding [GO:0046872]	Secreted
P08122	CO4A2_MOUSE	Collagen alpha-2(IV) chain [Cleaved into: Canstatin]	Col4a2	1707	29.4516	0	29.4516	2	1.5	167.32	4.3651	498970000	3	basement membrane [GO:0005604]; collagen type IV trimer [GO:0005587]; extracellular matrix [GO:0031012]; extracellular region [GO:0005576]; extracellular space [GO:0005615]	extracellular matrix structural constituent [GO:0005201]	Secreted
Q02788	CO6A2_MOUSE	Collagen alpha-2(VI) chain	Col6a2	1034	28.0921	0	28.0921	3	3.5	110.33	3.7697	44128000	4	collagen trimer [GO:0005581]; extracellular matrix [GO:0031012]; extracellular region [GO:0005576]; extracellular space [GO:0005615]; protein-containing complex [GO:0032991]; sarcolemma [GO:0042383]		Secreted
Q63829	COMD3_MOUSE	COMM domain-containing protein 3 (Bmi-1 upstream gene protein) (Bup protein)	Commd3 Bup	195	26.5438	0	26.5438	2	11.3	22.037	0.91763	29582000	2	cytoplasm [GO:0005737]; nucleus [GO:0005634]		Cytoplasm
Q8CFG9	C1RB_MOUSE	Complement C1r-B subcomponent (EC 3.4.21.41) (Complement component 1 subcomponent r-B) [Cleaved into: Complement C1r-B subcomponent heavy chain; Complement C1r-B subcomponent light chain]	C1rb C1r	706	29.2919	0	29.2919	2	4.2	79.935	3.394	75476000	3	extracellular space [GO:0005615]	calcium ion binding [GO:0005509]; serine-type endopeptidase activity [GO:0004252]	Other
P06683	CO9_MOUSE	Complement component C9	C9	548	29.1569	0	29.1569	2	5.7	62.002	1.1485	30141000	2	cytosol [GO:0005829]; extracellular space [GO:0005615]; membrane attack complex [GO:0005579]; other organism cell membrane [GO:0044218]; plasma membrane [GO:0005886]		Secreted
Q921L5	COG2_MOUSE	Conserved oligomeric Golgi complex subunit 2 (COG complex subunit 2) (Component of oligomeric Golgi complex 2) (Low density lipoprotein receptor defect C-complementing protein)	Cog2 Ldlc	731	24.0314	0	24.0314	2	4.8	82.039	4.7209	26995000	2	cytosol [GO:0005829]; Golgi membrane [GO:0000139]; Golgi stack [GO:0005795]; Golgi transport complex [GO:0017119]	protein-containing complex binding [GO:0044877]; protein transporter activity [GO:0008565]	Golgi
Q8CI04	COG3_MOUSE	Conserved oligomeric Golgi complex subunit 3 (COG complex subunit 3) (Component of oligomeric Golgi complex 3)	Cog3	820	24.7484	0	24.7484	2	2.9	93.282	0.90292	17481000	3	cis-Golgi network [GO:0005801]; cytosol [GO:0005829]; Golgi apparatus [GO:0005794]; Golgi cisterna membrane [GO:0032580]; Golgi transport complex [GO:0017119]; plasma membrane [GO:0005886]	protein transporter activity [GO:0008565]	Golgi
O88545	CSN6_MOUSE	COP9 signalosome complex subunit 6 (SGN6) (Signalosome subunit 6) (JAB1-containing signalosome subunit 6)	Cops6 Csn6	324	28.917	0	28.917	5	27.2	35.88	6.006	129670000	7	COP9 signalosome [GO:0008180]; cytoplasm [GO:0005737]; nucleoplasm [GO:0005654]		Cytoplasm
O08997	ATOX1_MOUSE	Copper transport protein ATOX1 (Metal transport protein ATX1)	Atox1	68	31.3313	30.1178	1.2135	2	20.6	7.3384	9.0071	851230000	8	cytoplasm [GO:0005737]; cytosol [GO:0005829]	ATPase binding [GO:0051117]; copper chaperone activity [GO:0016531]; copper-dependent protein binding [GO:0032767]; copper ion binding [GO:0005507]; copper ion transmembrane transporter activity [GO:0005375]	Other
P97792	CXAR_MOUSE	Coxsackievirus and adenovirus receptor homolog (CAR) (mCAR)	Cxadr Car	365	29.2862	0	29.2862	4	16.7	39.947	2.8911	179130000	4	acrosomal vesicle [GO:0001669]; adherens junction [GO:0005912]; apicolateral plasma membrane [GO:0016327]; basolateral plasma membrane [GO:0016323]; bicellular tight junction [GO:0005923]; cell body [GO:0044297]; cell-cell adherens junction [GO:0005913]; cell-cell junction [GO:0005911]; cell junction [GO:0030054]; cytoplasm [GO:0005737]; extracellular space [GO:0005615]; filopodium [GO:0030175]; …	beta-catenin binding [GO:0008013]; cell adhesion molecule binding [GO:0050839]; cell adhesive protein binding involved in AV node cell-bundle of His cell communication [GO:0086082]; connexin binding [GO:0071253]; identical protein binding [GO:0042802]; integrin binding [GO:0005178]; PDZ domain binding [GO:0030165]; signaling receptor binding [GO:0005102]	Membrane
Q91V08	CLC2D_MOUSE	C-type lectin domain family 2 member D (C-type lectin-related protein B) (Clr-b) (Lectin-like transmembrane protein) (Osteoclast inhibitory lectin)	Clec2d Clrb Ocil	207	29.8623	0	29.8623	4	24.2	23.647	26.141	221190000	5	external side of plasma membrane [GO:0009897]; integral component of plasma membrane [GO:0005887]	carbohydrate binding [GO:0030246]; natural killer cell lectin-like receptor binding [GO:0046703]; transmembrane signaling receptor activity [GO:0004888]	Membrane
P70194	CLC4F_MOUSE	C-type lectin domain family 4 member F (C-type lectin superfamily member 13) (C-type lectin 13) (Kupffer cell receptor)	Clec4f Clecsf13 Kclr	548	32.1015	0	32.1015	7	13.9	61.268	127.23	1619300000	11	integral component of membrane [GO:0016021]; plasma membrane [GO:0005886]	galactose binding [GO:0005534]; glycolipid binding [GO:0051861]	Membrane
Q8BNX1	CLC4G_MOUSE	C-type lectin domain family 4 member G	Clec4g	294	27.9797	0	27.9797	2	6.1	33.326	1.8033	47358000	3	integral component of membrane [GO:0016021]; plasma membrane [GO:0005886]	polysaccharide binding [GO:0030247]	Membrane
Q64261	CDK6_MOUSE	Cyclin-dependent kinase 6 (EC 2.7.11.22) (CR2 protein kinase) (CRK2) (Cell division protein kinase 6) (Serine/threonine-protein kinase PLSTIRE)	Cdk6 Cdkn6 Crk2	326	28.5592	0	28.5592	2	9.8	37.028	14.588	44592000	3	centrosome [GO:0005813]; cyclin D2-CDK6 complex [GO:0097132]; cyclin-dependent protein kinase holoenzyme complex [GO:0000307]; cytoplasm [GO:0005737]; cytosol [GO:0005829]; nucleoplasm [GO:0005654]; nucleus [GO:0005634]; ruffle [GO:0001726]	ATP binding [GO:0005524]; cyclin binding [GO:0030332]; cyclin-dependent protein serine/threonine kinase activity [GO:0004693]; FBXO family protein binding [GO:0098770]; kinase activity [GO:0016301]	Cytoplasm
Q61419	CMAH_MOUSE	Cytidine monophosphate-N-acetylneuraminic acid hydroxylase (CMP-N-acetylneuraminic acid hydroxylase) (EC 1.14.18.2) (CMP-N-acetylneuraminate monooxygenase) (CMP-Neu5Ac hydroxylase) (CMP-NeuAc hydroxylase)	Cmah	577	29.482	0	29.482	4	9.9	66.935	4.7805	135720000	5	cytoplasm [GO:0005737]; endoplasmic reticulum [GO:0005783]	2 iron, 2 sulfur cluster binding [GO:0051537]; CMP-N-acetylneuraminate monooxygenase activity [GO:0030338]; metal ion binding [GO:0046872]	Cytoplasm
O55071	CP2BJ_MOUSE	Cytochrome P450 2B19 (EC 1.14.14.1) (CYPIIB19)	Cyp2b19	492	27.4192	0	27.4192	2	6.9	55.996	3.197	54419000	3	endoplasmic reticulum membrane [GO:0005789]; intracellular membrane-bounded organelle [GO:0043231]; organelle membrane [GO:0031090]	arachidonic acid epoxygenase activity [GO:0008392]; aromatase activity [GO:0070330]; heme binding [GO:0020037]; iron ion binding [GO:0005506]; steroid hydroxylase activity [GO:0008395]	Endoplasmic reticulum
Q91W64	CP270_MOUSE	Cytochrome P450 2C70 (EC 1.14.14.1) (CYPIIC70)	Cyp2c70 Cyp2c-70 Cyp2c22	489	32.7797	31.5841	1.1956	11	27.4	56.019	50.416	3083200000	28	endoplasmic reticulum membrane [GO:0005789]; organelle membrane [GO:0031090]	arachidonic acid epoxygenase activity [GO:0008392]; aromatase activity [GO:0070330]; heme binding [GO:0020037]; iron ion binding [GO:0005506]; steroid hydroxylase activity [GO:0008395]	Endoplasmic reticulum
Q45VK7	DYHC2_MOUSE	Cytoplasmic dynein 2 heavy chain 1 (Cytoplasmic dynein 2 heavy chain) (Dynein cytoplasmic heavy chain 2) (Dynein heavy chain 11) (mDHC11) (Dynein heavy chain isotype 1B)	Dync2h1 Dhc1b Dnchc2 Kiaa1997	4306	28.6694	0	28.6694	2	0.7	492.33	1.0398	249010000	2	apical part of cell [GO:0045177]; axoneme [GO:0005930]; cytoplasmic dynein complex [GO:0005868]; Golgi apparatus [GO:0005794]; microtubule [GO:0005874]; motile cilium [GO:0031514]; plasma membrane [GO:0005886]	ATP binding [GO:0005524]; ATP-dependent microtubule motor activity, minus-end-directed [GO:0008569]; dynein intermediate chain binding [GO:0045505]; dynein light chain binding [GO:0045503]; dynein light intermediate chain binding [GO:0051959]	Cytoplasm
Q99M51	NCK1_MOUSE	Cytoplasmic protein NCK1 (NCK adaptor protein 1) (Nck-1)	Nck1	377	27.2101	0	27.2101	3	10.3	42.89	2.0251	64126000	4	cell-cell junction [GO:0005911]; cytoplasm [GO:0005737]; endoplasmic reticulum [GO:0005783]; nucleus [GO:0005634]; protein phosphatase type 1 complex [GO:0000164]; ribosome [GO:0005840]; vesicle membrane [GO:0012506]	ephrin receptor binding [GO:0046875]; eukaryotic initiation factor eIF2 binding [GO:0071074]; molecular adaptor activity [GO:0060090]; protein domain specific binding [GO:0019904]; protein kinase inhibitor activity [GO:0004860]; receptor tyrosine kinase binding [GO:0030971]; SH3/SH2 adaptor activity [GO:0005070]; signaling receptor binding [GO:0005102]	Cytoplasm
Q9D020	5NT3A_MOUSE	Cytosolic 5'-nucleotidase 3A (EC 3.1.3.5) (7-methylguanosine phosphate-specific 5'-nucleotidase) (7-methylguanosine nucleotidase) (EC 3.1.3.91) (Cytosolic 5'-nucleotidase 3) (Cytosolic 5'-nucleotidase III) (cN-III) (Lupin) (Pyrimidine 5'-nucleotidase 1) (P5'N-1) (P5N-1) (PN-I)	Nt5c3a Nt5c3	331	28.3422	0	28.3422	3	10.9	37.252	9.7037	60425000	2	cytoplasm [GO:0005737]; endoplasmic reticulum [GO:0005783]; mitochondrion [GO:0005739]	5'-nucleotidase activity [GO:0008253]; magnesium ion binding [GO:0000287]; nucleotide binding [GO:0000166]; transferase activity [GO:0016740]	Cytoplasm
Q9JII5	DAZP1_MOUSE	DAZ-associated protein 1 (Deleted in azoospermia-associated protein 1)	Dazap1	406	30.2993	0	30.2993	1	3.9	43.214	14.158	131730000	4	cytoplasm [GO:0005737]; cytosol [GO:0005829]; nucleoplasm [GO:0005654]; nucleus [GO:0005634]; ribonucleoprotein complex [GO:1990904]	poly(G) binding [GO:0034046]; poly(U) RNA binding [GO:0008266]; RNA binding [GO:0003723]; RNA stem-loop binding [GO:0035613]	Cytoplasm
Q9CXI3	MOXD1_MOUSE	DBH-like monooxygenase protein 1 (EC 1.14.17.-) (DBH-related protein) (Monooxygenase X)	Moxd1 Dbhr Mox	613	30.6058	0	30.6058	3	7.3	69.677	4.6889	117350000	4	endoplasmic reticulum membrane [GO:0005789]; extracellular space [GO:0005615]; integral component of membrane [GO:0016021]; membrane [GO:0016020]; secretory granule membrane [GO:0030667]	copper ion binding [GO:0005507]; dopamine beta-monooxygenase activity [GO:0004500]	Endoplasmic reticulum
Q8BZJ7	DCNL2_MOUSE	DCN1-like protein 2 (DCUN1 domain-containing protein 2) (Defective in cullin neddylation protein 1-like protein 2)	Dcun1d2 Dcun1l2	259	24.8662	0	24.8662	1	6.6	30.068	1.0116	16363000	3	ubiquitin ligase complex [GO:0000151]	cullin family protein binding [GO:0097602]; ubiquitin conjugating enzyme binding [GO:0031624]; ubiquitin-like protein binding [GO:0032182]	Other
Q8N7N5	DCAF8_MOUSE	DDB1- and CUL4-associated factor 8 (WD repeat-containing protein 42A)	Dcaf8 D1Ucla4 H326 Wdr42a	591	30.2754	0	30.2754	5	9.8	66.031	9.5417	225140000	6	Cul4-RING E3 ubiquitin ligase complex [GO:0080008]; cytoplasm [GO:0005737]; cytosol [GO:0005829]; mitochondrion [GO:0005739]; nucleoplasm [GO:0005654]; nucleus [GO:0005634]		Nucleus
Q80WW9	DDRGK_MOUSE	DDRGK domain-containing protein 1 (UFM1-binding and PCI domain-containing protein 1)	Ddrgk1 Ufbp1	315	26.4019	0	26.4019	2	8.6	35.977	10.999	78780000	3	endoplasmic reticulum [GO:0005783]; endoplasmic reticulum membrane [GO:0005789]; nucleolus [GO:0005730]	RNA polymerase II repressing transcription factor binding [GO:0001103]; ubiquitin-like protein ligase binding [GO:0044389]	Endoplasmic reticulum
P28654	PGS2_MOUSE	Decorin (Bone proteoglycan II) (PG-S2) (PG40)	Dcn	354	33.4086	29.0764	4.3322	6	18.4	39.809	22.471	1289800000	14	collagen type VI trimer [GO:0005589]; cytoplasm [GO:0005737]; extracellular matrix [GO:0031012]; extracellular space [GO:0005615]	collagen binding [GO:0005518]; extracellular matrix binding [GO:0050840]; glycosaminoglycan binding [GO:0005539]; protein kinase inhibitor activity [GO:0004860]; protein N-terminus binding [GO:0047485]	Secreted
Q8BHC4	DCAKD_MOUSE	Dephospho-CoA kinase domain-containing protein	Dcakd	231	29.9018	0	29.9018	2	12.6	26.476	3.535	103380000	5	mitochondrion [GO:0005739]	ATP binding [GO:0005524]; dephospho-CoA kinase activity [GO:0004140]	Other
P55292	DSC2_MOUSE	Desmocollin-2 (Epithelial type 2 desmocollin)	Dsc2 Dsc3	902	29.9809	0	29.9809	6	12.4	99.96	19.104	192650000	7	cell-cell adherens junction [GO:0005913]; cytoplasmic vesicle [GO:0031410]; desmosome [GO:0030057]; integral component of membrane [GO:0016021]; intercalated disc [GO:0014704]; plasma membrane [GO:0005886]	calcium ion binding [GO:0005509]	Membrane
O55111	DSG2_MOUSE	Desmoglein-2	Dsg2	1122	31.4187	29.1237	2.295	15	23.6	122.38	75.287	989100000	25	apical plasma membrane [GO:0016324]; cell junction [GO:0030054]; desmosome [GO:0030057]; integral component of membrane [GO:0016021]; intercalated disc [GO:0014704]; intracellular membrane-bounded organelle [GO:0043231]; lateral plasma membrane [GO:0016328]; plasma membrane [GO:0005886]	calcium ion binding [GO:0005509]; cell adhesion molecule binding [GO:0050839]	Membrane
Q8CDG3	VCIP1_MOUSE	Deubiquitinating protein VCIP135 (EC 3.4.19.12) (Valosin-containing protein p97/p47 complex-interacting protein 1) (Valosin-containing protein p97/p47 complex-interacting protein p135)	Vcpip1 Vcip135	1220	28.1934	0	28.1934	6	7.5	134.5	9.4343	92286000	6	cytoplasm [GO:0005737]; endoplasmic reticulum [GO:0005783]; Golgi stack [GO:0005795]	thiol-dependent ubiquitin-specific protease activity [GO:0004843]	Endoplasmic reticulum
Q6P8J2	SAT2_MOUSE	Diamine acetyltransferase 2 (EC 2.3.1.57) (Polyamine N-acetyltransferase 2) (Spermidine/spermine N(1)-acetyltransferase 2)	Sat2 Ssat2	170	27.573	0	27.573	2	14.7	19.305	3.5958	30155000	3	cytoplasm [GO:0005737]	diamine N-acetyltransferase activity [GO:0004145]; identical protein binding [GO:0042802]; N-acetyltransferase activity [GO:0008080]	Cytoplasm
Q9Z0F8	ADA17_MOUSE	Disintegrin and metalloproteinase domain-containing protein 17 (ADAM 17) (EC 3.4.24.86) (TNF-alpha convertase) (TNF-alpha-converting enzyme) (CD antigen CD156b)	Adam17 Tace	827	26.4861	0	26.4861	2	3.9	93.055	12.331	33677000	3	actin cytoskeleton [GO:0015629]; apical plasma membrane [GO:0016324]; cell surface [GO:0009986]; cytoplasm [GO:0005737]; cytosol [GO:0005829]; extracellular region [GO:0005576]; extracellular space [GO:0005615]; integral component of plasma membrane [GO:0005887]; membrane [GO:0016020]; membrane raft [GO:0045121]; plasma membrane [GO:0005886]	integrin binding [GO:0005178]; interleukin-6 receptor binding [GO:0005138]; metal ion binding [GO:0046872]; metalloendopeptidase activity [GO:0004222]; metallopeptidase activity [GO:0008237]; Notch binding [GO:0005112]; PDZ domain binding [GO:0030165]; serine-type endopeptidase activity [GO:0004252]; SH3 domain binding [GO:0017124]	Membrane
P70388	RAD50_MOUSE	DNA repair protein RAD50 (mRad50) (EC 3.6.-.-)	Rad50	1312	27.6618	0	27.6618	2	1.9	153.49	1.0028	113610000	2	condensed nuclear chromosome [GO:0000794]; inclusion body [GO:0016234]; Mre11 complex [GO:0030870]; nuclear chromatin [GO:0000790]; nuclear chromosome, telomeric region [GO:0000784]; nucleoplasm [GO:0005654]; nucleus [GO:0005634]; perinuclear region of cytoplasm [GO:0048471]; pronucleus [GO:0045120]; site of double-strand break [GO:0035861]	adenylate kinase activity [GO:0004017]; ATPase activity [GO:0016887]; ATP binding [GO:0005524]; DNA binding [GO:0003677]; double-stranded DNA binding [GO:0003690]; double-stranded telomeric DNA binding [GO:0003691]; G-quadruplex DNA binding [GO:0051880]; metal ion binding [GO:0046872]; protein binding, bridging [GO:0030674]; single-stranded telomeric DNA binding [GO:0043047]	Nucleus
Q99KV1	DJB11_MOUSE	DnaJ homolog subfamily B member 11 (APOBEC1-binding protein 2) (ABBP-2) (ER-associated DNAJ) (ER-associated Hsp40 co-chaperone) (Endoplasmic reticulum DNA J domain-containing protein 3) (ER-resident protein ERdj3) (ERdj3) (ERj3p)	Dnajb11	358	28.0703	26.7929	1.2774	4	15.6	40.555	27.653	252860000	9	cytoplasm [GO:0005737]; endoplasmic reticulum [GO:0005783]; endoplasmic reticulum chaperone complex [GO:0034663]; endoplasmic reticulum lumen [GO:0005788]; extracellular space [GO:0005615]; nucleus [GO:0005634]	signaling receptor binding [GO:0005102]; unfolded protein binding [GO:0051082]	Endoplasmic reticulum
Q9QYI4	DJB12_MOUSE	DnaJ homolog subfamily B member 12 (mDj10)	Dnajb12	376	28.0665	0	28.0665	3	6.6	41.987	3.9355	87638000	3	endoplasmic reticulum [GO:0005783]; integral component of endoplasmic reticulum membrane [GO:0030176]; nuclear membrane [GO:0031965]	Hsp70 protein binding [GO:0030544]	Endoplasmic reticulum
Q61712	DNJC1_MOUSE	DnaJ homolog subfamily C member 1 (DnaJ protein homolog MTJ1)	Dnajc1 Dnajl1 Mtj1	552	28.2162	0	28.2162	3	9.1	63.869	3.0407	48394000	5	endoplasmic reticulum [GO:0005783]; endoplasmic reticulum lumen [GO:0005788]; endoplasmic reticulum membrane [GO:0005789]; integral component of membrane [GO:0016021]; nuclear membrane [GO:0031965]; nucleus [GO:0005634]; plasma membrane [GO:0005886]	chaperone binding [GO:0051087]; DNA binding [GO:0003677]; ribosome binding [GO:0043022]	Endoplasmic reticulum
O70152	DPM1_MOUSE	Dolichol-phosphate mannosyltransferase subunit 1 (EC 2.4.1.83) (Dolichol-phosphate mannose synthase subunit 1) (DPM synthase subunit 1) (Dolichyl-phosphate beta-D-mannosyltransferase subunit 1) (Mannose-P-dolichol synthase subunit 1) (MPD synthase)	Dpm1	260	28.3085	0	28.3085	2	7.3	29.174	0.57388	77931000	3	dolichol-phosphate-mannose synthase complex [GO:0033185]; endoplasmic reticulum [GO:0005783]; endoplasmic reticulum membrane [GO:0005789]; intracellular membrane-bounded organelle [GO:0043231]; membrane [GO:0016020]	alcohol binding [GO:0043178]; dolichyl-phosphate beta-D-mannosyltransferase activity [GO:0004582]; dolichyl-phosphate-mannose-protein mannosyltransferase activity [GO:0004169]; mannose binding [GO:0005537]	Endoplasmic reticulum
P47809	MP2K4_MOUSE	Dual specificity mitogen-activated protein kinase kinase 4 (MAP kinase kinase 4) (MAPKK 4) (EC 2.7.12.2) (C-JUN N-terminal kinase kinase 1) (JNK kinase 1) (JNKK 1) (JNK-activating kinase 1) (MAPK/ERK kinase 4) (MEK 4) (SAPK/ERK kinase 1) (SEK1)	Map2k4 Jnkk1 Mek4 Mkk4 Prkmk4 Sek1 Serk1 Skk1	397	27.7977	0	27.7977	3	12.6	44.113	45.314	130320000	4	axon [GO:0030424]; cytoplasm [GO:0005737]; cytosol [GO:0005829]; dendrite cytoplasm [GO:0032839]; nucleus [GO:0005634]; perikaryon [GO:0043204]	ATP binding [GO:0005524]; JUN kinase kinase activity [GO:0008545]; MAP kinase kinase activity [GO:0004708]; mitogen-activated protein kinase kinase kinase binding [GO:0031435]; protein serine/threonine kinase activity [GO:0004674]; protein tyrosine kinase activity [GO:0004713]	Cytoplasm
Q6NT99	DUS23_MOUSE	Dual specificity protein phosphatase 23 (EC 3.1.3.16) (EC 3.1.3.48) (Low molecular mass dual specificity phosphatase 3) (LDP-3)	Dusp23 Ldp3	150	27.6014	0	27.6014	1	9.3	16.637	1.6642	23639000	4	cytoplasm [GO:0005737]; cytosol [GO:0005829]; nucleoplasm [GO:0005654]; nucleus [GO:0005634]	phosphatase activity [GO:0016791]; protein serine/threonine phosphatase activity [GO:0004722]; protein tyrosine/serine/threonine phosphatase activity [GO:0008138]; protein tyrosine phosphatase activity [GO:0004725]	Cytoplasm
Q99KJ8	DCTN2_MOUSE	Dynactin subunit 2 (50 kDa dynein-associated polypeptide) (Dynactin complex 50 kDa subunit) (DCTN-50) (Growth cone membrane protein 23-48K) (GMP23-48K) (p50 dynamitin)	Dctn2	402	29.4737	27.8057	1.668	6	22.6	44.116	33.538	266750000	10	centrosome [GO:0005813]; cytoplasm [GO:0005737]; cytosol [GO:0005829]; dynactin complex [GO:0005869]; dynein complex [GO:0030286]; growth cone [GO:0030426]; kinetochore [GO:0000776]; membrane [GO:0016020]; microtubule [GO:0005874]; vesicle [GO:0031982]	identical protein binding [GO:0042802]; motor activity [GO:0003774]; protein kinase binding [GO:0019901]; spectrin binding [GO:0030507]	Cytoplasm
Q62165	DAG1_MOUSE	Dystroglycan (Dystrophin-associated glycoprotein 1) [Cleaved into: Alpha-dystroglycan (Alpha-DG); Beta-dystroglycan (Beta-DG)]	Dag1 Dag-1	893	29.9751	0	29.9751	6	10.2	96.904	38.565	266410000	8	basement membrane [GO:0005604]; basolateral plasma membrane [GO:0016323]; cell-cell adherens junction [GO:0005913]; cell-cell junction [GO:0005911]; contractile ring [GO:0070938]; costamere [GO:0043034]; cytoplasm [GO:0005737]; cytoskeleton [GO:0005856]; dystroglycan complex [GO:0016011]; dystrophin-associated glycoprotein complex [GO:0016010]; external side of plasma membrane [GO:0009897]; extra…	actin binding [GO:0003779]; alpha-actinin binding [GO:0051393]; calcium ion binding [GO:0005509]; dystroglycan binding [GO:0002162]; identical protein binding [GO:0042802]; laminin-1 binding [GO:0043237]; laminin binding [GO:0043236]; SH2 domain binding [GO:0042169]; structural constituent of muscle [GO:0008307]; tubulin binding [GO:0015631]; vinculin binding [GO:0017166]	Membrane
Q9Z1K5	ARI1_MOUSE	E3 ubiquitin-protein ligase ARIH1 (EC 2.3.2.31) (Protein ariadne-1 homolog) (ARI-1) (RING-type E3 ubiquitin transferase ARIH1) (UbcH7-binding protein) (UbcM4-interacting protein 77) (Ubiquitin-conjugating enzyme E2-binding protein 1)	Arih1 Ari Ubch7bp Uip77	555	30.4092	0	30.4092	3	5.9	64.016	0.89462	133880000	3	Cajal body [GO:0015030]; Cul2-RING ubiquitin ligase complex [GO:0031462]; Cul3-RING ubiquitin ligase complex [GO:0031463]; Cul4A-RING E3 ubiquitin ligase complex [GO:0031464]; cytoplasm [GO:0005737]; Lewy body [GO:0097413]; nuclear body [GO:0016604]; SCF ubiquitin ligase complex [GO:0019005]; ubiquitin ligase complex [GO:0000151]	ubiquitin conjugating enzyme binding [GO:0031624]; ubiquitin protein ligase activity [GO:0061630]; ubiquitin protein ligase binding [GO:0031625]; ubiquitin-protein transferase activity [GO:0004842]; zinc ion binding [GO:0008270]	Cytoplasm
Q3UIR3	DTX3L_MOUSE	E3 ubiquitin-protein ligase DTX3L (EC 2.3.2.27) (Protein deltex-3-like) (RING-type E3 ubiquitin transferase DTX3L)	Dtx3l Bbap	748	28.4455	0	28.4455	4	6.7	83.043	58.081	100990000	5	cytoplasm [GO:0005737]; cytosol [GO:0005829]; early endosome membrane [GO:0031901]; lysosomal membrane [GO:0005765]; lysosome [GO:0005764]; nucleoplasm [GO:0005654]; nucleus [GO:0005634]; protein-containing complex [GO:0032991]	enzyme activator activity [GO:0008047]; enzyme binding [GO:0019899]; enzyme inhibitor activity [GO:0004857]; histone binding [GO:0042393]; metal ion binding [GO:0046872]; STAT family protein binding [GO:0097677]; ubiquitin-like protein ligase binding [GO:0044389]; ubiquitin-protein transferase activity [GO:0004842]	Cytoplasm
Q3U2C5	RN149_MOUSE	E3 ubiquitin-protein ligase RNF149 (EC 2.3.2.27) (Goliath-related E3 ubiquitin-protein ligase 4) (RING finger protein 149) (RING-type E3 ubiquitin transferase RNF149)	Rnf149 Greul4	394	26.0771	24.4337	1.6434	4	15.2	42.552	3.0567	58772000	6	integral component of membrane [GO:0016021]	metal ion binding [GO:0046872]; ubiquitin protein ligase activity [GO:0061630]	Membrane
Q80YR4	ZN598_MOUSE	E3 ubiquitin-protein ligase ZNF598 (EC 2.3.2.27) (Zinc finger protein 598)	Znf598 Zfp598	908	25.2818	0	25.2818	3	5.1	99.191	3.4188	20186000	2		metal ion binding [GO:0046872]; nucleic acid binding [GO:0003676]; ribosome binding [GO:0043022]; ubiquitin protein ligase activity [GO:0061630]	Other
Q8BL66	EEA1_MOUSE	Early endosome antigen 1	Eea1	1411	28.8475	26.9817	1.8658	10	9.4	160.91	40.674	355570000	16	axonal spine [GO:0044308]; cytoplasmic vesicle [GO:0031410]; cytosol [GO:0005829]; early endosome [GO:0005769]; early endosome membrane [GO:0031901]; endosome [GO:0005768]; extrinsic component of plasma membrane [GO:0019897]; recycling endosome [GO:0055037]; serine-pyruvate aminotransferase complex [GO:0005969]	1-phosphatidylinositol binding [GO:0005545]; GTP-dependent protein binding [GO:0030742]; metal ion binding [GO:0046872]; nucleic acid binding [GO:0003676]; protein homodimerization activity [GO:0042803]	Cytoplasm
P55772	ENTP1_MOUSE	Ectonucleoside triphosphate diphosphohydrolase 1 (NTPDase 1) (EC 3.6.1.5) (Ecto-ATP diphosphohydrolase 1) (Ecto-ATPDase 1) (Ecto-ATPase 1) (Ecto-apyrase) (Lymphoid cell activation antigen) (CD antigen CD39)	Entpd1 Cd39	510	27.7389	0	27.7389	2	6.9	57.205	18.783	57842000	4	basal lamina [GO:0005605]; basolateral plasma membrane [GO:0016323]; cell surface [GO:0009986]; extracellular space [GO:0005615]; integral component of membrane [GO:0016021]; neuronal cell body [GO:0043025]; neuron projection [GO:0043005]; postsynaptic density [GO:0014069]; synaptic membrane [GO:0097060]; synaptic vesicle [GO:0008021]	8-oxo-dGTP phosphohydrolase activity [GO:0102490]; adenosine-diphosphatase activity [GO:0043262]; ATPase activity [GO:0016887]; ATP binding [GO:0005524]; dATP phosphohydrolase activity [GO:0102485]; dCTP phosphohydrolase activity [GO:0102486]; dGTP phosphohydrolase activity [GO:0102491]; dTTP phosphohydrolase activity [GO:0102488]; dUTP phosphohydrolase activity [GO:0102487]; GTP phosphohydrolase…	Membrane
P06802	ENPP1_MOUSE	Ectonucleotide pyrophosphatase/phosphodiesterase family member 1 (E-NPP 1) (Lymphocyte antigen 41) (Ly-41) (Phosphodiesterase I/nucleotide pyrophosphatase 1) (Plasma-cell membrane glycoprotein PC-1) [Includes: Alkaline phosphodiesterase I (EC 3.1.4.1); Nucleotide pyrophosphatase (NPPase) (EC 3.6.1.9) (Nucleotide diphosphatase)]	Enpp1 Npps Pc1 Pdnp1	906	32.6555	30.2865	2.369	8	14.3	103.17	26.676	1125000000	15	apical dendrite [GO:0097440]; basal dendrite [GO:0097441]; basolateral plasma membrane [GO:0016323]; cell body [GO:0044297]; cell projection [GO:0042995]; cell surface [GO:0009986]; extracellular space [GO:0005615]; integral component of membrane [GO:0016021]; integral component of plasma membrane [GO:0005887]; neuronal cell body [GO:0043025]; neuron projection [GO:0043005]; plasma membrane [GO:0…	ATP binding [GO:0005524]; calcium ion binding [GO:0005509]; exonuclease activity [GO:0004527]; identical protein binding [GO:0042802]; insulin receptor binding [GO:0005158]; NADH pyrophosphatase activity [GO:0035529]; nucleic acid binding [GO:0003676]; nucleoside-triphosphate diphosphatase activity [GO:0047429]; nucleotide diphosphatase activity [GO:0004551]; phosphodiesterase I activity [GO:0004…	Membrane
Q99MI1	RB6I2_MOUSE	ELKS/Rab6-interacting/CAST family member 1 (ERC-1) (CAZ-associated structural protein 2) (CAST2) (Rab6-interacting protein 2)	Erc1 Cast2 Kiaa1081 Rab6ip2	1120	29.4071	24.8309	4.5762	14	14.8	128.33	60.654	385520000	20	cytoplasm [GO:0005737]; Golgi membrane [GO:0000139]; IkappaB kinase complex [GO:0008385]; presynaptic active zone [GO:0048786]; synapse [GO:0045202]	PDZ domain binding [GO:0030165]; Rab GTPase binding [GO:0017137]	Membrane
P57776	EF1D_MOUSE	Elongation factor 1-delta (EF-1-delta)	Eef1d	281	29.4214	28.387	1.0344	3	13.5	31.293	11.519	354540000	7	cytoplasm [GO:0005737]; cytosol [GO:0005829]; eukaryotic translation elongation factor 1 complex [GO:0005853]; fibrillar center [GO:0001650]; nucleus [GO:0005634]	activating transcription factor binding [GO:0033613]; DNA binding [GO:0003677]; heat shock protein binding [GO:0031072]; translation elongation factor activity [GO:0003746]	Other
Q8C0D5	EFL1_MOUSE	Elongation factor-like GTPase 1 (Elongation factor Tu GTP-binding domain-containing protein 1) (Elongation factor-like 1) (Protein FAM42A)	Efl1 Eftud1	1127	30.9646	0	30.9646	9	12	125.78	44.638	192340000	11		GTPase activity [GO:0003924]; GTP binding [GO:0005525]; ribosome binding [GO:0043022]; translation elongation factor activity [GO:0003746]	Other
O08579	EMD_MOUSE	Emerin	Emd Sta	259	27.5376	0	27.5376	2	20.1	29.435	3.0907	42437000	2	cortical endoplasmic reticulum [GO:0032541]; cytoplasm [GO:0005737]; endoplasmic reticulum [GO:0005783]; integral component of membrane [GO:0016021]; microtubule [GO:0005874]; nuclear envelope [GO:0005635]; nuclear inner membrane [GO:0005637]; nuclear lamina [GO:0005652]; nuclear membrane [GO:0031965]; nuclear outer membrane [GO:0005640]; nucleoplasm [GO:0005654]; nucleus [GO:0005634]; spindle [G…	actin binding [GO:0003779]; beta-tubulin binding [GO:0048487]	Nucleus
Q99K41	EMIL1_MOUSE	EMILIN-1 (Elastin microfibril interface-located protein 1) (Elastin microfibril interfacer 1)	Emilin1	1017	29.4187	0	29.4187	7	10.8	107.58	18.071	105010000	8	collagen trimer [GO:0005581]; EMILIN complex [GO:1990971]; extracellular matrix [GO:0031012]; extracellular region [GO:0005576]; extracellular space [GO:0005615]; integrin alpha4-beta1 complex [GO:0034668]	extracellular matrix constituent conferring elasticity [GO:0030023]; identical protein binding [GO:0042802]; integrin binding involved in cell-matrix adhesion [GO:0098640]	Secreted
Q63961	EGLN_MOUSE	Endoglin (Cell surface MJ7/18 antigen) (CD antigen CD105)	Eng Edg	653	29.1086	26.6633	2.4453	5	11	70.02	44.477	187070000	7	cell surface [GO:0009986]; endothelial microparticle [GO:0072563]; external side of plasma membrane [GO:0009897]; extracellular space [GO:0005615]; integral component of membrane [GO:0016021]; receptor complex [GO:0043235]	BMP binding [GO:0036122]; galactose binding [GO:0005534]; glycosaminoglycan binding [GO:0005539]; identical protein binding [GO:0042802]; protein homodimerization activity [GO:0042803]; transforming growth factor beta-activated receptor activity [GO:0005024]; transforming growth factor beta binding [GO:0050431]; transforming growth factor beta receptor, cytoplasmic mediator activity [GO:0005072];…	Membrane
Q62419	SH3G1_MOUSE	Endophilin-A2 (Endophilin-2) (SH3 domain protein 2B) (SH3 domain-containing GRB2-like protein 1) (SH3p8)	Sh3gl1 Sh3d2b	368	23.8761	0	23.8761	2	9.8	41.518	2.6937	21807000	4	cell junction [GO:0030054]; cell projection [GO:0042995]; cytoplasm [GO:0005737]; cytosol [GO:0005829]; early endosome membrane [GO:0031901]; hippocampal mossy fiber to CA3 synapse [GO:0098686]; membrane [GO:0016020]; podosome [GO:0002102]	beta-1 adrenergic receptor binding [GO:0031697]; GTPase binding [GO:0051020]; identical protein binding [GO:0042802]; ion channel binding [GO:0044325]; lipid binding [GO:0008289]; phosphatase binding [GO:0019902]; protein C-terminus binding [GO:0008022]; SH3 domain binding [GO:0017124]	Cytoplasm
Q9JK48	SHLB1_MOUSE	Endophilin-B1 (SH3 domain-containing GRB2-like protein B1)	Sh3glb1 Kiaa0491	365	27.6498	0	27.6498	3	10.7	40.855	4.4813	31046000	5	autophagosome membrane [GO:0000421]; cytoplasm [GO:0005737]; cytosol [GO:0005829]; early endosome [GO:0005769]; endoplasmic reticulum [GO:0005783]; Golgi membrane [GO:0000139]; membrane [GO:0016020]; midbody [GO:0030496]; mitochondrial envelope [GO:0005740]; mitochondrial outer membrane [GO:0005741]; neuronal cell body [GO:0043025]; neuron projection [GO:0043005]; protein-containing complex [GO:0…	fatty acid binding [GO:0005504]; identical protein binding [GO:0042802]; lysophosphatidic acid acyltransferase activity [GO:0042171]; protein homodimerization activity [GO:0042803]	Cytoplasm
Q925F2	ESAM_MOUSE	Endothelial cell-selective adhesion molecule	Esam Esam1	394	28.7736	0	28.7736	4	21.1	41.81	14.127	128740000	6	adherens junction [GO:0005912]; bicellular tight junction [GO:0005923]; integral component of membrane [GO:0016021]; plasma membrane [GO:0005886]		Membrane
Q4PZA2	ECE1_MOUSE	Endothelin-converting enzyme 1 (ECE-1) (EC 3.4.24.71)	Ece1	769	31.5325	29.7498	1.7827	9	17.3	87.072	17.894	436470000	17	cell surface [GO:0009986]; cytoplasmic vesicle [GO:0031410]; early endosome [GO:0005769]; endosome [GO:0005768]; external side of plasma membrane [GO:0009897]; Golgi apparatus [GO:0005794]; integral component of membrane [GO:0016021]; membrane [GO:0016020]; perinuclear region of cytoplasm [GO:0048471]; plasma membrane [GO:0005886]; secretory granule [GO:0030141]; vesicle [GO:0031982]; Weibel-Pala…	endopeptidase activity [GO:0004175]; metalloendopeptidase activity [GO:0004222]; protein homodimerization activity [GO:0042803]; zinc ion binding [GO:0008270]	Membrane
Q3UJB9	EDC4_MOUSE	Enhancer of mRNA-decapping protein 4	Edc4	1406	28.3689	0	28.3689	3	3.2	152.48	5.5516	52123000	4	cytoplasmic ribonucleoprotein granule [GO:0036464]; nucleoplasm [GO:0005654]; nucleus [GO:0005634]; P-body [GO:0000932]		Cytoplasm
O88735	MAP7_MOUSE	Ensconsin (Epithelial microtubule-associated protein of 115 kDa) (E-MAP-115) (Microtubule-associated protein 7) (MAP-7)	Map7 Mtap7	730	26.28	0	26.28	5	9	82.021	5.7944	50139000	5	axon [GO:0030424]; basolateral plasma membrane [GO:0016323]; cytosol [GO:0005829]; microtubule [GO:0005874]; microtubule cytoskeleton [GO:0015630]; perinuclear region of cytoplasm [GO:0048471]; plasma membrane [GO:0005886]	signaling receptor binding [GO:0005102]; structural molecule activity [GO:0005198]	Cytoplasm
P52795	EFNB1_MOUSE	Ephrin-B1 (CEK5 receptor ligand) (CEK5-L) (ELK ligand) (ELK-L) (EPH-related receptor tyrosine kinase ligand 2) (LERK-2) (Stimulated by retinoic acid gene 1 protein)	Efnb1 Epl2 Eplg2 Lerk2 Stra1	345	27.1273	0	27.1273	2	9.3	37.859	12.766	61058000	3	cytoplasm [GO:0005737]; integral component of membrane [GO:0016021]; membrane raft [GO:0045121]; nucleus [GO:0005634]; plasma membrane [GO:0005886]; synapse [GO:0045202]	ephrin receptor binding [GO:0046875]; protein tyrosine kinase activity [GO:0004713]	Membrane
Q01279	EGFR_MOUSE	Epidermal growth factor receptor (EC 2.7.10.1)	Egfr	1210	35.1124	32.924	2.1884	16	17.4	134.85	126.36	6501100000	50	apical plasma membrane [GO:0016324]; basolateral plasma membrane [GO:0016323]; cell surface [GO:0009986]; cytoplasm [GO:0005737]; early endosome membrane [GO:0031901]; endocytic vesicle [GO:0030139]; endoplasmic reticulum membrane [GO:0005789]; endosome [GO:0005768]; endosome membrane [GO:0010008]; Golgi membrane [GO:0000139]; integral component of membrane [GO:0016021]; intracellular [GO:0005622…	actin filament binding [GO:0051015]; ATP binding [GO:0005524]; calmodulin binding [GO:0005516]; chromatin binding [GO:0003682]; enzyme binding [GO:0019899]; epidermal growth factor-activated receptor activity [GO:0005006]; epidermal growth factor binding [GO:0048408]; identical protein binding [GO:0042802]; integrin binding [GO:0005178]; kinase activity [GO:0016301]; nitric-oxide synthase regulat…	Membrane
Q9D379	HYEP_MOUSE	Epoxide hydrolase 1 (EC 3.3.2.9) (Epoxide hydratase) (Microsomal epoxide hydrolase) (mEH)	Ephx1	455	36.0012	34.8334	1.1678	13	29.7	52.576	44.358	8196600000	51	endoplasmic reticulum membrane [GO:0005789]; integral component of membrane [GO:0016021]; intracellular membrane-bounded organelle [GO:0043231]; membrane [GO:0016020]; organelle membrane [GO:0031090]; plasma membrane [GO:0005886]	cis-stilbene-oxide hydrolase activity [GO:0033961]; enzyme binding [GO:0019899]; epoxide hydrolase activity [GO:0004301]	Membrane
Q9EP72	EMC7_MOUSE	ER membrane protein complex subunit 7	Emc7 Orf3	241	28.7196	0	28.7196	3	25.7	26.31	20.352	168280000	4	ER membrane protein complex [GO:0072546]; integral component of membrane [GO:0016021]	carbohydrate binding [GO:0030246]	Membrane
O70378	EMC8_MOUSE	ER membrane protein complex subunit 8 (Neighbor of COX4)	Emc8 Cox4al Cox4nb Noc4	207	26.9036	0	26.9036	3	20.3	23.348	6.0873	194570000	4	cytoplasm [GO:0005737]; cytosol [GO:0005829]; ER membrane protein complex [GO:0072546]; mitochondrion [GO:0005739]		Cytoplasm
Q8R2E9	ERO1B_MOUSE	ERO1-like protein beta (ERO1-L-beta) (EC 1.8.4.-) (Endoplasmic reticulum oxidoreductase beta) (Endoplasmic reticulum oxidoreductin-1-like protein B) (Oxidoreductin-1-L-beta)	Ero1b Ero1lb	467	28.6605	0	28.6605	4	9.9	53.517	10.793	67056000	5	endoplasmic reticulum membrane [GO:0005789]; membrane [GO:0016020]	oxidoreductase activity, acting on a sulfur group of donors, disulfide as acceptor [GO:0016671]; protein disulfide isomerase activity [GO:0003756]; protein disulfide oxidoreductase activity [GO:0015035]	Endoplasmic reticulum
Q9EQ06	DHB11_MOUSE	Estradiol 17-beta-dehydrogenase 11 (EC 1.1.1.62) (17-beta-hydroxysteroid dehydrogenase 11) (17-beta-HSD 11) (17bHSD11) (17betaHSD11) (17-beta-hydroxysteroid dehydrogenase XI) (17-beta-HSD XI) (17betaHSDXI) (Dehydrogenase/reductase SDR family member 8)	Hsd17b11 Dhrs8 Pan1b	298	28.5796	0	28.5796	3	17.8	32.88	3.578	324080000	7	cytoplasm [GO:0005737]; extracellular region [GO:0005576]; lipid droplet [GO:0005811]	estradiol 17-beta-dehydrogenase activity [GO:0004303]; steroid dehydrogenase activity [GO:0016229]	Secreted
Q80TA1	EPT1_MOUSE	Ethanolaminephosphotransferase 1 (EC 2.7.8.1) (Selenoprotein I) (SelI)	Selenoi D5Wsu178e Ept1 Kiaa1724	398	26.3783	0	26.3783	2	4.5	45.345	4.4467	84746000	6	integral component of membrane [GO:0016021]	ethanolaminephosphotransferase activity [GO:0004307]; metal ion binding [GO:0046872]	Membrane
O55135	IF6_MOUSE	Eukaryotic translation initiation factor 6 (eIF-6) (B4 integrin interactor) (CAB) (p27(BBP))	Eif6 Itgb4bp	245	29.8547	0	29.8547	1	9.8	26.511	6.8773	279760000	4	cytoplasm [GO:0005737]; cytosol [GO:0005829]; intermediate filament [GO:0005882]; lamin filament [GO:0005638]; nucleolus [GO:0005730]; nucleoplasm [GO:0005654]; nucleus [GO:0005634]; preribosome, large subunit precursor [GO:0030687]	ribosomal large subunit binding [GO:0043023]; ribosome binding [GO:0043022]; translation initiation factor activity [GO:0003743]	Cytoplasm
P43006	EAA2_MOUSE	Excitatory amino acid transporter 2 (GLT-1) (Sodium-dependent glutamate/aspartate transporter 2) (Solute carrier family 1 member 2)	Slc1a2 Eaat2 Glt1	572	26.2515	0	26.2515	1	1.9	62.03	2.411	97592000	3	axolemma [GO:0030673]; axon [GO:0030424]; cell surface [GO:0009986]; dendritic shaft [GO:0043198]; dendritic spine [GO:0043197]; integral component of plasma membrane [GO:0005887]; neuron projection [GO:0043005]; plasma membrane [GO:0005886]; presynaptic membrane [GO:0042734]; synapse [GO:0045202]	anion transmembrane transporter activity [GO:0008509]; glutamate:sodium symporter activity [GO:0015501]; high-affinity glutamate transmembrane transporter activity [GO:0005314]; L-glutamate transmembrane transporter activity [GO:0005313]; metal ion binding [GO:0046872]	Membrane
Q6PGF7	EXOC8_MOUSE	Exocyst complex component 8 (Exocyst complex 84 kDa subunit)	Exoc8	716	27.0811	0	27.0811	3	7.7	81.034	10.383	31072000	5	cell leading edge [GO:0031252]; cytosol [GO:0005829]; exocyst [GO:0000145]; growth cone [GO:0030426]; late endosome [GO:0005770]; perinuclear region of cytoplasm [GO:0048471]; plasma membrane [GO:0005886]	phosphatidylinositol binding [GO:0035091]; Ral GTPase binding [GO:0017160]	Cytoplasm
Q8VBV3	EXOS2_MOUSE	Exosome complex component RRP4 (Exosome component 2) (Ribosomal RNA-processing protein 4)	Exosc2 Rrp4	293	27.2033	0	27.2033	2	10.9	32.631	4.4726	42397000	2	cytoplasm [GO:0005737]; cytoplasmic exosome (RNase complex) [GO:0000177]; exosome (RNase complex) [GO:0000178]; nuclear exosome (RNase complex) [GO:0000176]; nucleolus [GO:0005730]; nucleus [GO:0005634]	RNA binding [GO:0003723]	Cytoplasm
Q9CZU3	MTREX_MOUSE	Exosome RNA helicase MTR4 (EC 3.6.4.13) (ATP-dependent helicase SKIV2L2) (Superkiller viralicidic activity 2-like 2) (TRAMP-like complex helicase)	Mtrex Skiv2l2	1040	31.6362	0	31.6362	4	5.7	117.64	1.5926	1769200000	5	catalytic step 2 spliceosome [GO:0071013]; exosome (RNase complex) [GO:0000178]; nucleolus [GO:0005730]; nucleoplasm [GO:0005654]; nucleus [GO:0005634]; TRAMP complex [GO:0031499]	ATP binding [GO:0005524]; ATP-dependent RNA helicase activity [GO:0004004]; RNA binding [GO:0003723]	Nucleus
Q61508	ECM1_MOUSE	Extracellular matrix protein 1 (Secretory component p85)	Ecm1	559	30.4041	0	30.4041	5	13.4	62.832	22.968	145340000	4	extracellular matrix [GO:0031012]; extracellular space [GO:0005615]	enzyme binding [GO:0019899]; interleukin-2 receptor binding [GO:0005134]; laminin binding [GO:0043236]; protease binding [GO:0002020]; protein C-terminus binding [GO:0008022]	Secreted
O09164	SODE_MOUSE	Extracellular superoxide dismutase [Cu-Zn] (EC-SOD) (EC 1.15.1.1)	Sod3	251	31.0403	0	31.0403	3	19.9	27.392	26.467	272360000	10	cytoplasm [GO:0005737]; extracellular matrix [GO:0031012]; extracellular space [GO:0005615]; Golgi lumen [GO:0005796]; nucleus [GO:0005634]	copper ion binding [GO:0005507]; superoxide dismutase activity [GO:0004784]; zinc ion binding [GO:0008270]	Secreted
Q91WJ8	FUBP1_MOUSE	Far upstream element-binding protein 1 (FBP) (FUSE-binding protein 1)	Fubp1 D3Ertd330e	651	28.3813	0	28.3813	4	8.1	68.539	54.935	208180000	4	nucleoplasm [GO:0005654]; nucleus [GO:0005634]	DNA binding [GO:0003677]; RNA binding [GO:0003723]; transcriptional activator activity, RNA polymerase II distal enhancer sequence-specific DNA binding [GO:0001205]	Nucleus
Q05816	FABP5_MOUSE	Fatty acid-binding protein 5 (Epidermal-type fatty acid-binding protein) (E-FABP) (Fatty acid-binding protein, epidermal) (Keratinocyte lipid-binding protein) (Psoriasis-associated fatty acid-binding protein homolog) (PA-FABP)	Fabp5 Fabpe Klbp Mal1	135	27.8554	26.319	1.5364	4	23	15.137	4.2789	214470000	5	cell junction [GO:0030054]; cytoplasm [GO:0005737]; extracellular space [GO:0005615]; nucleus [GO:0005634]; postsynaptic density [GO:0014069]; postsynaptic membrane [GO:0045211]; synapse [GO:0045202]	fatty acid binding [GO:0005504]; identical protein binding [GO:0042802]; retinoic acid binding [GO:0001972]	Membrane
P12710	FABPL_MOUSE	Fatty acid-binding protein, liver (14 kDa selenium-binding protein) (Fatty acid-binding protein 1) (Liver-type fatty acid-binding protein) (L-FABP)	Fabp1 Fabpl	127	36.3695	35.0007	1.3688	8	54.3	14.245	146.53	66316000000	161	apical cortex [GO:0045179]; cytoplasm [GO:0005737]; cytosol [GO:0005829]; nucleoplasm [GO:0005654]; nucleus [GO:0005634]; peroxisomal matrix [GO:0005782]; protein-containing complex [GO:0032991]	antioxidant activity [GO:0016209]; bile acid binding [GO:0032052]; chromatin binding [GO:0003682]; drug binding [GO:0008144]; fatty acid binding [GO:0005504]; long-chain fatty acid transporter activity [GO:0005324]; phospholipid binding [GO:0005543]	Cytoplasm
Q8VDH1	FBX21_MOUSE	F-box only protein 21	Fbxo21 Fbx21 Kiaa0875	627	26.8016	0	26.8016	2	5.4	72.172	10.258	44349000	3		DNA binding [GO:0003677]; ubiquitin-protein transferase activity [GO:0004842]	Other
Q78JE5	FBX22_MOUSE	F-box only protein 22	Fbxo22 Fbx22	402	24.9248	0	24.9248	2	7.7	44.202	4.6672	19636000	3	cytoplasm [GO:0005737]; nucleus [GO:0005634]; Z disc [GO:0030018]	ubiquitin-protein transferase activity [GO:0004842]	Cytoplasm
Q9QZN4	FBX6_MOUSE	F-box only protein 6 (F-box only protein 6b) (F-box protein that recognizes sugar chains 2) (F-box/G-domain protein 2)	Fbxo6 Fbs2 Fbxo6b	295	28.3209	0	28.3209	2	9.8	34.492	1.7589	29296000	2	cytoplasm [GO:0005737]; endoplasmic reticulum quality control compartment [GO:0044322]; SCF ubiquitin ligase complex [GO:0019005]	carbohydrate binding [GO:0030246]; ubiquitin-protein transferase activity [GO:0004842]	Cytoplasm
P11276	FINC_MOUSE	Fibronectin (FN) [Cleaved into: Anastellin]	Fn1	2477	36.004	32.7671	3.2369	38	24.1	272.53	323.31	16336000000	121	apical plasma membrane [GO:0016324]; basal lamina [GO:0005605]; basement membrane [GO:0005604]; endoplasmic reticulum-Golgi intermediate compartment [GO:0005793]; extracellular exosome [GO:0070062]; extracellular matrix [GO:0031012]; extracellular space [GO:0005615]; fibrinogen complex [GO:0005577]	chaperone binding [GO:0051087]; disordered domain specific binding [GO:0097718]; enzyme binding [GO:0019899]; heparin binding [GO:0008201]; identical protein binding [GO:0042802]; integrin binding [GO:0005178]; mercury ion binding [GO:0045340]; peptidase activator activity [GO:0016504]; protease binding [GO:0002020]; protein C-terminus binding [GO:0008022]; signaling receptor binding [GO:0005102]	Secreted
Q03249	GALT_MOUSE	Galactose-1-phosphate uridylyltransferase (Gal-1-P uridylyltransferase) (EC 2.7.7.12) (UDP-glucose--hexose-1-phosphate uridylyltransferase)	Galt	379	30.7164	29.0539	1.6625	3	13.5	43.232	24.416	251970000	5	Golgi apparatus [GO:0005794]	UDP-glucose:hexose-1-phosphate uridylyltransferase activity [GO:0008108]; zinc ion binding [GO:0008270]	Other
Q9CWZ7	SNAG_MOUSE	Gamma-soluble NSF attachment protein (SNAP-gamma) (N-ethylmaleimide-sensitive factor attachment protein gamma)	Napg Snapg	312	28.3086	0	28.3086	3	12.8	34.732	3.7761	63734000	4	mitochondrion [GO:0005739]; myelin sheath [GO:0043209]; SNARE complex [GO:0031201]; vacuolar membrane [GO:0005774]	soluble NSF attachment protein activity [GO:0005483]; syntaxin binding [GO:0019905]	Membrane
Q921G8	GCP2_MOUSE	Gamma-tubulin complex component 2 (GCP-2)	Tubgcp2 Gcp2	905	26.477	0	26.477	2	3	103.22	0.72575	10297000	2	centrosome [GO:0005813]; equatorial microtubule organizing center [GO:0000923]; gamma-tubulin small complex [GO:0008275]; microtubule [GO:0005874]; nucleoplasm [GO:0005654]; spindle pole [GO:0000922]	gamma-tubulin binding [GO:0043015]; structural constituent of cytoskeleton [GO:0005200]	Cytoplasm
P28230	CXB1_MOUSE	Gap junction beta-1 protein (Connexin-32) (Cx32)	Gjb1 Cxn-32	283	29.5564	0	29.5564	2	8.8	32.003	4.9367	278550000	4	connexin complex [GO:0005922]; cytoplasm [GO:0005737]; endoplasmic reticulum [GO:0005783]; gap junction [GO:0005921]; integral component of membrane [GO:0016021]; lateral plasma membrane [GO:0016328]; plasma membrane [GO:0005886]	gap junction channel activity [GO:0005243]; protein homodimerization activity [GO:0042803]	Membrane
Q9QUH0	GLRX1_MOUSE	Glutaredoxin-1 (Thioltransferase-1) (TTase-1)	Glrx Glrx1 Grx Grx1	107	29.9204	0	29.9204	2	11.2	11.871	3.8861	273630000	4	cytoplasm [GO:0005737]; cytosol [GO:0005829]; dendrite [GO:0030425]; mitochondrial intermembrane space [GO:0005758]; mitochondrion [GO:0005739]; neuronal cell body [GO:0043025]; nucleus [GO:0005634]	electron transfer activity [GO:0009055]; glutathione disulfide oxidoreductase activity [GO:0015038]; protein disulfide oxidoreductase activity [GO:0015035]; protein-disulfide reductase (glutathione) activity [GO:0019153]; protein N-terminus binding [GO:0047485]	Cytoplasm
Q9Z2A9	GGT5_MOUSE	Glutathione hydrolase 5 proenzyme (EC 3.4.19.13) (Gamma-glutamyl leukotrienase) (GGL) (Gamma-glutamyltransferase 5) (GGT 5) (EC 2.3.2.2) (Gamma-glutamyltransferase-like activity 1) (Gamma-glutamyltranspeptidase 5) (Leukotriene-C4 hydrolase) (EC 3.4.19.14) [Cleaved into: Glutathione hydrolase 5 heavy chain; Glutathione hydrolase 5 light chain]	Ggt5 Ggtla1	573	32.6421	0	32.6421	2	8.4	61.673	23.249	746790000	4	integral component of membrane [GO:0016021]; intrinsic component of plasma membrane [GO:0031226]; plasma membrane [GO:0005886]	glutathione hydrolase activity [GO:0036374]; hypoglycin A gamma-glutamyl transpeptidase activity [GO:0102953]; leukotriene-C(4) hydrolase [GO:0002951]; leukotriene C4 gamma-glutamyl transferase activity [GO:0103068]; peptidyltransferase activity [GO:0000048]	Membrane
P24472	GSTA4_MOUSE	Glutathione S-transferase A4 (EC 2.5.1.18) (GST A4-4) (GSTA4-4) (GST class-alpha member 4) (Glutathione S-transferase 5.7) (GST 5.7)	Gsta4 Gsta	222	30.8703	0	30.8703	2	18	25.564	6.9766	488810000	5	cytoplasm [GO:0005737]; mitochondrion [GO:0005739]	drug binding [GO:0008144]; glutathione binding [GO:0043295]; glutathione transferase activity [GO:0004364]	Cytoplasm
P19639	GSTM3_MOUSE	Glutathione S-transferase Mu 3 (EC 2.5.1.18) (GST class-mu 3) (Glutathione S-transferase GT9.3)	Gstm3	218	31.8708	30.5897	1.2811	7	37.2	25.701	39.105	2053900000	14	cytoplasm [GO:0005737]	glutathione transferase activity [GO:0004364]; protein homodimerization activity [GO:0042803]	Cytoplasm
Q80W21	GSTM7_MOUSE	Glutathione S-transferase Mu 7 (EC 2.5.1.18) (GST class-mu 7) (GSTM-7)	Gstm7	218	31.9468	0	31.9468	5	51.4	25.709	62.428	1167600000	13	cytoplasm [GO:0005737]; cytosol [GO:0005829]; intercellular bridge [GO:0045171]; sarcoplasmic reticulum [GO:0016529]	enzyme binding [GO:0019899]; glutathione binding [GO:0043295]; glutathione peroxidase activity [GO:0004602]; glutathione transferase activity [GO:0004364]; protein homodimerization activity [GO:0042803]; signaling receptor binding [GO:0005102]	Cytoplasm
Q8C0L9	GPCP1_MOUSE	Glycerophosphocholine phosphodiesterase GPCPD1 (EC 3.1.4.2) (Glycerophosphodiester phosphodiesterase 5) (Preimplantation protein 4)	Gpcpd1 Gde5 Kiaa1434 Prei4	675	30.6756	29.4782	1.1974	7	14.5	76.578	26.514	275980000	11	cytoplasm [GO:0005737]; cytosol [GO:0005829]	glycerophosphocholine phosphodiesterase activity [GO:0047389]; glycerophosphodiester phosphodiesterase activity [GO:0008889]; starch binding [GO:2001070]	Cytoplasm
Q9D1N2	HDBP1_MOUSE	Glycosylphosphatidylinositol-anchored high density lipoprotein-binding protein 1 (GPI-HBP1) (GPI-anchored HDL-binding protein 1) (High density lipoprotein-binding protein 1)	Gpihbp1 Hbp1	228	27.1963	0	27.1963	1	5.7	24.566	4.6166	130940000	4	anchored component of plasma membrane [GO:0046658]; apical plasma membrane [GO:0016324]; basolateral plasma membrane [GO:0016323]; cell surface [GO:0009986]; external side of plasma membrane [GO:0009897]; high-density lipoprotein particle [GO:0034364]; intracellular [GO:0005622]	chylomicron binding [GO:0035478]; high-density lipoprotein particle binding [GO:0008035]; lipase binding [GO:0035473]; lipid binding [GO:0008289]; lipoprotein particle binding [GO:0071813]; protein transmembrane transporter activity [GO:0008320]	Membrane
P51655	GPC4_MOUSE	Glypican-4 (K-glypican) [Cleaved into: Secreted glypican-4]	Gpc4	557	28.7739	0	28.7739	3	8.4	62.586	2.7637	214810000	3	anchored component of plasma membrane [GO:0046658]; collagen-containing extracellular matrix [GO:0062023]; external side of plasma membrane [GO:0009897]; extracellular space [GO:0005615]; Golgi lumen [GO:0005796]		Membrane
Q9R087	GPC6_MOUSE	Glypican-6 [Cleaved into: Secreted glypican-6]	Gpc6	555	27.8894	0	27.8894	2	5.9	63.056	3.0478	51758000	2	anchored component of plasma membrane [GO:0046658]; collagen-containing extracellular matrix [GO:0062023]; extracellular space [GO:0005615]; Golgi lumen [GO:0005796]; integral component of plasma membrane [GO:0005887]		Membrane
Q921M4	GOGA2_MOUSE	Golgin subfamily A member 2 (130 kDa cis-Golgi matrix protein) (GM130)	Golga2	999	27.8174	0	27.8174	4	7.5	113.28	6.1167	52934000	4	cis-Golgi network [GO:0005801]; COPII-coated ER to Golgi transport vesicle [GO:0030134]; cytoplasm [GO:0005737]; Golgi apparatus [GO:0005794]; Golgi cis cisterna [GO:0000137]; Golgi cisterna membrane [GO:0032580]; Golgi membrane [GO:0000139]; microtubule [GO:0005874]; mitotic spindle [GO:0072686]; neuronal cell body [GO:0043025]; protein-containing complex [GO:0032991]; spindle pole [GO:0000922]	identical protein binding [GO:0042802]; importin-alpha family protein binding [GO:0061676]; microtubule binding [GO:0008017]; protein-containing complex binding [GO:0044877]; protein kinase binding [GO:0019901]; syntaxin binding [GO:0019905]	Golgi
P55937	GOGA3_MOUSE	Golgin subfamily A member 3 (Golgin-160) (Male-enhanced antigen 2) (MEA-2)	Golga3 Mea2	1487	25.3953	0	25.3953	3	2.8	167.22	2.069	16019000	2	cytosol [GO:0005829]; endoplasmic reticulum-Golgi intermediate compartment [GO:0005793]; extrinsic component of Golgi membrane [GO:0090498]; Golgi apparatus [GO:0005794]; Golgi cisterna membrane [GO:0032580]; Golgi membrane [GO:0000139]; Golgi transport complex [GO:0017119]; nucleolus [GO:0005730]; nucleoplasm [GO:0005654]; nucleus [GO:0005634]		Cytoplasm
Q91VW5	GOGA4_MOUSE	Golgin subfamily A member 4 (tGolgin-1)	Golga4	2238	24.9447	0	24.9447	2	1	257.56	18.071	34638000	3	cytoplasm [GO:0005737]; cytosol [GO:0005829]; Golgi apparatus [GO:0005794]; Golgi membrane [GO:0000139]; intracellular membrane-bounded organelle [GO:0043231]	GTPase binding [GO:0051020]	Cytoplasm
Q8VD04	GRAP1_MOUSE	GRIP1-associated protein 1 (GRASP-1) (HCMV-interacting protein) [Cleaved into: GRASP-1 C-terminal chain (30kDa C-terminus form)]	Gripap1 DXImx47e Kiaa1167	806	27.2957	0	27.2957	3	7.2	92.714	14.451	50653000	5	axon [GO:0030424]; cell junction [GO:0030054]; cytosol [GO:0005829]; dendrite [GO:0030425]; early endosome membrane [GO:0031901]; intracellular membrane-bounded organelle [GO:0043231]; nucleoplasm [GO:0005654]; postsynaptic recycling endosome [GO:0098837]; recycling endosome membrane [GO:0055038]		Membrane
Q9JLM9	GRB14_MOUSE	Growth factor receptor-bound protein 14 (GRB14 adapter protein)	Grb14	538	26.0551	0	26.0551	2	6.9	60.572	8.6189	48350000	3	cytoplasm [GO:0005737]; endosome [GO:0005768]; endosome membrane [GO:0010008]; Golgi apparatus [GO:0005794]; intracellular membrane-bounded organelle [GO:0043231]; plasma membrane [GO:0005886]	identical protein binding [GO:0042802]; phosphoprotein binding [GO:0051219]; protein homodimerization activity [GO:0042803]; receptor tyrosine kinase binding [GO:0030971]; SH3/SH2 adaptor activity [GO:0005070]	Cytoplasm
Q03160	GRB7_MOUSE	Growth factor receptor-bound protein 7 (Epidermal growth factor receptor GRB-7) (GRB7 adapter protein)	Grb7	535	28.8254	0	28.8254	3	8.8	59.959	20.064	71860000	5	cell projection [GO:0042995]; cytoplasmic stress granule [GO:0010494]; cytosol [GO:0005829]; focal adhesion [GO:0005925]; plasma membrane [GO:0005886]	identical protein binding [GO:0042802]; phosphatidylinositol binding [GO:0035091]; protein kinase binding [GO:0019901]; RNA binding [GO:0003723]; SH3/SH2 adaptor activity [GO:0005070]	Membrane
Q99LP6	GRPE1_MOUSE	GrpE protein homolog 1, mitochondrial (Mt-GrpE#1)	Grpel1	217	28.5253	0	28.5253	2	12.9	24.307	6.6564	273520000	4	mitochondrial matrix [GO:0005759]; mitochondrion [GO:0005739]; nucleus [GO:0005634]; presequence translocase-associated import motor [GO:0001405]	adenyl-nucleotide exchange factor activity [GO:0000774]; ATPase activator activity [GO:0001671]; ATPase binding [GO:0051117]; chaperone binding [GO:0051087]; protein homodimerization activity [GO:0042803]; unfolded protein binding [GO:0051082]	Mitochondrion
Q9CY66	GAR1_MOUSE	H/ACA ribonucleoprotein complex subunit 1 (Nucleolar protein family A member 1) (snoRNP protein GAR1)	Gar1 Nola1	231	27.7482	0	27.7482	2	6.1	23.474	0.81761	161520000	3	box H/ACA snoRNP complex [GO:0031429]; box H/ACA telomerase RNP complex [GO:0090661]; Cajal body [GO:0015030]; dense fibrillar component [GO:0001651]; fibrillar center [GO:0001650]; nuclear chromosome, telomeric region [GO:0000784]	box H/ACA snoRNA binding [GO:0034513]; snoRNA binding [GO:0030515]; telomerase RNA binding [GO:0070034]	Nucleus
P01899	HA11_MOUSE	H-2 class I histocompatibility antigen, D-B alpha chain (H-2D(B))	H2-D1	362	31.6495	27.3389	4.3106	4	19.9	40.836	35.823	1093500000	11	cell surface [GO:0009986]; endoplasmic reticulum [GO:0005783]; endoplasmic reticulum exit site [GO:0070971]; external side of plasma membrane [GO:0009897]; Golgi apparatus [GO:0005794]; Golgi medial cisterna [GO:0005797]; integral component of lumenal side of endoplasmic reticulum membrane [GO:0071556]; MHC class I protein complex [GO:0042612]; phagocytic vesicle membrane [GO:0030670]; plasma mem…	beta-2-microglobulin binding [GO:0030881]; peptide antigen binding [GO:0042605]; peptide binding [GO:0042277]; protein heterodimerization activity [GO:0046982]; signaling receptor binding [GO:0005102]; TAP binding [GO:0046977]; T cell receptor binding [GO:0042608]	Membrane
P14426	HA13_MOUSE	H-2 class I histocompatibility antigen, D-K alpha chain (H-2D(K))	H2-D1	362	31.9341	29.0049	2.9292	2	14.4	40.619	16.571	931600000	17	cell surface [GO:0009986]; endoplasmic reticulum [GO:0005783]; endoplasmic reticulum exit site [GO:0070971]; external side of plasma membrane [GO:0009897]; Golgi apparatus [GO:0005794]; Golgi medial cisterna [GO:0005797]; integral component of lumenal side of endoplasmic reticulum membrane [GO:0071556]; MHC class I protein complex [GO:0042612]; phagocytic vesicle membrane [GO:0030670]; plasma mem…	beta-2-microglobulin binding [GO:0030881]; peptide antigen binding [GO:0042605]; peptide binding [GO:0042277]; protein heterodimerization activity [GO:0046982]; signaling receptor binding [GO:0005102]; TAP binding [GO:0046977]; T cell receptor binding [GO:0042608]	Membrane
P01901	HA1B_MOUSE	H-2 class I histocompatibility antigen, K-B alpha chain (H-2K(B))	H2-K1 H2-K	369	31.324	0	31.324	2	13.3	41.301	1.6687	660910000	4	cell surface [GO:0009986]; endoplasmic reticulum [GO:0005783]; endoplasmic reticulum exit site [GO:0070971]; external side of plasma membrane [GO:0009897]; Golgi apparatus [GO:0005794]; Golgi medial cisterna [GO:0005797]; integral component of lumenal side of endoplasmic reticulum membrane [GO:0071556]; MHC class I protein complex [GO:0042612]; phagocytic vesicle membrane [GO:0030670]	beta-2-microglobulin binding [GO:0030881]; peptide antigen binding [GO:0042605]; peptide binding [GO:0042277]; protein heterodimerization activity [GO:0046982]; signaling receptor binding [GO:0005102]; TAP binding [GO:0046977]; T cell receptor binding [GO:0042608]	Membrane
P04223	HA1K_MOUSE	H-2 class I histocompatibility antigen, K-K alpha chain (H-2K(K))	H2-K1 H2-K	369	32.2621	0	32.2621	1	10.6	41.646	41.584	967660000	15	cell surface [GO:0009986]; endoplasmic reticulum [GO:0005783]; endoplasmic reticulum exit site [GO:0070971]; external side of plasma membrane [GO:0009897]; Golgi apparatus [GO:0005794]; Golgi medial cisterna [GO:0005797]; integral component of lumenal side of endoplasmic reticulum membrane [GO:0071556]; MHC class I protein complex [GO:0042612]; phagocytic vesicle membrane [GO:0030670]	beta-2-microglobulin binding [GO:0030881]; peptide antigen binding [GO:0042605]; peptide binding [GO:0042277]; protein heterodimerization activity [GO:0046982]; signaling receptor binding [GO:0005102]; TAP binding [GO:0046977]; T cell receptor binding [GO:0042608]	Membrane
P03991	HA1W_MOUSE	H-2 class I histocompatibility antigen, K-W28 alpha chain	H2-K1 H2-K	368	27.0398	0	27.0398	1	10.6	41.103	3.4158	28721000	2	cell surface [GO:0009986]; endoplasmic reticulum [GO:0005783]; endoplasmic reticulum exit site [GO:0070971]; external side of plasma membrane [GO:0009897]; Golgi apparatus [GO:0005794]; Golgi medial cisterna [GO:0005797]; integral component of lumenal side of endoplasmic reticulum membrane [GO:0071556]; MHC class I protein complex [GO:0042612]; phagocytic vesicle membrane [GO:0030670]	beta-2-microglobulin binding [GO:0030881]; peptide antigen binding [GO:0042605]; peptide binding [GO:0042277]; protein heterodimerization activity [GO:0046982]; signaling receptor binding [GO:0005102]; TAP binding [GO:0046977]; T cell receptor binding [GO:0042608]	Membrane
P01898	HA10_MOUSE	H-2 class I histocompatibility antigen, Q10 alpha chain	H2-Q10	325	26.5433	0	26.5433	2	12	37.251	7.104	65581000	2	cell surface [GO:0009986]; endoplasmic reticulum [GO:0005783]; endoplasmic reticulum exit site [GO:0070971]; extracellular space [GO:0005615]; Golgi apparatus [GO:0005794]; Golgi medial cisterna [GO:0005797]; integral component of lumenal side of endoplasmic reticulum membrane [GO:0071556]; MHC class I protein complex [GO:0042612]; phagocytic vesicle membrane [GO:0030670]; plasma membrane [GO:000…	beta-2-microglobulin binding [GO:0030881]; peptide antigen binding [GO:0042605]; peptide binding [GO:0042277]; protein heterodimerization activity [GO:0046982]; signaling receptor binding [GO:0005102]; TAP binding [GO:0046977]; T cell receptor binding [GO:0042608]	Membrane
Q61646	HPT_MOUSE	Haptoglobin (Zonulin) [Cleaved into: Haptoglobin alpha chain; Haptoglobin beta chain]	Hp	347	30.801	28.206	2.595	2	9.2	38.752	40.067	145920000	4	blood microparticle [GO:0072562]; endoplasmic reticulum [GO:0005783]; extracellular space [GO:0005615]; Golgi apparatus [GO:0005794]; haptoglobin-hemoglobin complex [GO:0031838]	antioxidant activity [GO:0016209]; hemoglobin binding [GO:0030492]; protein homodimerization activity [GO:0042803]	Secreted
Q3TC93	H1BP3_MOUSE	HCLS1-binding protein 3 (HS1-binding protein 3) (HSP1BP-3)	Hs1bp3	395	26.9752	0	26.9752	4	21.5	43.691	3.1837	47257000	5	endoplasmic reticulum [GO:0005783]; mitochondrion [GO:0005739]	phosphatidylinositol binding [GO:0035091]	Other
E9QAM5	HELZ2_MOUSE	Helicase with zinc finger domain 2 (EC 3.6.4.-) (PPAR-gamma DNA-binding domain-interacting protein 1) (PDIP1) (PPAR-gamma DBD-interacting protein 1)	Helz2	2947	26.2002	0	26.2002	5	2.6	331.56	18.276	36489000	7	nucleoplasm [GO:0005654]	ATP binding [GO:0005524]; DNA binding [GO:0003677]; helicase activity [GO:0004386]; ligand-dependent nuclear receptor transcription coactivator activity [GO:0030374]; metal ion binding [GO:0046872]	Nucleus
P27656	LIPC_MOUSE	Hepatic triacylglycerol lipase (HL) (Hepatic lipase) (EC 3.1.1.3) (Lipase member C)	Lipc Hpl	510	26.0241	0	26.0241	1	3.7	57.388	24.885	36510000	2	cell surface [GO:0009986]; early endosome [GO:0005769]; extracellular space [GO:0005615]; high-density lipoprotein particle [GO:0034364]; late endosome [GO:0005770]; microvillus [GO:0005902]	acylglycerol lipase activity [GO:0047372]; apolipoprotein binding [GO:0034185]; carboxylic ester hydrolase activity [GO:0052689]; chylomicron binding [GO:0035478]; heparan sulfate proteoglycan binding [GO:0043395]; heparin binding [GO:0008201]; lipase activity [GO:0016298]; lipid binding [GO:0008289]; low-density lipoprotein particle binding [GO:0030169]; lysophospholipase activity [GO:0004622]; …	Secreted
P16056	MET_MOUSE	Hepatocyte growth factor receptor (HGF receptor) (EC 2.7.10.1) (HGF/SF receptor) (Proto-oncogene c-Met) (Scatter factor receptor) (SF receptor) (Tyrosine-protein kinase Met)	Met	1379	29.7465	0	29.7465	5	5.8	153.55	17.932	140030000	6	basal plasma membrane [GO:0009925]; cytoplasm [GO:0005737]; dendrite [GO:0030425]; excitatory synapse [GO:0060076]; extracellular space [GO:0005615]; integral component of membrane [GO:0016021]; membrane [GO:0016020]; neuronal cell body [GO:0043025]; neuron projection [GO:0043005]; plasma membrane [GO:0005886]; postsynaptic density [GO:0014069]; postsynaptic membrane [GO:0045211]; sperm flagellum…	ATP binding [GO:0005524]; beta-catenin binding [GO:0008013]; hepatocyte growth factor-activated receptor activity [GO:0005008]; identical protein binding [GO:0042802]; phosphatidylinositol 3-kinase binding [GO:0043548]; phospholipase binding [GO:0043274]; protein-containing complex binding [GO:0044877]; protein heterodimerization activity [GO:0046982]; protein kinase activity [GO:0004672]; protei…	Membrane
Q99LI8	HGS_MOUSE	Hepatocyte growth factor-regulated tyrosine kinase substrate	Hgs Hrs	775	26.1392	0	26.1392	3	7.6	86.014	3.8392	62512000	3	cytoplasm [GO:0005737]; cytosol [GO:0005829]; early endosome [GO:0005769]; early endosome membrane [GO:0031901]; endosome [GO:0005768]; ESCRT-0 complex [GO:0033565]; intracellular membrane-bounded organelle [GO:0043231]; lysosome [GO:0005764]; membrane [GO:0016020]; multivesicular body membrane [GO:0032585]; secretory granule [GO:0030141]	identical protein binding [GO:0042802]; metal ion binding [GO:0046872]; protein domain specific binding [GO:0019904]; ubiquitin-dependent protein binding [GO:0140036]; ubiquitin-like protein ligase binding [GO:0044389]	Cytoplasm
Q9ESB3	HRG_MOUSE	Histidine-rich glycoprotein (Histidine-proline-rich glycoprotein) (HPRG)	Hrg	525	34.3902	30.5773	3.8129	7	16	59.162	88.425	7185400000	35	blood microparticle [GO:0072562]; endolysosome [GO:0036019]; phagolysosome membrane [GO:0061474]; vesicle [GO:0031982]	cysteine-type endopeptidase inhibitor activity [GO:0004869]; heme binding [GO:0020037]; heparan sulfate proteoglycan binding [GO:0043395]; heparin binding [GO:0008201]; immunoglobulin binding [GO:0019865]; metal ion binding [GO:0046872]; serine-type endopeptidase inhibitor activity [GO:0004867]; signaling receptor binding [GO:0005102]; zinc ion binding [GO:0008270]	Secreted
P43276	H15_MOUSE	Histone H1.5 (H1 VAR.5) (H1b)	Hist1h1b H1f5	223	27.8571	0	27.8571	2	12.6	22.576	11.778	331580000	3	nucleosome [GO:0000786]; nucleus [GO:0005634]	DNA binding [GO:0003677]	Nucleus
Q8CGP6	H2A1H_MOUSE	Histone H2A type 1-H	Hist1h2ah	128	29.9845	28.9171	1.0674	2	43.8	13.95	56.984	105480000	6	nuclear chromatin [GO:0000790]; nucleosome [GO:0000786]	DNA binding [GO:0003677]; protein heterodimerization activity [GO:0046982]	Nucleus
Q64523	H2A2C_MOUSE	Histone H2A type 2-C (H2a-613B)	Hist2h2ac Hist2h2ab	129	35.8082	0	35.8082	3	43.4	13.988	13.398	31200000000	12	nuclear chromatin [GO:0000790]; nucleosome [GO:0000786]; nucleus [GO:0005634]	DNA binding [GO:0003677]; protein heterodimerization activity [GO:0046982]	Nucleus
Q3THW5	H2AV_MOUSE	Histone H2A.V (H2A.F/Z)	H2afv H2av	128	30.6849	0	30.6849	1	23.4	13.509	2.1017	484670000	3	nuclear chromatin [GO:0000790]; nucleosome [GO:0000786]; nucleus [GO:0005634]	DNA binding [GO:0003677]; protein heterodimerization activity [GO:0046982]	Nucleus
Q9JKY5	HIP1R_MOUSE	Huntingtin-interacting protein 1-related protein (HIP1-related protein)	Hip1r	1068	25.8155	0	25.8155	3	4	119.43	4.5949	81816000	4	apical plasma membrane [GO:0016324]; cell cortex [GO:0005938]; clathrin-coated pit [GO:0005905]; clathrin-coated vesicle [GO:0030136]; clathrin-coated vesicle membrane [GO:0030665]; cytoskeleton [GO:0005856]; cytosol [GO:0005829]; dendrite cytoplasm [GO:0032839]; dendritic spine [GO:0043197]; intracellular membrane-bounded organelle [GO:0043231]; membrane [GO:0016020]; mitochondrion [GO:0005739];…	actin binding [GO:0003779]; actin filament binding [GO:0051015]; clathrin adaptor activity [GO:0035615]; clathrin binding [GO:0030276]; clathrin light chain binding [GO:0032051]; identical protein binding [GO:0042802]; phosphatidylinositol-3,4,5-trisphosphate binding [GO:0005547]; phosphatidylinositol-3,4-bisphosphate binding [GO:0043325]; phosphatidylinositol-3,5-bisphosphate binding [GO:0080025…	Cytoplasm
O35632	HYAL2_MOUSE	Hyaluronidase-2 (Hyal-2) (EC 3.2.1.35) (Hyaluronoglucosaminidase-2)	Hyal2	473	29.1691	0	29.1691	3	9.9	53.617	6.4204	189320000	3	anchored component of plasma membrane [GO:0046658]; apical plasma membrane [GO:0016324]; cell surface [GO:0009986]; cytoplasm [GO:0005737]; cytoplasmic vesicle [GO:0031410]; cytosol [GO:0005829]; endocytic vesicle [GO:0030139]; Golgi membrane [GO:0000139]; lysosome [GO:0005764]; membrane raft [GO:0045121]; microvillus [GO:0005902]; perinuclear region of cytoplasm [GO:0048471]; RNA polymerase II t…	enzyme binding [GO:0019899]; hyaluronic acid binding [GO:0005540]; hyaluronoglucuronidase activity [GO:0033906]; hyalurononglucosaminidase activity [GO:0004415]; receptor signaling protein tyrosine kinase inhibitor activity [GO:0030294]; receptor tyrosine kinase binding [GO:0030971]; transforming growth factor beta binding [GO:0050431]; virus receptor activity [GO:0001618]	Membrane
P52293	IMA1_MOUSE	Importin subunit alpha-1 (Importin alpha P1) (Karyopherin subunit alpha-2) (Pendulin) (Pore targeting complex 58 kDa subunit) (PTAC58) (RAG cohort protein 1) (SRP1-alpha)	Kpna2 Rch1	529	28.4228	0	28.4228	2	6.2	57.927	4.8012	26488000	2	cytoplasmic stress granule [GO:0010494]; cytosol [GO:0005829]; nuclear pore [GO:0005643]; nucleoplasm [GO:0005654]	histone deacetylase binding [GO:0042826]; nuclear import signal receptor activity [GO:0061608]; nuclear localization sequence binding [GO:0008139]; protein transporter activity [GO:0008565]; repressing transcription factor binding [GO:0070491]	Cytoplasm
Q9EPL8	IPO7_MOUSE	Importin-7 (Imp7) (Ran-binding protein 7) (RanBP7)	Ipo7 Ranbp7	1038	28.4525	0	28.4525	3	3.9	119.49	2.3857	111260000	4	cytosol [GO:0005829]; nuclear envelope [GO:0005635]; nucleoplasm [GO:0005654]	histone binding [GO:0042393]; protein transporter activity [GO:0008565]; Ran GTPase binding [GO:0008536]; SMAD binding [GO:0046332]	Cytoplasm
P15208	INSR_MOUSE	Insulin receptor (IR) (EC 2.7.10.1) (CD antigen CD220) [Cleaved into: Insulin receptor subunit alpha; Insulin receptor subunit beta]	Insr	1372	30.6279	28.0818	2.5461	10	8.1	155.61	14.082	307730000	14	caveola [GO:0005901]; cytosol [GO:0005829]; dendrite membrane [GO:0032590]; endosome [GO:0005768]; external side of plasma membrane [GO:0009897]; insulin receptor complex [GO:0005899]; integral component of plasma membrane [GO:0005887]; intracellular [GO:0005622]; intracellular membrane-bounded organelle [GO:0043231]; membrane [GO:0016020]; neuronal cell body [GO:0043025]; neuronal cell body memb…	3-phosphoinositide-dependent protein kinase binding [GO:0043423]; amyloid-beta binding [GO:0001540]; ATP binding [GO:0005524]; GTP binding [GO:0005525]; identical protein binding [GO:0042802]; insulin-activated receptor activity [GO:0005009]; insulin binding [GO:0043559]; insulin-like growth factor I binding [GO:0031994]; insulin-like growth factor II binding [GO:0031995]; insulin-like growth fac…	Membrane
Q3V3R4	ITA1_MOUSE	Integrin alpha-1 (CD49 antigen-like family member A) (Laminin and collagen receptor) (VLA-1) (CD antigen CD49a)	Itga1	1179	32.1163	30.4188	1.6975	11	14	130.81	49.847	741190000	25	acrosomal vesicle [GO:0001669]; basal part of cell [GO:0045178]; cell surface [GO:0009986]; external side of plasma membrane [GO:0009897]; focal adhesion [GO:0005925]; integrin alpha1-beta1 complex [GO:0034665]; membrane [GO:0016020]; membrane raft [GO:0045121]; neuron projection [GO:0043005]; perikaryon [GO:0043204]; plasma membrane [GO:0005886]	collagen binding [GO:0005518]; collagen binding involved in cell-matrix adhesion [GO:0098639]; metal ion binding [GO:0046872]; protein phosphatase binding [GO:0019903]; signaling receptor binding [GO:0005102]	Membrane
Q62470	ITA3_MOUSE	Integrin alpha-3 (CD49 antigen-like family member C) (Galactoprotein B3) (GAPB3) (VLA-3 subunit alpha) (CD antigen CD49c) [Cleaved into: Integrin alpha-3 heavy chain; Integrin alpha-3 light chain]	Itga3	1053	28.433	0	28.433	3	3.3	116.74	4.2768	101330000	6	basolateral plasma membrane [GO:0016323]; cell junction [GO:0030054]; cell periphery [GO:0071944]; cell surface [GO:0009986]; excitatory synapse [GO:0060076]; external side of plasma membrane [GO:0009897]; filopodium membrane [GO:0031527]; growth cone [GO:0030426]; growth cone filopodium [GO:1990812]; integrin alpha3-beta1 complex [GO:0034667]; invadopodium membrane [GO:0071438]; perinuclear regi…	collagen binding [GO:0005518]; fibronectin binding [GO:0001968]; integrin binding [GO:0005178]; laminin binding [GO:0043236]; protease binding [GO:0002020]; protein domain specific binding [GO:0019904]; protein heterodimerization activity [GO:0046982]	Membrane
P11688	ITA5_MOUSE	Integrin alpha-5 (CD49 antigen-like family member E) (Fibronectin receptor subunit alpha) (Integrin alpha-F) (VLA-5) (CD antigen CD49e) [Cleaved into: Integrin alpha-5 heavy chain; Integrin alpha-5 light chain]	Itga5	1053	29.8228	0	29.8228	6	5.8	115.04	28.318	234050000	10	cell-cell junction [GO:0005911]; cell surface [GO:0009986]; cytoplasm [GO:0005737]; cytoplasmic vesicle [GO:0031410]; endoplasmic reticulum [GO:0005783]; external side of plasma membrane [GO:0009897]; focal adhesion [GO:0005925]; Golgi apparatus [GO:0005794]; integrin complex [GO:0008305]; plasma membrane [GO:0005886]; ruffle membrane [GO:0032587]; synapse [GO:0045202]	cell adhesion molecule binding [GO:0050839]; epidermal growth factor receptor binding [GO:0005154]; integrin binding [GO:0005178]; metal ion binding [GO:0046872]	Membrane
A2ARA8	ITA8_MOUSE	Integrin alpha-8 [Cleaved into: Integrin alpha-8 heavy chain; Integrin alpha-8 light chain]	Itga8	1062	26.1593	0	26.1593	3	4.8	117.55	10.786	15601000	3	apical part of cell [GO:0045177]; cell surface [GO:0009986]; dendritic spine membrane [GO:0032591]; endoplasmic reticulum [GO:0005783]; integrin complex [GO:0008305]; perikaryon [GO:0043204]; plasma membrane [GO:0005886]; postsynaptic density [GO:0014069]	metal ion binding [GO:0046872]	Membrane
Q9QUM0	ITA2B_MOUSE	Integrin alpha-IIb (GPalpha IIb) (GPIIb) (Platelet membrane glycoprotein IIb) (CD antigen CD41) [Cleaved into: Integrin alpha-IIb heavy chain; Integrin alpha-IIb light chain]	Itga2b	1033	29.3309	0	29.3309	5	7.2	112.68	37.294	46562000	5	cell surface [GO:0009986]; external side of plasma membrane [GO:0009897]; extracellular exosome [GO:0070062]; focal adhesion [GO:0005925]; integrin complex [GO:0008305]	extracellular matrix binding [GO:0050840]; fibrinogen binding [GO:0070051]; identical protein binding [GO:0042802]; metal ion binding [GO:0046872]	Membrane
P24063	ITAL_MOUSE	Integrin alpha-L (CD11 antigen-like family member A) (Leukocyte adhesion glycoprotein LFA-1 alpha chain) (LFA-1A) (Leukocyte function-associated molecule 1 alpha chain) (Lymphocyte antigen 15) (Ly-15) (CD antigen CD11a)	Itgal Lfa-1 Ly-15	1163	28.2636	0	28.2636	6	5.4	128.33	8.9357	77170000	5	cell-cell junction [GO:0005911]; cell surface [GO:0009986]; external side of plasma membrane [GO:0009897]; immunological synapse [GO:0001772]; integrin alphaL-beta2 complex [GO:0034687]	cell adhesion molecule binding [GO:0050839]; ICAM-3 receptor activity [GO:0030369]; metal ion binding [GO:0046872]; protein-containing complex binding [GO:0044877]; protein heterodimerization activity [GO:0046982]	Membrane
P43406	ITAV_MOUSE	Integrin alpha-V (Vitronectin receptor subunit alpha) (CD antigen CD51) [Cleaved into: Integrin alpha-V heavy chain; Integrin alpha-V light chain]	Itgav	1044	28.798	0	28.798	4	4.6	115.36	3.8244	23502000	4	alphav-beta3 integrin-HMGB1 complex [GO:0035868]; alphav-beta3 integrin-IGF-1-IGF1R complex [GO:0035867]; cell surface [GO:0009986]; cytosol [GO:0005829]; external side of plasma membrane [GO:0009897]; filopodium membrane [GO:0031527]; focal adhesion [GO:0005925]; integrin alphav-beta3 complex [GO:0034683]; integrin alphav-beta5 complex [GO:0034684]; integrin alphav-beta6 complex [GO:0034685]; in…	C-X3-C chemokine binding [GO:0019960]; extracellular matrix binding [GO:0050840]; extracellular matrix protein binding [GO:1990430]; fibroblast growth factor binding [GO:0017134]; fibronectin binding [GO:0001968]; insulin-like growth factor I binding [GO:0031994]; integrin binding [GO:0005178]; metal ion binding [GO:0046872]; neuregulin binding [GO:0038132]; peptide binding [GO:0042277]; protease…	Membrane
P09055	ITB1_MOUSE	Integrin beta-1 (Fibronectin receptor subunit beta) (VLA-4 subunit beta) (CD antigen CD29)	Itgb1	798	30.6383	29.5073	1.131	6	7.8	88.231	31.458	890020000	11	acrosomal vesicle [GO:0001669]; adherens junction [GO:0005912]; basement membrane [GO:0005604]; cell-cell junction [GO:0005911]; cell surface [GO:0009986]; cytoplasm [GO:0005737]; dendritic spine [GO:0043197]; external side of plasma membrane [GO:0009897]; filopodium [GO:0030175]; focal adhesion [GO:0005925]; hemidesmosome [GO:0030056]; integrin alpha10-beta1 complex [GO:0034680]; integrin alpha1…	actin binding [GO:0003779]; alpha-actinin binding [GO:0051393]; cell adhesion molecule binding [GO:0050839]; collagen binding [GO:0005518]; collagen binding involved in cell-matrix adhesion [GO:0098639]; C-X3-C chemokine binding [GO:0019960]; fibronectin binding [GO:0001968]; integrin binding [GO:0005178]; kinase binding [GO:0019900]; laminin binding [GO:0043236]; metal ion binding [GO:0046872]; …	Membrane
P11835	ITB2_MOUSE	Integrin beta-2 (Cell surface adhesion glycoproteins LFA-1/CR3/p150,95 subunit beta) (Complement receptor C3 subunit beta) (CD antigen CD18)	Itgb2	771	26.4527	0	26.4527	2	4.2	85.025	3.574	31608000	3	cell surface [GO:0009986]; integrin alphaL-beta2 complex [GO:0034687]; membrane [GO:0016020]; membrane raft [GO:0045121]; plasma membrane [GO:0005886]; plasma membrane raft [GO:0044853]; receptor complex [GO:0043235]	amyloid-beta binding [GO:0001540]; cell adhesion molecule binding [GO:0050839]; complement component C3b binding [GO:0001851]; heat shock protein binding [GO:0031072]; ICAM-3 receptor activity [GO:0030369]; metal ion binding [GO:0046872]; protein-containing complex binding [GO:0044877]; protein heterodimerization activity [GO:0046982]; protein kinase binding [GO:0019901]	Membrane
A6X935	ITIH4_MOUSE	Inter alpha-trypsin inhibitor, heavy chain 4 (ITI heavy chain H4) (ITI-HC4) (Inter-alpha-inhibitor heavy chain 4)	Itih4	942	27.0284	0	27.0284	2	3.6	104.66	3.3184	28774000	3	cytoplasm [GO:0005737]; extracellular region [GO:0005576]; plasma membrane [GO:0005886]	serine-type endopeptidase inhibitor activity [GO:0004867]	Secreted
Q61702	ITIH1_MOUSE	Inter-alpha-trypsin inhibitor heavy chain H1 (ITI heavy chain H1) (ITI-HC1) (Inter-alpha-inhibitor heavy chain 1)	Itih1	907	30.1202	28.3979	1.7223	7	11	101.07	39.971	359970000	13	extracellular region [GO:0005576]	serine-type endopeptidase inhibitor activity [GO:0004867]	Secreted
Q61703	ITIH2_MOUSE	Inter-alpha-trypsin inhibitor heavy chain H2 (ITI heavy chain H2) (ITI-HC2) (Inter-alpha-inhibitor heavy chain 2)	Itih2	946	31.4864	30.3111	1.1753	7	10.7	105.93	40.682	619590000	12	extracellular space [GO:0005615]	serine-type endopeptidase inhibitor activity [GO:0004867]	Secreted
Q8BJD1	ITIH5_MOUSE	Inter-alpha-trypsin inhibitor heavy chain H5 (ITI heavy chain H5) (ITI-HC5) (Inter-alpha-inhibitor heavy chain 5)	Itih5	952	27.2361	0	27.2361	1	1.9	106.75	2.5215	7960500	2	extracellular region [GO:0005576]	serine-type endopeptidase inhibitor activity [GO:0004867]	Secreted
P13597	ICAM1_MOUSE	Intercellular adhesion molecule 1 (ICAM-1) (MALA-2) (MyD10) (CD antigen CD54)	Icam1 Icam-1	537	29.192	0	29.192	3	7.4	58.844	7.7063	273710000	4	cell surface [GO:0009986]; external side of plasma membrane [GO:0009897]; extracellular exosome [GO:0070062]; extracellular space [GO:0005615]; immunological synapse [GO:0001772]; integral component of plasma membrane [GO:0005887]; plasma membrane [GO:0005886]	integrin binding [GO:0005178]; protein-containing complex binding [GO:0044877]	Membrane
Q00560	IL6RB_MOUSE	Interleukin-6 receptor subunit beta (IL-6 receptor subunit beta) (IL-6R subunit beta) (IL-6R-beta) (IL-6RB) (Interleukin-6 signal transducer) (Membrane glycoprotein 130) (gp130) (Oncostatin-M receptor subunit alpha) (CD antigen CD130)	Il6st	917	28.665	0	28.665	4	7	102.45	15.027	73499000	3	cell body [GO:0044297]; ciliary neurotrophic factor receptor complex [GO:0070110]; dendrite [GO:0030425]; external side of plasma membrane [GO:0009897]; extracellular space [GO:0005615]; interleukin-6 receptor complex [GO:0005896]; neuronal cell body [GO:0043025]; neuronal cell body membrane [GO:0032809]; oncostatin-M receptor complex [GO:0005900]	ciliary neurotrophic factor receptor activity [GO:0004897]; ciliary neurotrophic factor receptor binding [GO:0005127]; growth factor binding [GO:0019838]; interleukin-6 binding [GO:0019981]; interleukin-6 receptor activity [GO:0004915]; interleukin-6 receptor binding [GO:0005138]; leukemia inhibitory factor receptor activity [GO:0004923]; oncostatin-M receptor activity [GO:0004924]; protein heter…	Membrane
Q9Z0R6	ITSN2_MOUSE	Intersectin-2 (EH domain and SH3 domain regulator of endocytosis 2) (EH and SH3 domains protein 2) (SH3 domain-containing protein 1B)	Itsn2 Ese2 Sh3d1B	1659	26.0548	0	26.0548	2	1.9	188.91	3.6005	42096000	2	centrosome [GO:0005813]; cytoplasm [GO:0005737]	calcium ion binding [GO:0005509]; Rho guanyl-nucleotide exchange factor activity [GO:0005089]	Cytoplasm
Q9CWD8	NUBPL_MOUSE	Iron-sulfur protein NUBPL (Nucleotide-binding protein-like)	Nubpl	319	26.5828	0	26.5828	1	5	34.139	2.3892	40185000	3	mitochondrion [GO:0005739]; plasma membrane [GO:0005886]	4 iron, 4 sulfur cluster binding [GO:0051539]; ATP binding [GO:0005524]; metal ion binding [GO:0046872]	Mitochondrion
P70404	IDHG1_MOUSE	Isocitrate dehydrogenase [NAD] subunit gamma 1, mitochondrial (Isocitric dehydrogenase subunit gamma) (NAD(+)-specific ICDH subunit gamma)	Idh3g	393	29.4758	28.4709	1.0049	5	21.4	42.785	15.122	327300000	7	mitochondrion [GO:0005739]; nucleolus [GO:0005730]; nucleoplasm [GO:0005654]	ATP binding [GO:0005524]; isocitrate dehydrogenase (NAD+) activity [GO:0004449]; magnesium ion binding [GO:0000287]; NAD binding [GO:0051287]	Mitochondrion
Q8K274	KT3K_MOUSE	Ketosamine-3-kinase (EC 2.7.1.-) (Fructosamine-3-kinase-related protein)	Fn3krp	309	27.707	0	27.707	2	8.7	34.468	14.54	83012000	2		kinase activity [GO:0016301]	Other
Q61595	KTN1_MOUSE	Kinectin	Ktn1	1327	27.0175	0	27.0175	5	6.9	152.59	11.536	72539000	6	endoplasmic reticulum [GO:0005783]; endoplasmic reticulum membrane [GO:0005789]; integral component of membrane [GO:0016021]	kinesin binding [GO:0019894]	Endoplasmic reticulum
O08677	KNG1_MOUSE	Kininogen-1 [Cleaved into: Kininogen-1 heavy chain; Bradykinin; Kininogen-1 light chain]	Kng1 Kng	661	31.1832	29.7438	1.4394	6	10.7	73.101	7.2708	1386600000	12	blood microparticle [GO:0072562]; cell [GO:0005623]; extracellular space [GO:0005615]	cysteine-type endopeptidase inhibitor activity [GO:0004869]; signaling receptor binding [GO:0005102]	Secreted
Q61029	LAP2B_MOUSE	Lamina-associated polypeptide 2, isoforms beta/delta/epsilon/gamma (Thymopoietin isoforms beta/delta/epsilon/gamma) (TP beta/delta/epsilon/gamma)	Tmpo Lap2	452	26.0495	0	26.0495	3	17	50.372	11.909	140730000	4	chromatin [GO:0000785]; integral component of membrane [GO:0016021]; nuclear envelope [GO:0005635]; nuclear inner membrane [GO:0005637]; nuclear membrane [GO:0031965]; nucleus [GO:0005634]	DNA binding [GO:0003677]	Nucleus
P97927	LAMA4_MOUSE	Laminin subunit alpha-4 (Laminin-14 subunit alpha) (Laminin-8 subunit alpha) (Laminin-9 subunit alpha)	Lama4	1816	30.1285	0	30.1285	10	8	201.82	19.179	280730000	10	basal lamina [GO:0005605]; basement membrane [GO:0005604]; extracellular region [GO:0005576]; extracellular space [GO:0005615]	signaling receptor binding [GO:0005102]	Secreted
Q61001	LAMA5_MOUSE	Laminin subunit alpha-5 (Laminin-10 subunit alpha) (Laminin-11 subunit alpha) (Laminin-15 subunit alpha)	Lama5	3718	27.7946	0	27.7946	4	2.2	404.05	9.54	25820000	5	basal lamina [GO:0005605]; basement membrane [GO:0005604]; extracellular matrix [GO:0031012]; extracellular region [GO:0005576]; extracellular space [GO:0005615]; laminin-10 complex [GO:0043259]; laminin-5 complex [GO:0005610]; synaptic cleft [GO:0043083]	integrin binding [GO:0005178]	Secreted
Q61292	LAMB2_MOUSE	Laminin subunit beta-2 (Laminin-11 subunit beta) (Laminin-14 subunit beta) (Laminin-15 subunit beta) (Laminin-3 subunit beta) (Laminin-4 subunit beta) (Laminin-7 subunit beta) (Laminin-9 subunit beta) (S-laminin subunit beta) (S-LAM beta)	Lamb2 Lams	1799	29.4084	27.4526	1.9558	9	7.2	196.58	33.829	267950000	16	basal lamina [GO:0005605]; basement membrane [GO:0005604]; extracellular region [GO:0005576]; extracellular space [GO:0005615]; laminin-3 complex [GO:0005608]; laminin complex [GO:0043256]; synapse [GO:0045202]; synaptic cleft [GO:0043083]	integrin binding [GO:0005178]	Secreted
P02468	LAMC1_MOUSE	Laminin subunit gamma-1 (Laminin B2 chain) (Laminin-1 subunit gamma) (Laminin-10 subunit gamma) (Laminin-11 subunit gamma) (Laminin-2 subunit gamma) (Laminin-3 subunit gamma) (Laminin-4 subunit gamma) (Laminin-6 subunit gamma) (Laminin-7 subunit gamma) (Laminin-8 subunit gamma) (Laminin-9 subunit gamma) (S-laminin subunit gamma) (S-LAM gamma)	Lamc1 Lamb-2 Lamc-1	1607	29.4896	27.0492	2.4404	7	6.3	177.3	9.3666	117270000	12	basal lamina [GO:0005605]; basement membrane [GO:0005604]; extracellular matrix [GO:0031012]; extracellular region [GO:0005576]; extracellular space [GO:0005615]; laminin-10 complex [GO:0043259]; laminin-1 complex [GO:0005606]	extracellular matrix structural constituent [GO:0005201]; glycosphingolipid binding [GO:0043208]	Secreted
Q8K0C4	CP51A_MOUSE	Lanosterol 14-alpha demethylase (LDM) (EC 1.14.13.70) (CYPLI) (Cytochrome P450 51A1) (Cytochrome P450-14DM) (Cytochrome P45014DM) (Cytochrome P450LI) (Sterol 14-alpha demethylase)	Cyp51a1 Cyp51	503	26.9879	0	26.9879	4	8.9	56.775	4.2517	71472000	3	endoplasmic reticulum [GO:0005783]; endoplasmic reticulum membrane [GO:0005789]; integral component of membrane [GO:0016021]; intracellular membrane-bounded organelle [GO:0043231]; organelle membrane [GO:0031090]; plasma membrane [GO:0005886]	heme binding [GO:0020037]; iron ion binding [GO:0005506]; sterol 14-demethylase activity [GO:0008398]	Endoplasmic reticulum
Q8BWW4	LARP4_MOUSE	La-related protein 4 (La ribonucleoprotein domain family member 4)	Larp4	719	25.6134	0	25.6134	3	6	79.763	5.8365	56700000	3	cytoplasmic stress granule [GO:0010494]; cytosol [GO:0005829]	poly(A) binding [GO:0008143]	Cytoplasm
O88520	SHOC2_MOUSE	Leucine-rich repeat protein SHOC-2 (Protein soc-2 homolog) (Protein sur-8 homolog)	Shoc2	582	23.5554	0	23.5554	1	2.1	64.892	1.1268	6596000	2	cytoplasm [GO:0005737]; cytosol [GO:0005829]; nucleoplasm [GO:0005654]; nucleus [GO:0005634]; protein phosphatase type 1 complex [GO:0000164]	protein phosphatase 1 binding [GO:0008157]; protein phosphatase binding [GO:0019903]; protein phosphatase regulator activity [GO:0019888]	Cytoplasm
P59034	LRRC3_MOUSE	Leucine-rich repeat-containing protein 3	Lrrc3	257	26.9992	0	26.9992	1	9.7	28.119	2.1199	6754900	2	cytoplasm [GO:0005737]; integral component of membrane [GO:0016021]	protein kinase inhibitor activity [GO:0004860]	Membrane
Q8C129	LCAP_MOUSE	Leucyl-cystinyl aminopeptidase (Cystinyl aminopeptidase) (EC 3.4.11.3) (Oxytocinase) (OTase)	Lnpep	1025	26.0709	0	26.0709	2	3.1	117.3	1.7703	21242000	2	cytoplasmic vesicle membrane [GO:0030659]; endomembrane system [GO:0012505]; integral component of membrane [GO:0016021]; intracellular [GO:0005622]; membrane [GO:0016020]; perinuclear region of cytoplasm [GO:0048471]; plasma membrane [GO:0005886]	aminopeptidase activity [GO:0004177]; metalloaminopeptidase activity [GO:0070006]; peptide binding [GO:0042277]; zinc ion binding [GO:0008270]	Membrane
P42703	LIFR_MOUSE	Leukemia inhibitory factor receptor (LIF receptor) (LIF-R) (D-factor/LIF receptor) (CD antigen CD118)	Lifr	1092	29.4361	0	29.4361	7	9.2	122.57	108.26	196270000	6	extracellular space [GO:0005615]; integral component of membrane [GO:0016021]; plasma membrane [GO:0005886]; receptor complex [GO:0043235]	ciliary neurotrophic factor receptor binding [GO:0005127]; cytokine binding [GO:0019955]; growth factor binding [GO:0019838]; leukemia inhibitory factor receptor activity [GO:0004923]; oncostatin-M receptor activity [GO:0004924]; protein heterodimerization activity [GO:0046982]	Membrane
Q9QXD8	LIMD1_MOUSE	LIM domain-containing protein 1	Limd1	668	29.0054	0	29.0054	2	8.1	71.421	2.7818	58897000	3	adherens junction [GO:0005912]; cell-cell junction [GO:0005911]; cytoplasm [GO:0005737]; focal adhesion [GO:0005925]; nucleus [GO:0005634]; P-body [GO:0000932]; plasma membrane [GO:0005886]; RISC complex [GO:0016442]; transcription factor complex [GO:0005667]	metal ion binding [GO:0046872]; transcription corepressor activity [GO:0003714]	Membrane
Q99KG5	LSR_MOUSE	Lipolysis-stimulated lipoprotein receptor (Lipolysis-stimulated receptor) (Liver-specific bHLH-Zip transcription factor) (Liver-specific gene on mouse chromosome 7 protein)	Lsr Lisch7	594	28.2986	0	28.2986	6	15.2	66.107	15.425	176090000	8	chylomicron [GO:0042627]; integral component of membrane [GO:0016021]; low-density lipoprotein particle [GO:0034362]; plasma membrane [GO:0005886]; tricellular tight junction [GO:0061689]; very-low-density lipoprotein particle [GO:0034361]	lipoprotein particle receptor activity [GO:0030228]; low-density lipoprotein particle binding [GO:0030169]	Membrane
O35711	LIPB2_MOUSE	Liprin-beta-2 (Coiled-coil-like protein 1) (Protein tyrosine phosphatase receptor type f polypeptide-interacting protein-binding protein 2) (PTPRF-interacting protein-binding protein 2)	Ppfibp2 Cclp1	882	27.0068	0	27.0068	4	6.5	98.752	13.029	65597000	4		identical protein binding [GO:0042802]	Other
Q148V7	K1468_MOUSE	LisH domain and HEAT repeat-containing protein KIAA1468	Kiaa1468	1216	26.6753	0	26.6753	4	6.1	134.59	19.382	60334000	4			Other
Q9QUJ7	ACSL4_MOUSE	Long-chain-fatty-acid--CoA ligase 4 (EC 6.2.1.3) (Long-chain acyl-CoA synthetase 4) (LACS 4) (mACS4)	Acsl4 Acs4 Facl4	711	27.6407	0	27.6407	2	5.1	79.076	4.2169	77641000	3	cytoplasm [GO:0005737]; endoplasmic reticulum membrane [GO:0005789]; ER-mitochondrion membrane contact site [GO:0044233]; integral component of membrane [GO:0016021]; lipid droplet [GO:0005811]; mitochondrial membrane [GO:0031966]; mitochondrial outer membrane [GO:0005741]; mitochondrion [GO:0005739]; neuronal cell body [GO:0043025]; peroxisomal membrane [GO:0005778]; peroxisome [GO:0005777]	arachidonate-CoA ligase activity [GO:0047676]; ATP binding [GO:0005524]; decanoate-CoA ligase activity [GO:0102391]; long-chain fatty acid-CoA ligase activity [GO:0004467]; very long-chain fatty acid-CoA ligase activity [GO:0031957]	Mitochondrion
P08101	FCGR2_MOUSE	Low affinity immunoglobulin gamma Fc region receptor II (Fc gamma receptor IIB) (Fc-gamma RII) (Fc-gamma-RIIB) (FcRII) (IgG Fc receptor II beta) (Lymphocyte antigen 17) (Ly-17) (CD antigen CD32)	Fcgr2 Fcgr2b Ly-17	330	32.5543	29.8825	2.6718	5	21.2	36.695	11.284	722420000	11	cell body [GO:0044297]; cell surface [GO:0009986]; cytoskeleton [GO:0005856]; dendritic spine [GO:0043197]; external side of plasma membrane [GO:0009897]; extracellular region [GO:0005576]; integral component of membrane [GO:0016021]; integral component of plasma membrane [GO:0005887]; membrane raft [GO:0045121]; plasma membrane [GO:0005886]; recycling endosome [GO:0055037]	amyloid-beta binding [GO:0001540]; IgG binding [GO:0019864]; immunoglobulin binding [GO:0019865]; low-affinity IgG receptor activity [GO:0019772]; protein-containing complex binding [GO:0044877]	Membrane
A0A0B4J1G0	FCGR4_MOUSE	Low affinity immunoglobulin gamma Fc region receptor IV (CD16-2) (FcgammaRIV)	Fcgr4	249	27.3065	0	27.3065	2	9.6	28.398	1.6527	30035000	2	cell surface [GO:0009986]; external side of plasma membrane [GO:0009897]; integral component of membrane [GO:0016021]	IgE binding [GO:0019863]; IgE receptor activity [GO:0019767]; IgG binding [GO:0019864]; IgG receptor activity [GO:0019770]	Membrane
Q8C142	ARH_MOUSE	Low density lipoprotein receptor adapter protein 1 (Autosomal recessive hypercholesterolemia protein homolog)	Ldlrap1 Arh	308	26.5016	0	26.5016	2	9.1	33.975	3.6796	44243000	2	AP-1 adaptor complex [GO:0030121]; AP-2 adaptor complex [GO:0030122]; axon [GO:0030424]; basal plasma membrane [GO:0009925]; cytoplasm [GO:0005737]; cytoplasmic side of plasma membrane [GO:0009898]; cytosol [GO:0005829]; early endosome [GO:0005769]; neurofilament [GO:0005883]; recycling endosome [GO:0055037]	amyloid-beta binding [GO:0001540]; AP-2 adaptor complex binding [GO:0035612]; clathrin adaptor activity [GO:0035615]; clathrin binding [GO:0030276]; low-density lipoprotein particle receptor binding [GO:0050750]; phosphatidylinositol-4,5-bisphosphate binding [GO:0005546]; phosphotyrosine residue binding [GO:0001784]; receptor signaling complex scaffold activity [GO:0030159]; signaling adaptor act…	Cytoplasm
P35951	LDLR_MOUSE	Low-density lipoprotein receptor (LDL receptor)	Ldlr	862	29.6226	0	29.6226	6	7.4	94.946	7.1286	184360000	6	apical part of cell [GO:0045177]; basolateral plasma membrane [GO:0016323]; caveola [GO:0005901]; cell surface [GO:0009986]; clathrin-coated pit [GO:0005905]; early endosome [GO:0005769]; endosome [GO:0005768]; external side of plasma membrane [GO:0009897]; extracellular space [GO:0005615]; Golgi apparatus [GO:0005794]; integral component of membrane [GO:0016021]; intracellular [GO:0005622]; late…	amyloid-beta binding [GO:0001540]; calcium ion binding [GO:0005509]; identical protein binding [GO:0042802]; low-density lipoprotein particle binding [GO:0030169]; low-density lipoprotein particle receptor activity [GO:0005041]; protease binding [GO:0002020]; very-low-density lipoprotein particle receptor activity [GO:0030229]	Membrane
P51885	LUM_MOUSE	Lumican (Keratan sulfate proteoglycan lumican) (KSPG lumican)	Lum Lcn Ldc	338	34.1201	28.2993	5.8208	7	24.9	38.265	90.305	5338900000	22	extracellular matrix [GO:0031012]; extracellular space [GO:0005615]; fibrillar collagen trimer [GO:0005583]	collagen binding [GO:0005518]	Secreted
Q8BHE8	MAIP1_MOUSE	m-AAA protease-interacting protein 1, mitochondrial (Matrix AAA peptidase-interacting protein 1)	Maip1	291	26.5462	0	26.5462	2	6.9	32.985	3.9146	162440000	3	mitochondrial inner membrane [GO:0005743]; mitochondrial matrix [GO:0005759]	ribosome binding [GO:0043022]	Mitochondrion
P09581	CSF1R_MOUSE	Macrophage colony-stimulating factor 1 receptor (CSF-1 receptor) (CSF-1-R) (CSF-1R) (M-CSF-R) (EC 2.7.10.1) (Proto-oncogene c-Fms) (CD antigen CD115)	Csf1r Csfmr Fms	977	28.1563	0	28.1563	2	2.3	109.18	6.946	30177000	3	cell surface [GO:0009986]; CSF1-CSF1R complex [GO:1990682]; integral component of membrane [GO:0016021]; intracellular membrane-bounded organelle [GO:0043231]; membrane [GO:0016020]; nucleoplasm [GO:0005654]; plasma membrane [GO:0005886]	ATP binding [GO:0005524]; cytokine binding [GO:0019955]; macrophage colony-stimulating factor receptor activity [GO:0005011]; protein homodimerization activity [GO:0042803]; protein phosphatase binding [GO:0019903]; transmembrane receptor protein tyrosine kinase activity [GO:0004714]	Membrane
Q61830	MRC1_MOUSE	Macrophage mannose receptor 1 (MMR) (CD antigen CD206)	Mrc1	1456	31.9916	30.7572	1.2344	8	7.5	164.98	30.315	464340000	14	cell surface [GO:0009986]; endosome membrane [GO:0010008]; integral component of plasma membrane [GO:0005887]; plasma membrane [GO:0005886]	cargo receptor activity [GO:0038024]; mannose binding [GO:0005537]; transmembrane signaling receptor activity [GO:0004888]	Membrane
P30204	MSRE_MOUSE	Macrophage scavenger receptor types I and II (Macrophage acetylated LDL receptor I and II) (Scavenger receptor type A) (SR-A) (CD antigen CD204)	Msr1 Scvr	458	27.6441	0	27.6441	3	6.3	50.169	1.8201	84241000	3	collagen trimer [GO:0005581]; cytoplasmic vesicle [GO:0031410]; cytosol [GO:0005829]; integral component of membrane [GO:0016021]; low-density lipoprotein particle [GO:0034362]; plasma membrane [GO:0005886]	amyloid-beta binding [GO:0001540]; low-density lipoprotein particle binding [GO:0030169]; scavenger receptor activity [GO:0005044]	Membrane
P11589	MUP2_MOUSE	Major urinary protein 2 (MUP 2)	Mup2	180	32.8194	31.5394	1.28	5	37.8	20.663	90.288	2323500000	25	cytosol [GO:0005829]; extracellular space [GO:0005615]; nucleus [GO:0005634]	insulin-activated receptor activity [GO:0005009]; pheromone binding [GO:0005550]; small molecule binding [GO:0036094]	Secreted
P45700	MA1A1_MOUSE	Mannosyl-oligosaccharide 1,2-alpha-mannosidase IA (EC 3.2.1.113) (Man(9)-alpha-mannosidase) (Man9-mannosidase) (Mannosidase alpha class 1A member 1) (Processing alpha-1,2-mannosidase IA) (Alpha-1,2-mannosidase IA)	Man1a1 Man1a	655	28.664	0	28.664	6	12.1	73.275	14.307	147220000	7	cytosol [GO:0005829]; endoplasmic reticulum [GO:0005783]; endoplasmic reticulum-Golgi intermediate compartment [GO:0005793]; Golgi apparatus [GO:0005794]; Golgi membrane [GO:0000139]; integral component of membrane [GO:0016021]	calcium ion binding [GO:0005509]; mannosyl-oligosaccharide 1,2-alpha-mannosidase activity [GO:0004571]	Golgi
P49138	MAPK2_MOUSE	MAP kinase-activated protein kinase 2 (MAPK-activated protein kinase 2) (MAPKAP kinase 2) (MAPKAP-K2) (MAPKAPK-2) (MK-2) (MK2) (EC 2.7.11.1)	Mapkapk2 Rps6kc1	386	28.5643	0	28.5643	2	8.8	44.049	3.1615	19987000	2	centrosome [GO:0005813]; cytoplasm [GO:0005737]; nucleoplasm [GO:0005654]; nucleus [GO:0005634]	ATP binding [GO:0005524]; calcium-dependent protein serine/threonine kinase activity [GO:0009931]; calmodulin binding [GO:0005516]; calmodulin-dependent protein kinase activity [GO:0004683]; mitogen-activated protein kinase binding [GO:0051019]; protein serine/threonine kinase activity [GO:0004674]	Cytoplasm
Q9CQB2	MCRI2_MOUSE	MAPK regulated corepressor interacting protein 2 (Protein FAM195A)	Mcrip2 Fam195a	160	25.985	0	25.985	2	13.8	17.871	4.1379	51388000	3	cytoplasm [GO:0005737]; cytoplasmic stress granule [GO:0010494]; nucleus [GO:0005634]		Cytoplasm
O55022	PGRC1_MOUSE	Membrane-associated progesterone receptor component 1 (mPR)	Pgrmc1 Pgrmc	195	33.8278	32.4913	1.3365	7	44.1	21.694	153.96	4335800000	25	cell body [GO:0044297]; endomembrane system [GO:0012505]; endoplasmic reticulum membrane [GO:0005789]; integral component of membrane [GO:0016021]; membrane [GO:0016020]; neuronal cell body [GO:0043025]; neuron projection [GO:0043005]; organelle membrane [GO:0031090]; synapse [GO:0045202]	heme binding [GO:0020037]; steroid binding [GO:0005496]	Membrane
Q80UU9	PGRC2_MOUSE	Membrane-associated progesterone receptor component 2	Pgrmc2	217	25.8752	0	25.8752	3	10.6	23.334	2.1312	32928000	4	endomembrane system [GO:0012505]; integral component of membrane [GO:0016021]; membrane [GO:0016020]; nuclear envelope [GO:0005635]	heme binding [GO:0020037]; steroid binding [GO:0005496]	Membrane
Q8BL86	MBLC2_MOUSE	Metallo-beta-lactamase domain-containing protein 2 (EC 3.-.-.-)	Mblac2	279	25.6382	0	25.6382	2	12.2	31.205	6.9857	16827000	2		hydrolase activity [GO:0016787]; metal ion binding [GO:0046872]	Other
Q8CI59	STEA3_MOUSE	Metalloreductase STEAP3 (EC 1.16.1.-) (Dudulin-2) (Protein nm1054) (Six-transmembrane epithelial antigen of prostate 3) (Tumor suppressor-activated pathway protein 6)	Steap3 Tsap6	488	29.2541	0	29.2541	3	7.8	54.748	2.4717	141670000	2	cytoplasm [GO:0005737]; endosome [GO:0005768]; endosome membrane [GO:0010008]; integral component of plasma membrane [GO:0005887]; multivesicular body [GO:0005771]; plasma membrane [GO:0005886]	cupric reductase activity [GO:0008823]; ferric-chelate reductase (NADPH) activity [GO:0052851]; ferric-chelate reductase activity [GO:0000293]; identical protein binding [GO:0042802]; metal ion binding [GO:0046872]	Membrane
Q923B6	STEA4_MOUSE	Metalloreductase STEAP4 (EC 1.16.1.-) (Dudulin-4) (Six-transmembrane epithelial antigen of prostate 4) (Tumor necrosis factor-alpha-induced adipose-related protein)	Steap4 Tiarp	470	29.4972	28.2714	1.2258	4	11.9	52.993	18.47	383270000	7	early endosome membrane [GO:0031901]; endosome [GO:0005768]; Golgi apparatus [GO:0005794]; Golgi membrane [GO:0000139]; integral component of plasma membrane [GO:0005887]; plasma membrane [GO:0005886]	cupric reductase activity [GO:0008823]; ferric-chelate reductase (NADPH) activity [GO:0052851]; metal ion binding [GO:0046872]	Membrane
Q8BP48	MAP11_MOUSE	Methionine aminopeptidase 1 (MAP 1) (MetAP 1) (EC 3.4.11.18) (Peptidase M 1)	Metap1	386	27.4463	0	27.4463	2	5.7	43.221	4.5674	97087000	3	cytoplasm [GO:0005737]	aminopeptidase activity [GO:0004177]; metal ion binding [GO:0046872]; metalloexopeptidase activity [GO:0008235]	Cytoplasm
Q9R008	KIME_MOUSE	Mevalonate kinase (MK) (EC 2.7.1.36)	Mvk	395	29.2908	0	29.2908	4	14.4	41.877	93.417	118490000	5	cytoplasm [GO:0005737]; cytosol [GO:0005829]; peroxisome [GO:0005777]	ATP binding [GO:0005524]; identical protein binding [GO:0042802]; magnesium ion binding [GO:0000287]; mevalonate kinase activity [GO:0004496]; mRNA binding [GO:0003729]; sequence-specific mRNA binding [GO:1990825]	Cytoplasm
Q9DCZ4	MIC26_MOUSE	MICOS complex subunit Mic26 (Apolipoprotein O) (MICOS complex subunit Mic23) (Protein FAM121B)	Apoo Fam121b Mic23 Mic26	198	29.1314	0	29.1314	4	28.8	22.604	24.444	410740000	5	cytosol [GO:0005829]; endoplasmic reticulum membrane [GO:0005789]; extracellular region [GO:0005576]; Golgi membrane [GO:0000139]; integral component of mitochondrial inner membrane [GO:0031305]; MICOS complex [GO:0061617]; mitochondrion [GO:0005739]		Mitochondrion
Q91VS7	MGST1_MOUSE	Microsomal glutathione S-transferase 1 (Microsomal GST-1) (EC 2.5.1.18) (Microsomal GST-I)	Mgst1	155	34.881	33.5278	1.3532	2	18.1	17.551	46.212	3458600000	60	apical part of cell [GO:0045177]; endoplasmic reticulum [GO:0005783]; endoplasmic reticulum membrane [GO:0005789]; integral component of membrane [GO:0016021]; mitochondrial inner membrane [GO:0005743]; mitochondrial outer membrane [GO:0005741]; mitochondrion [GO:0005739]; nucleus [GO:0005634]; peroxisomal membrane [GO:0005778]	glutathione binding [GO:0043295]; glutathione peroxidase activity [GO:0004602]; glutathione transferase activity [GO:0004364]; identical protein binding [GO:0042802]; protein homodimerization activity [GO:0042803]	Membrane
Q9D8V0	HM13_MOUSE	Minor histocompatibility antigen H13 (EC 3.4.23.-) (Presenilin-like protein 3) (Signal peptide peptidase)	Hm13 H13 Psl3	378	28.2187	0	28.2187	3	9.5	41.747	8.5652	130350000	4	cell surface [GO:0009986]; Derlin-1 retrotranslocation complex [GO:0036513]; endoplasmic reticulum [GO:0005783]; endoplasmic reticulum membrane [GO:0005789]; Golgi-associated vesicle membrane [GO:0030660]; integral component of cytoplasmic side of endoplasmic reticulum membrane [GO:0071458]; integral component of lumenal side of endoplasmic reticulum membrane [GO:0071556]; lysosomal membrane [GO:…	aspartic endopeptidase activity, intramembrane cleaving [GO:0042500]; peptidase activity [GO:0008233]; protein homodimerization activity [GO:0042803]; ubiquitin protein ligase binding [GO:0031625]	Endoplasmic reticulum
P62075	TIM13_MOUSE	Mitochondrial import inner membrane translocase subunit Tim13	Timm13 Tim13a Timm13a	95	28.0727	0	28.0727	2	26.3	10.458	10.879	58767000	3	fibrillar center [GO:0001650]; mitochondrial inner membrane [GO:0005743]; mitochondrial intermembrane space protein transporter complex [GO:0042719]; mitochondrion [GO:0005739]	metal ion binding [GO:0046872]; protein transporter activity [GO:0008565]	Mitochondrion
Q9CQV1	TIM16_MOUSE	Mitochondrial import inner membrane translocase subunit TIM16 (Mitochondria-associated granulocyte macrophage CSF-signaling molecule) (Presequence translocated-associated motor subunit PAM16)	Pam16 Magmas Tim16 Timm16	125	28.1983	0	28.1983	2	28	13.784	58.464	104390000	2	cytoplasm [GO:0005737]; extrinsic component of mitochondrial inner membrane [GO:0031314]; mitochondrial inner membrane [GO:0005743]; mitochondrial inner membrane presequence translocase complex [GO:0005744]; mitochondrial matrix [GO:0005759]; mitochondrion [GO:0005739]; presequence translocase-associated import motor [GO:0001405]; protein-containing complex [GO:0032991]		Mitochondrion
Q9WVA2	TIM8A_MOUSE	Mitochondrial import inner membrane translocase subunit Tim8 A (Deafness dystonia protein 1 homolog)	Timm8a1 Ddp1 Tim8a Timm8a	97	29.6761	0	29.6761	1	11.3	11.042	2.6551	43196000	2	mitochondrial inner membrane [GO:0005743]; mitochondrial intermembrane space [GO:0005758]; mitochondrion [GO:0005739]	zinc ion binding [GO:0008270]	Mitochondrion
Q9CYG7	TOM34_MOUSE	Mitochondrial import receptor subunit TOM34 (Translocase of outer membrane 34 kDa subunit)	Tomm34	309	29.1463	0	29.1463	3	13.3	34.278	5.3812	55131000	4	cytosol [GO:0005829]; mitochondrial outer membrane [GO:0005741]; mitochondrion [GO:0005739]; nucleoplasm [GO:0005654]	heat shock protein binding [GO:0031072]	Cytoplasm
Q14AI6	RUSD3_MOUSE	Mitochondrial mRNA pseudouridine synthase Rpusd3 (EC 5.4.99.-) (RNA pseudouridylate synthase domain-containing protein 3)	Rpusd3	344	27.6811	0	27.6811	3	12.2	38.076	7.2094	38123000	4	mitochondrial matrix [GO:0005759]; mitochondrion [GO:0005739]	pseudouridine synthase activity [GO:0009982]; RNA binding [GO:0003723]	Mitochondrion
Q80U63	MFN2_MOUSE	Mitofusin-2 (EC 3.6.5.-) (Hypertension-related protein 1) (Mitochondrial assembly regulatory factor) (HSG protein) (Transmembrane GTPase MFN2)	Mfn2 Kiaa0214 Marf	757	26.6738	0	26.6738	2	3.6	86.187	15.086	49266000	4	cytoplasm [GO:0005737]; cytosol [GO:0005829]; integral component of membrane [GO:0016021]; intrinsic component of mitochondrial outer membrane [GO:0031306]; microtubule cytoskeleton [GO:0015630]; mitochondrial outer membrane [GO:0005741]; mitochondrion [GO:0005739]	GTPase activity [GO:0003924]; GTPase binding [GO:0051020]; GTP binding [GO:0005525]; protein homodimerization activity [GO:0042803]; proteoglycan binding [GO:0043394]; Ras GTPase binding [GO:0017016]; ubiquitin protein ligase binding [GO:0031625]	Mitochondrion
P47811	MK14_MOUSE	Mitogen-activated protein kinase 14 (MAP kinase 14) (MAPK 14) (EC 2.7.11.24) (CRK1) (Mitogen-activated protein kinase p38 alpha) (MAP kinase p38 alpha)	Mapk14 Crk1 Csbp1 Csbp2	360	27.6167	0	27.6167	2	7.2	41.287	12.985	10364000	2	cell [GO:0005623]; cytoplasm [GO:0005737]; cytosol [GO:0005829]; mitochondrion [GO:0005739]; nuclear speck [GO:0016607]; nucleoplasm [GO:0005654]; nucleus [GO:0005634]; spindle pole [GO:0000922]	ATP binding [GO:0005524]; enzyme binding [GO:0019899]; kinase activity [GO:0016301]; MAP kinase activity [GO:0004707]; mitogen-activated protein kinase p38 binding [GO:0048273]; NFAT protein binding [GO:0051525]; protein C-terminus binding [GO:0008022]; protein kinase activity [GO:0004672]; protein phosphatase binding [GO:0019903]; protein serine/threonine kinase activity [GO:0004674]	Cytoplasm
Q8R2Y0	ABHD6_MOUSE	Monoacylglycerol lipase ABHD6 (EC 3.1.1.23) (2-arachidonoylglycerol hydrolase) (Abhydrolase domain-containing protein 6)	Abhd6	336	28.4769	0	28.4769	3	11.6	38.204	19.354	96092000	4	AMPA glutamate receptor complex [GO:0032281]; integral component of membrane [GO:0016021]; mitochondrion [GO:0005739]	acylglycerol lipase activity [GO:0047372]; phospholipase activity [GO:0004620]	Membrane
A6H6E2	MMRN2_MOUSE	Multimerin-2	Mmrn2	943	28.3804	0	28.3804	3	6.7	105.21	10.237	88049000	3	basement membrane [GO:0005604]; extracellular matrix [GO:0031012]; extracellular space [GO:0005615]		Secreted
Q8K5B2	MCFD2_MOUSE	Multiple coagulation factor deficiency protein 2 homolog (Neural stem cell-derived neuronal survival protein)	Mcfd2 Sdnsf	145	28.0109	0	28.0109	1	24.1	16.168	29.709	83988000	3	endoplasmic reticulum [GO:0005783]; endoplasmic reticulum-Golgi intermediate compartment [GO:0005793]; extracellular region [GO:0005576]; Golgi apparatus [GO:0005794]	calcium ion binding [GO:0005509]	Membrane
Q9Z2L6	MINP1_MOUSE	Multiple inositol polyphosphate phosphatase 1 (EC 3.1.3.62) (2,3-bisphosphoglycerate 3-phosphatase) (2,3-BPG phosphatase) (EC 3.1.3.80) (Inositol (1,3,4,5)-tetrakisphosphate 3-phosphatase) (Ins(1,3,4,5)P(4) 3-phosphatase)	Minpp1 Mipp MNCb-1572	481	27.4522	0	27.4522	2	7.5	54.537	4.9563	31145000	2	endoplasmic reticulum lumen [GO:0005788]; plasma membrane [GO:0005886]	acid phosphatase activity [GO:0003993]; bisphosphoglycerate 3-phosphatase activity [GO:0034417]; inositol-1,3,4,5,6-pentakisphosphate 3-phosphatase activity [GO:0030351]; inositol-1,4,5,6-tetrakisphosphate 6-phosphatase activity [GO:0030352]; inositol hexakisphosphate 2-phosphatase activity [GO:0052826]; inositol phosphate phosphatase activity [GO:0052745]	Endoplasmic reticulum
Q9CZR2	NALD2_MOUSE	N-acetylated-alpha-linked acidic dipeptidase 2 (EC 3.4.17.21) (Glutamate carboxypeptidase III) (GCPIII) (N-acetylaspartylglutamate peptidase II) (NAAG-peptidase II) (N-acetylated-alpha-linked acidic dipeptidase II) (NAALADase II)	Naalad2	740	31.0837	0	31.0837	12	20.7	82.8	85.445	537770000	19	integral component of membrane [GO:0016021]; plasma membrane [GO:0005886]	carboxypeptidase activity [GO:0004180]; dipeptidase activity [GO:0016805]; metal ion binding [GO:0046872]; metallopeptidase activity [GO:0008237]; N-formylglutamate deformylase activity [GO:0050129]; peptidase activity [GO:0008233]	Membrane
Q9QZ08	NAGK_MOUSE	N-acetyl-D-glucosamine kinase (N-acetylglucosamine kinase) (EC 2.7.1.59) (GlcNAc kinase)	Nagk Gnk	343	25.648	0	25.648	3	10.2	37.268	2.351	23595000	2		ATP binding [GO:0005524]; N-acetylglucosamine kinase activity [GO:0045127]; N-acylmannosamine kinase activity [GO:0009384]	Other
Q8BFR4	GNS_MOUSE	N-acetylglucosamine-6-sulfatase (EC 3.1.6.14) (Glucosamine-6-sulfatase) (G6S)	Gns	544	28.4248	0	28.4248	3	6.2	61.174	1.8003	81280000	3	lysosome [GO:0005764]	glycosaminoglycan binding [GO:0005539]; metal ion binding [GO:0046872]; N-acetylglucosamine-6-sulfatase activity [GO:0008449]; sulfate binding [GO:0043199]; sulfuric ester hydrolase activity [GO:0008484]	Lysosome
Q8CHQ9	NT8F2_MOUSE	N-acetyltransferase family 8 member 2 (EC 2.3.1.-) (Camello-like protein 2) (N-acetyltransferase-like protein CML2)	Nat8f2 Cml2	238	32.9496	31.2983	1.6513	6	29	26.424	307.25	1716800000	16	endoplasmic reticulum [GO:0005783]; Golgi apparatus [GO:0005794]; integral component of membrane [GO:0016021]	N-acetyltransferase activity [GO:0008080]	Membrane
Q8VDQ8	SIR2_MOUSE	NAD-dependent protein deacetylase sirtuin-2 (EC 3.5.1.-) (Regulatory protein SIR2 homolog 2) (SIR2-like protein 2) (mSIR2L2)	Sirt2 Sir2l2	389	28.4541	0	28.4541	2	6.4	43.256	3.9097	80740000	3	centriole [GO:0005814]; centrosome [GO:0005813]; chromosome [GO:0005694]; cytoplasm [GO:0005737]; cytosol [GO:0005829]; glial cell projection [GO:0097386]; growth cone [GO:0030426]; juxtaparanode region of axon [GO:0044224]; lateral loop [GO:0043219]; meiotic spindle [GO:0072687]; microtubule [GO:0005874]; midbody [GO:0030496]; mitochondrion [GO:0005739]; mitotic spindle [GO:0072686]; myelin shea…	chromatin binding [GO:0003682]; histone acetyltransferase binding [GO:0035035]; histone deacetylase activity [GO:0004407]; histone deacetylase binding [GO:0042826]; NAD+ binding [GO:0070403]; NAD-dependent histone deacetylase activity [GO:0017136]; NAD-dependent histone deacetylase activity (H4-K16 specific) [GO:0046970]; NAD-dependent protein deacetylase activity [GO:0034979]; protein deacetylas…	Nucleus
O35683	NDUA1_MOUSE	NADH dehydrogenase [ubiquinone] 1 alpha subcomplex subunit 1 (Complex I-MWFE) (CI-MWFE) (NADH-ubiquinone oxidoreductase MWFE subunit)	Ndufa1	70	29.2236	0	29.2236	1	14.3	8.1384	4.0641	296100000	6	cytosol [GO:0005829]; integral component of membrane [GO:0016021]; mitochondrial membrane [GO:0031966]; mitochondrial respiratory chain complex I [GO:0005747]; mitochondrion [GO:0005739]		Mitochondrion
Q9CQZ6	NDUB3_MOUSE	NADH dehydrogenase [ubiquinone] 1 beta subcomplex subunit 3 (Complex I-B12) (CI-B12) (NADH-ubiquinone oxidoreductase B12 subunit)	Ndufb3	104	28.6839	0	28.6839	3	18.3	11.692	8.7036	615880000	5	integral component of membrane [GO:0016021]; mitochondrial inner membrane [GO:0005743]; mitochondrial respiratory chain complex I [GO:0005747]; mitochondrion [GO:0005739]		Mitochondrion
Q99LY9	NDUS5_MOUSE	NADH dehydrogenase [ubiquinone] iron-sulfur protein 5 (Complex I-15 kDa) (CI-15 kDa) (NADH-ubiquinone oxidoreductase 15 kDa subunit)	Ndufs5	106	28.3462	0	28.3462	2	20.8	12.648	2.7024	104160000	5	mitochondrial intermembrane space [GO:0005758]; mitochondrial respiratory chain complex I [GO:0005747]; mitochondrion [GO:0005739]		Mitochondrion
P32507	NECT2_MOUSE	Nectin-2 (Herpes virus entry mediator B) (Herpesvirus entry mediator B) (HveB) (Murine herpes virus entry protein B) (mHveB) (Nectin cell adhesion molecule 2) (Poliovirus receptor homolog) (Poliovirus receptor-related protein 2) (CD antigen CD112)	Nectin2 Mph Pvr Pvrl2 Pvs	530	28.4382	26.7675	1.6707	4	14.9	57.317	88.62	173230000	8	apical junction complex [GO:0043296]; cell-cell contact zone [GO:0044291]; cell-cell junction [GO:0005911]; cell surface [GO:0009986]; integral component of membrane [GO:0016021]; integral component of plasma membrane [GO:0005887]; plasma membrane [GO:0005886]; zonula adherens [GO:0005915]	cell adhesion molecule binding [GO:0050839]; identical protein binding [GO:0042802]; protein homodimerization activity [GO:0042803]; signaling receptor binding [GO:0005102]	Membrane
Q8VBW6	ULA1_MOUSE	NEDD8-activating enzyme E1 regulatory subunit (Amyloid beta precursor protein-binding protein 1, 59 kDa) (APP-BP1) (Amyloid protein-binding protein 1)	Nae1 Appbp1	534	26.2109	0	26.2109	2	6	60.273	4.7955	35720000	3	cytoplasm [GO:0005737]; plasma membrane [GO:0005886]	NEDD8 activating enzyme activity [GO:0019781]; protein heterodimerization activity [GO:0046982]; ubiquitin protein ligase binding [GO:0031625]	Membrane
P97798	NEO1_MOUSE	Neogenin	Neo1 Ngn	1493	28.7595	0	28.7595	4	3.8	163.16	13.048	108690000	4	cell surface [GO:0009986]; Golgi apparatus [GO:0005794]; integral component of plasma membrane [GO:0005887]; intracellular vesicle [GO:0097708]; membrane [GO:0016020]; neuronal cell body [GO:0043025]; nucleoplasm [GO:0005654]; plasma membrane [GO:0005886]; plasma membrane protein complex [GO:0098797]	BMP receptor binding [GO:0070700]; cadherin binding [GO:0045296]; co-receptor binding [GO:0039706]; signaling receptor activity [GO:0038023]	Membrane
O35516	NOTC2_MOUSE	Neurogenic locus notch homolog protein 2 (Notch 2) (Motch B) [Cleaved into: Notch 2 extracellular truncation; Notch 2 intracellular domain]	Notch2	2470	29.8738	0	29.8738	6	4.4	265.33	3.6812	195680000	7	cell surface [GO:0009986]; cilium [GO:0005929]; cytosol [GO:0005829]; extracellular region [GO:0005576]; integral component of plasma membrane [GO:0005887]; nucleoplasm [GO:0005654]; nucleus [GO:0005634]; plasma membrane [GO:0005886]; receptor complex [GO:0043235]	calcium ion binding [GO:0005509]; enzyme binding [GO:0019899]; NF-kappaB binding [GO:0051059]; signaling receptor activity [GO:0038023]	Membrane
P97333	NRP1_MOUSE	Neuropilin-1 (A5 protein) (CD antigen CD304)	Nrp1 Nrp	923	27.8682	0	27.8682	4	6.4	103	2.6415	47382000	3	axon [GO:0030424]; cell surface [GO:0009986]; cytosol [GO:0005829]; early endosome [GO:0005769]; focal adhesion [GO:0005925]; growth cone [GO:0030426]; integral component of membrane [GO:0016021]; neurofilament [GO:0005883]; neuronal cell body [GO:0043025]; neuron projection [GO:0043005]; plasma membrane [GO:0005886]; sorting endosome [GO:0097443]	growth factor binding [GO:0019838]; GTPase activator activity [GO:0005096]; heparin binding [GO:0008201]; metal ion binding [GO:0046872]; protein kinase binding [GO:0019901]; semaphorin receptor activity [GO:0017154]; vascular endothelial growth factor-activated receptor activity [GO:0005021]; vascular endothelial growth factor binding [GO:0038085]	Membrane
P97300	NPTN_MOUSE	Neuroplastin (Stromal cell-derived receptor 1) (SDR-1)	Nptn Sdfr1 Sdr1	397	28.038	0	28.038	2	7.3	44.373	2.2017	50559000	2	dendrite [GO:0030425]; integral component of membrane [GO:0016021]; presynaptic membrane [GO:0042734]	cell adhesion molecule binding [GO:0050839]; type 1 fibroblast growth factor receptor binding [GO:0005105]	Membrane
Q8BZW8	NHLC2_MOUSE	NHL repeat-containing protein 2	Nhlrc2	725	28.2375	0	28.2375	5	8.4	78.429	5.0972	144410000	6	cell [GO:0005623]		Other
P57716	NICA_MOUSE	Nicastrin	Ncstn	708	25.9631	0	25.9631	2	4	78.491	0.78411	19355000	3	cytoplasmic vesicle membrane [GO:0030659]; endoplasmic reticulum [GO:0005783]; gamma-secretase complex [GO:0070765]; Golgi apparatus [GO:0005794]; integral component of membrane [GO:0016021]; integral component of plasma membrane [GO:0005887]; lysosomal membrane [GO:0005765]; melanosome [GO:0042470]; membrane [GO:0016020]; plasma membrane [GO:0005886]	endopeptidase activity [GO:0004175]; peptidase activity [GO:0008233]	Membrane
P10493	NID1_MOUSE	Nidogen-1 (NID-1) (Entactin)	Nid1 Ent	1245	32.0845	28.6485	3.436	8	12.7	136.54	80.751	636830000	10	basal lamina [GO:0005605]; basement membrane [GO:0005604]; cell periphery [GO:0071944]; extracellular matrix [GO:0031012]; extracellular region [GO:0005576]; extracellular space [GO:0005615]	calcium ion binding [GO:0005509]; collagen binding [GO:0005518]; extracellular matrix binding [GO:0050840]; laminin-1 binding [GO:0043237]; laminin binding [GO:0043236]; proteoglycan binding [GO:0043394]	Secreted
O88322	NID2_MOUSE	Nidogen-2 (NID-2) (Entactin-2)	Nid2	1403	31.4186	27.7149	3.7037	11	9.7	153.91	32.803	1133600000	15	basement membrane [GO:0005604]; cell surface [GO:0009986]; extracellular matrix [GO:0031012]; extracellular region [GO:0005576]; extracellular space [GO:0005615]; plasma membrane [GO:0005886]	calcium ion binding [GO:0005509]	Secreted
Q9EQ80	NIF3L_MOUSE	NIF3-like protein 1	Nif3l1	376	28.9139	0	28.9139	2	10.4	41.745	6.6585	98094000	4	cytoplasm [GO:0005737]; mitochondrion [GO:0005739]; nucleus [GO:0005634]	identical protein binding [GO:0042802]; transcription factor binding [GO:0008134]	Cytoplasm
O35309	NMI_MOUSE	N-myc-interactor (Nmi) (N-myc and STAT interactor)	Nmi	314	27.7698	0	27.7698	4	22.3	35.235	34.325	101390000	2	cytoplasm [GO:0005737]; cytosol [GO:0005829]; nucleoplasm [GO:0005654]	identical protein binding [GO:0042802]; transcription coregulator activity [GO:0003712]	Cytoplasm
O35604	NPC1_MOUSE	NPC intracellular cholesterol transporter 1 (Niemann-Pick C1 protein)	Npc1	1277	27.9825	0	27.9825	1	1	142.88	0.67513	13355000	3	endoplasmic reticulum [GO:0005783]; endosome [GO:0005768]; extracellular region [GO:0005576]; Golgi apparatus [GO:0005794]; integral component of plasma membrane [GO:0005887]; late endosome membrane [GO:0031902]; lysosomal membrane [GO:0005765]; lysosome [GO:0005764]; membrane [GO:0016020]; membrane raft [GO:0045121]; nuclear envelope [GO:0005635]; perinuclear region of cytoplasm [GO:0048471]; pl…	cholesterol binding [GO:0015485]; lipid transporter activity [GO:0005319]	Other
Q6PFD9	NUP98_MOUSE	Nuclear pore complex protein Nup98-Nup96 (EC 3.4.21.-) [Cleaved into: Nuclear pore complex protein Nup98 (98 kDa nucleoporin) (Nucleoporin Nup98) (Nup98); Nuclear pore complex protein Nup96 (96 kDa nucleoporin) (Nucleoporin Nup96) (Nup96)]	Nup98	1816	24.7974	0	24.7974	2	1.3	197.24	1.7733	19120000	2	intracellular membrane-bounded organelle [GO:0043231]; nuclear body [GO:0016604]; nuclear envelope [GO:0005635]; nuclear inclusion body [GO:0042405]; nuclear membrane [GO:0031965]; nuclear periphery [GO:0034399]; nuclear pore [GO:0005643]; nuclear pore cytoplasmic filaments [GO:0044614]; nuclear pore nuclear basket [GO:0044615]; nuclear pore outer ring [GO:0031080]; nucleoplasm [GO:0005654]; nucl…	mRNA binding [GO:0003729]; nuclear localization sequence binding [GO:0008139]; peptide binding [GO:0042277]; promoter-specific chromatin binding [GO:1990841]; RNA binding [GO:0003723]; serine-type peptidase activity [GO:0008236]; structural constituent of nuclear pore [GO:0017056]; transcription coactivator activity [GO:0003713]	Nucleus
Q9QY81	PO210_MOUSE	Nuclear pore membrane glycoprotein 210 (Nuclear pore protein gp210) (Nuclear envelope pore membrane protein POM 210) (POM210) (Nucleoporin Nup210) (Pore membrane protein of 210 kDa)	Nup210 Kiaa0906	1886	26.2344	0	26.2344	3	2.3	204.1	4.8371	24079000	3	endoplasmic reticulum membrane [GO:0005789]; integral component of membrane [GO:0016021]; nuclear envelope [GO:0005635]; nuclear membrane [GO:0031965]; nuclear pore [GO:0005643]	protein dimerization activity [GO:0046983]	Nucleus
Q02819	NUCB1_MOUSE	Nucleobindin-1 (CALNUC)	Nucb1 Nuc Nucb	459	28.8585	0	28.8585	6	19.4	53.408	15.97	172590000	6	cis-Golgi network [GO:0005801]; cytoplasm [GO:0005737]; early endosome [GO:0005769]; endoplasmic reticulum-Golgi intermediate compartment [GO:0005793]; extracellular region [GO:0005576]; extracellular space [GO:0005615]; extrinsic component of Golgi membrane [GO:0090498]; Golgi apparatus [GO:0005794]; Golgi-associated vesicle [GO:0005798]; Golgi cisterna membrane [GO:0032580]; lumenal side of Gol…	calcium ion binding [GO:0005509]; DNA binding [GO:0003677]; G-protein alpha-subunit binding [GO:0001965]	Golgi
E9Q5C9	NOLC1_MOUSE	Nucleolar and coiled-body phosphoprotein 1 (140 kDa nucleolar phosphoprotein) (Nopp140)	Nolc1 Kiaa0035	702	30.2157	0	30.2157	5	6.4	73.697	15.366	151350000	8	box C/D snoRNP complex [GO:0031428]; box H/ACA snoRNP complex [GO:0031429]; Cajal body [GO:0015030]; cytoplasm [GO:0005737]; fibrillar center [GO:0001650]; nucleolus [GO:0005730]; nucleoplasm [GO:0005654]; small nuclear ribonucleoprotein complex [GO:0030532]	box C/D snoRNA binding [GO:0034512]; box H/ACA snoRNA binding [GO:0034513]; DNA binding [GO:0003677]; DNA binding transcription factor activity [GO:0003700]; nuclear localization sequence binding [GO:0008139]; protein domain specific binding [GO:0019904]; protein heterodimerization activity [GO:0046982]; RNA polymerase I core binding [GO:0001042]; transcription factor binding [GO:0008134]	Nucleus
P09405	NUCL_MOUSE	Nucleolin (Protein C23)	Ncl Nuc	707	32.4773	31.4085	1.0688	11	17.4	76.722	75.859	1813100000	33	cell cortex [GO:0005938]; cell surface [GO:0009986]; cytoplasm [GO:0005737]; cytoplasmic ribonucleoprotein granule [GO:0036464]; dense fibrillar component [GO:0001651]; fibrillar center [GO:0001650]; nucleolus [GO:0005730]; nucleoplasm [GO:0005654]; nucleus [GO:0005634]; ribonucleoprotein complex [GO:1990904]	calcium ion binding [GO:0005509]; DNA topoisomerase binding [GO:0044547]; ErbB-4 class receptor binding [GO:1990631]; histone binding [GO:0042393]; identical protein binding [GO:0042802]; laminin binding [GO:0043236]; mRNA 5'-UTR binding [GO:0048027]; protein C-terminus binding [GO:0008022]; RNA binding [GO:0003723]; rRNA primary transcript binding [GO:0042134]; selenocysteine insertion sequence …	Nucleus
F6ZDS4	TPR_MOUSE	Nucleoprotein TPR (NPC-associated intranuclear protein) (Translocated promoter region and nuclear basket protein)	Tpr	2431	26.8683	0	26.8683	4	1.9	273.99	22.969	92601000	5	cytoplasm [GO:0005737]; cytoplasmic dynein complex [GO:0005868]; extrinsic component of membrane [GO:0019898]; kinetochore [GO:0000776]; mitotic spindle [GO:0072686]; nuclear envelope [GO:0005635]; nuclear inclusion body [GO:0042405]; nuclear membrane [GO:0031965]; nuclear periphery [GO:0034399]; nuclear pore [GO:0005643]; nuclear pore nuclear basket [GO:0044615]; nucleus [GO:0005634]	chromatin binding [GO:0003682]; dynein complex binding [GO:0070840]; heat shock protein binding [GO:0031072]; mitogen-activated protein kinase binding [GO:0051019]; mRNA binding [GO:0003729]; protein homodimerization activity [GO:0042803]; structural constituent of nuclear pore [GO:0017056]; tubulin binding [GO:0015631]	Nucleus
Q91XL9	OSBL1_MOUSE	Oxysterol-binding protein-related protein 1 (ORP-1) (OSBP-related protein 1)	Osbpl1a Orp1 Orp1a Orp1l	950	29.2889	0	29.2889	3	5.4	107.79	15.25	129940000	4	late endosome [GO:0005770]	cholesterol binding [GO:0015485]	Other
Q9JHU2	PALMD_MOUSE	Palmdelphin	Palmd	551	27.6413	0	27.6413	3	10	62.699	70.825	95440000	3	cytoplasm [GO:0005737]; dendrite [GO:0030425]; dendritic spine [GO:0043197]; membrane [GO:0016020]		Cytoplasm
Q99NH2	PARD3_MOUSE	Partitioning defective 3 homolog (PAR-3) (PARD-3) (Atypical PKC isotype-specific-interacting protein) (ASIP) (Ephrin-interacting protein) (PHIP)	Pard3 Par3	1333	27.6709	0	27.6709	2	3.4	149.07	9.5709	49218000	3	adherens junction [GO:0005912]; apical junction complex [GO:0043296]; axonal growth cone [GO:0044295]; bicellular tight junction [GO:0005923]; cell-cell adherens junction [GO:0005913]; cell-cell junction [GO:0005911]; cell cortex [GO:0005938]; cell junction [GO:0030054]; cytoplasm [GO:0005737]; endomembrane system [GO:0012505]; internode region of axon [GO:0033269]; lateral loop [GO:0043219]; neu…	identical protein binding [GO:0042802]; phosphatidylinositol-3,4,5-trisphosphate binding [GO:0005547]; phosphatidylinositol-3-phosphate binding [GO:0032266]; phosphatidylinositol-4,5-bisphosphate binding [GO:0005546]; protein kinase C binding [GO:0005080]; protein phosphatase binding [GO:0019903]	Membrane
Q8BFY6	PEF1_MOUSE	Peflin (PEF protein with a long N-terminal hydrophobic domain) (Penta-EF hand domain-containing protein 1)	Pef1	275	29.3054	0	29.3054	3	11.6	29.227	1.0313	47980000	3	COPII vesicle coat [GO:0030127]; Cul3-RING ubiquitin ligase complex [GO:0031463]; cytoplasm [GO:0005737]; endoplasmic reticulum [GO:0005783]; Golgi membrane [GO:0000139]	calcium-dependent cysteine-type endopeptidase activity [GO:0004198]; calcium-dependent protein binding [GO:0048306]; calcium ion binding [GO:0005509]; molecular adaptor activity [GO:0060090]; protein dimerization activity [GO:0046983]; protein heterodimerization activity [GO:0046982]	Cytoplasm
O35465	FKBP8_MOUSE	Peptidyl-prolyl cis-trans isomerase FKBP8 (PPIase FKBP8) (EC 5.2.1.8) (38 kDa FK506-binding protein) (38 kDa FKBP) (FKBP-38) (mFKBP38) (FK506-binding protein 8) (FKBP-8) (FKBPR38) (Rotamase)	Fkbp8 Fkbp38 Sam11	402	29.4534	0	29.4534	2	8	43.528	98.58	243020000	5	cytosol [GO:0005829]; endoplasmic reticulum [GO:0005783]; integral component of endoplasmic reticulum membrane [GO:0030176]; mitochondrial envelope [GO:0005740]; mitochondrial membrane [GO:0031966]; mitochondrion [GO:0005739]; protein-containing complex [GO:0032991]	disordered domain specific binding [GO:0097718]; FK506 binding [GO:0005528]; identical protein binding [GO:0042802]; peptidyl-prolyl cis-trans isomerase activity [GO:0003755]	Mitochondrion
Q8BVZ1	PLIN5_MOUSE	Perilipin-5 (Lipid droplet-associated protein PAT-1) (Lipid storage droplet protein 5) (Myocardial LD protein)	Plin5 Lsdp5 Mldp Oxpat Pat1	463	27.1074	0	27.1074	2	8.2	50.474	1.7507	14516000	2	cytoplasm [GO:0005737]; cytosol [GO:0005829]; lipid droplet [GO:0005811]; mitochondrion [GO:0005739]	identical protein binding [GO:0042802]; lipase binding [GO:0035473]	Other
O70589	CSKP_MOUSE	Peripheral plasma membrane protein CASK (EC 2.7.11.1) (Calcium/calmodulin-dependent serine protein kinase)	Cask	926	29.6016	0	29.6016	6	8.4	105.11	12.27	207660000	7	apical dendrite [GO:0097440]; basement membrane [GO:0005604]; basolateral plasma membrane [GO:0016323]; cell-cell junction [GO:0005911]; ciliary membrane [GO:0060170]; cytoplasm [GO:0005737]; cytosol [GO:0005829]; dendrite [GO:0030425]; membrane [GO:0016020]; membrane raft [GO:0045121]; neuronal cell body [GO:0043025]; nuclear lamina [GO:0005652]; nuclear matrix [GO:0016363]; nucleolus [GO:000573…	ATP binding [GO:0005524]; calmodulin binding [GO:0005516]; neurexin family protein binding [GO:0042043]; PDZ domain binding [GO:0030165]; protein-containing complex binding [GO:0044877]; protein C-terminus binding [GO:0008022]; protein serine/threonine kinase activity [GO:0004674]	Nucleus
Q3UQ28	PXDN_MOUSE	Peroxidasin homolog (EC 1.11.1.7)	Pxdn Kiaa0230	1475	27.909	0	27.909	2	1.9	165.1	0.70802	12691000	2	endoplasmic reticulum [GO:0005783]; extracellular matrix [GO:0031012]; extracellular space [GO:0005615]	extracellular matrix structural constituent [GO:0005201]; heme binding [GO:0020037]; metal ion binding [GO:0046872]; peroxidase activity [GO:0004601]	Secreted
Q99P30	NUDT7_MOUSE	Peroxisomal coenzyme A diphosphatase NUDT7 (EC 3.6.1.-) (Nucleoside diphosphate-linked moiety X motif 7) (Nudix motif 7)	Nudt7	236	34.5296	33.2199	1.3097	5	16.9	26.856	49.449	6856500000	14	peroxisome [GO:0005777]	acetyl-CoA hydrolase activity [GO:0003986]; hydrolase activity, acting on acid anhydrides, in phosphorus-containing anhydrides [GO:0016818]; magnesium ion binding [GO:0000287]; manganese ion binding [GO:0030145]; signaling receptor binding [GO:0005102]; snoRNA binding [GO:0030515]	Other
P16301	LCAT_MOUSE	Phosphatidylcholine-sterol acyltransferase (EC 2.3.1.43) (Lecithin-cholesterol acyltransferase) (Phospholipid-cholesterol acyltransferase)	Lcat	438	27.8964	0	27.8964	2	6.4	49.746	8.0797	41102000	4	extracellular space [GO:0005615]; high-density lipoprotein particle [GO:0034364]	apolipoprotein A-I binding [GO:0034186]; phosphatidylcholine-sterol O-acyltransferase activity [GO:0004607]; phospholipase A2 activity [GO:0004623]	Secreted
Q2TBE6	P4K2A_MOUSE	Phosphatidylinositol 4-kinase type 2-alpha (EC 2.7.1.67) (Phosphatidylinositol 4-kinase type II-alpha)	Pi4k2a	479	28.0692	0	28.0692	2	8.8	54.257	9.3838	56434000	3	BLOC-1 complex [GO:0031083]; cell junction [GO:0030054]; cytoplasmic vesicle [GO:0031410]; dendrite [GO:0030425]; early endosome membrane [GO:0031901]; endosome [GO:0005768]; exocytic vesicle [GO:0070382]; growing cell tip [GO:0035838]; host cell presynaptic membrane [GO:0044231]; integral component of plasma membrane [GO:0005887]; intracellular membrane-bounded organelle [GO:0043231]; intrinsic …	1-phosphatidylinositol 4-kinase activity [GO:0004430]; AP-3 adaptor complex binding [GO:0035651]; ATP binding [GO:0005524]; protein-containing complex binding [GO:0044877]	Golgi
O70167	P3C2G_MOUSE	Phosphatidylinositol 4-phosphate 3-kinase C2 domain-containing subunit gamma (PI3K-C2-gamma) (PtdIns-3-kinase C2 subunit gamma) (EC 2.7.1.154) (Phosphoinositide 3-kinase-C2-gamma)	Pik3c2g	1506	27.6121	0	27.6121	1	0.5	171.58	0.70717	109760000	2	cytoplasm [GO:0005737]; Golgi apparatus [GO:0005794]; nuclear envelope [GO:0005635]; phosphatidylinositol 3-kinase complex [GO:0005942]; plasma membrane [GO:0005886]	1-phosphatidylinositol-3-kinase activity [GO:0016303]; 1-phosphatidylinositol-4-phosphate 3-kinase activity [GO:0035005]; ATP binding [GO:0005524]; phosphatidylinositol binding [GO:0035091]	Membrane
Q7TSV4	PGM2_MOUSE	Phosphoglucomutase-2 (PGM 2) (EC 5.4.2.2) (Glucose phosphomutase 2) (Phosphodeoxyribomutase) (Phosphoglucomutase-1) (Phosphopentomutase) (EC 5.4.2.7)	Pgm2 Pgm1	620	25.9264	0	25.9264	2	4	68.747	5.2336	41783000	2	cytosol [GO:0005829]	magnesium ion binding [GO:0000287]; phosphoglucomutase activity [GO:0004614]; phosphopentomutase activity [GO:0008973]	Cytoplasm
Q8R574	KPRB_MOUSE	Phosphoribosyl pyrophosphate synthase-associated protein 2 (PRPP synthase-associated protein 2) (41 kDa phosphoribosypyrophosphate synthetase-associated protein) (PAP41)	Prpsap2	369	26.138	0	26.138	3	14.1	40.88	1.9525	45727000	5	protein-containing complex [GO:0032991]; ribose phosphate diphosphokinase complex [GO:0002189]	magnesium ion binding [GO:0000287]; ribose phosphate diphosphokinase activity [GO:0004749]	Other
Q7TSH2	KPBB_MOUSE	Phosphorylase b kinase regulatory subunit beta (Phosphorylase kinase subunit beta)	Phkb	1085	28.4389	0	28.4389	2	2.4	123.89	1.8509	53496000	3	phosphorylase kinase complex [GO:0005964]; plasma membrane [GO:0005886]	calmodulin binding [GO:0005516]; phosphorylase kinase activity [GO:0004689]	Membrane
O35386	PAHX_MOUSE	Phytanoyl-CoA dioxygenase, peroxisomal (EC 1.14.11.18) (Lupus nephritis-associated peptide 1) (Phytanic acid oxidase) (Phytanoyl-CoA alpha-hydroxylase) (PhyH)	Phyh Ln1 Lnap1 Pahx	338	33.8059	32.5996	1.2063	9	26	38.607	17.296	2917200000	25	mitochondrion [GO:0005739]; peroxisomal matrix [GO:0005782]; peroxisome [GO:0005777]	carboxylic acid binding [GO:0031406]; catalytic activity [GO:0003824]; cofactor binding [GO:0048037]; ferrous iron binding [GO:0008198]; L-ascorbic acid binding [GO:0031418]; phytanoyl-CoA dioxygenase activity [GO:0048244]	Other
P20918	PLMN_MOUSE	Plasminogen (EC 3.4.21.7) [Cleaved into: Plasmin heavy chain A; Activation peptide; Angiostatin; Plasmin heavy chain A, short form; Plasmin light chain B]	Plg	812	25.9151	0	25.9151	3	3.8	90.807	2.0963	66483000	5	cell surface [GO:0009986]; extracellular region [GO:0005576]; extracellular space [GO:0005615]; extrinsic component of external side of plasma membrane [GO:0031232]; extrinsic component of plasma membrane [GO:0019897]; intracellular membrane-bounded organelle [GO:0043231]; other organism cell membrane [GO:0044218]; plasma membrane [GO:0005886]	apolipoprotein binding [GO:0034185]; chaperone binding [GO:0051087]; endopeptidase activity [GO:0004175]; enzyme binding [GO:0019899]; kinase binding [GO:0019900]; proteasome core complex binding [GO:1904854]; protein antigen binding [GO:1990405]; protein domain specific binding [GO:0019904]; serine-type endopeptidase activity [GO:0004252]; signaling receptor binding [GO:0005102]	Secreted
Q08857	CD36_MOUSE	Platelet glycoprotein 4 (Glycoprotein IIIb) (GPIIIB) (PAS IV) (PAS-4) (Platelet glycoprotein IV) (GPIV) (CD antigen CD36)	Cd36	472	31.67	0	31.67	5	17.2	52.697	33.814	700250000	12	apical part of cell [GO:0045177]; apical plasma membrane [GO:0016324]; brush border membrane [GO:0031526]; caveola [GO:0005901]; cell surface [GO:0009986]; endoplasmic reticulum [GO:0005783]; external side of plasma membrane [GO:0009897]; Golgi apparatus [GO:0005794]; integral component of membrane [GO:0016021]; intracellular [GO:0005622]; intracellular membrane-bounded organelle [GO:0043231]; me…	high-density lipoprotein particle binding [GO:0008035]; lipid binding [GO:0008289]; lipoprotein particle binding [GO:0071813]; lipoteichoic acid receptor activity [GO:0070892]; low-density lipoprotein particle binding [GO:0030169]; low-density lipoprotein particle receptor activity [GO:0005041]; oleic acid binding [GO:0070538]; oxidised low-density lipoprotein particle receptor activity [GO:01500…	Membrane
Q61206	PA1B2_MOUSE	Platelet-activating factor acetylhydrolase IB subunit beta (EC 3.1.1.47) (PAF acetylhydrolase 30 kDa subunit) (PAF-AH 30 kDa subunit) (PAF-AH subunit beta) (PAFAH subunit beta)	Pafah1b2 Pafahb	229	29.2369	0	29.2369	2	12.2	25.581	16.707	31858000	3	cytoplasm [GO:0005737]; cytosol [GO:0005829]; fibrillar center [GO:0001650]; nucleolus [GO:0005730]; plasma membrane [GO:0005886]	1-alkyl-2-acetylglycerophosphocholine esterase activity [GO:0003847]; platelet-activating factor acetyltransferase activity [GO:0047179]; protein heterodimerization activity [GO:0046982]; protein homodimerization activity [GO:0042803]	Cytoplasm
Q8K1N2	PHLB2_MOUSE	Pleckstrin homology-like domain family B member 2 (Protein LL5-beta)	Phldb2 Ll5b	1249	22.9028	0	22.9028	2	1.7	141.48	1.3111	7842300	2	basal cortex [GO:0045180]; cell leading edge [GO:0031252]; cytosol [GO:0005829]; focal adhesion [GO:0005925]; intermediate filament cytoskeleton [GO:0045111]; plasma membrane [GO:0005886]		Membrane
Q8CJH3	PLXB1_MOUSE	Plexin-B1	Plxnb1 Kiaa0407	2119	28.4423	0	28.4423	4	2.6	231.37	4.9781	66940000	4	integral component of plasma membrane [GO:0005887]; semaphorin receptor complex [GO:0002116]	GTPase activating protein binding [GO:0032794]; semaphorin receptor activity [GO:0017154]	Membrane
B2RXS4	PLXB2_MOUSE	Plexin-B2	Plxnb2	1842	31.7318	30.718	1.0138	17	12.3	206.23	148.79	1514900000	37	integral component of plasma membrane [GO:0005887]	semaphorin receptor activity [GO:0017154]	Membrane
Q9QZC2	PLXC1_MOUSE	Plexin-C1 (Virus-encoded semaphorin protein receptor) (CD antigen CD232)	Plxnc1 Vespr	1574	25.8943	0	25.8943	2	1.7	176.47	1.8723	16305000	2	integral component of membrane [GO:0016021]	semaphorin receptor activity [GO:0017154]	Membrane
Q7TQ62	PODN_MOUSE	Podocan	Podn	611	27.8336	0	27.8336	2	4.6	68.717	1.5596	24881000	3	cytoplasm [GO:0005737]; extracellular space [GO:0005615]	collagen binding [GO:0005518]; protein kinase inhibitor activity [GO:0004860]	Secreted
Q8BZ20	PAR12_MOUSE	Poly [ADP-ribose] polymerase 12 (PARP-12) (EC 2.4.2.30) (ADP-ribosyltransferase diphtheria toxin-like 12) (ARTD12) (Zinc finger CCCH domain-containing protein 1)	Parp12 Zc3hdc1	711	26.1711	0	26.1711	2	3.2	79.916	1.5746	33756000	3	nucleus [GO:0005634]	metal ion binding [GO:0046872]; NAD+ ADP-ribosyltransferase activity [GO:0003950]	Nucleus
Q3UEB3	PUF60_MOUSE	Poly(U)-binding-splicing factor PUF60 (60 kDa poly(U)-binding-splicing factor)	Puf60	564	27.9352	0	27.9352	3	10.6	60.248	39.818	143820000	6	cell junction [GO:0030054]; cyclin-dependent protein kinase activating kinase holoenzyme complex [GO:0019907]; nucleoplasm [GO:0005654]	DNA binding [GO:0003677]; identical protein binding [GO:0042802]; RNA binding [GO:0003723]	Nucleus
O70591	PFD2_MOUSE	Prefoldin subunit 2	Pfdn2 Pfd2	154	29.1707	0	29.1707	2	16.9	16.534	1.727	84604000	4	cytoplasm [GO:0005737]; cytosol [GO:0005829]; mitochondrion [GO:0005739]; nucleus [GO:0005634]; prefoldin complex [GO:0016272]	protein binding involved in protein folding [GO:0044183]; unfolded protein binding [GO:0051082]	Nucleus
P61759	PFD3_MOUSE	Prefoldin subunit 3 (von Hippel-Lindau-binding protein 1) (VBP-1) (VHL-binding protein 1)	Vbp1 Pfdn3	196	27.0084	0	27.0084	3	17.3	22.435	1.647	50329000	4	cytoplasm [GO:0005737]; cytosol [GO:0005829]; intracellular membrane-bounded organelle [GO:0043231]; nucleus [GO:0005634]; polysome [GO:0005844]; prefoldin complex [GO:0016272]	tubulin binding [GO:0015631]	Cytoplasm
Q9DC48	PRP17_MOUSE	Pre-mRNA-processing factor 17 (Cell division cycle 40 homolog) (PRP17 homolog)	Cdc40 Prp17 Prpf17	579	26.4644	0	26.4644	2	6.4	65.46	4.0312	19276000	3	catalytic step 2 spliceosome [GO:0071013]; nucleus [GO:0005634]; U2-type catalytic step 2 spliceosome [GO:0071007]		Nucleus
Q6Q899	DDX58_MOUSE	Probable ATP-dependent RNA helicase DDX58 (EC 3.6.4.13) (DEAD box protein 58) (RIG-I-like receptor 1) (RLR-1) (Retinoic acid-inducible gene 1 protein) (RIG-1) (Retinoic acid-inducible gene I protein) (RIG-I)	Ddx58	926	27.8113	0	27.8113	3	3.8	105.97	1.8321	40634000	3	actin cytoskeleton [GO:0015629]; bicellular tight junction [GO:0005923]; cytoplasm [GO:0005737]; cytosol [GO:0005829]; ruffle membrane [GO:0032587]	ATP binding [GO:0005524]; double-stranded DNA binding [GO:0003690]; double-stranded RNA binding [GO:0003725]; helicase activity [GO:0004386]; identical protein binding [GO:0042802]; single-stranded RNA binding [GO:0003727]; ubiquitin protein ligase binding [GO:0031625]; zinc ion binding [GO:0008270]	Cytoplasm
A6X919	D19L1_MOUSE	Probable C-mannosyltransferase DPY19L1 (EC 2.4.1.-) (Dpy-19-like protein 1) (Protein dpy-19 homolog 1)	Dpy19l1	746	26.8586	0	26.8586	2	4.2	84.186	10.103	38500000	3	integral component of membrane [GO:0016021]; nuclear inner membrane [GO:0005637]	mannosyltransferase activity [GO:0000030]	Membrane
Q99KK9	SYHM_MOUSE	Probable histidine--tRNA ligase, mitochondrial (EC 6.1.1.21) (Histidine--tRNA ligase-like) (Histidyl-tRNA synthetase) (HisRS)	Hars2 Harsl	505	25.3626	0	25.3626	3	12.1	56.985	1.4349	52003000	4	mitochondrial matrix [GO:0005759]; mitochondrion [GO:0005739]	ATP binding [GO:0005524]; histidine-tRNA ligase activity [GO:0004821]; protein homodimerization activity [GO:0042803]	Mitochondrion
Q9JIZ0	CMLO1_MOUSE	Probable N-acetyltransferase CML1 (EC 2.3.1.-) (Camello-like protein 1)	Cml1	222	27.5539	0	27.5539	2	8.1	25.013	2.0651	94751000	3	endoplasmic reticulum [GO:0005783]; endoplasmic reticulum-Golgi intermediate compartment [GO:0005793]; endoplasmic reticulum-Golgi intermediate compartment membrane [GO:0033116]; endoplasmic reticulum membrane [GO:0005789]; Golgi apparatus [GO:0005794]; integral component of membrane [GO:0016021]; mitochondrial inner membrane [GO:0005743]	lysine N-acetyltransferase activity, acting on acetyl phosphate as donor [GO:0004468]; N-acetyltransferase activity [GO:0008080]	Membrane
Q9WUQ2	PREB_MOUSE	Prolactin regulatory element-binding protein (Mammalian guanine nucleotide exchange factor mSec12)	Preb Sec12	417	27.8277	0	27.8277	3	8.2	45.437	3.1481	135970000	4	endoplasmic reticulum exit site [GO:0070971]; Golgi membrane [GO:0000139]; integral component of endoplasmic reticulum membrane [GO:0030176]; nucleus [GO:0005634]	DNA binding [GO:0003677]; DNA binding transcription factor activity [GO:0003700]; GTPase activator activity [GO:0005096]; GTPase binding [GO:0051020]; Sar guanyl-nucleotide exchange factor activity [GO:0005090]; transcriptional activator activity, RNA polymerase II proximal promoter sequence-specific DNA binding [GO:0001077]	Endoplasmic reticulum
Q9JK53	PRELP_MOUSE	Prolargin (Proline-arginine-rich end leucine-rich repeat protein)	Prelp	378	34.6824	30.4299	4.2525	9	21.2	43.292	31.181	3653900000	19	collagen-containing extracellular matrix [GO:0062023]; extracellular exosome [GO:0070062]; extracellular space [GO:0005615]	extracellular matrix structural constituent [GO:0005201]; heparin binding [GO:0008201]	Secreted
Q91ZX7	LRP1_MOUSE	Prolow-density lipoprotein receptor-related protein 1 (LRP-1) (Alpha-2-macroglobulin receptor) (A2MR) (CD antigen CD91) [Cleaved into: Low-density lipoprotein receptor-related protein 1 85 kDa subunit (LRP-85); Low-density lipoprotein receptor-related protein 1 515 kDa subunit (LRP-515); Low-density lipoprotein receptor-related protein 1 intracellular domain (LRPICD)]	Lrp1 A2mr	4545	33.908	32.832	1.076	38	11	504.74	246.59	5090100000	93	basolateral plasma membrane [GO:0016323]; clathrin-coated pit [GO:0005905]; clathrin-coated vesicle [GO:0030136]; dendrite [GO:0030425]; early endosome [GO:0005769]; endosome [GO:0005768]; integral component of plasma membrane [GO:0005887]; membrane [GO:0016020]; neuronal cell body [GO:0043025]; nucleus [GO:0005634]; perinuclear region of cytoplasm [GO:0048471]; receptor complex [GO:0043235]	alpha-2 macroglobulin receptor activity [GO:0016964]; apolipoprotein binding [GO:0034185]; calcium ion binding [GO:0005509]; clathrin heavy chain binding [GO:0032050]; protease binding [GO:0002020]; protein-containing complex binding [GO:0044877]	Membrane
Q9WV91	FPRP_MOUSE	Prostaglandin F2 receptor negative regulator (Prostaglandin F2-alpha receptor regulatory protein) (Prostaglandin F2-alpha receptor-associated protein) (CD antigen CD315)	Ptgfrn Fprp	879	29.5032	0	29.5032	2	4.7	98.72	7.9405	42372000	4	endoplasmic reticulum membrane [GO:0005789]; Golgi apparatus [GO:0005794]; integral component of membrane [GO:0016021]; plasma membrane [GO:0005886]		Endoplasmic reticulum
P22437	PGH1_MOUSE	Prostaglandin G/H synthase 1 (EC 1.14.99.1) (Cyclooxygenase-1) (COX-1) (Prostaglandin H2 synthase 1) (PGH synthase 1) (PGHS-1) (PHS 1) (Prostaglandin-endoperoxide synthase 1)	Ptgs1 Cox-1 Cox1	602	28.3284	0	28.3284	3	9.1	69.042	6.5902	110040000	2	cytoplasm [GO:0005737]; endoplasmic reticulum membrane [GO:0005789]; Golgi apparatus [GO:0005794]; intracellular membrane-bounded organelle [GO:0043231]; nuclear envelope [GO:0005635]; organelle membrane [GO:0031090]; photoreceptor outer segment [GO:0001750]	dioxygenase activity [GO:0051213]; heme binding [GO:0020037]; metal ion binding [GO:0046872]; peroxidase activity [GO:0004601]; prostaglandin-endoperoxide synthase activity [GO:0004666]	Membrane
Q5SSW2	PSME4_MOUSE	Proteasome activator complex subunit 4 (Proteasome activator PA200) (Protein TEMO)	Psme4 Kiaa0077	1843	26.376	0	26.376	2	1.7	211.19	4.817	31943000	2	cytosol [GO:0005829]; nuclear speck [GO:0016607]; nucleoplasm [GO:0005654]; nucleus [GO:0005634]; proteasome core complex [GO:0005839]; spermatoproteasome complex [GO:1990111]	lysine-acetylated histone binding [GO:0070577]; peptidase activator activity [GO:0016504]; proteasome binding [GO:0070628]	Cytoplasm
O70435	PSA3_MOUSE	Proteasome subunit alpha type-3 (EC 3.4.25.1) (Macropain subunit C8) (Multicatalytic endopeptidase complex subunit C8) (Proteasome component C8) (Proteasome subunit K)	Psma3	255	31.5022	29.7149	1.7873	6	27.5	28.405	20.907	1165700000	17	cytosol [GO:0005829]; nucleoplasm [GO:0005654]; proteasome complex [GO:0000502]; proteasome core complex [GO:0005839]; proteasome core complex, alpha-subunit complex [GO:0019773]; synapse [GO:0045202]	threonine-type endopeptidase activity [GO:0004298]; ubiquitin protein ligase binding [GO:0031625]	Cytoplasm
Q60692	PSB6_MOUSE	Proteasome subunit beta type-6 (EC 3.4.25.1) (Low molecular mass protein 19) (Macropain delta chain) (Multicatalytic endopeptidase complex delta chain) (Proteasome delta chain) (Proteasome subunit Y)	Psmb6 Lmp19	238	22.8758	0	22.8758	2	8.8	25.378	1.5845	23478000	2	cytosol [GO:0005829]; nucleoplasm [GO:0005654]; proteasome complex [GO:0000502]; proteasome core complex [GO:0005839]; proteasome core complex, beta-subunit complex [GO:0019774]	threonine-type endopeptidase activity [GO:0004298]	Cytoplasm
Q8WUR0	CS012_MOUSE	Protein C19orf12 homolog		141	28.1566	0	28.1566	2	14.2	15.087	1.4787	77010000	2	cytosol [GO:0005829]; endoplasmic reticulum [GO:0005783]; integral component of membrane [GO:0016021]; mitochondrial membrane [GO:0031966]; mitochondrion [GO:0005739]		Mitochondrion
Q4VAA2	CDV3_MOUSE	Protein CDV3 (Carnitine deficiency-associated protein 3) (Tyrosine-phosphorylated protein 36) (TPP36)	Cdv3	281	27.2852	0	27.2852	2	19.6	29.729	33.858	87507000	3	cytoplasm [GO:0005737]; cytosol [GO:0005829]; plasma membrane [GO:0005886]		Cytoplasm
O88668	CREG1_MOUSE	Protein CREG1 (Cellular repressor of E1A-stimulated genes 1)	Creg1 Creg	220	32.0569	30.0334	2.0235	4	21.8	24.452	13.56	479840000	12	extracellular space [GO:0005615]; transcription factor complex [GO:0005667]	cofactor binding [GO:0048037]; transcription factor binding [GO:0008134]	Secreted
Q8VE88	F1142_MOUSE	Protein FAM114A2	Fam114a2	497	28.4658	0	28.4658	5	11.7	54.044	7.545	97232000	6			Other
Q9D8B6	F210B_MOUSE	Protein FAM210B, mitochondrial	Fam210b	190	25.8695	0	25.8695	3	13.2	20.344	10.39	116220000	4	integral component of membrane [GO:0016021]; intrinsic component of membrane [GO:0031224]; mitochondrial outer membrane [GO:0005741]		Mitochondrion
Q8C0Z1	F234A_MOUSE	Protein FAM234A (Protein ITFG3)	Fam234a Itfg3	555	32.2596	29.6028	2.6568	8	17.1	60.575	17.05	1120300000	13	cell surface [GO:0009986]; integral component of membrane [GO:0016021]		Membrane
Q9D8N2	FA45A_MOUSE	Protein FAM45A	Fam45a	357	27.6283	0	27.6283	2	7.6	40.42	11.252	74204000	3			Other
Q148V8	FA83H_MOUSE	Protein FAM83H	Fam83h	1209	22.9663	0	22.9663	3	3.7	131.11	3.2534	16056000	3	cytoplasm [GO:0005737]; keratin filament [GO:0045095]	keratin filament binding [GO:1990254]; protein kinase binding [GO:0019901]	Cytoplasm
Q8C3I8	HGH1_MOUSE	Protein HGH1 homolog	Hgh1 Brp16 Fam203a MNCb-5873	393	27.5638	0	27.5638	1	5.3	42.916	2.747	9990000	2			Other
Q9D281	NXP20_MOUSE	Protein Noxp20 (Nervous system overexpressed protein 20) (Protein FAM114A1)	Fam114a1 Noxp20	569	26.8413	0	26.8413	3	9.5	61.012	4.4402	45902000	2	cytosol [GO:0005829]; Golgi apparatus [GO:0005794]; nucleoplasm [GO:0005654]; nucleus [GO:0005634]		Cytoplasm
Q8K2C7	OS9_MOUSE	Protein OS-9	Os9	672	23.5962	0	23.5962	2	3.4	76.107	11.369	12681000	2	endoplasmic reticulum [GO:0005783]; endoplasmic reticulum lumen [GO:0005788]; Hrd1p ubiquitin ligase complex [GO:0000836]	carbohydrate binding [GO:0030246]; protease binding [GO:0002020]	Endoplasmic reticulum
Q8BVQ5	PPME1_MOUSE	Protein phosphatase methylesterase 1 (PME-1) (EC 3.1.1.89)	Ppme1 Pme1	386	25.9583	0	25.9583	2	7.8	42.256	2.0222	40749000	2		protein C-terminal methylesterase activity [GO:0051722]; protein kinase binding [GO:0019901]; protein methylesterase activity [GO:0051723]; protein phosphatase 2A binding [GO:0051721]; protein phosphatase binding [GO:0019903]; protein phosphatase regulator activity [GO:0019888]	Other
Q60953	PML_MOUSE	Protein PML	Pml	885	26.2587	0	26.2587	3	5	98.241	9.5618	26206000	5	cytoplasm [GO:0005737]; cytosol [GO:0005829]; early endosome membrane [GO:0031901]; extrinsic component of endoplasmic reticulum membrane [GO:0042406]; nuclear chromosome, telomeric region [GO:0000784]; nuclear matrix [GO:0016363]; nuclear membrane [GO:0031965]; nucleolus [GO:0005730]; nucleoplasm [GO:0005654]; nucleus [GO:0005634]; PML body [GO:0016605]	cobalt ion binding [GO:0050897]; DNA binding [GO:0003677]; protein heterodimerization activity [GO:0046982]; protein homodimerization activity [GO:0042803]; SMAD binding [GO:0046332]; SUMO binding [GO:0032183]; transcription coactivator activity [GO:0003713]; ubiquitin protein ligase binding [GO:0031625]; zinc ion binding [GO:0008270]	Nucleus
Q3UPH1	PRRC1_MOUSE	Protein PRRC1 (Proline-rich and coiled-coil-containing protein 1)	Prrc1	443	29.202	0	29.202	2	6.1	46.297	6.9088	109280000	4	Golgi apparatus [GO:0005794]		Golgi
Q3TLH4	PRC2C_MOUSE	Protein PRRC2C (BAT2 domain-containing protein 1) (HLA-B-associated transcript 2-like 2) (Proline-rich and coiled-coil-containing protein 2C)	Prrc2c Bat2d Bat2d1 Bat2l2 Kiaa1096	2846	26.8405	0	26.8405	4	2.5	310.89	15.147	85383000	5	cytosol [GO:0005829]	protein C-terminus binding [GO:0008022]	Other
Q9EQU5	SET_MOUSE	Protein SET (Phosphatase 2A inhibitor I2PP2A) (I-2PP2A) (Template-activating factor I) (TAF-I)	Set	289	27.7018	0	27.7018	2	11.1	33.377	33.874	90497000	4	cytoplasm [GO:0005737]; cytosol [GO:0005829]; endoplasmic reticulum [GO:0005783]; lipid droplet [GO:0005811]; nucleoplasm [GO:0005654]; nucleus [GO:0005634]; perinuclear region of cytoplasm [GO:0048471]; protein-containing complex [GO:0032991]	DNA binding [GO:0003677]	Cytoplasm
A2ALU4	SHRM2_MOUSE	Protein Shroom2 (Protein Apxl)	Shroom2 Apxl	1481	22.6939	0	22.6939	2	1.9	164.7	0.79342	6784700	2	apical junction complex [GO:0043296]; apical plasma membrane [GO:0016324]; bicellular tight junction [GO:0005923]; cell-cell adherens junction [GO:0005913]; cell-cell junction [GO:0005911]; cell cortex [GO:0005938]; cytoplasm [GO:0005737]; cytoskeleton [GO:0005856]; microtubule [GO:0005874]; neuronal cell body [GO:0043025]; plasma membrane [GO:0005886]	actin binding [GO:0003779]; actin filament binding [GO:0051015]; beta-catenin binding [GO:0008013]; protein domain specific binding [GO:0019904]	Membrane
Q9CQS8	SC61B_MOUSE	Protein transport protein Sec61 subunit beta	Sec61b	96	29.2669	0	29.2669	1	15.6	9.9583	10.723	798250000	2	endoplasmic reticulum [GO:0005783]; endoplasmic reticulum quality control compartment [GO:0044322]; endoplasmic reticulum Sec complex [GO:0031205]; integral component of membrane [GO:0016021]; membrane [GO:0016020]; Sec61 translocon complex [GO:0005784]	ARF guanyl-nucleotide exchange factor activity [GO:0005086]; epidermal growth factor binding [GO:0048408]; ribosome binding [GO:0043022]	Endoplasmic reticulum
Q3TH73	TTYH2_MOUSE	Protein tweety homolog 2 (mTTY2)	Ttyh2	532	26.9853	0	26.9853	3	4.9	59.007	2.3721	88584000	5	chloride channel complex [GO:0034707]; integral component of membrane [GO:0016021]; plasma membrane [GO:0005886]	chloride channel activity [GO:0005254]	Membrane
P19221	THRB_MOUSE	Prothrombin (EC 3.4.21.5) (Coagulation factor II) [Cleaved into: Activation peptide fragment 1; Activation peptide fragment 2; Thrombin light chain; Thrombin heavy chain]	F2 Cf2	618	27.483	0	27.483	3	5	70.268	2.5049	94697000	4	external side of plasma membrane [GO:0009897]; extracellular matrix [GO:0031012]; extracellular space [GO:0005615]	calcium ion binding [GO:0005509]; enzyme activator activity [GO:0008047]; heparin binding [GO:0008201]; lipopolysaccharide binding [GO:0001530]; peptidase activity [GO:0008233]; serine-type endopeptidase activity [GO:0004252]; signaling receptor binding [GO:0005102]; thrombospondin receptor activity [GO:0070053]	Other
A2AWA9	RBGP1_MOUSE	Rab GTPase-activating protein 1 (GAP and centrosome-associated protein) (Rab6 GTPase-activating protein GAPCenA)	Rabgap1 Kiaa4104	1064	26.4122	0	26.4122	4	5.3	120.8	1.2656	80556000	4	cytosol [GO:0005829]; endomembrane system [GO:0012505]; intracellular [GO:0005622]; microtubule organizing center [GO:0005815]	GTPase activator activity [GO:0005096]; Rab GTPase binding [GO:0017137]	Cytoplasm
Q8BMG7	RBGPR_MOUSE	Rab3 GTPase-activating protein non-catalytic subunit (Rab3 GTPase-activating protein 150 kDa subunit) (Rab3-GAP p150) (Rab3-GAP150) (Rab3-GAP regulatory subunit)	Rab3gap2 Kiaa0839	1366	27.4501	0	27.4501	3	2.9	152.53	3.3525	29824000	3	cytosol [GO:0005829]; plasma membrane [GO:0005886]; protein-containing complex [GO:0032991]	enzyme regulator activity [GO:0030234]; GTPase activator activity [GO:0005096]; protein heterodimerization activity [GO:0046982]; Rab GTPase binding [GO:0017137]; Rab guanyl-nucleotide exchange factor activity [GO:0017112]	Cytoplasm
Q60823	AKT2_MOUSE	RAC-beta serine/threonine-protein kinase (EC 2.7.11.1) (Protein kinase Akt-2) (Protein kinase B beta) (PKB beta) (RAC-PK-beta)	Akt2	481	27.1377	0	27.1377	2	5	55.741	2.1044	50723000	2	cell cortex [GO:0005938]; cytosol [GO:0005829]; early endosome [GO:0005769]; insulin-responsive compartment [GO:0032593]; intracellular membrane-bounded organelle [GO:0043231]; nucleus [GO:0005634]; plasma membrane [GO:0005886]; protein-containing complex [GO:0032991]; ruffle membrane [GO:0032587]; vesicle [GO:0031982]	ATP binding [GO:0005524]; metal ion binding [GO:0046872]; protein kinase activity [GO:0004672]; protein kinase C binding [GO:0005080]; protein serine/threonine kinase activity [GO:0004674]	Cytoplasm
O88653	LTOR3_MOUSE	Ragulator complex protein LAMTOR3 (Late endosomal/lysosomal adaptor and MAPK and MTOR activator 3) (MEK-binding partner 1) (Mp1) (Mitogen-activated protein kinase kinase 1-interacting protein 1) (Mitogen-activated protein kinase scaffold protein 1)	Lamtor3 Map2k1ip1 Mapbp Mapksp1	124	29.2237	0	29.2237	2	35.5	13.553	5.2054	128830000	4	late endosome [GO:0005770]; Ragulator complex [GO:0071986]	guanyl-nucleotide exchange factor activity [GO:0005085]; kinase activator activity [GO:0019209]; protein-containing complex scaffold activity [GO:0032947]	Other
Q9EQZ6	RPGF4_MOUSE	Rap guanine nucleotide exchange factor 4 (Exchange factor directly activated by cAMP 2) (Exchange protein directly activated by cAMP 2) (EPAC 2) (cAMP-dependent Rap1 guanine-nucleotide exchange factor) (cAMP-regulated guanine nucleotide exchange factor II) (cAMP-GEFII)	Rapgef4 Cgef2 Epac2	1011	26.0896	0	26.0896	2	2.3	115.49	7.8458	19604000	2	apical plasma membrane [GO:0016324]; axon [GO:0030424]; basolateral plasma membrane [GO:0016323]; brush border [GO:0005903]; cilium [GO:0005929]; cone cell pedicle [GO:0044316]; cytosol [GO:0005829]; dendrite [GO:0030425]; dendritic spine [GO:0043197]; excitatory synapse [GO:0060076]; growth cone [GO:0030426]; neuronal cell body [GO:0043025]; photoreceptor inner segment [GO:0001917]; photorecepto…	cAMP binding [GO:0030552]; guanyl-nucleotide exchange factor activity [GO:0005085]; protein-containing complex binding [GO:0044877]; Ras GTPase binding [GO:0017016]; Ras guanyl-nucleotide exchange factor activity [GO:0005088]	Membrane
Q8C0Q9	RPGF5_MOUSE	Rap guanine nucleotide exchange factor 5 (Guanine nucleotide exchange factor for Rap1) (M-Ras-regulated Rap GEF) (MR-GEF)	Rapgef5 Gfr Kiaa0277 Mrgef	814	25.854	0	25.854	1	1.4	93.724	1.598	9226700	2	nuclear body [GO:0016604]; nucleoplasm [GO:0005654]; nucleus [GO:0005634]	GTP-dependent protein binding [GO:0030742]; Rap guanyl-nucleotide exchange factor activity [GO:0017034]	Nucleus
Q9CZE3	RAB32_MOUSE	Ras-related protein Rab-32	Rab32	223	27.4629	0	27.4629	2	18.4	25.068	28.91	37609000	2	early endosome [GO:0005769]; endoplasmic reticulum [GO:0005783]; ER-mitochondrion membrane contact site [GO:0044233]; melanosome [GO:0042470]; melanosome membrane [GO:0033162]; membrane [GO:0016020]; mitochondrial outer membrane [GO:0005741]; mitochondrion [GO:0005739]; phagocytic vesicle [GO:0045335]; phagocytic vesicle membrane [GO:0030670]; trans-Golgi network [GO:0005802]	AP-1 adaptor complex binding [GO:0035650]; AP-3 adaptor complex binding [GO:0035651]; BLOC-2 complex binding [GO:0036461]; GTPase activity [GO:0003924]; GTP binding [GO:0005525]; GTP-dependent protein binding [GO:0030742]	Mitochondrion
Q8BHD0	RB39A_MOUSE	Ras-related protein Rab-39A (Rab-39)	Rab39a Rab39	217	25.044	0	25.044	1	6	24.977	0.7118	5262600	2	Golgi apparatus [GO:0005794]; lysosome [GO:0005764]; phagocytic vesicle [GO:0045335]; phagocytic vesicle membrane [GO:0030670]; plasma membrane [GO:0005886]	GTPase activity [GO:0003924]; GTP binding [GO:0005525]	Membrane
P56371	RAB4A_MOUSE	Ras-related protein Rab-4A	Rab4a Rab4	218	25.8007	0	25.8007	2	11	24.408	1.2862	43629000	3	cytoplasm [GO:0005737]; cytoplasmic vesicle membrane [GO:0030659]; cytosol [GO:0005829]; early endosome membrane [GO:0031901]; endosome [GO:0005768]; extracellular exosome [GO:0070062]; insulin-responsive compartment [GO:0032593]; intracellular membrane-bounded organelle [GO:0043231]; membrane [GO:0016020]; perinuclear region of cytoplasm [GO:0048471]; plasma membrane [GO:0005886]; postsynaptic r…	ATPase activator activity [GO:0001671]; ATPase binding [GO:0051117]; GDP binding [GO:0019003]; GTPase activity [GO:0003924]; GTP binding [GO:0005525]; ionotropic glutamate receptor binding [GO:0035255]; protein transporter activity [GO:0008565]; syntaxin binding [GO:0019905]	Membrane
Q9R0M6	RAB9A_MOUSE	Ras-related protein Rab-9A (Sid 99)	Rab9a Rab9 Sid99	201	24.5818	0	24.5818	2	19.4	22.909	2.2799	47964000	3	cytoplasmic vesicle membrane [GO:0030659]; cytosol [GO:0005829]; endoplasmic reticulum membrane [GO:0005789]; Golgi membrane [GO:0000139]; late endosome [GO:0005770]; lysosome [GO:0005764]; melanosome [GO:0042470]; phagocytic vesicle [GO:0045335]; phagocytic vesicle membrane [GO:0030670]; plasma membrane [GO:0005886]	GDP binding [GO:0019003]; GTPase activity [GO:0003924]; GTP binding [GO:0005525]; identical protein binding [GO:0042802]	Membrane
Q9JM62	REEP6_MOUSE	Receptor expression-enhancing protein 6 (Polyposis locus protein 1-like 1) (TB2 protein-like 1)	Reep6 Dp1l1 Tb2l1	201	32.106	31.0474	1.0586	5	32.8	22.204	206.06	3187000000	23	apical part of cell [GO:0045177]; endoplasmic reticulum [GO:0005783]; endoplasmic reticulum membrane [GO:0005789]; integral component of membrane [GO:0016021]; photoreceptor inner segment [GO:0001917]; rod spherule [GO:0044317]		Endoplasmic reticulum
Q61526	ERBB3_MOUSE	Receptor tyrosine-protein kinase erbB-3 (EC 2.7.10.1) (Glial growth factor receptor) (Proto-oncogene-like protein c-ErbB-3)	Erbb3	1339	26.3469	0	26.3469	3	3.2	147.61	1.3792	35352000	2	apical plasma membrane [GO:0016324]; basolateral plasma membrane [GO:0016323]; extracellular space [GO:0005615]; integral component of membrane [GO:0016021]; lateral plasma membrane [GO:0016328]; nucleus [GO:0005634]; postsynaptic membrane [GO:0045211]; receptor complex [GO:0043235]	ATP binding [GO:0005524]; growth factor binding [GO:0019838]; identical protein binding [GO:0042802]; neuregulin binding [GO:0038132]; neuregulin receptor activity [GO:0038131]; protein heterodimerization activity [GO:0046982]; protein kinase activity [GO:0004672]; protein tyrosine kinase activator activity [GO:0030296]; ubiquitin protein ligase binding [GO:0031625]	Membrane
P06800	PTPRC_MOUSE	Receptor-type tyrosine-protein phosphatase C (EC 3.1.3.48) (Leukocyte common antigen) (L-CA) (Lymphocyte antigen 5) (Ly-5) (T200) (CD antigen CD45)	Ptprc Ly-5	1293	23.197	0	23.197	2	2.2	144.6	1.554	17847000	2	cell periphery [GO:0071944]; cell surface [GO:0009986]; external side of plasma membrane [GO:0009897]; focal adhesion [GO:0005925]; integral component of membrane [GO:0016021]; integral component of plasma membrane [GO:0005887]; membrane raft [GO:0045121]; plasma membrane [GO:0005886]	heparan sulfate proteoglycan binding [GO:0043395]; heparin binding [GO:0008201]; protein kinase binding [GO:0019901]; protein tyrosine phosphatase activity [GO:0004725]	Membrane
Q64487	PTPRD_MOUSE	Receptor-type tyrosine-protein phosphatase delta (Protein-tyrosine phosphatase delta) (R-PTP-delta) (EC 3.1.3.48)	Ptprd	1912	31.9859	28.7079	3.278	18	15.2	214.41	133.37	1168500000	33	integral component of membrane [GO:0016021]	cell adhesion molecule binding [GO:0050839]; protein tyrosine phosphatase activity [GO:0004725]; signaling receptor binding [GO:0005102]	Membrane
A2A8L5	PTPRF_MOUSE	Receptor-type tyrosine-protein phosphatase F (EC 3.1.3.48) (Leukocyte common antigen related) (LAR)	Ptprf Lar	1898	33.5856	27.3988	6.1868	24	21.1	211.49	191.13	2199600000	45	endosome [GO:0005768]; excitatory synapse [GO:0060076]; growth cone [GO:0030426]; integral component of membrane [GO:0016021]; intracellular membrane-bounded organelle [GO:0043231]; membrane [GO:0016020]; neuronal cell body [GO:0043025]; neuron projection [GO:0043005]; plasma membrane [GO:0005886]	cell adhesion molecule binding [GO:0050839]; chondroitin sulfate proteoglycan binding [GO:0035373]; heparin binding [GO:0008201]; insulin receptor binding [GO:0005158]; phosphate ion binding [GO:0042301]; phosphoprotein phosphatase activity [GO:0004721]; protein-containing complex binding [GO:0044877]; protein tyrosine phosphatase activity [GO:0004725]; receptor tyrosine kinase binding [GO:003097…	Membrane
Q05909	PTPRG_MOUSE	Receptor-type tyrosine-protein phosphatase gamma (Protein-tyrosine phosphatase gamma) (R-PTP-gamma) (EC 3.1.3.48)	Ptprg	1442	27.6924	0	27.6924	3	3.1	161.24	0.83566	10922000	3	extracellular space [GO:0005615]; integral component of membrane [GO:0016021]	identical protein binding [GO:0042802]; protein tyrosine phosphatase activity [GO:0004725]	Membrane
P35822	PTPRK_MOUSE	Receptor-type tyrosine-protein phosphatase kappa (Protein-tyrosine phosphatase kappa) (R-PTP-kappa) (EC 3.1.3.48)	Ptprk Ptpk	1457	32.5624	28.8401	3.7223	8	7.9	164.18	36.235	662360000	18	axon [GO:0030424]; cell-cell junction [GO:0005911]; cell junction [GO:0030054]; cell surface [GO:0009986]; dendrite [GO:0030425]; integral component of membrane [GO:0016021]; intracellular membrane-bounded organelle [GO:0043231]; leading edge membrane [GO:0031256]; neuronal cell body [GO:0043025]; photoreceptor outer segment [GO:0001750]; plasma membrane [GO:0005886]	beta-catenin binding [GO:0008013]; gamma-catenin binding [GO:0045295]; protein kinase binding [GO:0019901]; protein tyrosine phosphatase activity [GO:0004725]	Membrane
Q9CSU0	RPR1B_MOUSE	Regulation of nuclear pre-mRNA domain-containing protein 1B (Cell cycle-related and expression-elevated protein in tumor)	Rprd1b Crept	326	26.1824	0	26.1824	2	8.6	36.883	3.3089	19648000	2	centrosome [GO:0005813]; cytosol [GO:0005829]; DNA-directed RNA polymerase II, holoenzyme [GO:0016591]; nucleoplasm [GO:0005654]; nucleus [GO:0005634]	identical protein binding [GO:0042802]; RNA polymerase II core binding [GO:0000993]	Nucleus
Q9CQV4	RETR3_MOUSE	Reticulophagy regulator 3	Retreg3 Fam134c	466	26.3579	0	26.3579	2	7.5	51.637	16.731	29233000	4	integral component of membrane [GO:0016021]		Membrane
Q00915	RET1_MOUSE	Retinol-binding protein 1 (Cellular retinol-binding protein) (CRBP) (Cellular retinol-binding protein I) (CRBP-I) (mCRBPI)	Rbp1 Crbpi Rbp-1	135	26.4892	0	26.4892	2	17.8	15.846	7.7476	90887000	2	cell body [GO:0044297]; cytosol [GO:0005829]; lipid droplet [GO:0005811]; nucleoplasm [GO:0005654]	all-trans-retinol binding [GO:1904768]; retinal binding [GO:0016918]; retinoid binding [GO:0005501]; retinol binding [GO:0019841]	Cytoplasm
Q3UIA2	RHG17_MOUSE	Rho GTPase-activating protein 17 (Neuron-associated developmentally-regulated protein) (Nadrin) (Rho-type GTPase-activating protein 17)	Arhgap17	846	25.9327	0	25.9327	3	4.8	92.201	3.8668	36932000	3	bicellular tight junction [GO:0005923]; cytoplasm [GO:0005737]; cytosol [GO:0005829]; nucleus [GO:0005634]; plasma membrane [GO:0005886]	GTPase activator activity [GO:0005096]; SH3 domain binding [GO:0017124]	Membrane
Q91YM2	RHG35_MOUSE	Rho GTPase-activating protein 35 (Glucocorticoid receptor DNA-binding factor 1)	Arhgap35 Grlf1 Kiaa1722 P190A p190ARHOGAP	1499	23.2406	0	23.2406	4	4.8	170.39	1.5349	20164000	4	actin cytoskeleton [GO:0015629]; ciliary basal body [GO:0036064]; cytoplasm [GO:0005737]; cytosol [GO:0005829]; nucleus [GO:0005634]; plasma membrane [GO:0005886]	GTPase activating protein binding [GO:0032794]; GTPase activator activity [GO:0005096]; GTPase activity [GO:0003924]; GTP binding [GO:0005525]; phospholipid binding [GO:0005543]; protein-containing complex binding [GO:0044877]; RNA polymerase II regulatory region sequence-specific DNA binding [GO:0000977]; transcriptional repressor activity, RNA polymerase II transcription regulatory region seque…	Cytoplasm
Q61210	ARHG1_MOUSE	Rho guanine nucleotide exchange factor 1 (Lbc's second cousin) (Lymphoid blast crisis-like 2)	Arhgef1 Lbcl2 Lsc	920	27.0184	0	27.0184	3	5.8	102.8	10.551	74570000	5	cytosol [GO:0005829]; plasma membrane [GO:0005886]	G-protein coupled receptor binding [GO:0001664]; GTPase activator activity [GO:0005096]; Rho guanyl-nucleotide exchange factor activity [GO:0005089]	Membrane
Q8R4H2	ARHGC_MOUSE	Rho guanine nucleotide exchange factor 12 (Leukemia-associated RhoGEF)	Arhgef12 Kiaa0382 Larg	1543	29.3419	0	29.3419	8	7.3	172.35	9.0106	166140000	11	cytoplasm [GO:0005737]; membrane [GO:0016020]	G-protein coupled receptor binding [GO:0001664]; GTPase activator activity [GO:0005096]; Rho guanyl-nucleotide exchange factor activity [GO:0005089]	Membrane
C0HKG5	RNT2A_MOUSE	Ribonuclease T2-A (EC 3.1.27.-) (Ribonuclease 6-A)	Rnaset2a Rnase6pl	259	30.821	0	30.821	2	9.7	29.608	2.4119	169040000	4	endoplasmic reticulum lumen [GO:0005788]; extracellular space [GO:0005615]; lysosomal lumen [GO:0043202]; lysosome [GO:0005764]	ribonuclease activity [GO:0004540]; ribonuclease T2 activity [GO:0033897]; RNA binding [GO:0003723]	Secreted
Q99PL5	RRBP1_MOUSE	Ribosome-binding protein 1 (Ribosome receptor protein) (RRp) (mRRp)	Rrbp1	1605	33.8555	32.8197	1.0358	29	24.5	172.88	323.31	7786500000	78	integral component of endoplasmic reticulum membrane [GO:0030176]; ribosome [GO:0005840]		Endoplasmic reticulum
Q9WVB0	RBPMS_MOUSE	RNA-binding protein with multiple splicing (RBP-MS) (Heart and RRM expressed sequence) (Hermes)	Rbpms Hermes	197	28.2841	0	28.2841	2	14.7	21.816	3.4764	23973000	2	cytoplasmic stress granule [GO:0010494]; cytosol [GO:0005829]; nucleoplasm [GO:0005654]; P-body [GO:0000932]; U1 snRNP [GO:0005685]	poly(A) binding [GO:0008143]; protein homodimerization activity [GO:0042803]; RNA binding [GO:0003723]; snRNA stem-loop binding [GO:0035614]; transcription coactivator activity [GO:0003713]; U1 snRNA binding [GO:0030619]	Nucleus
Q8VC52	RBPS2_MOUSE	RNA-binding protein with multiple splicing 2	Rbpms2	206	30.0924	0	30.0924	3	22.3	22.462	5.2287	114550000	4	cytoplasm [GO:0005737]	mRNA binding [GO:0003729]; protein homodimerization activity [GO:0042803]	Cytoplasm
P35550	FBRL_MOUSE	rRNA 2'-O-methyltransferase fibrillarin (EC 2.1.1.-) (Histone-glutamine methyltransferase) (Nucleolar protein 1)	Fbl	327	31.8698	0	31.8698	2	14.1	34.306	8.5278	317350000	7	box C/D snoRNP complex [GO:0031428]; Cajal body [GO:0015030]; chromosome [GO:0005694]; dense fibrillar component [GO:0001651]; fibrillar center [GO:0001650]; granular component [GO:0001652]; nucleolus [GO:0005730]; nucleoplasm [GO:0005654]; nucleus [GO:0005634]; small-subunit processome [GO:0032040]	ATPase binding [GO:0051117]; histone-glutamine methyltransferase activity [GO:1990259]; RNA binding [GO:0003723]; rRNA methyltransferase activity [GO:0008649]; TFIID-class transcription factor binding [GO:0001094]	Nucleus
Q80WS3	FBLL1_MOUSE	rRNA/tRNA 2'-O-methyltransferase fibrillarin-like protein 1 (EC 2.1.1.-) (Protein-glutamine methyltransferase)	Fbll1	314	25.6097	0	25.6097	2	8.3	33.338	2.5732	27394000	2	box C/D snoRNP complex [GO:0031428]; Cajal body [GO:0015030]; fibrillar center [GO:0001650]; small-subunit processome [GO:0032040]	histone-glutamine methyltransferase activity [GO:1990259]; RNA binding [GO:0003723]; rRNA methyltransferase activity [GO:0008649]	Nucleus
Q61009	SCRB1_MOUSE	Scavenger receptor class B member 1 (SRB1) (SR-BI)	Scarb1 Srb1	509	30.6052	0	30.6052	2	5.5	56.753	59.213	249040000	4	caveola [GO:0005901]; cell surface [GO:0009986]; cytoplasm [GO:0005737]; integral component of membrane [GO:0016021]; integral component of plasma membrane [GO:0005887]; intracellular membrane-bounded organelle [GO:0043231]; microvillus membrane [GO:0031528]; plasma membrane [GO:0005886]	amyloid-beta binding [GO:0001540]; apolipoprotein A-I binding [GO:0034186]; apolipoprotein binding [GO:0034185]; high-density lipoprotein particle binding [GO:0008035]; high-density lipoprotein particle receptor activity [GO:0070506]; lipopolysaccharide binding [GO:0001530]; lipopolysaccharide receptor activity [GO:0001875]; low-density lipoprotein particle binding [GO:0030169]; phosphatidylserin…	Membrane
Q63836	SBP2_MOUSE	Selenium-binding protein 2 (56 kDa acetaminophen-binding protein) (AP56)	Selenbp2 Lpsb2	472	38.414	37.243	1.171	7	51.3	52.609	323.31	86411000000	325	cytosol [GO:0005829]; fibrillar center [GO:0001650]; membrane [GO:0016020]; nucleolus [GO:0005730]	selenium binding [GO:0008430]	Nucleus
Q9JHW4	SELB_MOUSE	Selenocysteine-specific elongation factor (Elongation factor sec) (Eukaryotic elongation factor, selenocysteine-tRNA-specific) (mSelB)	Eefsec Selb	583	28.3669	0	28.3669	5	12.9	63.538	24.869	155960000	6	cytosol [GO:0005829]; mitochondrion [GO:0005739]; nucleus [GO:0005634]; ribonucleoprotein complex [GO:1990904]	GTPase activity [GO:0003924]; GTP binding [GO:0005525]; ribonucleoprotein complex binding [GO:0043021]; selenocysteine insertion sequence binding [GO:0035368]; translation elongation factor activity [GO:0003746]; tRNA binding [GO:0000049]	Cytoplasm
Q9WUH7	SEM4G_MOUSE	Semaphorin-4G	Sema4g	837	27.8994	0	27.8994	3	3.8	92.377	4.1291	74607000	4	extracellular space [GO:0005615]; integral component of membrane [GO:0016021]; plasma membrane [GO:0005886]		Membrane
P28661	SEPT4_MOUSE	Septin-4 (Brain protein H5) (Peanut-like protein 2)	Sept4 Pnutl2	478	26.9657	0	26.9657	3	9.4	54.935	1.9332	24201000	2	cell projection [GO:0042995]; mitochondrion [GO:0005739]; motile cilium [GO:0031514]; myelin sheath [GO:0043209]; nucleoplasm [GO:0005654]; septin complex [GO:0031105]; sperm annulus [GO:0097227]; sperm flagellum [GO:0036126]	GTPase activity [GO:0003924]; GTP binding [GO:0005525]; magnesium ion binding [GO:0000287]; protein homodimerization activity [GO:0042803]	Cytoplasm
Q3TWW8	SRSF6_MOUSE	Serine/arginine-rich splicing factor 6 (Pre-mRNA-splicing factor SRP55) (Splicing factor, arginine/serine-rich 6)	Srsf6 Sfrs6 Srp55	339	23.3401	0	23.3401	1	7.1	39.025	8.379	145710000	3	nuclear speck [GO:0016607]; nucleus [GO:0005634]	pre-mRNA binding [GO:0036002]; RNA binding [GO:0003723]	Nucleus
Q61136	PRP4B_MOUSE	Serine/threonine-protein kinase PRP4 homolog (EC 2.7.11.1) (PRP4 pre-mRNA-processing factor 4 homolog) (Pre-mRNA protein kinase)	Prpf4b Cbp143 Prp4h Prp4k Prp4m Prpk	1007	23.0851	0	23.0851	3	4	116.97	4.257	20275000	3	catalytic step 2 spliceosome [GO:0071013]; chromosome [GO:0005694]; nuclear speck [GO:0016607]; nucleus [GO:0005634]	ATP binding [GO:0005524]; protein kinase activity [GO:0004672]; protein serine/threonine kinase activity [GO:0004674]	Nucleus
P63328	PP2BA_MOUSE	Serine/threonine-protein phosphatase 2B catalytic subunit alpha isoform (EC 3.1.3.16) (CAM-PRP catalytic subunit) (Calmodulin-dependent calcineurin A subunit alpha isoform) (CNA alpha)	Ppp3ca Calna	521	28.5874	0	28.5874	4	10.4	58.643	15.602	112300000	5	calcineurin complex [GO:0005955]; cytoplasm [GO:0005737]; cytoplasmic side of plasma membrane [GO:0009898]; cytosol [GO:0005829]; dendritic spine [GO:0043197]; membrane [GO:0016020]; mitochondrion [GO:0005739]; nucleoplasm [GO:0005654]; nucleus [GO:0005634]; sarcolemma [GO:0042383]; slit diaphragm [GO:0036057]; Z disc [GO:0030018]	calcium-dependent protein serine/threonine phosphatase activity [GO:0004723]; calmodulin binding [GO:0005516]; calmodulin-dependent protein phosphatase activity [GO:0033192]; cyclosporin A binding [GO:0016018]; drug binding [GO:0008144]; enzyme binding [GO:0019899]; metal ion binding [GO:0046872]; phosphoprotein phosphatase activity [GO:0004721]; protein dimerization activity [GO:0046983]; protei…	Membrane
Q8BFS6	CPPED_MOUSE	Serine/threonine-protein phosphatase CPPED1 (EC 3.1.3.16) (Calcineurin-like phosphoesterase domain-containing protein 1)	Cpped1 Cstp1	312	27.9903	0	27.9903	2	9	35.247	7.7782	65192000	3	cytosol [GO:0005829]; plasma membrane [GO:0005886]	metal ion binding [GO:0046872]; phosphoprotein phosphatase activity [GO:0004721]	Cytoplasm
P63087	PP1G_MOUSE	Serine/threonine-protein phosphatase PP1-gamma catalytic subunit (PP-1G) (EC 3.1.3.16) (Protein phosphatase 1C catalytic subunit)	Ppp1cc	323	28.5307	0	28.5307	2	15.2	36.983	15.303	110590000	5	cleavage furrow [GO:0032154]; condensed chromosome kinetochore [GO:0000777]; cytoplasm [GO:0005737]; dendritic spine [GO:0043197]; midbody [GO:0030496]; mitochondrial outer membrane [GO:0005741]; mitochondrion [GO:0005739]; nuclear chromosome, telomeric region [GO:0000784]; nuclear speck [GO:0016607]; nucleolus [GO:0005730]; protein phosphatase type 1 complex [GO:0000164]; PTW/PP1 phosphatase com…	lamin binding [GO:0005521]; metal ion binding [GO:0046872]; phosphatase activity [GO:0016791]; protein-containing complex binding [GO:0044877]; protein C-terminus binding [GO:0008022]; protein domain specific binding [GO:0019904]; protein kinase binding [GO:0019901]; protein N-terminus binding [GO:0047485]; protein phosphatase 1 binding [GO:0008157]; protein phosphatase binding [GO:0019903]; prot…	Cytoplasm
P52430	PON1_MOUSE	Serum paraoxonase/arylesterase 1 (PON 1) (EC 3.1.1.2) (EC 3.1.1.81) (EC 3.1.8.1) (Aromatic esterase 1) (A-esterase 1) (Serum aryldialkylphosphatase 1)	Pon1 Pon	355	33.4083	31.9873	1.421	5	15.2	39.565	59.726	2856300000	12	extracellular space [GO:0005615]; high-density lipoprotein particle [GO:0034364]; intracellular membrane-bounded organelle [GO:0043231]; spherical high-density lipoprotein particle [GO:0034366]	acyl-L-homoserine-lactone lactonohydrolase activity [GO:0102007]; aryldialkylphosphatase activity [GO:0004063]; arylesterase activity [GO:0004064]; calcium ion binding [GO:0005509]; high-density lipoprotein particle binding [GO:0008035]; phospholipid binding [GO:0005543]; protein homodimerization activity [GO:0042803]	Secreted
Q9JJU8	SH3L1_MOUSE	SH3 domain-binding glutamic acid-rich-like protein	Sh3bgrl	114	29.2081	0	29.2081	3	28.1	12.811	8.0956	127760000	6	cytoplasm [GO:0005737]	SH3 domain binding [GO:0017124]	Other
Q7TSG5	SH321_MOUSE	SH3 domain-containing protein 21	Sh3d21	549	27.7343	0	27.7343	1	1.6	60.323	1.1734	10184000000	2	nucleoplasm [GO:0005654]; nucleus [GO:0005634]; plasma membrane [GO:0005886]		Other
Q8K2Q9	SHOT1_MOUSE	Shootin-1 (Shootin1)	Shtn1 Kiaa1598	631	27.9106	26.7242	1.1864	6	14.1	71.342	35.899	134300000	8	axon [GO:0030424]; axonal growth cone [GO:0044295]; cell leading edge [GO:0031252]; cytoplasm [GO:0005737]; filopodium [GO:0030175]; growth cone [GO:0030426]; lamellipodium [GO:0030027]; microtubule [GO:0005874]; microtubule associated complex [GO:0005875]; microtubule cytoskeleton [GO:0015630]; perikaryon [GO:0043204]; perinuclear region of cytoplasm [GO:0048471]	actin filament binding [GO:0051015]; cell adhesion molecule binding [GO:0050839]; kinesin binding [GO:0019894]	Other
Q99J77	SIAS_MOUSE	Sialic acid synthase (N-acetylneuraminate-9-phosphate synthase) (EC 2.5.1.57) (N-acetylneuraminic acid phosphate synthase)	Nans Sas	359	29.2954	0	29.2954	3	13.4	40.024	9.7015	180340000	5	cytosol [GO:0005829]	N-acylneuraminate-9-phosphate synthase activity [GO:0047444]	Cytoplasm
Q62230	SN_MOUSE	Sialoadhesin (Sheep erythrocyte receptor) (SER) (Sialic acid-binding Ig-like lectin 1) (Siglec-1) (CD antigen CD169)	Siglec1 Sa Sn	1695	27.8772	0	27.8772	6	6.1	182.98	17.991	72572000	7	extracellular region [GO:0005576]; integral component of membrane [GO:0016021]; plasma membrane [GO:0005886]	carbohydrate binding [GO:0030246]	Membrane
A2AQ25	SKT_MOUSE	Sickle tail protein (Enhancer trap locus 4)	Skt Etl4 Kiaa1217	1946	21.1897	0	21.1897	1	0.8	213.03	0.76935	2391900	2	cytoplasm [GO:0005737]		Cytoplasm
Q9D958	SPCS1_MOUSE	Signal peptidase complex subunit 1 (EC 3.4.-.-) (Microsomal signal peptidase 12 kDa subunit) (SPase 12 kDa subunit)	Spcs1 Spc12	161	29.9203	0	29.9203	2	8.1	18.186	9.746	355600000	3	integral component of endoplasmic reticulum membrane [GO:0030176]; organelle membrane [GO:0031090]; signal peptidase complex [GO:0005787]	peptidase activity [GO:0008233]; ribosome binding [GO:0043022]	Membrane
P16254	SRP14_MOUSE	Signal recognition particle 14 kDa protein (SRP14)	Srp14	110	29.6944	0	29.6944	2	21.8	12.51	5.5908	225130000	3	nucleus [GO:0005634]; signal recognition particle, endoplasmic reticulum targeting [GO:0005786]	7S RNA binding [GO:0008312]; endoplasmic reticulum signal peptide binding [GO:0030942]	Cytoplasm
Q4VA53	PDS5B_MOUSE	Sister chromatid cohesion protein PDS5 homolog B (Androgen-induced proliferation inhibitor) (Androgen-induced prostate proliferative shutoff-associated protein AS3)	Pds5b Aprin As3 Kiaa0979	1446	26.7087	0	26.7087	3	3.6	164.42	6.6147	56267000	4	chromatin [GO:0000785]; nucleoplasm [GO:0005654]; nucleus [GO:0005634]	DNA binding [GO:0003677]	Nucleus
P62315	SMD1_MOUSE	Small nuclear ribonucleoprotein Sm D1 (Sm-D1) (Sm-D autoantigen) (snRNP core protein D1)	Snrpd1	119	28.9316	0	28.9316	2	10.9	13.281	7.6782	380130000	4	catalytic step 2 spliceosome [GO:0071013]; commitment complex [GO:0000243]; cytoplasm [GO:0005737]; cytosol [GO:0005829]; methylosome [GO:0034709]; nucleus [GO:0005634]; pICln-Sm protein complex [GO:0034715]; precatalytic spliceosome [GO:0071011]; prespliceosome [GO:0071010]; SMN-Sm protein complex [GO:0034719]; spliceosomal tri-snRNP complex [GO:0097526]; U12-type spliceosomal complex [GO:000568…	RNA binding [GO:0003723]; U1 snRNP binding [GO:1990446]	Cytoplasm
P62317	SMD2_MOUSE	Small nuclear ribonucleoprotein Sm D2 (Sm-D2) (snRNP core protein D2)	Snrpd2	118	28.8942	0	28.8942	4	32.2	13.527	9.1951	284850000	8	catalytic step 2 spliceosome [GO:0071013]; cytosol [GO:0005829]; methylosome [GO:0034709]; nucleus [GO:0005634]; pICln-Sm protein complex [GO:0034715]; precatalytic spliceosome [GO:0071011]; SMN-Sm protein complex [GO:0034719]; U12-type spliceosomal complex [GO:0005689]; U1 snRNP [GO:0005685]; U2 snRNP [GO:0005686]; U2-type catalytic step 2 spliceosome [GO:0071007]; U4/U6 x U5 tri-snRNP complex […	U1 snRNP binding [GO:1990446]	Cytoplasm
P62320	SMD3_MOUSE	Small nuclear ribonucleoprotein Sm D3 (Sm-D3) (snRNP core protein D3)	Snrpd3	126	28.2425	0	28.2425	2	13.5	13.916	7.7134	272210000	2	catalytic step 2 spliceosome [GO:0071013]; commitment complex [GO:0000243]; cytoplasm [GO:0005737]; cytosol [GO:0005829]; methylosome [GO:0034709]; nuclear body [GO:0016604]; nucleoplasm [GO:0005654]; nucleus [GO:0005634]; pICln-Sm protein complex [GO:0034715]; precatalytic spliceosome [GO:0071011]; prespliceosome [GO:0071010]; SMN-Sm protein complex [GO:0034719]; spliceosomal tri-snRNP complex […	enzyme binding [GO:0019899]; histone pre-mRNA DCP binding [GO:0071208]; RNA binding [GO:0003723]; telomerase RNA binding [GO:0070034]; U1 snRNP binding [GO:1990446]; U2 snRNA binding [GO:0030620]; U7 snRNA binding [GO:0071209]	Cytoplasm
P27048	RSMB_MOUSE	Small nuclear ribonucleoprotein-associated protein B (snRNP-B) (snRPB) (Sm protein B) (Sm-B) (SmB)	Snrpb	231	29.4286	0	29.4286	2	12.6	23.656	4.3641	105410000	2	catalytic step 2 spliceosome [GO:0071013]; cytoplasm [GO:0005737]; cytosol [GO:0005829]; histone pre-mRNA 3'end processing complex [GO:0071204]; methylosome [GO:0034709]; nucleoplasm [GO:0005654]; nucleus [GO:0005634]; SMN-Sm protein complex [GO:0034719]; telomerase holoenzyme complex [GO:0005697]; U12-type spliceosomal complex [GO:0005689]; U1 snRNP [GO:0005685]; U2 snRNP [GO:0005686]; U2-type c…	histone pre-mRNA DCP binding [GO:0071208]; RNA binding [GO:0003723]; telomerase RNA binding [GO:0070034]; U1 snRNP binding [GO:1990446]; U2 snRNA binding [GO:0030620]; U2 snRNP binding [GO:1990447]	Cytoplasm
P97370	AT1B3_MOUSE	Sodium/potassium-transporting ATPase subunit beta-3 (Sodium/potassium-dependent ATPase subunit beta-3) (ATPB-3) (CD antigen CD298)	Atp1b3	278	31.3587	29.5451	1.8136	2	8.3	31.775	7.8338	337420000	6	caveola [GO:0005901]; cytoplasm [GO:0005737]; melanosome [GO:0042470]; plasma membrane [GO:0005886]; sodium:potassium-exchanging ATPase complex [GO:0005890]	ATPase activator activity [GO:0001671]; ATPase binding [GO:0051117]; sodium:potassium-exchanging ATPase activity [GO:0005391]	Membrane
Q9DCP2	S38A3_MOUSE	Sodium-coupled neutral amino acid transporter 3 (N-system amino acid transporter 1) (Na(+)-coupled neutral amino acid transporter 3) (Solute carrier family 38 member 3) (mNAT) (System N amino acid transporter 1)	Slc38a3 Sn1 Snat3	505	30.8353	29.5083	1.327	2	6.5	55.591	106.93	299560000	8	basolateral plasma membrane [GO:0016323]; integral component of plasma membrane [GO:0005887]; membrane [GO:0016020]; plasma membrane [GO:0005886]	antiporter activity [GO:0015297]; L-alanine transmembrane transporter activity [GO:0015180]; L-asparagine transmembrane transporter activity [GO:0015182]; L-glutamine transmembrane transporter activity [GO:0015186]; L-histidine transmembrane transporter activity [GO:0005290]; symporter activity [GO:0015293]	Membrane
Q8R1S9	S38A4_MOUSE	Sodium-coupled neutral amino acid transporter 4 (Amino acid transporter A3) (Na(+)-coupled neutral amino acid transporter 4) (Solute carrier family 38 member 4) (System A amino acid transporter 3)	Slc38a4 Ata3 Nat3 Snat4	547	28.6124	0	28.6124	2	4.8	60.463	15.835	151010000	7	integral component of plasma membrane [GO:0005887]	amino acid transmembrane transporter activity [GO:0015171]; symporter activity [GO:0015293]	Membrane
Q8CD26	S35E1_MOUSE	Solute carrier family 35 member E1	Slc35e1	409	25.4934	0	25.4934	2	6.1	44.325	3.9414	12692000	3	Golgi apparatus [GO:0005794]; integral component of membrane [GO:0016021]		Membrane
Q9QXZ6	SO1A1_MOUSE	Solute carrier organic anion transporter family member 1A1 (Sodium-independent organic anion-transporting polypeptide 1) (OATP-1) (Solute carrier family 21 member 1)	Slco1a1 Oatp1a1 Slc21a1	670	31.0909	29.5568	1.5341	6	8.1	74.396	55.045	748480000	12	basolateral plasma membrane [GO:0016323]; integral component of plasma membrane [GO:0005887]; membrane [GO:0016020]	organic anion transmembrane transporter activity [GO:0008514]; sodium-independent organic anion transmembrane transporter activity [GO:0015347]	Membrane
Q9JJL3	SO1B2_MOUSE	Solute carrier organic anion transporter family member 1B2 (Liver-specific organic anion transporter 1) (LST-1) (SLC21A6) (Solute carrier family 21 member 10)	Slco1b2 Oatp1b2 Slc21a10	689	31.8262	30.6045	1.2217	6	12.8	76.728	30.776	2535600000	16	basolateral plasma membrane [GO:0016323]; integral component of plasma membrane [GO:0005887]; plasma membrane [GO:0005886]	bile acid transmembrane transporter activity [GO:0015125]; drug transmembrane transporter activity [GO:0015238]; oligopeptide transmembrane transporter activity [GO:0035673]; organic anion transmembrane transporter activity [GO:0008514]; sodium-independent organic anion transmembrane transporter activity [GO:0015347]	Membrane
Q8BXB6	SO2B1_MOUSE	Solute carrier organic anion transporter family member 2B1 (Solute carrier family 21 member 9)	Slco2b1 Oatp2b1 Slc21a9	683	29.9574	28.556	1.4014	2	4.8	74.53	11.255	129110000	5	apical plasma membrane [GO:0016324]; basal plasma membrane [GO:0009925]; integral component of plasma membrane [GO:0005887]	bile acid transmembrane transporter activity [GO:0015125]; organic anion transmembrane transporter activity [GO:0008514]; sodium-independent organic anion transmembrane transporter activity [GO:0015347]	Membrane
Q91YJ2	SNX4_MOUSE	Sorting nexin-4	Snx4	450	27.2548	0	27.2548	3	8.4	51.777	4.9547	47733000	4	cytoplasm [GO:0005737]; cytoplasmic dynein complex [GO:0005868]; early endosome membrane [GO:0031901]; endosome [GO:0005768]; extrinsic component of membrane [GO:0019898]; membrane [GO:0016020]; plasma membrane [GO:0005886]; protein-containing complex [GO:0032991]; SNARE complex [GO:0031201]	epidermal growth factor receptor binding [GO:0005154]; insulin receptor binding [GO:0005158]; leptin receptor binding [GO:1990460]; phosphatidylinositol binding [GO:0035091]; transferrin receptor binding [GO:1990459]	Membrane
O70572	NSMA_MOUSE	Sphingomyelin phosphodiesterase 2 (EC 3.1.4.12) (Lyso-platelet-activating factor-phospholipase C) (Lyso-PAF-PLC) (Neutral sphingomyelinase) (N-SMase) (nSMase)	Smpd2	419	28.2738	0	28.2738	3	7.4	47.466	3.0634	96843000	4	caveola [GO:0005901]; integral component of membrane [GO:0016021]; intracellular [GO:0005622]; membrane [GO:0016020]	metal ion binding [GO:0046872]; sphingomyelin phosphodiesterase activity [GO:0004767]	Membrane
Q8JZX4	SPF45_MOUSE	Splicing factor 45 (45 kDa-splicing factor) (RNA-binding motif protein 17)	Rbm17 Spf45	405	26.6009	0	26.6009	2	6.9	45.303	1.647	31500000	2	nucleoplasm [GO:0005654]; nucleus [GO:0005634]; protein-containing complex [GO:0032991]; spliceosomal complex [GO:0005681]	RNA binding [GO:0003723]	Nucleus
Q9JLI8	SART3_MOUSE	Squamous cell carcinoma antigen recognized by T-cells 3 (SART-3) (mSART-3) (Tumor-rejection antigen SART3)	Sart3 Kiaa0156	962	26.3058	0	26.3058	5	8.2	109.62	35.092	101230000	6	Cajal body [GO:0015030]; cytoplasm [GO:0005737]; nuclear speck [GO:0016607]; nucleoplasm [GO:0005654]; nucleus [GO:0005634]; U4/U6 snRNP [GO:0071001]; U6atac snRNP [GO:0005691]	histone binding [GO:0042393]; RNA binding [GO:0003723]; U4 snRNA binding [GO:0030621]; U6atac snRNA binding [GO:0030624]; U6 snRNA binding [GO:0017070]; ubiquitin-specific protease binding [GO:1990381]	Nucleus
Q60598	SRC8_MOUSE	Src substrate cortactin	Cttn Ems1	546	29.1888	0	29.1888	4	6.8	61.249	4.1917	166570000	4	actin filament [GO:0005884]; cell cortex [GO:0005938]; cell junction [GO:0030054]; clathrin-coated pit [GO:0005905]; cortical cytoskeleton [GO:0030863]; cytoplasm [GO:0005737]; cytosol [GO:0005829]; dendritic spine [GO:0043197]; focal adhesion [GO:0005925]; Golgi apparatus [GO:0005794]; intracellular membrane-bounded organelle [GO:0043231]; lamellipodium [GO:0030027]; mitotic spindle midzone [GO:…	Arp2/3 complex binding [GO:0071933]; profilin binding [GO:0005522]; proline-rich region binding [GO:0070064]	Cytoplasm
Q8R4Y4	STAB1_MOUSE	Stabilin-1 (Fasciclin, EGF-like, laminin-type EGF-like and link domain-containing scavenger receptor 1) (FEEL-1)	Stab1 Feel1	2571	29.1214	0	29.1214	6	3.4	276.25	13.218	91428000	6	cytoplasm [GO:0005737]; integral component of plasma membrane [GO:0005887]	calcium ion binding [GO:0005509]; hyaluronic acid binding [GO:0005540]; low-density lipoprotein particle binding [GO:0030169]; low-density lipoprotein particle receptor activity [GO:0005041]; scavenger receptor activity [GO:0005044]	Membrane
Q8R4U0	STAB2_MOUSE	Stabilin-2 (Fasciclin, EGF-like, laminin-type EGF-like and link domain-containing scavenger receptor 2) (FEEL-2) [Cleaved into: Short form stabilin-2]	Stab2 Feel2 Hare	2559	31.1332	0	31.1332	6	3.4	277.53	78.241	290380000	5	cytosol [GO:0005829]; external side of plasma membrane [GO:0009897]; integral component of plasma membrane [GO:0005887]	calcium ion binding [GO:0005509]; hyaluronic acid binding [GO:0005540]; low-density lipoprotein particle binding [GO:0030169]; low-density lipoprotein particle receptor activity [GO:0005041]; scavenger receptor activity [GO:0005044]	Membrane
Q80VJ2	SRA1_MOUSE	Steroid receptor RNA activator 1 (Steroid receptor RNA activator protein) (SRAP)	Sra1	232	27.8913	0	27.8913	3	22.8	25.557	5.4702	57887000	4	cell leading edge [GO:0031252]; cytoplasm [GO:0005737]; cytosol [GO:0005829]; intercellular bridge [GO:0045171]; microtubule cytoskeleton [GO:0015630]; nucleoplasm [GO:0005654]; nucleus [GO:0005634]; plasma membrane [GO:0005886]; ribonucleoprotein complex [GO:1990904]; steroid hormone aporeceptor complex [GO:0005831]; transcription factor complex [GO:0005667]	DNA binding [GO:0003677]; ligand-dependent nuclear receptor binding [GO:0016922]; ligand-dependent nuclear receptor transcription coactivator activity [GO:0030374]; steroid receptor RNA activator RNA binding [GO:0002153]; thyroid hormone receptor coactivator activity [GO:0030375]; transcription coactivator activity [GO:0003713]; transcription coregulator activity [GO:0003712]	Nucleus
O88908	SOAT2_MOUSE	Sterol O-acyltransferase 2 (EC 2.3.1.26) (Acyl-coenzyme A:cholesterol acyltransferase 2) (ACAT-2) (Cholesterol acyltransferase 2)	Soat2 Acact-2 Acat2	525	27.7023	0	27.7023	2	5	60.597	15.552	113600000	3	brush border [GO:0005903]; endoplasmic reticulum [GO:0005783]; endoplasmic reticulum membrane [GO:0005789]; integral component of membrane [GO:0016021]; membrane [GO:0016020]	cholesterol binding [GO:0015485]; cholesterol O-acyltransferase activity [GO:0034736]; fatty-acyl-CoA binding [GO:0000062]; sterol O-acyltransferase activity [GO:0004772]	Endoplasmic reticulum
Q9WUD1	CHIP_MOUSE	STIP1 homology and U box-containing protein 1 (EC 2.3.2.27) (Carboxy terminus of Hsp70-interacting protein) (E3 ubiquitin-protein ligase CHIP) (RING-type E3 ubiquitin transferase CHIP)	Stub1 Chip	304	26.4132	0	26.4132	3	13.8	34.909	8.4019	66034000	6	chaperone complex [GO:0101031]; cytoplasm [GO:0005737]; cytosol [GO:0005829]; endoplasmic reticulum [GO:0005783]; nuclear inclusion body [GO:0042405]; nucleoplasm [GO:0005654]; nucleus [GO:0005634]; ubiquitin conjugating enzyme complex [GO:0031371]; ubiquitin ligase complex [GO:0000151]; Z disc [GO:0030018]	chaperone binding [GO:0051087]; enzyme binding [GO:0019899]; G-protein coupled receptor binding [GO:0001664]; heat shock protein binding [GO:0031072]; Hsp70 protein binding [GO:0030544]; Hsp90 protein binding [GO:0051879]; kinase binding [GO:0019900]; misfolded protein binding [GO:0051787]; protein binding, bridging [GO:0030674]; protein homodimerization activity [GO:0042803]; SMAD binding [GO:00…	Cytoplasm
Q9DCT5	SDF2_MOUSE	Stromal cell-derived factor 2 (SDF-2)	Sdf2	211	27.7303	0	27.7303	2	17.5	23.159	10.471	74704000	2	endoplasmic reticulum membrane [GO:0005789]; extracellular region [GO:0005576]	dolichyl-phosphate-mannose-protein mannosyltransferase activity [GO:0004169]	Secreted
Q9CU62	SMC1A_MOUSE	Structural maintenance of chromosomes protein 1A (SMC protein 1A) (SMC-1-alpha) (SMC-1A) (Chromosome segregation protein SmcB) (Sb1.8)	Smc1a Sb1.8 Smc1 Smc1l1 Smcb	1233	27.1715	0	27.1715	5	5.6	143.23	1.3233	50554000	6	cohesin complex [GO:0008278]; cytosol [GO:0005829]; kinetochore [GO:0000776]; meiotic cohesin complex [GO:0030893]; mitotic spindle pole [GO:0097431]; nuclear matrix [GO:0016363]; nucleoplasm [GO:0005654]; nucleus [GO:0005634]	ATP binding [GO:0005524]; chromatin binding [GO:0003682]; mediator complex binding [GO:0036033]; protein-containing complex binding [GO:0044877]; protein heterodimerization activity [GO:0046982]	Nucleus
Q8C6I2	SDHF2_MOUSE	Succinate dehydrogenase assembly factor 2, mitochondrial (SDH assembly factor 2) (SDHAF2)	Sdhaf2 Pgl2 Sdh5	164	26.0814	0	26.0814	2	16.5	19.431	2.9335	13397000	2	cytosol [GO:0005829]; mitochondrial matrix [GO:0005759]; mitochondrion [GO:0005739]; nucleolus [GO:0005730]		Mitochondrion
P97801	SMN_MOUSE	Survival motor neuron protein	Smn1 Smn	288	27.4245	0	27.4245	1	9.4	31.254	1.993	9071300	2	Cajal body [GO:0015030]; cytoplasm [GO:0005737]; cytoplasmic ribonucleoprotein granule [GO:0036464]; cytosol [GO:0005829]; Gemini of coiled bodies [GO:0097504]; neuron projection [GO:0043005]; nucleolus [GO:0005730]; nucleoplasm [GO:0005654]; nucleus [GO:0005634]; perikaryon [GO:0043204]; SMN complex [GO:0032797]; SMN-Sm protein complex [GO:0034719]; Z disc [GO:0030018]	fibroblast growth factor binding [GO:0017134]; identical protein binding [GO:0042802]; RNA binding [GO:0003723]	Nucleus
Q9D5V6	SYAP1_MOUSE	Synapse-associated protein 1 (BSD domain-containing signal transducer and Akt interactor protein) (BSTA)	Syap1	365	26.0377	0	26.0377	3	17	41.349	3.7411	33582000	3	axon [GO:0030424]; cell junction [GO:0030054]; cytosol [GO:0005829]; dendrite [GO:0030425]; extrinsic component of cytoplasmic side of plasma membrane [GO:0031234]; Golgi apparatus [GO:0005794]; growth cone [GO:0030426]; nucleoplasm [GO:0005654]; nucleus [GO:0005634]; perikaryon [GO:0043204]; perinuclear region of cytoplasm [GO:0048471]; postsynaptic membrane [GO:0045211]; presynaptic membrane [G…		Cytoplasm
Q8R570	SNP47_MOUSE	Synaptosomal-associated protein 47 (SNAP-47) (Synaptosomal-associated 47 kDa protein)	Snap47	413	29.3441	0	29.3441	2	6.1	46.524	1.5201	53148000	2	BLOC-1 complex [GO:0031083]; dendrite [GO:0030425]; membrane [GO:0016020]; neuronal cell body [GO:0043025]; perinuclear region of cytoplasm [GO:0048471]; plasma membrane [GO:0005886]; SNARE complex [GO:0031201]; synaptic vesicle membrane [GO:0030672]	SNAP receptor activity [GO:0005484]; syntaxin binding [GO:0019905]	Membrane
O35988	SDC4_MOUSE	Syndecan-4 (SYND4) (Ryudocan core protein)	Sdc4	198	26.1842	0	26.1842	2	11.6	21.482	0.70056	105210000	3	cell surface [GO:0009986]; costamere [GO:0043034]; extracellular region [GO:0005576]; focal adhesion [GO:0005925]; Golgi lumen [GO:0005796]; integral component of membrane [GO:0016021]; membrane raft [GO:0045121]	fibronectin binding [GO:0001968]; identical protein binding [GO:0042802]; protein kinase C binding [GO:0005080]; thrombospondin receptor activity [GO:0070053]	Membrane
Q8K1E0	STX5_MOUSE	Syntaxin-5	Stx5 Stx5a	355	29.2897	0	29.2897	2	9.9	39.713	12.542	106150000	4	cytosol [GO:0005829]; endoplasmic reticulum [GO:0005783]; endoplasmic reticulum-Golgi intermediate compartment membrane [GO:0033116]; Golgi apparatus [GO:0005794]; Golgi membrane [GO:0000139]; integral component of membrane [GO:0016021]; SNARE complex [GO:0031201]; vesicle [GO:0031982]	protein N-terminus binding [GO:0047485]; SNAP receptor activity [GO:0005484]; SNARE binding [GO:0000149]	Membrane
O88983	STX8_MOUSE	Syntaxin-8 (Syntaxin-like protein 3I35)	Stx8	236	26.0925	0	26.0925	2	11	26.925	2.0763	1059300000	2	cytosol [GO:0005829]; early endosome [GO:0005769]; endomembrane system [GO:0012505]; endosome [GO:0005768]; integral component of membrane [GO:0016021]; late endosome [GO:0005770]; late endosome membrane [GO:0031902]; lysosomal membrane [GO:0005765]; perinuclear region of cytoplasm [GO:0048471]; phagocytic vesicle [GO:0045335]; recycling endosome [GO:0055037]; SNARE complex [GO:0031201]; trans-Go…	chloride channel inhibitor activity [GO:0019869]; SNAP receptor activity [GO:0005484]; SNARE binding [GO:0000149]; syntaxin binding [GO:0019905]; ubiquitin protein ligase binding [GO:0031625]	Membrane
Q80XQ2	TBCD5_MOUSE	TBC1 domain family member 5	Tbc1d5	815	27.1831	0	27.1831	3	6	91.836	0.91519	39114000	4	AP-2 adaptor complex [GO:0030122]; Atg1/ULK1 kinase complex [GO:1990316]; autophagosome [GO:0005776]; cytosol [GO:0005829]; endomembrane system [GO:0012505]; endosome membrane [GO:0010008]; Golgi apparatus [GO:0005794]; intracellular [GO:0005622]; intracellular membrane-bounded organelle [GO:0043231]; retromer complex [GO:0030904]	AP-2 adaptor complex binding [GO:0035612]; GTPase activator activity [GO:0005096]; Rab GTPase binding [GO:0017137]; retromer complex binding [GO:1905394]	Membrane
Q80YX1	TENA_MOUSE	Tenascin (TN) (Hexabrachion) (Tenascin-C) (TN-C)	Tnc Hxb	2110	30.5486	0	30.5486	11	9.2	231.8	100.78	427470000	11	basement membrane [GO:0005604]; extracellular matrix [GO:0031012]; extracellular region [GO:0005576]; extracellular space [GO:0005615]; interstitial matrix [GO:0005614]	fibronectin binding [GO:0001968]; syndecan binding [GO:0045545]	Secreted
Q5BLK4	TUT7_MOUSE	Terminal uridylyltransferase 7 (TUTase 7) (EC 2.7.7.52) (Zinc finger CCHC domain-containing protein 6)	Tut7 Kiaa1711 Zcchc6	1491	26.4241	0	26.4241	2	1.5	169.1	1.743	29677000	2	cytosol [GO:0005829]; nucleoplasm [GO:0005654]	nucleic acid binding [GO:0003676]; RNA uridylyltransferase activity [GO:0050265]; zinc ion binding [GO:0008270]	Cytoplasm
Q8JZL3	THTPA_MOUSE	Thiamine-triphosphatase (ThTPase) (EC 3.6.1.28)	Thtpa	224	27.7915	0	27.7915	3	18.3	24.264	3.1058	57193000	3	cytoplasm [GO:0005737]	magnesium ion binding [GO:0000287]; thiamin-triphosphatase activity [GO:0050333]	Cytoplasm
Q8C1A5	THOP1_MOUSE	Thimet oligopeptidase (EC 3.4.24.15)	Thop1	687	26.4259	0	26.4259	4	8	78.025	5.3442	82238000	5	mitochondrial intermembrane space [GO:0005758]	metal ion binding [GO:0046872]; metalloendopeptidase activity [GO:0004222]; peptidase activity [GO:0008233]; peptide binding [GO:0042277]	Cytoplasm
P97493	THIOM_MOUSE	Thioredoxin, mitochondrial (MTRX) (Mt-Trx) (Thioredoxin-2)	Txn2	166	28.4422	0	28.4422	2	9.6	18.255	2.7228	102070000	2	dendrite [GO:0030425]; mitochondrion [GO:0005739]; neuronal cell body [GO:0043025]; nucleolus [GO:0005730]	peptide-methionine (R)-S-oxide reductase activity [GO:0033743]; peptide-methionine (S)-S-oxide reductase activity [GO:0008113]; protein-containing complex binding [GO:0044877]; protein disulfide oxidoreductase activity [GO:0015035]	Mitochondrion
B1AZI6	THOC2_MOUSE	THO complex subunit 2 (Tho2)	Thoc2	1594	25.8429	0	25.8429	2	1.5	182.77	2.1093	14391000	2	nuclear chromosome, telomeric region [GO:0000784]; nuclear speck [GO:0016607]; nucleus [GO:0005634]; THO complex [GO:0000347]; THO complex part of transcription export complex [GO:0000445]; transcription export complex [GO:0000346]	mRNA binding [GO:0003729]	Nucleus
B2RXC1	TPC11_MOUSE	Trafficking protein particle complex subunit 11	Trappc11	1133	28.1278	0	28.1278	2	2	128.39	2.2414	32367000	3	Golgi apparatus [GO:0005794]; TRAPP complex [GO:0030008]		Golgi
O88968	TCO2_MOUSE	Transcobalamin-2 (TC-2) (Transcobalamin II) (TC II) (TCII)	Tcn2	430	26.4275	0	26.4275	1	5.6	47.585	3.6464	18788000	2	extracellular space [GO:0005615]	cobalamin binding [GO:0031419]; metal ion binding [GO:0046872]	Secreted
Q62351	TFR1_MOUSE	Transferrin receptor protein 1 (TR) (TfR) (TfR1) (Trfr) (CD antigen CD71)	Tfrc Trfr	763	27.8438	0	27.8438	4	7.7	85.73	14.073	47670000	7	basolateral plasma membrane [GO:0016323]; cell surface [GO:0009986]; clathrin-coated pit [GO:0005905]; cytoplasm [GO:0005737]; cytoplasmic vesicle [GO:0031410]; early endosome [GO:0005769]; endosome [GO:0005768]; endosome membrane [GO:0010008]; external side of plasma membrane [GO:0009897]; extracellular exosome [GO:0070062]; extracellular region [GO:0005576]; extracellular space [GO:0005615]; HF…	chaperone binding [GO:0051087]; double-stranded RNA binding [GO:0003725]; Hsp70 protein binding [GO:0030544]; identical protein binding [GO:0042802]; iron ion transmembrane transporter activity [GO:0005381]; protein homodimerization activity [GO:0042803]; transferrin receptor activity [GO:0004998]; transferrin transmembrane transporter activity [GO:0033570]	Membrane
Q9JKX3	TFR2_MOUSE	Transferrin receptor protein 2 (TfR2)	Tfr2 Trfr2	798	28.3657	0	28.3657	3	4.6	88.401	13.438	66454000	4	cytoplasmic vesicle [GO:0031410]; external side of plasma membrane [GO:0009897]; HFE-transferrin receptor complex [GO:1990712]; integral component of membrane [GO:0016021]; integral component of plasma membrane [GO:0005887]	co-receptor binding [GO:0039706]; transferrin receptor activity [GO:0004998]; transferrin transmembrane transporter activity [GO:0033570]	Membrane
P82198	BGH3_MOUSE	Transforming growth factor-beta-induced protein ig-h3 (Beta ig-h3)	Tgfbi	683	30.2752	27.7945	2.4807	7	14.5	74.596	16.477	357520000	11	basement membrane [GO:0005604]; extracellular matrix [GO:0031012]; extracellular space [GO:0005615]; trans-Golgi network [GO:0005802]	collagen binding [GO:0005518]; extracellular matrix binding [GO:0050840]; integrin binding [GO:0005178]	Secreted
Q9QUI0	RHOA_MOUSE	Transforming protein RhoA	Rhoa Arha Arha2	193	30.1025	0	30.1025	2	14	21.782	16.415	1123700000	3	apical junction complex [GO:0043296]; axon [GO:0030424]; cell cortex [GO:0005938]; cell periphery [GO:0071944]; cleavage furrow [GO:0032154]; cytoplasm [GO:0005737]; cytoskeleton [GO:0005856]; cytosol [GO:0005829]; dendritic spine [GO:0043197]; endosome [GO:0005768]; extrinsic component of cytoplasmic side of plasma membrane [GO:0031234]; lamellipodium [GO:0030027]; membrane [GO:0016020]; midbody…	GDP binding [GO:0019003]; GTPase activity [GO:0003924]; GTP binding [GO:0005525]; myosin binding [GO:0017022]; protein domain specific binding [GO:0019904]; Rho GDP-dissociation inhibitor binding [GO:0051022]	Membrane
Q91YJ5	IF2M_MOUSE	Translation initiation factor IF-2, mitochondrial (IF-2(Mt)) (IF-2Mt) (IF2(mt))	Mtif2	727	28.6015	0	28.6015	4	8.5	81.288	4.018	53223000	5	mitochondrion [GO:0005739]; nucleoplasm [GO:0005654]	GTPase activity [GO:0003924]; GTP binding [GO:0005525]; ribosomal small subunit binding [GO:0043024]; translation factor activity, RNA binding [GO:0008135]; translation initiation factor activity [GO:0003743]	Mitochondrion
Q8BU14	SEC62_MOUSE	Translocation protein SEC62 (Translocation protein 1) (TP-1)	Sec62 Tloc1	398	26.6587	0	26.6587	1	3	45.58	1.4521	127640000	3	integral component of endoplasmic reticulum membrane [GO:0030176]; membrane [GO:0016020]		Endoplasmic reticulum
Q9R0Q3	TMED2_MOUSE	Transmembrane emp24 domain-containing protein 2 (COPI-coated vesicle membrane protein p24) (Membrane protein p24A) (Sid 394) (p24 family protein beta-1) (p24beta1)	Tmed2 Rnp24 Sid394	201	26.2144	0	26.2144	2	12.4	22.705	14.474	204250000	7	COPI-coated vesicle [GO:0030137]; COPI-coated vesicle membrane [GO:0030663]; endoplasmic reticulum [GO:0005783]; endoplasmic reticulum-Golgi intermediate compartment [GO:0005793]; endoplasmic reticulum-Golgi intermediate compartment membrane [GO:0033116]; endoplasmic reticulum membrane [GO:0005789]; Golgi apparatus [GO:0005794]; Golgi cisterna membrane [GO:0032580]; integral component of membrane…		Cytoplasm
Q8R1V4	TMED4_MOUSE	Transmembrane emp24 domain-containing protein 4 (Endoplasmic reticulum stress-response protein 25) (ERS25) (p24 family protein alpha-3) (p24alpha3) (p26)	Tmed4 Ers25	227	28.7293	0	28.7293	2	12.3	26.022	29.733	371110000	4	endoplasmic reticulum membrane [GO:0005789]; integral component of membrane [GO:0016021]		Endoplasmic reticulum
Q9D8Y1	T126A_MOUSE	Transmembrane protein 126A	Tmem126a	196	26.0596	0	26.0596	1	6.1	21.539	0.8512	78706000	3	integral component of membrane [GO:0016021]; mitochondrial inner membrane [GO:0005743]; mitochondrion [GO:0005739]		Mitochondrion
Q8BM55	TM214_MOUSE	Transmembrane protein 214	Tmem214	687	30.788	29.5727	1.2153	7	12.7	76.429	15.731	380870000	13	cytoplasmic microtubule [GO:0005881]; cytosol [GO:0005829]; endoplasmic reticulum [GO:0005783]; endoplasmic reticulum membrane [GO:0005789]; Golgi apparatus [GO:0005794]; integral component of membrane [GO:0016021]		Endoplasmic reticulum
Q6P2B1	TNPO3_MOUSE	Transportin-3	Tnpo3	923	25.8063	0	25.8063	1	1.6	104.17	2.6617	8926800	2	cytoplasm [GO:0005737]; intracellular membrane-bounded organelle [GO:0043231]; nuclear membrane [GO:0031965]	identical protein binding [GO:0042802]; nuclear localization sequence binding [GO:0008139]; protein transporter activity [GO:0008565]	Cytoplasm
Q91ZE0	TMLH_MOUSE	Trimethyllysine dioxygenase, mitochondrial (EC 1.14.11.8) (Epsilon-trimethyllysine 2-oxoglutarate dioxygenase) (TML hydroxylase) (TML-alpha-ketoglutarate dioxygenase) (TML dioxygenase) (TMLD)	Tmlhe Tmlh	421	28.5336	0	28.5336	2	6.9	49.609	2.3089	62554000	3	mitochondrial matrix [GO:0005759]; mitochondrion [GO:0005739]	iron ion binding [GO:0005506]; oxidoreductase activity, acting on single donors with incorporation of molecular oxygen, incorporation of two atoms of oxygen [GO:0016702]; trimethyllysine dioxygenase activity [GO:0050353]	Mitochondrion
Q8BKI2	TNR6B_MOUSE	Trinucleotide repeat-containing gene 6B protein	Tnrc6b Kiaa1093	1810	23.0682	0	23.0682	1	0.9	191.96	1.7665	4705300	2	P-body [GO:0000932]	RNA binding [GO:0003723]	Cytoplasm
Q9JHJ0	TMOD3_MOUSE	Tropomodulin-3 (Ubiquitous tropomodulin) (U-Tmod)	Tmod3	352	28.4561	27.1277	1.3284	4	16.2	39.502	9.02	99039000	6	filamentous actin [GO:0031941]; lamellipodium [GO:0030027]; ruffle [GO:0001726]; striated muscle thin filament [GO:0005865]	actin binding [GO:0003779]; microtubule minus-end binding [GO:0051011]; tropomyosin binding [GO:0005523]	Cytoplasm
P21107	TPM3_MOUSE	Tropomyosin alpha-3 chain (Gamma-tropomyosin) (Tropomyosin-3)	Tpm3 Tpm-5 Tpm5	285	28.4247	27.2431	1.1816	4	14	32.994	5.8552	497470000	7	actin cytoskeleton [GO:0015629]; cortical cytoskeleton [GO:0030863]; cytoplasm [GO:0005737]; cytosol [GO:0005829]; growth cone [GO:0030426]; muscle thin filament tropomyosin [GO:0005862]; neuron projection [GO:0043005]; podosome [GO:0002102]; stress fiber [GO:0001725]	actin filament binding [GO:0051015]; structural constituent of muscle [GO:0008307]	Other
P83887	TBG1_MOUSE	Tubulin gamma-1 chain (Gamma-1-tubulin) (Gamma-tubulin complex component 1) (GCP-1)	Tubg1 Tubg	451	25.8346	0	25.8346	3	8	51.1	6.5774	44503000	6	apical part of cell [GO:0045177]; cell leading edge [GO:0031252]; centriole [GO:0005814]; centrosome [GO:0005813]; ciliary basal body [GO:0036064]; cilium [GO:0005929]; condensed nuclear chromosome [GO:0000794]; cytoplasm [GO:0005737]; cytoplasmic microtubule [GO:0005881]; gamma-tubulin complex [GO:0000930]; microtubule organizing center [GO:0005815]; non-motile cilium [GO:0097730]; pericentriola…	GTPase activity [GO:0003924]; GTP binding [GO:0005525]; identical protein binding [GO:0042802]; structural constituent of cytoskeleton [GO:0005200]	Cytoplasm
Q8C5W3	TBCEL_MOUSE	Tubulin-specific chaperone cofactor E-like protein (Leucine-rich repeat-containing protein 35)	Tbcel Lrrc35	424	30.0615	28.8104	1.2511	5	16.7	48.031	14.155	236950000	13	cytoplasm [GO:0005737]; cytoskeleton [GO:0005856]		Cytoplasm
Q99JR5	TINAL_MOUSE	Tubulointerstitial nephritis antigen-like (Adrenocortical zonation factor 1) (AZ-1) (Androgen-regulated gene 1 protein) (Tubulointerstitial nephritis antigen-related protein) (TARP)	Tinagl1 Arg1 Lcn7 Tinagl	466	29.6043	27.9103	1.694	4	10.1	52.664	18.746	470660000	8	cytoplasm [GO:0005737]; extracellular space [GO:0005615]	cysteine-type peptidase activity [GO:0008234]; laminin binding [GO:0043236]; polysaccharide binding [GO:0030247]; scavenger receptor activity [GO:0005044]	Secreted
Q8QZR1	ATTY_MOUSE	Tyrosine aminotransferase (TAT) (EC 2.6.1.5) (L-tyrosine:2-oxoglutarate aminotransferase)	Tat	454	30.6606	28.3466	2.314	4	10.8	50.565	52.133	282090000	8	mitochondrion [GO:0005739]	amino acid binding [GO:0016597]; L-tyrosine:2-oxoglutarate aminotransferase activity [GO:0004838]; pyridoxal phosphate binding [GO:0030170]	Other
P41241	CSK_MOUSE	Tyrosine-protein kinase CSK (EC 2.7.10.2) (C-Src kinase) (Protein-tyrosine kinase MPK-2) (p50CSK)	Csk	450	28.887	0	28.887	4	10.9	50.716	4.3168	70479000	5	cell-cell junction [GO:0005911]; cytoplasm [GO:0005737]; extrinsic component of cytoplasmic side of plasma membrane [GO:0031234]; membrane raft [GO:0045121]; plasma membrane [GO:0005886]	ATP binding [GO:0005524]; identical protein binding [GO:0042802]; metal ion binding [GO:0046872]; non-membrane spanning protein tyrosine kinase activity [GO:0004715]; proline-rich region binding [GO:0070064]; protein kinase A catalytic subunit binding [GO:0034236]; protein phosphatase binding [GO:0019903]; protein tyrosine kinase activity [GO:0004713]; signaling receptor binding [GO:0005102]; tra…	Membrane
Q60805	MERTK_MOUSE	Tyrosine-protein kinase Mer (EC 2.7.10.1) (Proto-oncogene c-Mer) (Receptor tyrosine kinase MerTK)	Mertk Mer	994	28.5525	0	28.5525	3	4	110.16	5.927	58324000	3	cytoplasm [GO:0005737]; extracellular space [GO:0005615]; integral component of membrane [GO:0016021]; photoreceptor outer segment [GO:0001750]; rhabdomere [GO:0016028]	ATP binding [GO:0005524]; transmembrane receptor protein tyrosine kinase activity [GO:0004714]	Membrane
Q922U1	PRPF3_MOUSE	U4/U6 small nuclear ribonucleoprotein Prp3 (Pre-mRNA-splicing factor 3)	Prpf3	683	26.295	0	26.295	2	2.9	77.454	1.4257	53691000	2	Cajal body [GO:0015030]; cytosol [GO:0005829]; nuclear speck [GO:0016607]; nucleoplasm [GO:0005654]; nucleus [GO:0005634]; protein-containing complex [GO:0032991]; U2-type precatalytic spliceosome [GO:0071005]; U4/U6 x U5 tri-snRNP complex [GO:0046540]	identical protein binding [GO:0042802]	Nucleus
Q9DAW6	PRP4_MOUSE	U4/U6 small nuclear ribonucleoprotein Prp4 (U4/U6 snRNP 60 kDa protein) (WD splicing factor Prp4)	Prpf4	521	25.8983	0	25.8983	2	5.4	58.369	16.501	30779000	5	Cajal body [GO:0015030]; nuclear speck [GO:0016607]; nucleus [GO:0005634]; spliceosomal snRNP complex [GO:0097525]; U2-type precatalytic spliceosome [GO:0071005]; U4/U6 snRNP [GO:0071001]; U4/U6 x U5 tri-snRNP complex [GO:0046540]	U4 snRNA binding [GO:0030621]; U6 snRNA binding [GO:0017070]	Nucleus
Q6P3D0	NUD16_MOUSE	U8 snoRNA-decapping enzyme (EC 3.6.1.62) (IDP phosphatase) (IDPase) (EC 3.6.1.64) (Inosine diphosphate phosphatase) (Nucleoside diphosphate-linked moiety X motif 16) (Nudix motif 16) (m7GpppN-mRNA hydrolase)	Nudt16	195	26.17	0	26.17	3	18.5	21.825	1.599	50114000	4	cytoplasm [GO:0005737]; nucleolus [GO:0005730]; nucleoplasm [GO:0005654]; nucleus [GO:0005634]	cobalt ion binding [GO:0050897]; dIDP diphosphatase activity [GO:0097383]; dITP diphosphatase activity [GO:0035870]; GTP binding [GO:0005525]; identical protein binding [GO:0042802]; IDP phosphatase activity [GO:1990003]; ITP binding [GO:1901641]; m7G(5')pppN diphosphatase activity [GO:0050072]; magnesium ion binding [GO:0000287]; manganese ion binding [GO:0030145]; metalloexopeptidase activity […	Nucleus
Q8R317	UBQL1_MOUSE	Ubiquilin-1 (Protein linking IAP with cytoskeleton 1) (PLIC-1)	Ubqln1 Plic1	582	27.2083	0	27.2083	3	11.9	61.976	14.455	24092000	2	aggresome [GO:0016235]; autophagosome [GO:0005776]; cytoplasm [GO:0005737]; cytoplasmic vesicle [GO:0031410]; cytosol [GO:0005829]; endoplasmic reticulum [GO:0005783]; nucleoplasm [GO:0005654]; perinuclear region of cytoplasm [GO:0048471]; plasma membrane [GO:0005886]; proteasome complex [GO:0000502]; protein-containing complex [GO:0032991]	identical protein binding [GO:0042802]; intermediate filament binding [GO:0019215]; kinase binding [GO:0019900]; polyubiquitin modification-dependent protein binding [GO:0031593]; protein domain specific binding [GO:0019904]; signaling receptor binding [GO:0005102]	Nucleus
Q99LG0	UBP16_MOUSE	Ubiquitin carboxyl-terminal hydrolase 16 (EC 3.4.19.12) (Deubiquitinating enzyme 16) (Ubiquitin thioesterase 16) (Ubiquitin-specific-processing protease 16)	Usp16	825	24.0761	0	24.0761	2	3	93.433	38.824	26615000	2	nucleus [GO:0005634]	cysteine-type endopeptidase activity [GO:0004197]; histone binding [GO:0042393]; thiol-dependent ubiquitin-specific protease activity [GO:0004843]; thiol-dependent ubiquitinyl hydrolase activity [GO:0036459]; transcription coactivator activity [GO:0003713]; ubiquitin binding [GO:0043130]; zinc ion binding [GO:0008270]	Nucleus
Q6A4J8	UBP7_MOUSE	Ubiquitin carboxyl-terminal hydrolase 7 (EC 3.4.19.12) (Deubiquitinating enzyme 7) (Herpesvirus-associated ubiquitin-specific protease) (mHAUSP) (Ubiquitin thioesterase 7) (Ubiquitin-specific-processing protease 7)	Usp7 Hausp	1103	27.9584	0	27.9584	8	9.2	128.47	28.089	122540000	7	cytoplasm [GO:0005737]; cytosol [GO:0005829]; nucleus [GO:0005634]; PML body [GO:0016605]; protein-containing complex [GO:0032991]; XY body [GO:0001741]	cysteine-type endopeptidase activity [GO:0004197]; Lys48-specific deubiquitinase activity [GO:1990380]; p53 binding [GO:0002039]; protein C-terminus binding [GO:0008022]; protein homodimerization activity [GO:0042803]; thiol-dependent ubiquitin-specific protease activity [GO:0004843]; thiol-dependent ubiquitinyl hydrolase activity [GO:0036459]; transcription factor binding [GO:0008134]; ubiquitin…	Nucleus
Q9ES00	UBE4B_MOUSE	Ubiquitin conjugation factor E4 B (EC 2.3.2.27) (RING-type E3 ubiquitin transferase E4 B) (Ubiquitin fusion degradation protein 2)	Ube4b Ufd2 Ufd2a	1173	26.4025	0	26.4025	2	4.8	133.32	12.355	31074000	3	cytoplasm [GO:0005737]; nucleus [GO:0005634]; ubiquitin ligase complex [GO:0000151]	ATPase binding [GO:0051117]; ATP binding [GO:0005524]; enzyme binding [GO:0019899]; ubiquitin protein ligase activity [GO:0061630]; ubiquitin-ubiquitin ligase activity [GO:0034450]; unfolded protein binding [GO:0051082]	Cytoplasm
P62984	RL40_MOUSE	Ubiquitin-60S ribosomal protein L40 (Ubiquitin A-52 residue ribosomal protein fusion product 1) [Cleaved into: Ubiquitin; 60S ribosomal protein L40 (CEP52)]	Uba52 Ubcep2	128	28.8503	0	28.8503	3	21.1	14.728	2.442	558140000	5	cytoplasm [GO:0005737]; cytosol [GO:0005829]; cytosolic large ribosomal subunit [GO:0022625]; intracellular [GO:0005622]; myelin sheath [GO:0043209]; nucleoplasm [GO:0005654]; nucleus [GO:0005634]	structural constituent of ribosome [GO:0003735]	Other
P62257	UBE2H_MOUSE	Ubiquitin-conjugating enzyme E2 H (EC 2.3.2.23) ((E3-independent) E2 ubiquitin-conjugating enzyme H) (EC 2.3.2.24) (E2 ubiquitin-conjugating enzyme H) (UBCH2) (Ubiquitin carrier protein H) (Ubiquitin-conjugating enzyme E2-20K) (Ubiquitin-protein ligase H)	Ube2h	183	25.9952	0	25.9952	1	8.2	20.655	4.7269	13924000	2	cytoplasm [GO:0005737]	ATP binding [GO:0005524]; ubiquitin conjugating enzyme activity [GO:0061631]; ubiquitin protein ligase activity [GO:0061630]; ubiquitin protein ligase binding [GO:0031625]; ubiquitin-protein transferase activity [GO:0004842]	Other
P61087	UBE2K_MOUSE	Ubiquitin-conjugating enzyme E2 K (EC 2.3.2.23) (E2 ubiquitin-conjugating enzyme K) (Huntingtin-interacting protein 2) (HIP-2) (Ubiquitin carrier protein) (Ubiquitin-conjugating enzyme E2-25 kDa) (Ubiquitin-conjugating enzyme E2(25K)) (Ubiquitin-conjugating enzyme E2-25K) (Ubiquitin-protein ligase)	Ube2k Hip2	200	26.9133	0	26.9133	3	22	22.406	6.2508	147470000	6	cytoplasm [GO:0005737]; filopodium tip [GO:0032433]; nucleus [GO:0005634]	ATP binding [GO:0005524]; ubiquitin conjugating enzyme activity [GO:0061631]; ubiquitin protein ligase activity [GO:0061630]; ubiquitin protein ligase binding [GO:0031625]; ubiquitin-protein transferase activity [GO:0004842]; ubiquitin-ubiquitin ligase activity [GO:0034450]	Cytoplasm
Q64339	ISG15_MOUSE	Ubiquitin-like protein ISG15 (Interferon-induced 15 kDa protein) (Interferon-induced 17 kDa protein) (IP17) (Ubiquitin cross-reactive protein)	Isg15 G1p2 Ucrp	161	25.3563	0	25.3563	1	12.4	17.897	2.4403	33089000	2	cytoplasm [GO:0005737]; extracellular region [GO:0005576]	protein tag [GO:0031386]	Cytoplasm
Q8VCH8	UBXN4_MOUSE	UBX domain-containing protein 4 (Erasin) (UBX domain-containing protein 2)	Ubxn4 Ubxd2 Ubxdc1	506	28.1196	26.734	1.3856	2	6.9	56.471	30.311	276250000	4	cytosol [GO:0005829]; endoplasmic reticulum [GO:0005783]; endoplasmic reticulum membrane [GO:0005789]; nuclear envelope [GO:0005635]		Endoplasmic reticulum
P17717	UDB17_MOUSE	UDP-glucuronosyltransferase 2B17 (EC 2.4.1.17) (M-1) (UDP-glucuronosyltransferase 2B5) (UDPGT 2B5)	Ugt2b17 Ugt2b5	530	35.4166	34.3258	1.0908	9	22.3	60.855	38.034	13874000000	39	endoplasmic reticulum [GO:0005783]; endoplasmic reticulum membrane [GO:0005789]; integral component of membrane [GO:0016021]; mitochondrial inner membrane [GO:0005743]; nuclear outer membrane [GO:0005640]	glucuronosyltransferase activity [GO:0015020]	Membrane
Q3UP75	UD3A1_MOUSE	UDP-glucuronosyltransferase 3A1 (UDPGT 3A1) (EC 2.4.1.17)	Ugt3a1	523	28.4291	0	28.4291	3	4.2	59.698	5.7354	131480000	4	integral component of membrane [GO:0016021]; intracellular membrane-bounded organelle [GO:0043231]; UDP-N-acetylglucosamine transferase complex [GO:0043541]	glucuronosyltransferase activity [GO:0015020]; UDP-glycosyltransferase activity [GO:0008194]	Membrane
Q99K23	UFSP2_MOUSE	Ufm1-specific protease 2 (UfSP2) (EC 3.4.22.-)	Ufsp2	461	27.5856	0	27.5856	5	13.7	52.515	43.719	91020000	7	cytoplasm [GO:0005737]; endoplasmic reticulum [GO:0005783]; nucleus [GO:0005634]	thiolester hydrolase activity [GO:0016790]; UFM1 hydrolase activity [GO:0071567]	Cytoplasm
P13439	UMPS_MOUSE	Uridine 5'-monophosphate synthase (UMP synthase) [Includes: Orotate phosphoribosyltransferase (OPRTase) (EC 2.4.2.10); Orotidine 5'-phosphate decarboxylase (EC 4.1.1.23) (OMPdecase)]	Umps	481	29.9487	0	29.9487	4	15.6	52.292	8.1404	236160000	4	cytoplasm [GO:0005737]; nucleus [GO:0005634]	identical protein binding [GO:0042802]; orotate phosphoribosyltransferase activity [GO:0004588]; orotidine-5'-phosphate decarboxylase activity [GO:0004590]	Other
P54728	RD23B_MOUSE	UV excision repair protein RAD23 homolog B (HR23B) (mHR23B) (XP-C repair-complementing complex 58 kDa protein) (p58)	Rad23b Mhr23b	416	29.5547	0	29.5547	3	18	43.512	40.337	201170000	5	cytosol [GO:0005829]; nucleoplasm [GO:0005654]; proteasome complex [GO:0000502]; XPC complex [GO:0071942]	damaged DNA binding [GO:0003684]; polyubiquitin modification-dependent protein binding [GO:0031593]	Nucleus
P29533	VCAM1_MOUSE	Vascular cell adhesion protein 1 (V-CAM 1) (VCAM-1) (CD antigen CD106)	Vcam1 Vcam-1	739	26.9602	0	26.9602	3	5.4	81.317	10.149	42142000	4	alpha9-beta1 integrin-vascular cell adhesion molecule-1 complex [GO:0071065]; anchored component of membrane [GO:0031225]; apical part of cell [GO:0045177]; cell periphery [GO:0071944]; cell surface [GO:0009986]; early endosome [GO:0005769]; endoplasmic reticulum [GO:0005783]; external side of plasma membrane [GO:0009897]; extracellular space [GO:0005615]; filopodium [GO:0030175]; Golgi apparatus…	cell adhesion molecule binding [GO:0050839]; integrin binding [GO:0005178]; primary amine oxidase activity [GO:0008131]	Membrane
P35917	VGFR3_MOUSE	Vascular endothelial growth factor receptor 3 (VEGFR-3) (EC 2.7.10.1) (Fms-like tyrosine kinase 4) (FLT-4) (Tyrosine-protein kinase receptor FLT4)	Flt4 Flt-4 Vegfr3	1363	27.8073	0	27.8073	3	3.3	153.01	16.741	38249000	2	cytoplasm [GO:0005737]; integral component of plasma membrane [GO:0005887]; nucleoplasm [GO:0005654]; plasma membrane [GO:0005886]; receptor complex [GO:0043235]	ATP binding [GO:0005524]; growth factor binding [GO:0019838]; protein homodimerization activity [GO:0042803]; protein phosphatase binding [GO:0019903]; transmembrane receptor protein tyrosine kinase activity [GO:0004714]; vascular endothelial growth factor-activated receptor activity [GO:0005021]; VEGF-C-activated receptor activity [GO:0036328]	Membrane
Q6QD59	SEC20_MOUSE	Vesicle transport protein SEC20	Bnip1 Sec20 Sec20l	228	27.5046	0	27.5046	2	17.5	26.175	4.0856	44989000	3	cytoplasm [GO:0005737]; endoplasmic reticulum [GO:0005783]; endoplasmic reticulum membrane [GO:0005789]; Golgi membrane [GO:0000139]; integral component of membrane [GO:0016021]; intracellular membrane-bounded organelle [GO:0043231]; mitochondrion [GO:0005739]; nuclear envelope [GO:0005635]; SNARE complex [GO:0031201]	SNAP receptor activity [GO:0005484]	Mitochondrion
O70404	VAMP8_MOUSE	Vesicle-associated membrane protein 8 (VAMP-8) (Endobrevin) (Edb)	Vamp8	101	26.7798	0	26.7798	2	23.8	11.451	3.9159	255670000	4	azurophil granule membrane [GO:0035577]; basolateral plasma membrane [GO:0016323]; cell surface [GO:0009986]; cytoplasm [GO:0005737]; cytosol [GO:0005829]; early endosome [GO:0005769]; early endosome membrane [GO:0031901]; integral component of membrane [GO:0016021]; late endosome membrane [GO:0031902]; lysosomal membrane [GO:0005765]; lysosome [GO:0005764]; membrane [GO:0016020]; mitochondrion […	chloride channel inhibitor activity [GO:0019869]; SNAP receptor activity [GO:0005484]; SNARE binding [GO:0000149]; syntaxin binding [GO:0019905]	Lysosome
Q9R1Z8	VINEX_MOUSE	Vinexin (SH3 domain-containing protein SH3P3) (SH3-containing adapter molecule 1) (SCAM-1) (Sorbin and SH3 domain-containing protein 3)	Sorbs3 Scam1 Sh3d4	733	28.217	0	28.217	5	10.1	82.348	12.53	111850000	6	cytoplasm [GO:0005737]; cytoskeleton [GO:0005856]; focal adhesion [GO:0005925]; nucleus [GO:0005634]	transcription factor binding [GO:0008134]; vinculin binding [GO:0017166]	Membrane
P29788	VTNC_MOUSE	Vitronectin (VN) (S-protein) (Serum-spreading factor)	Vtn	478	28.8356	0	28.8356	1	3.8	54.848	7.3551	24123000	2	basement membrane [GO:0005604]; cytoplasm [GO:0005737]; endoplasmic reticulum [GO:0005783]; extracellular matrix [GO:0031012]; extracellular space [GO:0005615]; Golgi lumen [GO:0005796]; intracellular membrane-bounded organelle [GO:0043231]; rough endoplasmic reticulum lumen [GO:0048237]	collagen binding [GO:0005518]; extracellular matrix binding [GO:0050840]; heparin binding [GO:0008201]; identical protein binding [GO:0042802]; integrin binding [GO:0005178]; polysaccharide binding [GO:0030247]; scavenger receptor activity [GO:0005044]	Secreted
Q6PGL7	WASC2_MOUSE	WASH complex subunit 2	Washc2 D6Wsu116e Fam21 Kiaa0592	1334	28.26	0	28.26	3	4.8	145.31	3.0973	33502000	4	cytosol [GO:0005829]; early endosome [GO:0005769]; early endosome membrane [GO:0031901]; endosome [GO:0005768]; intracellular membrane-bounded organelle [GO:0043231]; nucleolus [GO:0005730]; plasma membrane [GO:0005886]; WASH complex [GO:0071203]	phosphatidylinositol-3,4,5-trisphosphate binding [GO:0005547]; phosphatidylinositol-3,4-bisphosphate binding [GO:0043325]; phosphatidylinositol-3,5-bisphosphate binding [GO:0080025]; phosphatidylinositol-3-phosphate binding [GO:0032266]; phosphatidylinositol-4,5-bisphosphate binding [GO:0005546]; phosphatidylinositol-4-phosphate binding [GO:0070273]; phosphatidylinositol-5-phosphate binding [GO:0…	Membrane
Q3UKJ7	SMU1_MOUSE	WD40 repeat-containing protein SMU1 (Smu-1 suppressor of mec-8 and unc-52 protein homolog) [Cleaved into: WD40 repeat-containing protein SMU1, N-terminally processed]	Smu1	513	30.5252	0	30.5252	5	15	57.543	2.5475	143400000	5	cytoplasm [GO:0005737]; nuclear speck [GO:0016607]; nucleus [GO:0005634]; U2-type precatalytic spliceosome [GO:0071005]		Cytoplasm

## Sheet: Kidney
MaxQuant output of the protein and peptide identifications obtained from 2D-LC-MS/MS of biotinylated murine Liver and Kidney samples.
T: Majority protein IDs	Entry name	Protein names	Gene names	Length	Log2 (FC)	LFQ intensity Biotin_Kidney	LFQ intensity PBS_Kidney	N: Unique peptides	N: Sequence coverage [%]	N: Mol. weight [kDa]	N: Score	N: Intensity	N: MS/MS count	Gene ontology (cellular component)	Gene ontology (molecular function)	Subcellular location [CC]
P68510	1433F_MOUSE	14-3-3 protein eta	Ywhah	246	26.9996	26.9996	0	2	17.9	28.211	62.145	139420000	3	cytoplasm [GO:0005737]; cytosol [GO:0005829]; intercalated disc [GO:0014704]; plasma membrane [GO:0005886]	actin binding [GO:0003779]; enzyme binding [GO:0019899]; glucocorticoid receptor binding [GO:0035259]; identical protein binding [GO:0042802]; ion channel binding [GO:0044325]; protein domain specific binding [GO:0019904]; protein heterodimerization activity [GO:0046982]; sodium channel regulator activity [GO:0017080]	Cytoplasm
P58871	TB182_MOUSE	182 kDa tankyrase-1-binding protein	Tnks1bp1 Kiaa1741 Tab182	1720	25.2232	25.2232	0	4	4	181.82	23.33	31292000	4	CCR4-NOT complex [GO:0030014]; cell-cell adherens junction [GO:0005913]; cytoplasm [GO:0005737]; cytoskeleton [GO:0005856]; nuclear heterochromatin [GO:0005720]; nucleus [GO:0005634]	ankyrin repeat binding [GO:0071532]; enzyme binding [GO:0019899]; protein-containing complex binding [GO:0044877]	Nucleus
Q9D517	PLCC_MOUSE	1-acyl-sn-glycerol-3-phosphate acyltransferase gamma (EC 2.3.1.51) (1-acylglycerol-3-phosphate O-acyltransferase 3) (1-AGP acyltransferase 3) (1-AGPAT 3) (Lysophosphatidic acid acyltransferase gamma) (LPAAT-gamma)	Agpat3 Lpaat3	376	28.7446	28.7446	0	3	9	43.295	26.864	144880000	3	endoplasmic reticulum [GO:0005783]; endoplasmic reticulum membrane [GO:0005789]; integral component of membrane [GO:0016021]; nuclear envelope [GO:0005635]	1-acylglycerol-3-phosphate O-acyltransferase activity [GO:0003841]; lysophosphatidic acid acyltransferase activity [GO:0042171]	ER
Q8R3B1	PLCD1_MOUSE	1-phosphatidylinositol 4,5-bisphosphate phosphodiesterase delta-1 (EC 3.1.4.11) (Phosphoinositide phospholipase C-delta-1) (Phospholipase C-delta-1) (PLC-delta-1)	Plcd1 Plcd	756	25.6939	25.6939	0	3	6.6	85.872	5.6336	29579000	3	cytoplasm [GO:0005737]; cytosol [GO:0005829]; membrane [GO:0016020]; membrane raft [GO:0045121]; mitochondrial membrane [GO:0031966]; nucleus [GO:0005634]	calcium-dependent phospholipid binding [GO:0005544]; calcium ion binding [GO:0005509]; GTPase activating protein binding [GO:0032794]; inositol 1,4,5 trisphosphate binding [GO:0070679]; phosphatidic acid binding [GO:0070300]; phosphatidylinositol-4,5-bisphosphate binding [GO:0005546]; phosphatidylinositol phosphate binding [GO:1901981]; phosphatidylinositol phospholipase C activity [GO:0004435]; …
Q60991	CP7B1_MOUSE	25-hydroxycholesterol 7-alpha-hydroxylase (EC 1.14.14.29) (Cytochrome P450 7B1) (Hippocampal transcript 1 protein) (HCT-1) (Oxysterol 7-alpha-hydroxylase)	Cyp7b1	507	30.6311	30.6311	0	6	14.4	58.47	10.918	424120000	11	endoplasmic reticulum membrane [GO:0005789]; intracellular membrane-bounded organelle [GO:0043231]; organelle membrane [GO:0031090]	heme binding [GO:0020037]; iron ion binding [GO:0005506]; oxysterol 7-alpha-hydroxylase activity [GO:0008396]	ER
Q9D8W5	PSD12_MOUSE	26S proteasome non-ATPase regulatory subunit 12 (26S proteasome regulatory subunit RPN5) (26S proteasome regulatory subunit p55)	Psmd12	456	28.2652	28.2652	0	6	14	52.895	25.104	142930000	8	cytoplasm [GO:0005737]; nuclear proteasome complex [GO:0031595]; proteasome accessory complex [GO:0022624]; proteasome complex [GO:0000502]; proteasome regulatory particle [GO:0005838]; proteasome regulatory particle, lid subcomplex [GO:0008541]
P14685	PSMD3_MOUSE	26S proteasome non-ATPase regulatory subunit 3 (26S proteasome regulatory subunit RPN3) (26S proteasome regulatory subunit S3) (Proteasome subunit p58) (Transplantation antigen P91A) (Tum-P91A antigen)	Psmd3 P91a Tstap91a	530	1.4752	29.2353	27.7601	10	23.2	60.718	21.99	432630000	14	proteasome accessory complex [GO:0022624]; proteasome complex [GO:0000502]; proteasome regulatory particle [GO:0005838]; proteasome regulatory particle, lid subcomplex [GO:0008541]	enzyme regulator activity [GO:0030234]
Q8BJY1	PSMD5_MOUSE	26S proteasome non-ATPase regulatory subunit 5 (26S protease subunit S5 basic) (26S proteasome subunit S5B)	Psmd5 Kiaa0072	504	27.2234	27.2234	0	5	12.9	55.971	22.929	134490000	6	proteasome accessory complex [GO:0022624]; proteasome regulatory particle, base subcomplex [GO:0008540]
O88685	PRS6A_MOUSE	26S proteasome regulatory subunit 6A (26S proteasome AAA-ATPase subunit RPT5) (Proteasome 26S subunit ATPase 3) (Tat-binding protein 1) (TBP-1)	Psmc3 Tbp1	442	30.2042	30.2042	0	7	25.3	49.548	60.647	390380000	12	cytoplasm [GO:0005737]; cytosolic proteasome complex [GO:0031597]; nuclear proteasome complex [GO:0031595]; nucleus [GO:0005634]; P-body [GO:0000932]; perinuclear region of cytoplasm [GO:0048471]; proteasome accessory complex [GO:0022624]; proteasome complex [GO:0000502]; proteasome regulatory particle, base subcomplex [GO:0008540]	ATP binding [GO:0005524]; identical protein binding [GO:0042802]; proteasome-activating ATPase activity [GO:0036402]; TBP-class protein binding [GO:0017025]	Cytoplasm
P54775	PRS6B_MOUSE	26S proteasome regulatory subunit 6B (26S proteasome AAA-ATPase subunit RPT3) (CIP21) (MB67-interacting protein) (MIP224) (Proteasome 26S subunit ATPase 4) (Tat-binding protein 7) (TBP-7)	Psmc4 Tbp7	418	29.0727	29.0727	0	9	34.4	47.408	25.683	260340000	11	cytosol [GO:0005829]; cytosolic proteasome complex [GO:0031597]; inclusion body [GO:0016234]; nuclear proteasome complex [GO:0031595]; nucleus [GO:0005634]; proteasome accessory complex [GO:0022624]; proteasome complex [GO:0000502]; proteasome regulatory particle, base subcomplex [GO:0008540]; synapse [GO:0045202]	ATP binding [GO:0005524]; proteasome-activating ATPase activity [GO:0036402]; TBP-class protein binding [GO:0017025]	Cytoplasm
Q9DCA2	RT11_MOUSE	28S ribosomal protein S11, mitochondrial (MRP-S11) (S11mt)	Mrps11	191	28.4105	28.4105	0	3	19.4	20.208	8.5205	102080000	5	mitochondrial small ribosomal subunit [GO:0005763]; mitochondrion [GO:0005739]	mRNA 5'-UTR binding [GO:0048027]; small ribosomal subunit rRNA binding [GO:0070181]; structural constituent of ribosome [GO:0003735]	Mitochondrion
Q924T2	RT02_MOUSE	28S ribosomal protein S2, mitochondrial (MRP-S2) (S2mt)	Mrps2	291	28.9033	28.9033	0	3	13.1	32.313	5.433	197680000	4	mitochondrial small ribosomal subunit [GO:0005763]; mitochondrion [GO:0005739]	structural constituent of ribosome [GO:0003735]	Mitochondrion
Q8VE22	RT23_MOUSE	28S ribosomal protein S23, mitochondrial (MRP-S23) (S23mt)	Mrps23	177	26.9796	26.9796	0	3	22	20.348	3.0285	78396000	3	intermediate filament cytoskeleton [GO:0045111]; mitochondrial small ribosomal subunit [GO:0005763]; mitochondrion [GO:0005739]; nuclear membrane [GO:0031965]	structural constituent of ribosome [GO:0003735]	Mitochondrion
Q99N87	RT05_MOUSE	28S ribosomal protein S5, mitochondrial (MRP-S5) (S5mt)	Mrps5	432	27.4963	27.4963	0	4	10	48.206	5.6232	153040000	5	mitochondrial small ribosomal subunit [GO:0005763]; mitochondrion [GO:0005739]	RNA binding [GO:0003723]; structural constituent of ribosome [GO:0003735]	Mitochondrion
Q91ZV4	MOGT1_MOUSE	2-acylglycerol O-acyltransferase 1 (EC 2.3.1.22) (Acyl-CoA:monoacylglycerol acyltransferase 1) (MGAT1) (Diacylglycerol acyltransferase 2-like protein 1) (Monoacylglycerol O-acyltransferase 1)	Mogat1 Dgat2l1	335	27.5047	27.5047	0	3	13.7	38.791	8.3575	82523000	5	endoplasmic reticulum [GO:0005783]; endoplasmic reticulum membrane [GO:0005789]; integral component of membrane [GO:0016021]; membrane [GO:0016020]	2-acylglycerol O-acyltransferase activity [GO:0003846]; diacylglycerol O-acyltransferase activity [GO:0004144]	ER
Q8R519	ACMSD_MOUSE	2-amino-3-carboxymuconate-6-semialdehyde decarboxylase (EC 4.1.1.45) (Picolinate carboxylase)	Acmsd	336	29.8998	29.8998	0	4	19.9	38.027	20.699	365310000	4	cytosol [GO:0005829]	aminocarboxymuconate-semialdehyde decarboxylase activity [GO:0001760]; carboxy-lyase activity [GO:0016831]; hydrolase activity [GO:0016787]; zinc ion binding [GO:0008270]
Q9D1P0	RM13_MOUSE	39S ribosomal protein L13, mitochondrial (L13mt) (MRP-L13)	Mrpl13	178	28.3612	28.3612	0	5	29.8	20.677	7.7649	158230000	6	mitochondrial large ribosomal subunit [GO:0005762]; mitochondrial ribosome [GO:0005761]; mitochondrion [GO:0005739]	mRNA binding [GO:0003729]; structural constituent of ribosome [GO:0003735]	Mitochondrion
Q9CPR5	RM15_MOUSE	39S ribosomal protein L15, mitochondrial (L15mt) (MRP-L15)	Mrpl15	295	28.2588	28.2588	0	4	14.6	33.541	3.3463	159020000	4	mitochondrial large ribosomal subunit [GO:0005762]; mitochondrion [GO:0005739]	structural constituent of ribosome [GO:0003735]	Mitochondrion
Q9CQL4	RM20_MOUSE	39S ribosomal protein L20, mitochondrial (L20mt) (MRP-L20)	Mrpl20	149	27.6613	27.6613	0	3	28.2	17.595	4.2669	118850000	3	mitochondrial large ribosomal subunit [GO:0005762]; mitochondrial ribosome [GO:0005761]; mitochondrion [GO:0005739]	rRNA binding [GO:0019843]; structural constituent of ribosome [GO:0003735]	Mitochondrion
O35972	RM23_MOUSE	39S ribosomal protein L23, mitochondrial (L23mt) (MRP-L23) (L23 mitochondrial-related protein)	Mrpl23 L23mrp	146	28.0861	28.0861	0	3	35.6	17.121	56.694	73133000	3	fibrillar center [GO:0001650]; mitochondrial large ribosomal subunit [GO:0005762]; mitochondrion [GO:0005739]	RNA binding [GO:0003723]; structural constituent of ribosome [GO:0003735]	Mitochondrion
Q9CQ06	RM24_MOUSE	39S ribosomal protein L24, mitochondrial (L24mt) (MRP-L24)	Mrpl24	216	26.21	26.21	0	3	18.1	24.944	7.398	49801000	3	mitochondrial large ribosomal subunit [GO:0005762]; mitochondrion [GO:0005739]	structural constituent of ribosome [GO:0003735]	Mitochondrion
Q8K2M0	RM38_MOUSE	39S ribosomal protein L38, mitochondrial (L38mt) (MRP-L38)	Mrpl38	380	26.8353	26.8353	0	4	13.9	45.029	9.4847	66347000	4	mitochondrial large ribosomal subunit [GO:0005762]; mitochondrial ribosome [GO:0005761]; mitochondrion [GO:0005739]		Mitochondrion
Q9DCU6	RM04_MOUSE	39S ribosomal protein L4, mitochondrial (L4mt) (MRP-L4)	Mrpl4 MNCb-3848	294	27.989	27.989	0	4	21.4	33.073	9.4955	105440000	4	cytosolic ribosome [GO:0022626]; mitochondrial large ribosomal subunit [GO:0005762]; mitochondrion [GO:0005739]	RNA binding [GO:0003723]; structural constituent of ribosome [GO:0003735]	Mitochondrion
Q9EQI8	RM46_MOUSE	39S ribosomal protein L46, mitochondrial (L46mt) (MRP-L46)	Mrpl46	283	27.4429	27.4429	0	3	16.6	32.131	37.712	73670000	5	cell junction [GO:0030054]; mitochondrial large ribosomal subunit [GO:0005762]; mitochondrion [GO:0005739]; nucleoplasm [GO:0005654]	hydrolase activity [GO:0016787]; structural constituent of ribosome [GO:0003735]	Mitochondrion
Q8VDT9	RM50_MOUSE	39S ribosomal protein L50, mitochondrial (L50mt) (MRP-L50)	Mrpl50	159	27.751	27.751	0	4	40.9	18.213	25.594	93624000	5	mitochondrial large ribosomal subunit [GO:0005762]; mitochondrion [GO:0005739]		Mitochondrion
Q9D1H8	RM53_MOUSE	39S ribosomal protein L53, mitochondrial (L53mt) (MRP-L53)	Mrpl53	118	26.5232	26.5232	0	3	33.9	12.737	4.1672	96524000	4	mitochondrial large ribosomal subunit [GO:0005762]; mitochondrion [GO:0005739]		Mitochondrion
P62281	RS11_MOUSE	40S ribosomal protein S11	Rps11	158	26.6176	26.6176	0	4	20.3	18.431	7.7774	85228000	5	cytosolic small ribosomal subunit [GO:0022627]	rRNA binding [GO:0019843]; structural constituent of ribosome [GO:0003735]
P62301	RS13_MOUSE	40S ribosomal protein S13	Rps13	151	31.5843	31.5843	0	5	31.1	17.222	7.2799	1615100000	8	cytosolic small ribosomal subunit [GO:0022627]; nucleolus [GO:0005730]; nucleus [GO:0005634]	mRNA 5'-UTR binding [GO:0048027]; mRNA binding [GO:0003729]; small ribosomal subunit rRNA binding [GO:0070181]; structural constituent of ribosome [GO:0003735]
Q9CZX8	RS19_MOUSE	40S ribosomal protein S19	Rps19	145	29.7204	29.7204	0	5	23.4	16.085	20.761	394020000	6	cytoplasm [GO:0005737]; cytosol [GO:0005829]; cytosolic small ribosomal subunit [GO:0022627]; nucleolus [GO:0005730]; nucleoplasm [GO:0005654]; ribosome [GO:0005840]	fibroblast growth factor binding [GO:0017134]; protein-containing complex binding [GO:0044877]; protein homodimerization activity [GO:0042803]; protein kinase binding [GO:0019901]; structural constituent of ribosome [GO:0003735]; translation initiation factor binding [GO:0031369]
P60867	RS20_MOUSE	40S ribosomal protein S20	Rps20	119	28.192	28.192	0	4	23.5	13.373	97.259	380010000	7	cytosolic small ribosomal subunit [GO:0022627]	RNA binding [GO:0003723]; structural constituent of ribosome [GO:0003735]	Cytoplasm
P62849	RS24_MOUSE	40S ribosomal protein S24	Rps24	133	29.4523	29.4523	0	3	29.3	15.423	15.75	281820000	10	cytosolic small ribosomal subunit [GO:0022627]; small ribosomal subunit [GO:0015935]	protein-containing complex binding [GO:0044877]; structural constituent of ribosome [GO:0003735]; translation initiation factor binding [GO:0031369]
P62082	RS7_MOUSE	40S ribosomal protein S7	Rps7	194	1.0571	30.5449	29.4878	3	16	22.127	7.1097	572890000	5	90S preribosome [GO:0030686]; cytosolic small ribosomal subunit [GO:0022627]; microtubule organizing center [GO:0005815]; nucleolus [GO:0005730]; nucleus [GO:0005634]; protein-containing complex [GO:0032991]; ribonucleoprotein complex [GO:1990904]; small-subunit processome [GO:0032040]	mRNA 3'-UTR binding [GO:0003730]; mRNA 5'-UTR binding [GO:0048027]; poly(U) RNA binding [GO:0008266]; protein kinase binding [GO:0019901]; structural constituent of ribosome [GO:0003735]; ubiquitin ligase inhibitor activity [GO:1990948]	Cytoplasm
Q6ZWN5	RS9_MOUSE	40S ribosomal protein S9	Rps9	194	29.8358	29.8358	0	5	14.9	22.591	5.8539	522930000	7	cytoplasm [GO:0005737]; cytosolic small ribosomal subunit [GO:0022627]; nucleolus [GO:0005730]; ribonucleoprotein complex [GO:1990904]	5.8S rRNA binding [GO:1990932]; rRNA binding [GO:0019843]; structural constituent of ribosome [GO:0003735]; translation regulator activity [GO:0045182]	Cytoplasm
P10852	4F2_MOUSE	4F2 cell-surface antigen heavy chain (4F2hc) (Solute carrier family 3 member 2) (CD antigen CD98)	Slc3a2 Mdu1	526	2.3961	34.1964	31.8003	15	34.6	58.336	133.17	8400000000	46	apical plasma membrane [GO:0016324]; cell surface [GO:0009986]; cytosol [GO:0005829]; integral component of membrane [GO:0016021]; melanosome [GO:0042470]; nucleus [GO:0005634]; plasma membrane [GO:0005886]	catalytic activity [GO:0003824]; double-stranded RNA binding [GO:0003725]; neutral amino acid transmembrane transporter activity [GO:0015175]	Membrane
Q9JM14	NT5C_MOUSE	5'(3')-deoxyribonucleotidase, cytosolic type (EC 3.1.3.-) (Cytosolic 5',3'-pyrimidine nucleotidase) (Deoxy-5'-nucleotidase 1) (dNT-1)	Nt5c Dnt1	200	27.3819	27.3819	0	3	19.5	23.076	9.5163	69250000	3	cytoplasm [GO:0005737]; cytosol [GO:0005829]; mitochondrion [GO:0005739]; nucleus [GO:0005634]	5'-nucleotidase activity [GO:0008253]; metal ion binding [GO:0046872]; nucleotidase activity [GO:0008252]; phosphatase activity [GO:0016791]; pyrimidine nucleotide binding [GO:0019103]	Cytoplasm
Q9DBR1	XRN2_MOUSE	5'-3' exoribonuclease 2 (EC 3.1.13.-) (Protein Dhm1)	Xrn2 Dhm1	951	27.7804	27.7804	0	4	5.9	108.69	6.3894	73947000	5	aggresome [GO:0016235]; nucleolus [GO:0005730]; nucleus [GO:0005634]	3'-5'-exoribonuclease activity [GO:0000175]; 5'-3' exonuclease activity [GO:0008409]; 5'-3' exoribonuclease activity [GO:0004534]; metal ion binding [GO:0046872]; transcription termination site sequence-specific DNA binding [GO:0001147]	Nucleus
Q8BRK8	AAPK2_MOUSE	5'-AMP-activated protein kinase catalytic subunit alpha-2 (AMPK subunit alpha-2) (EC 2.7.11.1) (Acetyl-CoA carboxylase kinase) (ACACA kinase) (EC 2.7.11.27) (Hydroxymethylglutaryl-CoA reductase kinase) (HMGCR kinase) (EC 2.7.11.31)	Prkaa2	552	28.3417	28.3417	0	5	13.4	62.022	5.9908	119320000	5	apical plasma membrane [GO:0016324]; axon [GO:0030424]; cytoplasm [GO:0005737]; cytoplasmic stress granule [GO:0010494]; cytosol [GO:0005829]; dendrite [GO:0030425]; Golgi apparatus [GO:0005794]; neuronal cell body [GO:0043025]; nuclear speck [GO:0016607]; nucleoplasm [GO:0005654]; nucleotide-activated protein kinase complex [GO:0031588]; nucleus [GO:0005634]; protein-containing complex [GO:00329…	[acetyl-CoA carboxylase] kinase activity [GO:0050405]; [hydroxymethylglutaryl-CoA reductase (NADPH)] kinase activity [GO:0047322]; AMP-activated protein kinase activity [GO:0004679]; ATP binding [GO:0005524]; chromatin binding [GO:0003682]; histone serine kinase activity [GO:0035174]; metal ion binding [GO:0046872]; protein binding, bridging [GO:0030674]; protein kinase activity [GO:0004672]; pro…	Cytoplasm
P97478	COQ7_MOUSE	5-demethoxyubiquinone hydroxylase, mitochondrial (DMQ hydroxylase) (EC 1.14.13.-) (Timing protein clk-1 homolog) (Ubiquinone biosynthesis monooxygenase COQ7)	Coq7	217	28.8399	28.8399	0	3	20.7	24.041	6.9628	162990000	3	mitochondrial inner membrane [GO:0005743]; mitochondrion [GO:0005739]; nucleus [GO:0005634]	chromatin binding [GO:0003682]; metal ion binding [GO:0046872]; monooxygenase activity [GO:0004497]	Mitochondrion
Q61503	5NTD_MOUSE	5'-nucleotidase (5'-NT) (EC 3.1.3.5) (Ecto-5'-nucleotidase) (CD antigen CD73)	Nt5e Nt5 Nte	576	4.1638	31.3864	27.2226	8	18.1	63.864	49.254	1043900000	13	anchored component of membrane [GO:0031225]; cell surface [GO:0009986]; cytosol [GO:0005829]; membrane [GO:0016020]; nucleoplasm [GO:0005654]; plasma membrane [GO:0005886]; synaptic membrane [GO:0097060]	5'-nucleotidase activity [GO:0008253]; ferrous iron binding [GO:0008198]; nucleotide binding [GO:0000166]	Membrane
Q9CZM2	RL15_MOUSE	60S ribosomal protein L15	Rpl15	204	28.5127	28.5127	0	4	23	24.146	5.2411	207480000	7	A band [GO:0031672]; cytosolic large ribosomal subunit [GO:0022625]; membrane [GO:0016020]; nucleus [GO:0005634]	RNA binding [GO:0003723]; structural constituent of ribosome [GO:0003735]	Membrane
P62751	RL23A_MOUSE	60S ribosomal protein L23a	Rpl23a	156	28.8515	28.8515	0	3	11.5	17.695	9.3409	245890000	5	cytosolic large ribosomal subunit [GO:0022625]; nucleus [GO:0005634]	large ribosomal subunit rRNA binding [GO:0070180]; RNA binding [GO:0003723]; structural constituent of ribosome [GO:0003735]
Q8CAY6	THIC_MOUSE	Acetyl-CoA acetyltransferase, cytosolic (EC 2.3.1.9) (Cytosolic acetoacetyl-CoA thiolase)	Acat2	397	31.9498	31.9498	0	5	22.9	41.297	12.434	1115500000	9	cytoplasm [GO:0005737]; cytosol [GO:0005829]; mitochondrion [GO:0005739]; nucleolus [GO:0005730]; nucleus [GO:0005634]	acetyl-CoA C-acetyltransferase activity [GO:0003985]	Cytoplasm
P70158	ASM3A_MOUSE	Acid sphingomyelinase-like phosphodiesterase 3a (ASM-like phosphodiesterase 3a) (EC 3.1.4.-)	Smpdl3a Asml3a	445	29.2047	29.2047	0	4	15.7	49.857	9.3921	196100000	7	extracellular region [GO:0005576]; extracellular space [GO:0005615]	phosphoric diester hydrolase activity [GO:0008081]; zinc ion binding [GO:0008270]	Secreted
P62737	ACTA_MOUSE	Actin, aortic smooth muscle (Alpha-actin-2) [Cleaved into: Actin, aortic smooth muscle, intermediate form]	Acta2 Actsa Actvs	377	25.4253	25.4253	0	1	53.6	42.009	1.914	46973000	4	actin cytoskeleton [GO:0015629]; cell body [GO:0044297]; cytoplasm [GO:0005737]; cytoskeleton [GO:0005856]; filopodium [GO:0030175]; lamellipodium [GO:0030027]; protein-containing complex [GO:0032991]; smooth muscle contractile fiber [GO:0030485]; stress fiber [GO:0001725]	ATP binding [GO:0005524]; protein kinase binding [GO:0019901]	Cytoplasm
Q9JM76	ARPC3_MOUSE	Actin-related protein 2/3 complex subunit 3 (Arp2/3 complex 21 kDa subunit) (p21-ARC)	Arpc3	178	28.4032	28.4032	0	3	17.4	20.524	6.1964	306110000	6	Arp2/3 protein complex [GO:0005885]; cell leading edge [GO:0031252]; cytoplasm [GO:0005737]; filamentous actin [GO:0031941]; growth cone leading edge [GO:0061850]; lamellipodium [GO:0030027]	actin filament binding [GO:0051015]; structural constituent of cytoskeleton [GO:0005200]	Cytoplasm
Q9CPW4	ARPC5_MOUSE	Actin-related protein 2/3 complex subunit 5 (Arp2/3 complex 16 kDa subunit) (p16-ARC)	Arpc5	151	28.9915	28.9915	0	4	35.8	16.288	8.9383	355250000	5	Arp2/3 protein complex [GO:0005885]; cytoplasm [GO:0005737]; endosome [GO:0005768]; growth cone [GO:0030426]; lamellipodium [GO:0030027]; neuron projection [GO:0043005]	actin filament binding [GO:0051015]; structural constituent of cytoskeleton [GO:0005200]	Cytoplasm
Q5XG73	ACBD5_MOUSE	Acyl-CoA-binding domain-containing protein 5	Acbd5	508	27.9951	27.9951	0	4	8.1	56.613	5.5701	175410000	4	integral component of membrane [GO:0016021]; nucleoplasm [GO:0005654]; nucleus [GO:0005634]; peroxisomal membrane [GO:0005778]; peroxisome [GO:0005777]	fatty-acyl-CoA binding [GO:0000062]; lipid binding [GO:0008289]	SUBCELLULAR LOCATION: Peroxisome membrane {ECO:0000269|PubMed:17768142}; Single-pass membrane protein {ECO:0000269|PubMed:17768142}.
A2AKK5	ACNT1_MOUSE	Acyl-coenzyme A amino acid N-acyltransferase 1 (EC 2.3.1.-)	Acnat1	416	29.2564	29.2564	0	6	21.4	46.07	71.19	315870000	9	peroxisome [GO:0005777]	acyl-CoA hydrolase activity [GO:0047617]; N-acyltransferase activity [GO:0016410]	SUBCELLULAR LOCATION: Peroxisome {ECO:0000269|PubMed:17116739}.
Q8BWN8	ACOT4_MOUSE	Acyl-coenzyme A thioesterase 4 (Acyl-CoA thioesterase 4) (EC 3.1.2.2) (PTE-2b) (Peroxisomal acyl coenzyme A thioester hydrolase Ib) (Peroxisomal long-chain acyl-CoA thioesterase Ib) (PTE-Ib)	Acot4 Pte1b Pte2b	421	2.4507	30.8918	28.4411	8	16.6	46.48	43.013	689950000	13	peroxisome [GO:0005777]	acyl-CoA hydrolase activity [GO:0047617]; carboxylic ester hydrolase activity [GO:0052689]; myristoyl-CoA hydrolase activity [GO:0102991]; palmitoyl-CoA hydrolase activity [GO:0016290]; signaling receptor binding [GO:0005102]; succinyl-CoA hydrolase activity [GO:0004778]	SUBCELLULAR LOCATION: Peroxisome {ECO:0000305}.
P58137	ACOT8_MOUSE	Acyl-coenzyme A thioesterase 8 (Acyl-CoA thioesterase 8) (EC 3.1.2.27) (Choloyl-coenzyme A thioesterase) (Peroxisomal acyl-CoA thioesterase 2) (PTE-2) (Peroxisomal acyl-coenzyme A thioester hydrolase 1) (PTE-1) (Peroxisomal long-chain acyl-CoA thioesterase 1)	Acot8 Pte1 Pte2	320	27.7099	27.7099	0	4	18.8	35.827	13.194	93229000	4	mitochondrion [GO:0005739]; peroxisomal matrix [GO:0005782]; peroxisome [GO:0005777]	acyl-CoA hydrolase activity [GO:0047617]; carboxylic ester hydrolase activity [GO:0052689]; choloyl-CoA hydrolase activity [GO:0033882]; medium-chain acyl-CoA hydrolase activity [GO:0052815]; palmitoyl-CoA hydrolase activity [GO:0016290]; signaling receptor binding [GO:0005102]	Cytoplasm
P55264	ADK_MOUSE	Adenosine kinase (AK) (EC 2.7.1.20) (Adenosine 5'-phosphotransferase)	Adk	361	29.4503	29.4503	0	5	11.9	40.148	5.7107	713300000	6	cytoplasm [GO:0005737]; cytosol [GO:0005829]; nucleoplasm [GO:0005654]; nucleus [GO:0005634]	adenosine kinase activity [GO:0004001]; ATP binding [GO:0005524]; metal ion binding [GO:0046872]	SUBCELLULAR LOCATION: Isoform Long: Nucleus {ECO:0000250|UniProtKB:P55263}.; SUBCELLULAR LOCATION: Isoform Short: Cytoplasm {ECO:0000250|UniProtKB:P55263}.
Q8JZZ7	AGRL2_MOUSE	Adhesion G protein-coupled receptor L2 (Calcium-independent alpha-latrotoxin receptor 2) (CIRL-2) (Latrophilin-2)	Adgrl2 Kiaa0786 Lphn2	1487	27.9079	27.9079	0	4	3.8	166.58	9.2776	75645000	4	integral component of membrane [GO:0016021]; neuron projection [GO:0043005]	carbohydrate binding [GO:0030246]; G-protein coupled receptor activity [GO:0004930]; PDZ domain binding [GO:0030165]	Membrane
Q8K209	AGRG1_MOUSE	Adhesion G-protein coupled receptor G1 (G-protein coupled receptor 56) (Serpentine receptor cyt28) [Cleaved into: ADGRG1 N-terminal fragment (ADGRG1 NT) (GPR56 N-terminal fragment) (GPR56 NT) (GPR56(N)) (GPR56 extracellular subunit) (GPR56 subunit alpha); ADGRG1 C-terminal fragment (ADGRG1-CT) (GPR56 C-terminal fragment) (GPR56 CT) (GPR56(C)) (GPR56 seven-transmembrane subunit) (GPR56 7TM) (GPR56…	Adgrg1 Cyt28 Gpr56	687	28.5067	28.5067	0	3	6.4	77.254	48.971	197160000	6	extracellular region [GO:0005576]; glial limiting end-foot [GO:0097451]; integral component of membrane [GO:0016021]; intracellular [GO:0005622]; membrane raft [GO:0045121]; plasma membrane [GO:0005886]	collagen binding [GO:0005518]; extracellular matrix binding [GO:0050840]; G-protein coupled receptor activity [GO:0004930]; heparin binding [GO:0008201]	Membrane
P48962	ADT1_MOUSE	ADP/ATP translocase 1 (ADP,ATP carrier protein 1) (ADP,ATP carrier protein, heart/skeletal muscle isoform T1) (Adenine nucleotide translocator 1) (ANT 1) (Solute carrier family 25 member 4) (mANC1)	Slc25a4 Anc1 Ant1	298	33.1611	33.1611	0	3	28.5	32.904	4.6831	3107500000	16	integral component of membrane [GO:0016021]; integral component of mitochondrial membrane [GO:0032592]; membrane raft [GO:0045121]; mitochondrial inner membrane [GO:0005743]; mitochondrial outer membrane [GO:0005741]; mitochondrion [GO:0005739]; myelin sheath [GO:0043209]	ATP:ADP antiporter activity [GO:0005471]; enzyme binding [GO:0019899]	Mitochondrion
P62331	ARF6_MOUSE	ADP-ribosylation factor 6	Arf6	175	29.5855	29.5855	0	3	24.6	20.082	11.467	320490000	4	cell cortex [GO:0005938]; cleavage furrow [GO:0032154]; cytoplasm [GO:0005737]; cytosol [GO:0005829]; early endosome [GO:0005769]; endocytic vesicle [GO:0030139]; endosome [GO:0005768]; filopodium membrane [GO:0031527]; Flemming body [GO:0090543]; Golgi apparatus [GO:0005794]; myelin sheath [GO:0043209]; plasma membrane [GO:0005886]; recycling endosome [GO:0055037]; recycling endosome membrane [G…	GTPase activity [GO:0003924]; GTP binding [GO:0005525]; protein N-terminus binding [GO:0047485]; thioesterase binding [GO:0031996]	Cytoplasm
Q99K28	ARFG2_MOUSE	ADP-ribosylation factor GTPase-activating protein 2 (ARF GAP 2) (GTPase-activating protein ZNF289) (Zinc finger protein 289)	Arfgap2 Zfp289 Znf289	520	26.2988	26.2988	0	3	10.4	56.598	6.1961	42067000	4	cytosol [GO:0005829]; Golgi apparatus [GO:0005794]; Golgi membrane [GO:0000139]; plasma membrane [GO:0005886]	GTPase activator activity [GO:0005096]; metal ion binding [GO:0046872]	Cytoplasm
Q9D8S3	ARFG3_MOUSE	ADP-ribosylation factor GTPase-activating protein 3 (ARF GAP 3)	Arfgap3	523	24.8574	24.8574	0	4	9.8	57.455	4.3729	27454000	3	cytosol [GO:0005829]; Golgi apparatus [GO:0005794]; Golgi membrane [GO:0000139]	GTPase activator activity [GO:0005096]; metal ion binding [GO:0046872]	Cytoplasm
Q9WUL7	ARL3_MOUSE	ADP-ribosylation factor-like protein 3	Arl3	182	29.0227	29.0227	0	4	33	20.486	10.227	267590000	6	axoneme [GO:0005930]; centrosome [GO:0005813]; ciliary basal body [GO:0036064]; ciliary transition zone [GO:0035869]; cilium [GO:0005929]; cytoplasmic microtubule [GO:0005881]; Golgi apparatus [GO:0005794]; Golgi membrane [GO:0000139]; midbody [GO:0030496]; nucleus [GO:0005634]; photoreceptor connecting cilium [GO:0032391]; spindle microtubule [GO:0005876]	GDP binding [GO:0019003]; GTPase activity [GO:0003924]; GTP binding [GO:0005525]; metal ion binding [GO:0046872]; microtubule binding [GO:0008017]	Golgi
Q9QZQ1	AFAD_MOUSE	Afadin (Afadin adherens junction formation factor) (Protein Af-6)	Afdn Af6 Mllt4	1820	28.9212	28.9212	0	7	4.9	206.5	19.605	197760000	6	adherens junction [GO:0005912]; apical junction complex [GO:0043296]; apical part of cell [GO:0045177]; cell-cell adherens junction [GO:0005913]; cell-cell junction [GO:0005911]; cell junction [GO:0030054]; cytoplasm [GO:0005737]; cytosol [GO:0005829]; nuclear speck [GO:0016607]; nucleoplasm [GO:0005654]; plasma membrane [GO:0005886]	cell adhesion molecule binding [GO:0050839]; LIM domain binding [GO:0030274]; Ras GTPase binding [GO:0017016]	Membrane
A2ASQ1	AGRIN_MOUSE	Agrin [Cleaved into: Agrin N-terminal 110 kDa subunit; Agrin C-terminal 110 kDa subunit; Agrin C-terminal 90 kDa fragment (C90); Agrin C-terminal 22 kDa fragment (C22)]	Agrn Agrin	1950	32.1036	32.1036	0	10	8.6	207.54	62.051	1630900000	19	axonal growth cone [GO:0044295]; basal lamina [GO:0005605]; basement membrane [GO:0005604]; cell junction [GO:0030054]; cell surface [GO:0009986]; cytosol [GO:0005829]; extracellular matrix [GO:0031012]; extracellular region [GO:0005576]; extracellular space [GO:0005615]; Golgi lumen [GO:0005796]; integral component of membrane [GO:0016021]; plasma membrane [GO:0005886]; synapse [GO:0045202]; syn…	acetylcholine receptor regulator activity [GO:0030548]; ATPase inhibitor activity [GO:0042030]; BMP binding [GO:0036122]; calcium ion binding [GO:0005509]; chondroitin sulfate binding [GO:0035374]; dystroglycan binding [GO:0002162]; heparan sulfate proteoglycan binding [GO:0043395]; ion channel binding [GO:0044325]; sialic acid binding [GO:0033691]; transforming growth factor beta binding [GO:005…	Membrane
O54931	AKAP2_MOUSE	A-kinase anchor protein 2 (AKAP-2) (AKAP expressed in kidney and lung) (AKAP-KL) (Protein kinase A-anchoring protein 2) (PRKA2)	Akap2	893	1.0029	26.7694	25.7665	3	5.2	98.577	70.755	100960000	5	protein-containing complex [GO:0032991]	protein domain specific binding [GO:0019904]; protein kinase A binding [GO:0051018]
O35945	AL1A7_MOUSE	Aldehyde dehydrogenase, cytosolic 1 (EC 1.2.1.3) (ALDH class 1) (ALDH-E1) (ALHDII) (Aldehyde dehydrogenase family 1 member A7) (Aldehyde dehydrogenase phenobarbital-inducible)	Aldh1a7 Aldh-pb	501	25.8955	25.8955	0	2	11	54.587	11.107	30006000	3	cytoplasm [GO:0005737]	benzaldehyde dehydrogenase (NAD+) activity [GO:0018479]; glyceraldehyde-3-phosphate dehydrogenase (NAD+) (non-phosphorylating) activity [GO:0043878]	Cytoplasm
Q8K023	AKC1H_MOUSE	Aldo-keto reductase family 1 member C18 (EC 1.1.-.-) (20-alpha-hydroxysteroid dehydrogenase) (20-alpha-HSD) (EC 1.1.1.149)	Akr1c18	323	28.8802	28.8802	0	3	22.6	37.176	11.697	162470000	3	cytoplasm [GO:0005737]; cytosol [GO:0005829]; intracellular [GO:0005622]; nucleus [GO:0005634]	15-hydroxyprostaglandin-D dehydrogenase (NADP+) activity [GO:0047020]; 17-alpha,20-alpha-dihydroxypregn-4-en-3-one dehydrogenase activity [GO:0047006]; alditol:NADP+ 1-oxidoreductase activity [GO:0004032]; aldo-keto reductase (NADP) activity [GO:0004033]; androsterone dehydrogenase activity [GO:0047023]; delta4-3-oxosteroid 5beta-reductase activity [GO:0047787]; dihydrotestosterone 17-beta-dehydr…	Cytoplasm
Q8K157	GALM_MOUSE	Aldose 1-epimerase (EC 5.1.3.3) (Galactose mutarotase)	Galm	342	29.7713	29.7713	0	4	20.5	37.798	75.579	288140000	10	cytoplasm [GO:0005737]	aldose 1-epimerase activity [GO:0004034]; carbohydrate binding [GO:0030246]	Cytoplasm
P09242	PPBT_MOUSE	Alkaline phosphatase, tissue-nonspecific isozyme (AP-TNAP) (TNSALP) (EC 3.1.3.1) (Alkaline phosphatase 2) (Alkaline phosphatase liver/bone/kidney isozyme)	Alpl Akp-2 Akp2	524	6.3478	34.9401	28.5923	16	39.3	57.514	267.76	10318000000	92	anchored component of membrane [GO:0031225]; extracellular matrix [GO:0031012]; extracellular membrane-bounded organelle [GO:0065010]; extracellular space [GO:0005615]; plasma membrane [GO:0005886]	alkaline phosphatase activity [GO:0004035]; metal ion binding [GO:0046872]; pyrophosphatase activity [GO:0016462]	Membrane
Q9DBE8	ALG2_MOUSE	Alpha-1,3/1,6-mannosyltransferase ALG2 (EC 2.4.1.132) (EC 2.4.1.257) (Asparagine-linked glycosylation protein 2 homolog) (GDP-Man:Man(1)GlcNAc(2)-PP-Dol alpha-1,3-mannosyltransferase) (GDP-Man:Man(1)GlcNAc(2)-PP-dolichol mannosyltransferase) (GDP-Man:Man(2)GlcNAc(2)-PP-Dol alpha-1,6-mannosyltransferase)	Alg2 MNCb-5081	415	28.6252	28.6252	0	4	14.7	47.404	12.58	115450000	7	actin cytoskeleton [GO:0015629]; cytoplasm [GO:0005737]; cytosol [GO:0005829]; endoplasmic reticulum membrane [GO:0005789]; integral component of membrane [GO:0016021]; membrane [GO:0016020]; nucleus [GO:0005634]; perinuclear region of cytoplasm [GO:0048471]	alpha-1,3-mannosyltransferase activity [GO:0000033]; calcium-dependent protein binding [GO:0048306]; GDP-Man:Man1GlcNAc2-PP-Dol alpha-1,3-mannosyltransferase activity [GO:0004378]; GDP-Man:Man2GlcNAc2-PP-dolichol alpha-1,6-mannosyltransferase activity [GO:0102704]; protein heterodimerization activity [GO:0046982]; protein N-terminus binding [GO:0047485]	Membrane
P22599	A1AT2_MOUSE	Alpha-1-antitrypsin 1-2 (AAT) (Alpha-1 protease inhibitor 2) (Alpha-1-antiproteinase) (Serine protease inhibitor 1-2) (Serine protease inhibitor A1b) (Serpin A1b)	Serpina1b Aat2 Dom2 Spi1-2	413	1.1234	32.1821	31.0587	2	18.9	45.974	168.89	2575100000	30	endoplasmic reticulum [GO:0005783]; extracellular region [GO:0005576]; extracellular space [GO:0005615]; Golgi apparatus [GO:0005794]; intracellular membrane-bounded organelle [GO:0043231]	endopeptidase inhibitor activity [GO:0004866]; identical protein binding [GO:0042802]; protease binding [GO:0002020]; serine-type endopeptidase inhibitor activity [GO:0004867]	Secreted
Q00897	A1AT4_MOUSE	Alpha-1-antitrypsin 1-4 (Alpha-1 protease inhibitor 4) (Serine protease inhibitor 1-4) (Serine protease inhibitor A1d) (Serpin A1d)	Serpina1d Dom4 Spi1-4	413	30.3178	30.3178	0	2	14	45.998	82.476	895010000	6	endoplasmic reticulum [GO:0005783]; extracellular region [GO:0005576]; extracellular space [GO:0005615]; Golgi apparatus [GO:0005794]; intracellular membrane-bounded organelle [GO:0043231]	endopeptidase inhibitor activity [GO:0004866]; identical protein binding [GO:0042802]; protease binding [GO:0002020]; serine-type endopeptidase inhibitor activity [GO:0004867]	Secreted
Q00898	A1AT5_MOUSE	Alpha-1-antitrypsin 1-5 (Alpha-1 protease inhibitor 5) (Serine protease inhibitor 1-5) (Serine protease inhibitor A1e) (Serpin A1e)	Serpina1e Dom5 Spi1-5	413	30.0864	30.0864	0	2	19.4	45.891	98.378	377230000	9	endoplasmic reticulum [GO:0005783]; extracellular space [GO:0005615]; Golgi apparatus [GO:0005794]; intracellular membrane-bounded organelle [GO:0043231]	endopeptidase inhibitor activity [GO:0004866]; identical protein binding [GO:0042802]; protease binding [GO:0002020]; serine-type endopeptidase inhibitor activity [GO:0004867]	Secreted
Q61234	SNTA1_MOUSE	Alpha-1-syntrophin (59 kDa dystrophin-associated protein A1 acidic component 1) (Syntrophin-1)	Snta1 Snt1	503	28.305	28.305	0	5	18.1	53.664	6.8105	114450000	6	cell junction [GO:0030054]; cytoplasm [GO:0005737]; cytoskeleton [GO:0005856]; intracellular [GO:0005622]; neuromuscular junction [GO:0031594]; postsynaptic membrane [GO:0045211]; protein-containing complex [GO:0032991]; sarcolemma [GO:0042383]	actin binding [GO:0003779]; ATPase binding [GO:0051117]; calmodulin binding [GO:0005516]; ion channel binding [GO:0044325]; nitric-oxide synthase binding [GO:0050998]; PDZ domain binding [GO:0030165]; structural molecule activity [GO:0005198]	Membrane
P55302	AMRP_MOUSE	Alpha-2-macroglobulin receptor-associated protein (Alpha-2-MRAP) (Heparin-binding protein 44) (HBP-44) (Low density lipoprotein receptor-related protein-associated protein 1) (RAP)	Lrpap1	360	30.1706	30.1706	0	6	23.1	42.215	64.237	876000000	19	cell surface [GO:0009986]; cis-Golgi network [GO:0005801]; cytoplasm [GO:0005737]; endoplasmic reticulum [GO:0005783]; endoplasmic reticulum-Golgi intermediate compartment [GO:0005793]; endosome [GO:0005768]; endosome lumen [GO:0031904]; extracellular region [GO:0005576]; Golgi apparatus [GO:0005794]; Golgi lumen [GO:0005796]; plasma membrane [GO:0005886]; rough endoplasmic reticulum [GO:0005791]…	heparin binding [GO:0008201]; lipase binding [GO:0035473]; low-density lipoprotein particle receptor binding [GO:0050750]; receptor antagonist activity [GO:0048019]; very-low-density lipoprotein particle receptor binding [GO:0070326]	SUBCELLULAR LOCATION: Rough endoplasmic reticulum lumen {ECO:0000250|UniProtKB:P30533}. Endoplasmic reticulum-Golgi intermediate compartment lumen {ECO:0000250|UniProtKB:P30533}. Golgi apparatus, cis-Golgi network {ECO:0000250|UniProtKB:P30533}. Golgi apparatus lumen {ECO:0000250|UniProtKB:P30533}. Endosome lumen {ECO:0000250|UniProtKB:P30533}. Cell surface {ECO:0000250|UniProtKB:P30533}. Note=Ma…
Q91W89	MA2C1_MOUSE	Alpha-mannosidase 2C1 (EC 3.2.1.24) (Alpha-D-mannoside mannohydrolase) (Mannosidase alpha class 2C member 1) (Neutral/cytosolic alpha-mannosidase)	Man2c1	1039	27.4151	27.4151	0	5	6.8	115.69	13.79	59588000	3	nucleoplasm [GO:0005654]; vacuole [GO:0005773]	alpha-mannosidase activity [GO:0004559]; carbohydrate binding [GO:0030246]; metal ion binding [GO:0046872]	Cytoplasm
Q9QWR8	NAGAB_MOUSE	Alpha-N-acetylgalactosaminidase (EC 3.2.1.49) (Alpha-galactosidase B)	Naga	415	28.0472	28.0472	0	3	7.2	47.234	5.2114	121260000	3	cytoplasm [GO:0005737]; lysosome [GO:0005764]	alpha-galactosidase activity [GO:0004557]; alpha-N-acetylgalactosaminidase activity [GO:0008456]; protein homodimerization activity [GO:0042803]	Lysosome
Q9DB05	SNAA_MOUSE	Alpha-soluble NSF attachment protein (SNAP-alpha) (N-ethylmaleimide-sensitive factor attachment protein alpha)	Napa Snapa	295	28.5109	28.5109	0	6	26.1	33.189	14.125	126650000	5	myelin sheath [GO:0043209]; plasma membrane [GO:0005886]; synaptobrevin 2-SNAP-25-syntaxin-1a complex [GO:0070044]; terminal bouton [GO:0043195]; vacuolar membrane [GO:0005774]	protein-containing complex binding [GO:0044877]; SNARE binding [GO:0000149]; soluble NSF attachment protein activity [GO:0005483]; syntaxin binding [GO:0019905]	Membrane
Q8BW75	AOFB_MOUSE	Amine oxidase [flavin-containing] B (EC 1.4.3.4) (Monoamine oxidase type B) (MAO-B)	Maob	520	27.837	27.837	0	5	15.6	58.557	7.6547	81121000	5	integral component of membrane [GO:0016021]; mitochondrial inner membrane [GO:0005743]; mitochondrial outer membrane [GO:0005741]; mitochondrion [GO:0005739]	flavin adenine dinucleotide binding [GO:0050660]; primary amine oxidase activity [GO:0008131]; protein homodimerization activity [GO:0042803]	Mitochondrion
Q8CFA2	GCST_MOUSE	Aminomethyltransferase, mitochondrial (EC 2.1.2.10) (Glycine cleavage system T protein) (GCVT)	Amt	403	27.475	27.475	0	3	8.4	44.008	23.654	135810000	6	mitochondrion [GO:0005739]; nucleoplasm [GO:0005654]	aminomethyltransferase activity [GO:0004047]; transaminase activity [GO:0008483]	Mitochondrion
P97449	AMPN_MOUSE	Aminopeptidase N (AP-N) (mAPN) (EC 3.4.11.2) (Alanyl aminopeptidase) (Aminopeptidase M) (AP-M) (Membrane protein p161) (Microsomal aminopeptidase) (CD antigen CD13)	Anpep Lap-1 Lap1	966	1.8293	35.1382	33.3089	25	29.9	109.65	323.31	14530000000	129	cytoplasm [GO:0005737]; endoplasmic reticulum-Golgi intermediate compartment [GO:0005793]; external side of plasma membrane [GO:0009897]; extracellular exosome [GO:0070062]; extracellular space [GO:0005615]; integral component of membrane [GO:0016021]; plasma membrane [GO:0005886]; vesicle lumen [GO:0031983]; vesicle membrane [GO:0012506]	aminopeptidase activity [GO:0004177]; metalloaminopeptidase activity [GO:0070006]; peptide binding [GO:0042277]; zinc ion binding [GO:0008270]	Membrane
P12023	A4_MOUSE	Amyloid-beta A4 protein (ABPP) (APP) (Alzheimer disease amyloid A4 protein homolog) (Amyloid precursor protein) (Amyloid-beta precursor protein) (Amyloidogenic glycoprotein) (AG) [Cleaved into: N-APP; Soluble APP-alpha (S-APP-alpha); Soluble APP-beta (S-APP-beta); C99 (APP-C99) (Beta-secretase C-terminal fragment) (Beta-CTF); Amyloid-beta protein 42 (Abeta42) (Beta-APP42); Amyloid-beta protein 40…	App	770	27.0324	27.0324	0	4	6.1	86.721	42.765	116390000	5	apical part of cell [GO:0045177]; astrocyte projection [GO:0097449]; axon [GO:0030424]; cell-cell junction [GO:0005911]; cell surface [GO:0009986]; ciliary rootlet [GO:0035253]; clathrin-coated pit [GO:0005905]; COPII-coated ER to Golgi transport vesicle [GO:0030134]; cytoplasm [GO:0005737]; cytoplasmic vesicle [GO:0031410]; dendritic shaft [GO:0043198]; dendritic spine [GO:0043197]; endosome [GO…	DNA binding [GO:0003677]; enzyme binding [GO:0019899]; growth factor receptor binding [GO:0070851]; heparin binding [GO:0008201]; identical protein binding [GO:0042802]; low-density lipoprotein particle receptor binding [GO:0050750]; peptidase activator activity [GO:0016504]; PTB domain binding [GO:0051425]; serine-type endopeptidase inhibitor activity [GO:0004867]; signaling receptor binding [GO…	Membrane
P09470	ACE_MOUSE	Angiotensin-converting enzyme (ACE) (EC 3.2.1.-) (EC 3.4.15.1) (Dipeptidyl carboxypeptidase I) (Kininase II) (CD antigen CD143) [Cleaved into: Angiotensin-converting enzyme, soluble form]	Ace Dcp1	1312	1.5566	31.4535	29.8969	13	13.6	150.92	104.5	1108400000	23	basal plasma membrane [GO:0009925]; brush border membrane [GO:0031526]; cytoplasm [GO:0005737]; endosome [GO:0005768]; external side of plasma membrane [GO:0009897]; extracellular exosome [GO:0070062]; extracellular space [GO:0005615]; integral component of membrane [GO:0016021]; lysosome [GO:0005764]; plasma membrane [GO:0005886]; sperm midpiece [GO:0097225]; vesicle [GO:0031982]	actin binding [GO:0003779]; bradykinin receptor binding [GO:0031711]; carboxypeptidase activity [GO:0004180]; chloride ion binding [GO:0031404]; drug binding [GO:0008144]; endopeptidase activity [GO:0004175]; exopeptidase activity [GO:0008238]; metallodipeptidase activity [GO:0070573]; metallopeptidase activity [GO:0008237]; mitogen-activated protein kinase binding [GO:0051019]; mitogen-activated…	Membrane
Q8R0I0	ACE2_MOUSE	Angiotensin-converting enzyme 2 (EC 3.4.17.23) (ACE-related carboxypeptidase) [Cleaved into: Processed angiotensin-converting enzyme 2]	Ace2	805	28.8471	28.8471	0	7	10.7	92.367	42.295	251230000	8	brush border membrane [GO:0031526]; cell surface [GO:0009986]; cytoplasm [GO:0005737]; extracellular region [GO:0005576]; extracellular space [GO:0005615]; integral component of membrane [GO:0016021]; membrane [GO:0016020]; plasma membrane [GO:0005886]	carboxypeptidase activity [GO:0004180]; endopeptidase activity [GO:0004175]; metal ion binding [GO:0046872]; metallocarboxypeptidase activity [GO:0004181]; peptidyl-dipeptidase activity [GO:0008241]; virus receptor activity [GO:0001618]	SUBCELLULAR LOCATION: Processed angiotensin-converting enzyme 2: Secreted {ECO:0000250}.; SUBCELLULAR LOCATION: Cell membrane {ECO:0000269|PubMed:23535237}; Single-pass type I membrane protein {ECO:0000269|PubMed:23535237}. Cytoplasm {ECO:0000269|PubMed:23535237}. Note=Detected in both cell membrane and cytoplasm in neurons.
Q8K3X6	ANS4B_MOUSE	Ankyrin repeat and SAM domain-containing protein 4B (Harmonin-interacting ankyrin repeat-containing protein) (Harp)	Anks4b Harp	423	27.4402	27.4402	0	3	8.5	47.975	7.231	149040000	5	brush border [GO:0005903]; endoplasmic reticulum membrane [GO:0005789]; microvillus [GO:0005902]; plasma membrane [GO:0005886]		Membrane
Q99JG3	ANX13_MOUSE	Annexin A13 (Annexin XIII) (Annexin-13)	Anxa13	317	27.0073	27.0073	0	6	24.6	35.921	11.9	93995000	8	nucleoplasm [GO:0005654]; plasma membrane [GO:0005886]	calcium-dependent phospholipid binding [GO:0005544]; calcium ion binding [GO:0005509]; phosphatidylglycerol binding [GO:1901611]; phosphatidylserine binding [GO:0001786]	Membrane
O35639	ANXA3_MOUSE	Annexin A3 (35-alpha calcimedin) (Annexin III) (Annexin-3) (Lipocortin III) (Placental anticoagulant protein III) (PAP-III)	Anxa3 Anx3	323	27.7717	27.7717	0	5	18.9	36.384	12.039	167770000	9	axon [GO:0030424]; cytoplasm [GO:0005737]; cytosol [GO:0005829]; dendrite [GO:0030425]; membrane [GO:0016020]; neuronal cell body [GO:0043025]; phagocytic vesicle membrane [GO:0030670]; plasma membrane [GO:0005886]; specific granule [GO:0042581]	calcium-dependent phospholipid binding [GO:0005544]; calcium-dependent protein binding [GO:0048306]; calcium ion binding [GO:0005509]; phospholipase A2 inhibitor activity [GO:0019834]
P48036	ANXA5_MOUSE	Annexin A5 (Anchorin CII) (Annexin V) (Annexin-5) (Calphobindin I) (CBP-I) (Endonexin II) (Lipocortin V) (Placental anticoagulant protein 4) (PP4) (Placental anticoagulant protein I) (PAP-I) (Thromboplastin inhibitor) (Vascular anticoagulant-alpha) (VAC-alpha)	Anxa5 Anx5	319	1.3326	32.1305	30.7979	10	43.9	35.752	323.31	1949100000	25	axon terminus [GO:0043679]; cell projection [GO:0042995]; cytoplasm [GO:0005737]; cytosol [GO:0005829]; dendrite [GO:0030425]; endoplasmic reticulum [GO:0005783]; endothelial microparticle [GO:0072563]; external side of plasma membrane [GO:0009897]; extracellular space [GO:0005615]; intercalated disc [GO:0014704]; intracellular [GO:0005622]; neuronal cell body [GO:0043025]; nucleus [GO:0005634]; …	calcium-dependent phospholipid binding [GO:0005544]; calcium ion binding [GO:0005509]; calcium-transporting ATPase activity [GO:0005388]; peptide hormone binding [GO:0017046]; receptor tyrosine kinase binding [GO:0030971]
P32261	ANT3_MOUSE	Antithrombin-III (ATIII) (Serpin C1)	Serpinc1 At3	465	2.5563	32.1934	29.6371	8	22.6	52.003	91.938	2650900000	22	extracellular space [GO:0005615]	heparin binding [GO:0008201]; identical protein binding [GO:0042802]; protease binding [GO:0002020]; serine-type endopeptidase inhibitor activity [GO:0004867]	Secreted
O35643	AP1B1_MOUSE	AP-1 complex subunit beta-1 (Adaptor protein complex AP-1 subunit beta-1) (Adaptor-related protein complex 1 subunit beta-1) (Beta-1-adaptin) (Beta-adaptin 1) (Clathrin assembly protein complex 1 beta large chain) (Golgi adaptor HA1/AP1 adaptin beta subunit)	Ap1b1 Adtb1	943	29.0181	29.0181	0	5	13	103.93	8.6428	291410000	5	clathrin adaptor complex [GO:0030131]; clathrin-coated vesicle membrane [GO:0030665]; cytosol [GO:0005829]; Golgi apparatus [GO:0005794]; intracellular membrane-bounded organelle [GO:0043231]; trans-Golgi network [GO:0005802]	clathrin binding [GO:0030276]; protein kinase binding [GO:0019901]	SUBCELLULAR LOCATION: Cytoplasmic vesicle, clathrin-coated vesicle membrane {ECO:0000250}; Peripheral membrane protein {ECO:0000250}; Cytoplasmic side {ECO:0000250}. Golgi apparatus {ECO:0000250}. Note=Component of the coat surrounding the cytoplasmic face of coated vesicles located at the Golgi complex. {ECO:0000250}.
P22892	AP1G1_MOUSE	AP-1 complex subunit gamma-1 (Adaptor protein complex AP-1 subunit gamma-1) (Adaptor-related protein complex 1 subunit gamma-1) (Clathrin assembly protein complex 1 gamma-1 large chain) (Gamma-adaptin) (Gamma1-adaptin) (Golgi adaptor HA1/AP1 adaptin subunit gamma-1)	Ap1g1 Adtg Clapg1	822	28.4161	28.4161	0	4	7.2	91.349	15.404	193660000	7	AP-1 adaptor complex [GO:0030121]; clathrin-coated vesicle [GO:0030136]; cytosol [GO:0005829]; Golgi apparatus [GO:0005794]; intracellular membrane-bounded organelle [GO:0043231]; microtubule cytoskeleton [GO:0015630]; perinuclear region of cytoplasm [GO:0048471]; recycling endosome [GO:0055037]; trans-Golgi network [GO:0005802]	collagen binding [GO:0005518]; GTP-dependent protein binding [GO:0030742]; kinesin binding [GO:0019894]; protein C-terminus binding [GO:0008022]; Rab GTPase binding [GO:0017137]	Golgi
Q9WVP1	AP1M2_MOUSE	AP-1 complex subunit mu-2 (AP-mu chain family member mu1B) (Adaptor protein complex AP-1 subunit mu-2) (Adaptor-related protein complex 1 subunit mu-2) (Clathrin assembly protein complex 1 mu-2 medium chain 2) (Golgi adaptor HA1/AP1 adaptin mu-2 subunit) (Mu-adaptin 2) (Mu1B-adaptin)	Ap1m2	423	29.1408	29.1408	0	3	14.9	48.136	3.8689	191690000	4	clathrin adaptor complex [GO:0030131]; clathrin-coated vesicle membrane [GO:0030665]; intracellular membrane-bounded organelle [GO:0043231]; trans-Golgi network [GO:0005802]		Golgi
Q00623	APOA1_MOUSE	Apolipoprotein A-I (Apo-AI) (ApoA-I) (Apolipoprotein A1) [Cleaved into: Proapolipoprotein A-I (ProapoA-I); Truncated apolipoprotein A-I]	Apoa1	264	1.2969	30.6224	29.3255	6	22.3	30.615	8.7182	1171300000	12	blood microparticle [GO:0072562]; cell surface [GO:0009986]; chylomicron [GO:0042627]; cytoplasmic vesicle [GO:0031410]; cytosol [GO:0005829]; discoidal high-density lipoprotein particle [GO:0034365]; endocytic vesicle [GO:0030139]; extracellular region [GO:0005576]; extracellular space [GO:0005615]; high-density lipoprotein particle [GO:0034364]; intermediate-density lipoprotein particle [GO:003…	amyloid-beta binding [GO:0001540]; apolipoprotein A-I receptor binding [GO:0034191]; apolipoprotein receptor binding [GO:0034190]; chemorepellent activity [GO:0045499]; cholesterol binding [GO:0015485]; cholesterol transporter activity [GO:0017127]; enzyme binding [GO:0019899]; heat shock protein binding [GO:0031072]; high-density lipoprotein particle binding [GO:0008035]; high-density lipoprotei…	Secreted
P06728	APOA4_MOUSE	Apolipoprotein A-IV (Apo-AIV) (ApoA-IV) (Apolipoprotein A4)	Apoa4	395	33.365	33.365	0	12	40.3	45.029	110.62	4336000000	22	blood microparticle [GO:0072562]; cell surface [GO:0009986]; chylomicron [GO:0042627]; cytosol [GO:0005829]; extracellular region [GO:0005576]; extracellular space [GO:0005615]; high-density lipoprotein particle [GO:0034364]; very-low-density lipoprotein particle [GO:0034361]	antioxidant activity [GO:0016209]; cholesterol binding [GO:0015485]; cholesterol transporter activity [GO:0017127]; copper ion binding [GO:0005507]; identical protein binding [GO:0042802]; lipid binding [GO:0008289]; phosphatidylcholine binding [GO:0031210]; phosphatidylcholine-sterol O-acyltransferase activator activity [GO:0060228]; protein homodimerization activity [GO:0042803]	Secreted
P08226	APOE_MOUSE	Apolipoprotein E (Apo-E)	Apoe	311	29.5775	29.5775	0	6	20.6	35.866	26.566	562220000	11	blood microparticle [GO:0072562]; cell surface [GO:0009986]; chylomicron [GO:0042627]; cytoplasm [GO:0005737]; cytosol [GO:0005829]; dendrite [GO:0030425]; discoidal high-density lipoprotein particle [GO:0034365]; endoplasmic reticulum [GO:0005783]; endosome [GO:0005768]; extracellular region [GO:0005576]; extracellular space [GO:0005615]; extrinsic component of external side of plasma membrane […	amyloid-beta binding [GO:0001540]; antioxidant activity [GO:0016209]; cholesterol binding [GO:0015485]; cholesterol transporter activity [GO:0017127]; heparin binding [GO:0008201]; hydroxyapatite binding [GO:0046848]; identical protein binding [GO:0042802]; lipid binding [GO:0008289]; lipid transporter activity [GO:0005319]; lipoprotein particle binding [GO:0071813]; low-density lipoprotein parti…	Secreted
O35841	API5_MOUSE	Apoptosis inhibitor 5 (API-5) (AAC-11)	Api5	504	27.6259	27.6259	0	5	12.5	56.784	17.427	154750000	5	cytoplasm [GO:0005737]; nuclear speck [GO:0016607]; nucleus [GO:0005634]; spliceosomal complex [GO:0005681]	fibroblast growth factor binding [GO:0017134]	Nucleus
P55088	AQP4_MOUSE	Aquaporin-4 (AQP-4) (Mercurial-insensitive water channel) (MIWC) (WCH4)	Aqp4	323	27.6749	27.6749	0	3	11.1	34.436	14.179	110540000	4	basal plasma membrane [GO:0009925]; basolateral plasma membrane [GO:0016323]; cell-cell junction [GO:0005911]; cell projection membrane [GO:0031253]; cytoplasm [GO:0005737]; external side of plasma membrane [GO:0009897]; integral component of membrane [GO:0016021]; integral component of plasma membrane [GO:0005887]; membrane [GO:0016020]; plasma membrane [GO:0005886]; protein-containing complex […	identical protein binding [GO:0042802]; porin activity [GO:0015288]; water channel activity [GO:0015250]	Membrane
Q8K2K6	AGFG1_MOUSE	Arf-GAP domain and FG repeat-containing protein 1 (HIV-1 Rev-binding protein homolog) (Nucleoporin-like protein RIP)	Agfg1 Hrb Rip	561	25.8605	25.8605	0	4	12.7	58.042	7.6936	23318000	4	cell projection [GO:0042995]; cytoplasmic vesicle [GO:0031410]; intracellular membrane-bounded organelle [GO:0043231]; neuronal cell body [GO:0043025]; nucleus [GO:0005634]	DNA binding [GO:0003677]; GTPase activator activity [GO:0005096]; metal ion binding [GO:0046872]	Nucleus
Q7TQH0	ATX2L_MOUSE	Ataxin-2-like protein	Atxn2l A2lp	1049	25.5391	25.5391	0	3	4.2	110.65	11.287	29843000	4	cytoplasmic stress granule [GO:0010494]; cytosol [GO:0005829]; membrane [GO:0016020]; nuclear speck [GO:0016607]	RNA binding [GO:0003723]	Membrane
Q9CQQ7	AT5F1_MOUSE	ATP synthase F(0) complex subunit B1, mitochondrial (ATP synthase subunit b) (ATPase subunit b)	Atp5f1	256	1.8901	32.4978	30.6077	8	24.6	28.948	51.925	4581300000	42	mitochondrial inner membrane [GO:0005743]; mitochondrial proton-transporting ATP synthase complex [GO:0005753]; mitochondrial proton-transporting ATP synthase complex, coupling factor F(o) [GO:0000276]; mitochondrion [GO:0005739]; myelin sheath [GO:0043209]; nucleoplasm [GO:0005654]	ATPase activity [GO:0016887]; proton transmembrane transporter activity [GO:0015078]	Mitochondrion
Q811I0	ATPF1_MOUSE	ATP synthase mitochondrial F1 complex assembly factor 1	Atpaf1	324	26.5302	26.5302	0	3	11.7	36.354	3.6448	45825000	3	mitochondrion [GO:0005739]		Mitochondrion
Q91YY4	ATPF2_MOUSE	ATP synthase mitochondrial F1 complex assembly factor 2	Atpaf2	289	27.0001	27.0001	0	5	26.3	33.289	8.5972	69816000	5	cytosol [GO:0005829]; mitochondrion [GO:0005739]; nuclear speck [GO:0016607]		Mitochondrion
Q9JI39	ABCBA_MOUSE	ATP-binding cassette sub-family B member 10, mitochondrial (ABC-mitochondrial erythroid protein) (ABC-me protein) (ATP-binding cassette transporter 10) (ABC transporter 10 protein)	Abcb10	715	27.3692	27.3692	0	6	11	77.187	10.369	82933000	6	integral component of mitochondrial membrane [GO:0032592]; mitochondrial inner membrane [GO:0005743]; mitochondrion [GO:0005739]	ATPase activity, coupled to transmembrane movement of substances [GO:0042626]; ATP binding [GO:0005524]; protein homodimerization activity [GO:0042803]; transporter activity [GO:0005215]	Mitochondrion
Q61102	ABCB7_MOUSE	ATP-binding cassette sub-family B member 7, mitochondrial (ATP-binding cassette transporter 7) (ABC transporter 7 protein)	Abcb7 Abc7	752	27.89	27.89	0	3	7.8	82.58	62.059	61024000	5	integral component of membrane [GO:0016021]; mitochondrial inner membrane [GO:0005743]; mitochondrion [GO:0005739]	ATPase activity, coupled to transmembrane movement of substances [GO:0042626]; ATP binding [GO:0005524]	Mitochondrion
Q6P542	ABCF1_MOUSE	ATP-binding cassette sub-family F member 1	Abcf1	837	23.5305	23.5305	0	3	6.8	94.944	7.7672	36167000	4	cytoplasm [GO:0005737]; cytosol [GO:0005829]; nuclear envelope [GO:0005635]; nucleoplasm [GO:0005654]; polysomal ribosome [GO:0042788]; ribosome [GO:0005840]	ATPase activity [GO:0016887]; ATP binding [GO:0005524]; ribosome binding [GO:0043022]; translation activator activity [GO:0008494]	Cytoplasm
Q8VDW0	DX39A_MOUSE	ATP-dependent RNA helicase DDX39A (EC 3.6.4.13) (DEAD box protein 39)	Ddx39a Ddx39	427	25.5475	25.5475	0	2	19.4	49.067	9.8507	45507000	3	cytoplasm [GO:0005737]; nuclear speck [GO:0016607]; nucleolus [GO:0005730]; nucleus [GO:0005634]; spliceosomal complex [GO:0005681]	ATPase activity [GO:0016887]; ATP binding [GO:0005524]; ATP-dependent RNA helicase activity [GO:0004004]; identical protein binding [GO:0042802]; nucleic acid binding [GO:0003676]	Nucleus
O88967	YMEL1_MOUSE	ATP-dependent zinc metalloprotease YME1L1 (EC 3.4.24.-) (ATP-dependent metalloprotease FtsH1) (YME1-like protein 1)	Yme1l1	715	28.5557	28.5557	0	6	9.7	80.027	15.197	143160000	7	integral component of membrane [GO:0016021]; mitochondrial inner membrane [GO:0005743]; mitochondrion [GO:0005739]; nuclear body [GO:0016604]	ATP binding [GO:0005524]; ATP-dependent peptidase activity [GO:0004176]; metal ion binding [GO:0046872]; metalloendopeptidase activity [GO:0004222]; metallopeptidase activity [GO:0008237]	Mitochondrion
P70180	ANPRC_MOUSE	Atrial natriuretic peptide receptor 3 (Atrial natriuretic peptide clearance receptor) (Atrial natriuretic peptide receptor type C) (ANP-C) (ANPR-C) (NPR-C) (EF-2)	Npr3	536	27.7443	27.7443	0	3	8.4	59.807	4.0301	69516000	3	integral component of membrane [GO:0016021]; intracellular [GO:0005622]; membrane [GO:0016020]; protein-containing complex [GO:0032991]	chloride ion binding [GO:0031404]; G-protein coupled peptide receptor activity [GO:0008528]; hormone binding [GO:0042562]; natriuretic peptide receptor activity [GO:0016941]; peptide binding [GO:0042277]; peptide hormone binding [GO:0017046]; protein homodimerization activity [GO:0042803]	Membrane
O70318	E41L2_MOUSE	Band 4.1-like protein 2 (Generally expressed protein 4.1) (4.1G)	Epb41l2 Epb4.1l2	988	26.7173	26.7173	0	6	10.2	109.94	34.763	73466000	9	actin cytoskeleton [GO:0015629]; cell cortex region [GO:0099738]; cell junction [GO:0030054]; COP9 signalosome [GO:0008180]; cytoskeleton [GO:0005856]; nucleoplasm [GO:0005654]; nucleus [GO:0005634]; plasma membrane [GO:0005886]	actin binding [GO:0003779]; PH domain binding [GO:0042731]; spectrin binding [GO:0030507]; structural constituent of cytoskeleton [GO:0005200]	Cytoplasm
Q9R069	BCAM_MOUSE	Basal cell adhesion molecule (B-CAM cell surface glycoprotein) (Lutheran antigen) (CD antigen CD239)	Bcam Gplu Lu	622	2.2984	31.0743	28.7759	8	22.5	67.669	178.49	1582200000	26	cell surface [GO:0009986]; integral component of plasma membrane [GO:0005887]; plasma membrane [GO:0005886]	laminin binding [GO:0043236]; laminin receptor activity [GO:0005055]; protein C-terminus binding [GO:0008022]	Membrane
Q05793	PGBM_MOUSE	Basement membrane-specific heparan sulfate proteoglycan core protein (HSPG) [Cleaved into: Endorepellin; LG3 peptide]	Hspg2	3707	1.9087	33.5417	31.633	26	10.3	398.29	232.72	5214500000	58	basal lamina [GO:0005605]; basement membrane [GO:0005604]; extracellular matrix [GO:0031012]; extracellular region [GO:0005576]; extracellular space [GO:0005615]; Golgi lumen [GO:0005796]	calcium ion binding [GO:0005509]; protease binding [GO:0002020]; protein C-terminus binding [GO:0008022]	Secreted
P18572	BASI_MOUSE	Basigin (Basic immunoglobulin superfamily) (HT7 antigen) (Membrane glycoprotein gp42) (CD antigen CD147)	Bsg	389	2.7757	33.0678	30.2921	7	15.7	42.444	41.352	7526100000	22	acrosomal membrane [GO:0002080]; integral component of plasma membrane [GO:0005887]; intracellular membrane-bounded organelle [GO:0043231]; melanosome [GO:0042470]; membrane raft [GO:0045121]; mitochondrion [GO:0005739]; plasma membrane [GO:0005886]; sarcolemma [GO:0042383]	mannose binding [GO:0005537]	Membrane
Q8BWG8	ARRB1_MOUSE	Beta-arrestin-1 (Arrestin beta-1)	Arrb1	418	26.3401	26.3401	0	3	14.4	46.972	5.0026	32062000	3	basolateral plasma membrane [GO:0016323]; chromatin [GO:0000785]; clathrin-coated pit [GO:0005905]; cytoplasm [GO:0005737]; cytoplasmic vesicle [GO:0031410]; cytosol [GO:0005829]; dendritic spine [GO:0043197]; endosome [GO:0005768]; intracellular [GO:0005622]; nuclear body [GO:0016604]; nucleoplasm [GO:0005654]; nucleus [GO:0005634]; postsynaptic density [GO:0014069]; postsynaptic membrane [GO:00…	alpha-1A adrenergic receptor binding [GO:0031691]; alpha-1B adrenergic receptor binding [GO:0031692]; angiotensin receptor binding [GO:0031701]; AP-2 adaptor complex binding [GO:0035612]; arrestin family protein binding [GO:1990763]; clathrin adaptor activity [GO:0035615]; cysteine-type endopeptidase inhibitor activity involved in apoptotic process [GO:0043027]; enzyme binding [GO:0019899]; estro…	Cytoplasm
P12265	BGLR_MOUSE	Beta-glucuronidase (EC 3.2.1.31)	Gusb Gus Gus-s	648	27.804	27.804	0	3	9.3	74.194	51.88	61315000	4	endoplasmic reticulum [GO:0005783]; extracellular space [GO:0005615]; intracellular membrane-bounded organelle [GO:0043231]; lysosome [GO:0005764]	beta-glucuronidase activity [GO:0004566]; carbohydrate binding [GO:0030246]; hydrolase activity [GO:0016787]; protein domain specific binding [GO:0019904]; signaling receptor binding [GO:0005102]	Lysosome
Q60967	PAPS1_MOUSE	Bifunctional 3'-phosphoadenosine 5'-phosphosulfate synthase 1 (PAPS synthase 1) (PAPSS 1) (Sulfurylase kinase 1) (SK 1) (SK1) [Includes: Sulfate adenylyltransferase (EC 2.7.7.4) (ATP-sulfurylase) (Sulfate adenylate transferase) (SAT); Adenylyl-sulfate kinase (EC 2.7.1.25) (3'-phosphoadenosine-5'-phosphosulfate synthase) (APS kinase) (Adenosine-5'-phosphosulfate 3'-phosphotransferase) (Adenylylsul…	Papss1 Asapk Atpsk1 Papss	624	28.0617	28.0617	0	4	8.8	70.793	6.4887	133140000	4	sulfate adenylyltransferase complex (ATP) [GO:0009336]	adenylylsulfate kinase activity [GO:0004020]; ATP binding [GO:0005524]; nucleotidyltransferase activity [GO:0016779]; protein homodimerization activity [GO:0042803]; sulfate adenylyltransferase (ATP) activity [GO:0004781]
P28653	PGS1_MOUSE	Biglycan (Bone/cartilage proteoglycan I) (PG-S1)	Bgn	369	31.1796	31.1796	0	7	23.8	41.639	49.022	891570000	14	cell surface [GO:0009986]; cytoplasm [GO:0005737]; extracellular matrix [GO:0031012]; extracellular space [GO:0005615]; intracellular [GO:0005622]; sarcolemma [GO:0042383]; transport vesicle [GO:0030133]	extracellular matrix binding [GO:0050840]; glycosaminoglycan binding [GO:0005539]; protein kinase inhibitor activity [GO:0004860]	Secreted
Q8R016	BLMH_MOUSE	Bleomycin hydrolase (BH) (BLM hydrolase) (BMH) (EC 3.4.22.40)	Blmh	455	29.9098	29.9098	0	4	15.6	52.511	52.533	224890000	4	cytoplasm [GO:0005737]	aminopeptidase activity [GO:0004177]; cysteine-type endopeptidase activity [GO:0004197]; cysteine-type peptidase activity [GO:0008234]; identical protein binding [GO:0042802]; peptidase activity [GO:0008233]	Cytoplasm
Q8BKX1	BAIP2_MOUSE	Brain-specific angiogenesis inhibitor 1-associated protein 2 (BAI-associated protein 2) (BAI1-associated protein 2) (Insulin receptor substrate protein of 53 kDa) (IRSp53) (Insulin receptor substrate p53) (Insulin receptor tyrosine kinase 53 kDa substrate)	Baiap2	535	27.5168	27.5168	0	6	15.1	59.236	15.481	114170000	7	actin cytoskeleton [GO:0015629]; cytosol [GO:0005829]; dendritic shaft [GO:0043198]; dendritic spine [GO:0043197]; dendritic spine cytoplasm [GO:0061846]; excitatory synapse [GO:0060076]; filopodium [GO:0030175]; Golgi apparatus [GO:0005794]; microtubule [GO:0005874]; neuronal cell body [GO:0043025]; neuron projection [GO:0043005]; neuron projection branch point [GO:0061845]; neuron projection te…	cytoskeletal adaptor activity [GO:0008093]; identical protein binding [GO:0042802]; PDZ domain binding [GO:0030165]; proline-rich region binding [GO:0070064]; scaffold protein binding [GO:0097110]; transcription cofactor binding [GO:0001221]	Cytoplasm
P24288	BCAT1_MOUSE	Branched-chain-amino-acid aminotransferase, cytosolic (BCAT(c)) (EC 2.6.1.42) (Protein ECA39)	Bcat1 Eca39	386	28.6923	28.6923	0	3	8.3	42.791	33.269	141550000	4	cytoplasm [GO:0005737]; cytosol [GO:0005829]; mitochondrion [GO:0005739]	branched-chain-amino-acid transaminase activity [GO:0004084]; identical protein binding [GO:0042802]; L-isoleucine transaminase activity [GO:0052656]; L-leucine transaminase activity [GO:0052654]; L-valine transaminase activity [GO:0052655]	Cytoplasm
G3X9K3	BIG1_MOUSE	Brefeldin A-inhibited guanine nucleotide-exchange protein 1 (BIG1) (Brefeldin A-inhibited GEP 1) (ADP-ribosylation factor guanine nucleotide-exchange factor 1)	Arfgef1	1846	25.675	25.675	0	3	2.5	208.5	13.834	42325000	3	cytosol [GO:0005829]; Golgi apparatus [GO:0005794]; Golgi membrane [GO:0000139]; nuclear matrix [GO:0016363]; nucleolus [GO:0005730]; nucleoplasm [GO:0005654]; perinuclear region of cytoplasm [GO:0048471]; small nuclear ribonucleoprotein complex [GO:0030532]; trans-Golgi network [GO:0005802]	ARF guanyl-nucleotide exchange factor activity [GO:0005086]; guanyl-nucleotide exchange factor activity [GO:0005085]; myosin binding [GO:0017022]; protein kinase A regulatory subunit binding [GO:0034237]	Cytoplasm
A2A5R2	BIG2_MOUSE	Brefeldin A-inhibited guanine nucleotide-exchange protein 2 (Brefeldin A-inhibited GEP 2) (ADP-ribosylation factor guanine nucleotide-exchange factor 2)	Arfgef2 Arfgep2 Big2	1792	27.7559	27.7559	0	4	4.5	202.24	10.38	71142000	7	asymmetric synapse [GO:0032279]; axonemal microtubule [GO:0005879]; cell junction [GO:0030054]; cytoplasm [GO:0005737]; cytoplasmic vesicle [GO:0031410]; cytosol [GO:0005829]; dendritic spine [GO:0043197]; Golgi membrane [GO:0000139]; membrane [GO:0016020]; microtubule organizing center [GO:0005815]; perinuclear region of cytoplasm [GO:0048471]; recycling endosome [GO:0055037]; symmetric synapse …	ARF guanyl-nucleotide exchange factor activity [GO:0005086]; GABA receptor binding [GO:0050811]; guanyl-nucleotide exchange factor activity [GO:0005085]; myosin binding [GO:0017022]; protein kinase A regulatory subunit binding [GO:0034237]	Cytoplasm
P09803	CADH1_MOUSE	Cadherin-1 (ARC-1) (Epithelial cadherin) (E-cadherin) (Uvomorulin) (CD antigen CD324) [Cleaved into: E-Cad/CTF1; E-Cad/CTF2; E-Cad/CTF3]	Cdh1	884	3.7967	33.1698	29.3731	15	29	98.255	283.42	3256000000	38	actin cytoskeleton [GO:0015629]; adherens junction [GO:0005912]; apical junction complex [GO:0043296]; apical part of cell [GO:0045177]; axon [GO:0030424]; axon terminus [GO:0043679]; basolateral plasma membrane [GO:0016323]; catenin complex [GO:0016342]; cell-cell adherens junction [GO:0005913]; cell-cell junction [GO:0005911]; cell junction [GO:0030054]; cell periphery [GO:0071944]; cell surfac…	alpha-catenin binding [GO:0045294]; ankyrin binding [GO:0030506]; beta-catenin binding [GO:0008013]; calcium ion binding [GO:0005509]; cell adhesion molecule binding [GO:0050839]; cytoskeletal protein binding [GO:0008092]; gamma-catenin binding [GO:0045295]; GTPase activating protein binding [GO:0032794]; identical protein binding [GO:0042802]; protein domain specific binding [GO:0019904]; protei…	Membrane
P55288	CAD11_MOUSE	Cadherin-11 (OSF-4) (Osteoblast cadherin) (OB-cadherin)	Cdh11 Cad-11	796	28.4431	28.4431	0	4	7.3	88.111	9.4139	106190000	4	cytoplasm [GO:0005737]; integral component of membrane [GO:0016021]; plasma membrane [GO:0005886]	calcium ion binding [GO:0005509]	Membrane
Q9WTR5	CAD13_MOUSE	Cadherin-13 (Heart cadherin) (H-cadherin) (Truncated cadherin) (T-cad) (T-cadherin)	Cdh13	714	29.0078	29.0078	0	5	11.2	78.185	20.152	190150000	6	anchored component of membrane [GO:0031225]; caveola [GO:0005901]; cytoplasm [GO:0005737]; external side of plasma membrane [GO:0009897]; extracellular space [GO:0005615]; neuron projection [GO:0043005]; perinuclear region of cytoplasm [GO:0048471]; plasma membrane [GO:0005886]	adiponectin binding [GO:0055100]; cadherin binding [GO:0045296]; calcium ion binding [GO:0005509]; lipoprotein particle binding [GO:0071813]; low-density lipoprotein particle binding [GO:0030169]; protein homodimerization activity [GO:0042803]	Membrane
O88338	CAD16_MOUSE	Cadherin-16 (Kidney-specific cadherin) (Ksp-cadherin)	Cdh16	830	2.4508	36.1077	33.6569	18	32.9	89.859	323.31	32895000000	170	basolateral plasma membrane [GO:0016323]; integral component of plasma membrane [GO:0005887]; plasma membrane [GO:0005886]	calcium ion binding [GO:0005509]	Membrane
P15116	CADH2_MOUSE	Cadherin-2 (Neural cadherin) (N-cadherin) (CD antigen CD325)	Cdh2	906	30.4853	30.4853	0	6	16.4	99.795	107.84	440370000	12	adherens junction [GO:0005912]; apical plasma membrane [GO:0016324]; basolateral plasma membrane [GO:0016323]; catenin complex [GO:0016342]; cell-cell adherens junction [GO:0005913]; cell-cell junction [GO:0005911]; cell junction [GO:0030054]; cell surface [GO:0009986]; cortical actin cytoskeleton [GO:0030864]; cytoplasm [GO:0005737]; fascia adherens [GO:0005916]; integral component of postsynapt…	alpha-catenin binding [GO:0045294]; beta-catenin binding [GO:0008013]; calcium ion binding [GO:0005509]; enzyme binding [GO:0019899]; gamma-catenin binding [GO:0045295]; identical protein binding [GO:0042802]; nitric-oxide synthase binding [GO:0050998]; protein-containing complex binding [GO:0044877]; protein kinase binding [GO:0019901]; protein phosphatase binding [GO:0019903]	Membrane
P55284	CADH5_MOUSE	Cadherin-5 (Vascular endothelial cadherin) (VE-cadherin) (CD antigen CD144)	Cdh5	784	30.5224	30.5224	0	8	14.8	87.902	102.53	579570000	11	adherens junction [GO:0005912]; bicellular tight junction [GO:0005923]; cell-cell adherens junction [GO:0005913]; cell-cell junction [GO:0005911]; cell junction [GO:0030054]; cell periphery [GO:0071944]; cell surface [GO:0009986]; external side of plasma membrane [GO:0009897]; integral component of membrane [GO:0016021]; plasma membrane [GO:0005886]	beta-catenin binding [GO:0008013]; calcium ion binding [GO:0005509]; ion channel binding [GO:0044325]; protein phosphatase binding [GO:0019903]; signaling receptor binding [GO:0005102]	Membrane
E9Q7P9	CDHR2_MOUSE	Cadherin-related family member 2	Cdhr2	1308	27.0031	27.0031	0	3	3.7	142.63	12.669	70902000	6	apical plasma membrane [GO:0016324]; brush border [GO:0005903]; brush border membrane [GO:0031526]; cell junction [GO:0030054]; microvillus membrane [GO:0031528]; spanning component of plasma membrane [GO:0044214]	calcium ion binding [GO:0005509]; cell adhesion molecule binding [GO:0050839]	Membrane
Q8VHF2	CDHR5_MOUSE	Cadherin-related family member 5 (Mu-protocadherin)	Cdhr5 Mucdhl Mupcdh	831	29.0861	29.0861	0	4	7.8	88.207	7.7826	346930000	6	apical plasma membrane [GO:0016324]; brush border membrane [GO:0031526]; clathrin-coated pit [GO:0005905]; microvillus membrane [GO:0031528]; spanning component of plasma membrane [GO:0044214]	beta-catenin binding [GO:0008013]; calcium ion binding [GO:0005509]; cell adhesion molecule binding [GO:0050839]	Membrane
Q3UMR5	MCU_MOUSE	Calcium uniporter protein, mitochondrial	Mcu	350	26.8334	26.8334	0	3	11.4	39.681	3.8365	44587000	3	calcium channel complex [GO:0034704]; integral component of mitochondrial inner membrane [GO:0031305]; mitochondrial inner membrane [GO:0005743]; mitochondrion [GO:0005739]; uniplex complex [GO:1990246]	calcium channel activity [GO:0005262]; identical protein binding [GO:0042802]; uniporter activity [GO:0015292]	Mitochondrion
Q6PHZ2	KCC2D_MOUSE	Calcium/calmodulin-dependent protein kinase type II subunit delta (CaM kinase II subunit delta) (CaMK-II subunit delta) (EC 2.7.11.17)	Camk2d Kiaa4163	499	28.5545	28.5545	0	3	14.4	56.369	22.267	174870000	7	axon initial segment [GO:0043194]; cytoplasm [GO:0005737]; cytosol [GO:0005829]; intercalated disc [GO:0014704]; neuromuscular junction [GO:0031594]; neuronal cell body [GO:0043025]; nucleus [GO:0005634]; perinuclear region of cytoplasm [GO:0048471]; protein-containing complex [GO:0032991]; sarcoplasmic reticulum [GO:0016529]; sarcoplasmic reticulum membrane [GO:0033017]; T-tubule [GO:0030315]	ATP binding [GO:0005524]; calmodulin binding [GO:0005516]; calmodulin-dependent protein kinase activity [GO:0004683]; identical protein binding [GO:0042802]; ion channel binding [GO:0044325]; nitric-oxide synthase binding [GO:0050998]; protein homodimerization activity [GO:0042803]; protein kinase activity [GO:0004672]; protein serine/threonine kinase activity [GO:0004674]; sodium channel inhibit…	Membrane
O08529	CAN2_MOUSE	Calpain-2 catalytic subunit (EC 3.4.22.53) (80 kDa M-calpain subunit) (CALP80) (Calcium-activated neutral proteinase 2) (CANP 2) (Calpain M-type) (Calpain-2 large subunit) (Millimolar-calpain) (M-calpain)	Capn2	700	29.0302	29.0302	0	7	15.6	79.871	173.78	250740000	10	chromatin [GO:0000785]; cytoplasm [GO:0005737]; cytosol [GO:0005829]; dendrite [GO:0030425]; endoplasmic reticulum [GO:0005783]; Golgi apparatus [GO:0005794]; lysosome [GO:0005764]; membrane raft [GO:0045121]; nucleus [GO:0005634]; perinuclear endoplasmic reticulum [GO:0097038]; plasma membrane [GO:0005886]; pseudopodium [GO:0031143]	calcium-dependent cysteine-type endopeptidase activity [GO:0004198]; calcium ion binding [GO:0005509]; cytoskeletal protein binding [GO:0008092]; peptidase activity [GO:0008233]; protein heterodimerization activity [GO:0046982]	Cytoplasm
P51125	ICAL_MOUSE	Calpastatin (Calpain inhibitor)	Cast	788	25.7236	25.7236	0	3	8.1	84.921	18.131	25851000	5	cytoplasm [GO:0005737]; cytosol [GO:0005829]; endoplasmic reticulum [GO:0005783]; membrane [GO:0016020]; nucleus [GO:0005634]	calcium-dependent cysteine-type endopeptidase inhibitor activity [GO:0010859]; protease binding [GO:0002020]
Q9DBC7	KAP0_MOUSE	cAMP-dependent protein kinase type I-alpha regulatory subunit [Cleaved into: cAMP-dependent protein kinase type I-alpha regulatory subunit, N-terminally processed]	Prkar1a	381	26.3674	26.3674	0	4	12.9	43.185	12.649	57547000	4	axoneme [GO:0005930]; cAMP-dependent protein kinase complex [GO:0005952]; cytoplasm [GO:0005737]; immunological synapse [GO:0001772]; neuromuscular junction [GO:0031594]; nucleotide-activated protein kinase complex [GO:0031588]; plasma membrane raft [GO:0044853]; protein-containing complex [GO:0032991]	cAMP binding [GO:0030552]; cAMP-dependent protein kinase inhibitor activity [GO:0004862]; cAMP-dependent protein kinase regulator activity [GO:0008603]; protein domain specific binding [GO:0019904]; protein kinase A catalytic subunit binding [GO:0034236]; ubiquitin protein ligase binding [GO:0031625]	Membrane
P12367	KAP2_MOUSE	cAMP-dependent protein kinase type II-alpha regulatory subunit	Prkar2a	401	29.4258	29.4258	0	5	23.9	45.389	62.881	363260000	9	cAMP-dependent protein kinase complex [GO:0005952]; centrosome [GO:0005813]; cytoplasm [GO:0005737]; cytosol [GO:0005829]; nucleotide-activated protein kinase complex [GO:0031588]; perinuclear region of cytoplasm [GO:0048471]; plasma membrane [GO:0005886]; plasma membrane raft [GO:0044853]; protein-containing complex [GO:0032991]; T-tubule [GO:0030315]	beta-2 adrenergic receptor binding [GO:0031698]; cAMP binding [GO:0030552]; cAMP-dependent protein kinase inhibitor activity [GO:0004862]; cAMP-dependent protein kinase regulator activity [GO:0008603]; protein domain specific binding [GO:0019904]; protein homodimerization activity [GO:0042803]; protein kinase A catalytic subunit binding [GO:0034236]; small molecule binding [GO:0036094]; ubiquitin…	Cytoplasm
Q9DBC3	CMTR1_MOUSE	Cap-specific mRNA (nucleoside-2'-O-)-methyltransferase 1 (EC 2.1.1.57) (Cap methyltransferase 1) (Cap1 2'O-ribose methyltransferase 1) (MTr1) (FtsJ methyltransferase domain-containing protein 2)	Cmtr1 Ftsjd2 Kiaa0082	837	25.5551	25.5551	0	3	4.9	95.675	3.2568	17539000	3	cytosol [GO:0005829]; nucleoplasm [GO:0005654]; nucleus [GO:0005634]	mRNA (nucleoside-2'-O-)-methyltransferase activity [GO:0004483]; nucleic acid binding [GO:0003676]	Nucleus
Q8CI85	CAH12_MOUSE	Carbonic anhydrase 12 (EC 4.2.1.1) (Carbonate dehydratase XII) (Carbonic anhydrase XII) (CA-XII)	Ca12 Car12	354	31.437	31.437	0	4	14.1	39.695	17.819	2015300000	8	integral component of membrane [GO:0016021]	carbonate dehydratase activity [GO:0004089]; zinc ion binding [GO:0008270]	Membrane
Q64444	CAH4_MOUSE	Carbonic anhydrase 4 (EC 4.2.1.1) (Carbonate dehydratase IV) (Carbonic anhydrase IV) (CA-IV)	Ca4 Car4	305	30.3708	30.3708	0	4	15.4	34.351	6.1817	566780000	8	anchored component of external side of plasma membrane [GO:0031362]; anchored component of plasma membrane [GO:0046658]; apical plasma membrane [GO:0016324]; brush border membrane [GO:0031526]; cell surface [GO:0009986]; endoplasmic reticulum-Golgi intermediate compartment [GO:0005793]; extracellular exosome [GO:0070062]; Golgi apparatus [GO:0005794]; membrane [GO:0016020]; perinuclear region of …	carbonate dehydratase activity [GO:0004089]; zinc ion binding [GO:0008270]	Membrane
Q9QZA0	CAH5B_MOUSE	Carbonic anhydrase 5B, mitochondrial (EC 4.2.1.1) (Carbonate dehydratase VB) (Carbonic anhydrase VB) (CA-VB)	Ca5b Car5b	317	28.7767	28.7767	0	3	12.9	36.622	3.0674	101020000	3	mitochondrion [GO:0005739]	carbonate dehydratase activity [GO:0004089]; zinc ion binding [GO:0008270]	Mitochondrion
Q8R1G2	CMBL_MOUSE	Carboxymethylenebutenolidase homolog (EC 3.1.-.-)	Cmbl	245	27.9161	27.9161	0	3	18.4	27.902	5.3114	192690000	7	cytosol [GO:0005829]	hydrolase activity [GO:0016787]	Cytoplasm
Q80V42	CBPM_MOUSE	Carboxypeptidase M (CPM) (EC 3.4.17.12)	Cpm	443	2.7314	30.585	27.8536	4	13.3	50.555	135.13	664430000	11	anchored component of membrane [GO:0031225]; cell surface [GO:0009986]; extracellular space [GO:0005615]; plasma membrane [GO:0005886]	metallocarboxypeptidase activity [GO:0004181]; serine-type carboxypeptidase activity [GO:0004185]; zinc ion binding [GO:0008270]	Membrane
Q60649	CLPB_MOUSE	Caseinolytic peptidase B protein homolog (EC 3.6.1.3) (Suppressor of potassium transport defect 3)	Clpb Skd3	677	28.5011	28.5011	0	3	6.5	76.003	7.726	133770000	4	mitochondrion [GO:0005739]	ATPase activity [GO:0016887]; ATP binding [GO:0005524]	Mitochondrion
P10605	CATB_MOUSE	Cathepsin B (EC 3.4.22.1) (Cathepsin B1) [Cleaved into: Cathepsin B light chain; Cathepsin B heavy chain]	Ctsb	339	25.3761	25.3761	0	3	12.7	37.279	7.2817	50626000	4	apical plasma membrane [GO:0016324]; cell surface [GO:0009986]; cytoplasm [GO:0005737]; external side of plasma membrane [GO:0009897]; extracellular region [GO:0005576]; extracellular space [GO:0005615]; intracellular membrane-bounded organelle [GO:0043231]; lysosome [GO:0005764]; melanosome [GO:0042470]; mitochondrion [GO:0005739]; nucleolus [GO:0005730]; perinuclear region of cytoplasm [GO:0048…	collagen binding [GO:0005518]; cysteine-type endopeptidase activity [GO:0004197]; cysteine-type peptidase activity [GO:0008234]; endopeptidase activity [GO:0004175]; kininogen binding [GO:0030984]; peptidase activity [GO:0008233]; peptide binding [GO:0042277]; protein-containing complex binding [GO:0044877]; protein self-association [GO:0043621]; proteoglycan binding [GO:0043394]	Lysosome
P18242	CATD_MOUSE	Cathepsin D (EC 3.4.23.5)	Ctsd	410	29.6946	29.6946	0	5	13.4	44.953	26.29	280010000	7	extracellular space [GO:0005615]; lysosome [GO:0005764]; melanosome [GO:0042470]; membrane raft [GO:0045121]; mitochondrion [GO:0005739]	aspartic-type endopeptidase activity [GO:0004190]; endopeptidase activity [GO:0004175]; hydrolase activity [GO:0016787]; peptidase activity [GO:0008233]; peptide binding [GO:0042277]	Lysosome
Q07113	MPRI_MOUSE	Cation-independent mannose-6-phosphate receptor (CI Man-6-P receptor) (CI-MPR) (M6PR) (300 kDa mannose 6-phosphate receptor) (MPR 300) (Insulin-like growth factor 2 receptor) (Insulin-like growth factor II receptor) (IGF-II receptor) (M6P/IGF2 receptor) (M6P/IGF2R) (CD antigen CD222)	Igf2r	2483	25.6868	25.6868	0	4	2.1	273.81	8.2389	48008000	5	cell surface [GO:0009986]; clathrin coat [GO:0030118]; early endosome [GO:0005769]; endocytic vesicle [GO:0030139]; endosome [GO:0005768]; extracellular space [GO:0005615]; Golgi apparatus [GO:0005794]; integral component of membrane [GO:0016021]; late endosome [GO:0005770]; lysosomal membrane [GO:0005765]; membrane [GO:0016020]; nuclear envelope lumen [GO:0005641]; nucleus [GO:0005634]; perinucl…	enzyme binding [GO:0019899]; G-protein alpha-subunit binding [GO:0001965]; G-protein coupled receptor activity [GO:0004930]; identical protein binding [GO:0042802]; insulin-like growth factor binding [GO:0005520]; insulin-like growth factor II binding [GO:0031995]; mannose binding [GO:0005537]; phosphoprotein binding [GO:0051219]; retinoic acid binding [GO:0001972]	Lysosome
P49817	CAV1_MOUSE	Caveolin-1	Cav1 Cav	178	27.8542	27.8542	0	3	21.3	20.538	4.5019	114170000	3	acrosomal membrane [GO:0002080]; apical plasma membrane [GO:0016324]; basal plasma membrane [GO:0009925]; basolateral plasma membrane [GO:0016323]; caveola [GO:0005901]; cell cortex [GO:0005938]; cell surface [GO:0009986]; cilium [GO:0005929]; cytoplasm [GO:0005737]; cytoplasmic vesicle [GO:0031410]; cytosol [GO:0005829]; endoplasmic reticulum [GO:0005783]; endosome [GO:0005768]; focal adhesion […	ATPase binding [GO:0051117]; enzyme binding [GO:0019899]; identical protein binding [GO:0042802]; inward rectifier potassium channel inhibitor activity [GO:0070320]; ion channel binding [GO:0044325]; kinase binding [GO:0019900]; nitric-oxide synthase binding [GO:0050998]; peptidase activator activity [GO:0016504]; protein binding, bridging [GO:0030674]; protein-containing complex scaffold activit…	Golgi
Q61490	CD166_MOUSE	CD166 antigen (Activated leukocyte cell adhesion molecule) (BEN) (Protein DM-GRASP) (CD antigen CD166)	Alcam	583	29.5181	29.5181	0	7	12	65.091	82.196	352790000	7	axon [GO:0030424]; dendrite [GO:0030425]; external side of plasma membrane [GO:0009897]; immunological synapse [GO:0001772]; integral component of plasma membrane [GO:0005887]; intrinsic component of plasma membrane [GO:0031226]; neuronal cell body [GO:0043025]; T cell receptor complex [GO:0042101]	identical protein binding [GO:0042802]	Membrane
Q9Z0M6	CD97_MOUSE	CD97 antigen (CD antigen CD97) [Cleaved into: CD97 antigen subunit alpha; CD97 antigen subunit beta]	Cd97	818	28.8145	28.8145	0	3	5.7	90.412	8.6085	176030000	3	integral component of membrane [GO:0016021]; plasma membrane [GO:0005886]	calcium ion binding [GO:0005509]; G-protein coupled receptor activity [GO:0004930]; transmembrane signaling receptor activity [GO:0004888]	Membrane
Q9CQB5	CISD2_MOUSE	CDGSH iron-sulfur domain-containing protein 2 (MitoNEET-related 1 protein) (Miner1) (Nervous system overexpressed protein 70)	Cisd2 Cdgsh2 Noxp70 Zcd2	135	29.1564	29.1564	0	3	26.7	15.242	86.768	225280000	4	endoplasmic reticulum [GO:0005783]; endoplasmic reticulum membrane [GO:0005789]; integral component of membrane [GO:0016021]; mitochondrial outer membrane [GO:0005741]; perinuclear region of cytoplasm [GO:0048471]; protein-containing complex [GO:0032991]	2 iron, 2 sulfur cluster binding [GO:0051537]; metal ion binding [GO:0046872]; protein homodimerization activity [GO:0042803]	ER
Q8R5M8	CADM1_MOUSE	Cell adhesion molecule 1 (Immunoglobulin superfamily member 4) (IgSF4) (Nectin-like protein 2) (NECL-2) (Spermatogenic immunoglobulin superfamily) (SgIgSF) (Synaptic cell adhesion molecule) (SynCAM) (Tumor suppressor in lung cancer 1) (TSLC-1)	Cadm1 Igsf4 Necl2 Ra175 Syncam SynCam1 Tslc1	456	29.7914	29.7914	0	4	13.8	49.788	6.436	383100000	4	axon [GO:0030424]; basolateral plasma membrane [GO:0016323]; cell body fiber [GO:0070852]; cell-cell adherens junction [GO:0005913]; cell-cell junction [GO:0005911]; dendrite [GO:0030425]; integral component of plasma membrane [GO:0005887]; neuron projection [GO:0043005]; plasma membrane [GO:0005886]; postsynaptic density [GO:0014069]; synapse [GO:0045202]; synaptic vesicle [GO:0008021]; varicosi…	cell adhesion molecule binding [GO:0050839]; PDZ domain binding [GO:0030165]; protein homodimerization activity [GO:0042803]; signaling receptor binding [GO:0005102]	Membrane
Q8R464	CADM4_MOUSE	Cell adhesion molecule 4 (Immunoglobulin superfamily member 4C) (IgSF4C) (Nectin-like protein 4) (NECL-4) (TSLC1-like protein 2)	Cadm4 Igsf4c Necl4 Tsll2	388	29.5303	29.5303	0	4	21.9	42.723	44.159	266150000	7	cell-cell adherens junction [GO:0005913]; integral component of plasma membrane [GO:0005887]	cell adhesion molecule binding [GO:0050839]; protein homodimerization activity [GO:0042803]; signaling receptor binding [GO:0005102]	Membrane
Q6A068	CDC5L_MOUSE	Cell division cycle 5-like protein (Cdc5-like protein)	Cdc5l Kiaa0432	802	26.4861	26.4861	0	5	8.7	92.188	10.737	32358000	5	catalytic step 2 spliceosome [GO:0071013]; cytoplasm [GO:0005737]; nuclear speck [GO:0016607]; nucleoplasm [GO:0005654]; nucleus [GO:0005634]; perinuclear region of cytoplasm [GO:0048471]; protein-DNA complex [GO:0032993]; Prp19 complex [GO:0000974]; U2-type catalytic step 2 spliceosome [GO:0071007]	leucine zipper domain binding [GO:0043522]; protein kinase binding [GO:0019901]; protein phosphatase 1 binding [GO:0008157]; RNA binding [GO:0003723]; RNA polymerase II regulatory region sequence-specific DNA binding [GO:0000977]; RNA polymerase II transcription factor activity, sequence-specific DNA binding [GO:0000981]; sequence-specific DNA binding [GO:0043565]; transcriptional activator activ…	Nucleus
Q8R2Y2	MUC18_MOUSE	Cell surface glycoprotein MUC18 (Gicerin) (Melanoma cell adhesion molecule) (Melanoma-associated antigen MUC18) (CD antigen CD146)	Mcam Muc18	648	28.7626	28.7626	0	4	8.8	71.545	11.849	173960000	5	external side of plasma membrane [GO:0009897]; extracellular space [GO:0005615]; integral component of membrane [GO:0016021]; nucleus [GO:0005634]; plasma membrane [GO:0005886]		Membrane
Q922Q9	CHID1_MOUSE	Chitinase domain-containing protein 1	Chid1	393	28.0234	28.0234	0	4	13.5	44.905	6.1782	83641000	5	extracellular region [GO:0005576]; extracellular space [GO:0005615]; late endosome [GO:0005770]; lysosome [GO:0005764]; trans-Golgi network [GO:0005802]	chitinase activity [GO:0004568]; chitin binding [GO:0008061]; oligosaccharide binding [GO:0070492]	Secreted
O35744	CHIL3_MOUSE	Chitinase-like protein 3 (EC 3.2.1.52) (Beta-N-acetylhexosaminidase Ym1) (Chitinase-3-like protein 3) (ECF-L) (Eosinophil chemotactic cytokine) (Secreted protein Ym1)	Chil3 Chi3l3 Ym1	398	28.4968	28.4968	0	4	14.3	44.458	5.4859	106110000	4	cytoplasm [GO:0005737]; cytoplasmic vesicle [GO:0031410]; extracellular region [GO:0005576]; nuclear envelope [GO:0005635]; rough endoplasmic reticulum lumen [GO:0048237]	beta-N-acetylhexosaminidase activity [GO:0004563]; carbohydrate binding [GO:0030246]; chitin binding [GO:0008061]; N-acetyl-beta-D-galactosaminidase activity [GO:0102148]	Secreted
Q9WUB7	CLCKA_MOUSE	Chloride channel protein ClC-Ka (Chloride channel Ka) (ClC-K1)	Clcnka Clcnk1	687	28.0125	28.0125	0	1	5.7	75.684	6.7097	132150000	7	apical plasma membrane [GO:0016324]; basolateral plasma membrane [GO:0016323]; chloride channel complex [GO:0034707]; endoplasmic reticulum [GO:0005783]; integral component of plasma membrane [GO:0005887]	chloride channel activity [GO:0005254]; metal ion binding [GO:0046872]; voltage-gated chloride channel activity [GO:0005247]; voltage-gated ion channel activity [GO:0005244]	Membrane
Q8BXK9	CLIC5_MOUSE	Chloride intracellular channel protein 5	Clic5	251	26.5255	26.5255	0	3	14.7	28.287	5.1636	108040000	5	actin cytoskeleton [GO:0015629]; chloride channel complex [GO:0034707]; cytoplasm [GO:0005737]; Golgi apparatus [GO:0005794]; microtubule organizing center [GO:0005815]; stereocilium [GO:0032420]; stereocilium bundle [GO:0032421]	chloride channel activity [GO:0005254]; voltage-gated ion channel activity [GO:0005244]	Golgi
Q8VHY0	CSPG4_MOUSE	Chondroitin sulfate proteoglycan 4 (Chondroitin sulfate proteoglycan NG2) (Proteoglycan AN2)	Cspg4 An2 Kiaa4232 Ng2	2327	29.5079	29.5079	0	15	9.3	252.31	94.39	397140000	14	apical plasma membrane [GO:0016324]; cell projection [GO:0042995]; cell surface [GO:0009986]; integral component of membrane [GO:0016021]; intracellular [GO:0005622]; lamellipodium membrane [GO:0031258]; plasma membrane [GO:0005886]	collagen binding [GO:0005518]; protein kinase binding [GO:0019901]	Membrane
Q6AW69	CGNL1_MOUSE	Cingulin-like protein 1 (Junction-associated coiled-coil protein)	Cgnl1 Jacop Kiaa1749	1298	1.1193	27.7199	26.6006	8	7.9	148.23	21.003	220600000	10	actin cytoskeleton [GO:0015629]; apical junction complex [GO:0043296]; bicellular tight junction [GO:0005923]; myosin complex [GO:0016459]	motor activity [GO:0003774]	Membrane
Q06890	CLUS_MOUSE	Clusterin (Apolipoprotein J) (Apo-J) (Clustrin) (Sulfated glycoprotein 2) (SGP-2) [Cleaved into: Clusterin beta chain; Clusterin alpha chain]	Clu Apoj Msgp-2	448	31.3644	31.3644	0	5	15.2	51.655	42.537	1316700000	8	aggresome [GO:0016235]; apical dendrite [GO:0097440]; cell periphery [GO:0071944]; cell surface [GO:0009986]; chromaffin granule [GO:0042583]; cytoplasm [GO:0005737]; cytoskeleton [GO:0005856]; cytosol [GO:0005829]; endoplasmic reticulum [GO:0005783]; extracellular space [GO:0005615]; growth cone [GO:0030426]; mitochondrial membrane [GO:0031966]; mitochondrion [GO:0005739]; neurofibrillary tangle…	amyloid-beta binding [GO:0001540]; low-density lipoprotein particle receptor binding [GO:0050750]; misfolded protein binding [GO:0051787]; protein-containing complex binding [GO:0044877]; protein N-terminus binding [GO:0047485]; tau protein binding [GO:0048156]; ubiquitin protein ligase binding [GO:0031625]	Secreted
Q9QZE5	COPG1_MOUSE	Coatomer subunit gamma-1 (Gamma-1-coat protein) (Gamma-1-COP)	Copg1 Copg	874	29.2138	29.2138	0	3	7.1	97.512	5.9989	475290000	6	COPI vesicle coat [GO:0030126]; cytosol [GO:0005829]; Golgi apparatus [GO:0005794]; Golgi membrane [GO:0000139]	structural molecule activity [GO:0005198]	Cytoplasm
Q9QXK3	COPG2_MOUSE	Coatomer subunit gamma-2 (Gamma-2-coat protein) (Gamma-2-COP)	Copg2	871	27.9064	27.9064	0	4	7.6	97.679	8.6647	111640000	6	COPI vesicle coat [GO:0030126]; cytosol [GO:0005829]; Golgi membrane [GO:0000139]	structural molecule activity [GO:0005198]	Cytoplasm
Q9D024	CCD47_MOUSE	Coiled-coil domain-containing protein 47 (Adipocyte-specific protein 4)	Ccdc47 Asp4	483	28.0863	28.0863	0	4	9.3	55.843	7.308	150350000	5	endoplasmic reticulum [GO:0005783]; integral component of membrane [GO:0016021]; rough endoplasmic reticulum [GO:0005791]	calcium ion binding [GO:0005509]	Membrane
Q3URS9	CCD51_MOUSE	Coiled-coil domain-containing protein 51	Ccdc51	406	27.3631	27.3631	0	4	13.5	45.132	4.9784	54343000	4	integral component of membrane [GO:0016021]; mitochondrion [GO:0005739]		Membrane
Q8C3X2	CC90B_MOUSE	Coiled-coil domain-containing protein 90B, mitochondrial	Ccdc90b	256	28.0893	28.0893	0	4	18.8	29.596	21.623	83421000	4	integral component of membrane [GO:0016021]; mitochondrial membrane [GO:0031966]; mitochondrion [GO:0005739]		Mitochondrion
Q91W50	CSDE1_MOUSE	Cold shock domain-containing protein E1	Csde1 D3Jfr1	798	27.7311	27.7311	0	5	7.8	88.79	16.062	108840000	5	CRD-mediated mRNA stability complex [GO:0070937]; cytosol [GO:0005829]; Golgi apparatus [GO:0005794]; mitochondrial inner membrane [GO:0005743]; plasma membrane [GO:0005886]	DNA binding [GO:0003677]; RNA binding [GO:0003723]	Cytoplasm
Q60847	COCA1_MOUSE	Collagen alpha-1(XII) chain	Col12a1	3120	29.4402	29.4402	0	10	6.1	340.21	59.373	247160000	12	collagen type XII trimer [GO:0005595]; extracellular matrix [GO:0031012]; extracellular space [GO:0005615]		Secreted
Q80X19	COEA1_MOUSE	Collagen alpha-1(XIV) chain	Col14a1	1797	3.3518	31.764	28.4122	22	15.9	193.01	79.46	1572000000	41	collagen trimer [GO:0005581]; extracellular space [GO:0005615]; interstitial matrix [GO:0005614]		Secreted
O35206	COFA1_MOUSE	Collagen alpha-1(XV) chain [Cleaved into: Restin (Endostatin-XV)]	Col15a1	1367	31.5	31.5	0	8	8.4	140.47	133.22	1065200000	17	basement membrane [GO:0005604]; collagen trimer [GO:0005581]; extracellular space [GO:0005615]		Secreted
P39061	COIA1_MOUSE	Collagen alpha-1(XVIII) chain [Cleaved into: Endostatin; Non-collagenous domain 1 (NC1)]	Col18a1	1774	4.7867	33.1495	28.3628	11	8.8	182.17	97.371	3647300000	25	basement membrane [GO:0005604]; collagen trimer [GO:0005581]; extracellular space [GO:0005615]	metal ion binding [GO:0046872]	Secreted
Q01149	CO1A2_MOUSE	Collagen alpha-2(I) chain (Alpha-2 type I collagen)	Col1a2 Cola2	1372	28.9047	28.9047	0	4	3.9	129.56	17.247	622640000	5	collagen trimer [GO:0005581]; collagen type I trimer [GO:0005584]; endoplasmic reticulum [GO:0005783]; extracellular matrix [GO:0031012]; extracellular space [GO:0005615]	extracellular matrix structural constituent [GO:0005201]; identical protein binding [GO:0042802]; metal ion binding [GO:0046872]; platelet-derived growth factor binding [GO:0048407]; protease binding [GO:0002020]; protein binding, bridging [GO:0030674]; SMAD binding [GO:0046332]	Secreted
Q02788	CO6A2_MOUSE	Collagen alpha-2(VI) chain	Col6a2	1034	27.6954	27.6954	0	4	6.3	110.33	17.867	112410000	6	collagen trimer [GO:0005581]; extracellular matrix [GO:0031012]; extracellular region [GO:0005576]; extracellular space [GO:0005615]; protein-containing complex [GO:0032991]; sarcolemma [GO:0042383]		Secreted
P01029	CO4B_MOUSE	Complement C4-B [Cleaved into: Complement C4 beta chain; Complement C4 alpha chain; C4a anaphylatoxin; Complement C4 gamma chain]	C4b C4	1738	28.9367	28.9367	0	4	3.9	192.91	7.9974	137690000	5	axon [GO:0030424]; cell junction [GO:0030054]; dendrite [GO:0030425]; extracellular region [GO:0005576]; extracellular space [GO:0005615]; neuronal cell body [GO:0043025]; other organism cell [GO:0044216]; synapse [GO:0045202]	carbohydrate binding [GO:0030246]; complement binding [GO:0001848]; complement component C1q binding [GO:0001849]; endopeptidase inhibitor activity [GO:0004866]	Secreted
P06909	CFAH_MOUSE	Complement factor H (Protein beta-1-H)	Cfh Hf1	1234	32.1479	32.1479	0	4	3.9	139.14	16.2	1881300000	13	cytoplasm [GO:0005737]; extracellular space [GO:0005615]; nucleus [GO:0005634]; plasma membrane [GO:0005886]	complement component C3b binding [GO:0001851]; heparan sulfate proteoglycan binding [GO:0043395]; heparin binding [GO:0008201]	Secreted
Q921L5	COG2_MOUSE	Conserved oligomeric Golgi complex subunit 2 (COG complex subunit 2) (Component of oligomeric Golgi complex 2) (Low density lipoprotein receptor defect C-complementing protein)	Cog2 Ldlc	731	26.4095	26.4095	0	3	7.1	82.039	5.3695	20569000	3	cytosol [GO:0005829]; Golgi membrane [GO:0000139]; Golgi stack [GO:0005795]; Golgi transport complex [GO:0017119]	protein-containing complex binding [GO:0044877]; protein transporter activity [GO:0008565]	Golgi
Q8C166	CPNE1_MOUSE	Copine-1 (Copine I)	Cpne1	536	27.4898	27.4898	0	4	9.1	58.886	5.3206	75102000	5	cytoplasm [GO:0005737]; cytosol [GO:0005829]; membrane [GO:0016020]; nuclear membrane [GO:0031965]; nucleoplasm [GO:0005654]; nucleus [GO:0005634]; plasma membrane [GO:0005886]	calcium ion binding [GO:0005509]; endopeptidase activity [GO:0004175]; NF-kappaB binding [GO:0051059]; phosphatidylserine binding [GO:0001786]; protein homodimerization activity [GO:0042803]	Nucleus
P51661	DHI2_MOUSE	Corticosteroid 11-beta-dehydrogenase isozyme 2 (EC 1.1.1.-) (11-beta-hydroxysteroid dehydrogenase type 2) (11-DH2) (11-beta-HSD2) (NAD-dependent 11-beta-hydroxysteroid dehydrogenase)	Hsd11b2 Hsd11k	386	29.8072	29.8072	0	3	11.1	42.186	16.858	412360000	4	cytoplasm [GO:0005737]; endoplasmic reticulum [GO:0005783]; intracellular membrane-bounded organelle [GO:0043231]	11-beta-hydroxysteroid dehydrogenase [NAD(P)] activity [GO:0003845]; NAD binding [GO:0051287]; steroid binding [GO:0005496]	Membrane
P70303	PYRG2_MOUSE	CTP synthase 2 (EC 6.3.4.2) (CTP synthetase 2) (CTPsH) (UTP--ammonia ligase 2)	Ctps2	586	26.8716	26.8716	0	4	8	65.514	11.81	64333000	4	mitochondrion [GO:0005739]	ATP binding [GO:0005524]; CTP synthase activity [GO:0003883]
Q64449	MRC2_MOUSE	C-type mannose receptor 2 (Lectin lambda) (Macrophage mannose receptor 2) (CD antigen CD280)	Mrc2 Kiaa0709	1479	27.4377	27.4377	0	3	3.4	167.07	11.086	51675000	3	cell surface [GO:0009986]; integral component of plasma membrane [GO:0005887]; plasma membrane [GO:0005886]	carbohydrate binding [GO:0030246]; collagen binding [GO:0005518]; transmembrane signaling receptor activity [GO:0004888]	Membrane
Q9WTX6	CUL1_MOUSE	Cullin-1 (CUL-1)	Cul1	776	26.9914	26.9914	0	4	6.7	89.69	5.9572	52860000	5	cullin-RING ubiquitin ligase complex [GO:0031461]; nucleoplasm [GO:0005654]; Parkin-FBXW7-Cul1 ubiquitin ligase complex [GO:1990452]; SCF ubiquitin ligase complex [GO:0019005]	ubiquitin protein ligase binding [GO:0031625]; ubiquitin-protein transferase activity [GO:0004842]
Q9D5V5	CUL5_MOUSE	Cullin-5 (CUL-5)	Cul5	780	27.8129	27.8129	0	4	5	90.973	4.3136	77296000	4	Cul4-RING E3 ubiquitin ligase complex [GO:0080008]; Cul5-RING ubiquitin ligase complex [GO:0031466]; cytoplasm [GO:0005737]; nucleus [GO:0005634]; plasma membrane [GO:0005886]	protein heterodimerization activity [GO:0046982]; ubiquitin protein ligase binding [GO:0031625]
Q99KY4	GAK_MOUSE	Cyclin-G-associated kinase (EC 2.7.11.1)	Gak	1305	27.5428	27.5428	0	5	4.4	143.64	10.252	103130000	5	cytosol [GO:0005829]; focal adhesion [GO:0005925]; Golgi apparatus [GO:0005794]; intracellular membrane-bounded organelle [GO:0043231]; perinuclear region of cytoplasm [GO:0048471]; vesicle [GO:0031982]	ATP binding [GO:0005524]; cyclin binding [GO:0030332]; protein serine/threonine kinase activity [GO:0004674]	Cytoplasm
Q9Z1J3	NFS1_MOUSE	Cysteine desulfurase, mitochondrial (m-Nfs1) (EC 2.8.1.7)	Nfs1 Nifs	459	29.4921	29.4921	0	6	20.5	50.569	35.185	330360000	8	cytosol [GO:0005829]; mitochondrial matrix [GO:0005759]; mitochondrion [GO:0005739]; nucleoplasm [GO:0005654]; nucleus [GO:0005634]	cysteine desulfurase activity [GO:0031071]; iron-sulfur cluster binding [GO:0051536]; metal ion binding [GO:0046872]; protein homodimerization activity [GO:0042803]; pyridoxal phosphate binding [GO:0030170]	Mitochondrion
Q8BGE6	ATG4B_MOUSE	Cysteine protease ATG4B (EC 3.4.22.-) (AUT-like 1 cysteine endopeptidase) (Autophagin-1) (Autophagy-related cysteine endopeptidase 1) (Autophagy-related protein 4 homolog B)	Atg4b Apg4b Autl1 Kiaa0943	393	26.1184	26.1184	0	3	12	44.375	4.8525	36438000	4	cytoplasm [GO:0005737]; cytosol [GO:0005829]	cysteine-type endopeptidase activity [GO:0004197]; cysteine-type peptidase activity [GO:0008234]; endopeptidase activity [GO:0004175]; peptidase activity [GO:0008233]	Cytoplasm
Q9CQX2	CYB5B_MOUSE	Cytochrome b5 type B (Cytochrome b5 outer mitochondrial membrane isoform)	Cyb5b Cyb5m	146	29.0846	29.0846	0	3	40.4	16.318	86.683	415430000	7	integral component of membrane [GO:0016021]; intracellular membrane-bounded organelle [GO:0043231]; mitochondrial inner membrane [GO:0005743]; mitochondrial outer membrane [GO:0005741]; mitochondrion [GO:0005739]	enzyme activator activity [GO:0008047]; heme binding [GO:0020037]; metal ion binding [GO:0046872]	Mitochondrion
Q9D855	QCR7_MOUSE	Cytochrome b-c1 complex subunit 7 (Complex III subunit 7) (Complex III subunit VII) (Ubiquinol-cytochrome c reductase complex 14 kDa protein)	Uqcrb	111	29.1986	29.1986	0	4	32.4	13.527	6.0983	476910000	4	mitochondrial inner membrane [GO:0005743]; mitochondrial respiratory chain complex III [GO:0005750]; mitochondrion [GO:0005739]		Mitochondrion
Q8BJ03	COX15_MOUSE	Cytochrome c oxidase assembly protein COX15 homolog	Cox15	413	28.6288	28.6288	0	3	8.7	45.852	8.0934	211970000	4	cytochrome complex [GO:0070069]; integral component of membrane [GO:0016021]; mitochondrial inner membrane [GO:0005743]; mitochondrion [GO:0005739]; nucleus [GO:0005634]	cytochrome-c oxidase activity [GO:0004129]; oxidoreductase activity, acting on the CH-CH group of donors [GO:0016627]	Mitochondrion
P00405	COX2_MOUSE	Cytochrome c oxidase subunit 2 (Cytochrome c oxidase polypeptide II)	Mtco2 COII COX2 mt-Co2	227	1.7195	36.5346	34.8151	4	24.7	25.976	315.13	19900000000	79	integral component of membrane [GO:0016021]; mitochondrial inner membrane [GO:0005743]; mitochondrial respiratory chain complex IV [GO:0005751]; mitochondrion [GO:0005739]; respiratory chain complex IV [GO:0045277]	copper ion binding [GO:0005507]; cytochrome-c oxidase activity [GO:0004129]	Mitochondrion
P12787	COX5A_MOUSE	Cytochrome c oxidase subunit 5A, mitochondrial (Cytochrome c oxidase polypeptide Va)	Cox5a	146	1.9506	35.1832	33.2326	5	28.1	16.101	143.46	9569900000	41	mitochondrial inner membrane [GO:0005743]; mitochondrial respiratory chain complex IV [GO:0005751]; mitochondrion [GO:0005739]; myelin sheath [GO:0043209]	cytochrome-c oxidase activity [GO:0004129]; metal ion binding [GO:0046872]	Mitochondrion
P62897	CYC_MOUSE	Cytochrome c, somatic	Cycs	105	1.0506	34.5381	33.4875	8	46.7	11.605	116.43	9861300000	43	cytosol [GO:0005829]; mitochondrial intermembrane space [GO:0005758]; mitochondrion [GO:0005739]; myelin sheath [GO:0043209]; nucleus [GO:0005634]; respiratory chain [GO:0070469]	electron transporter, transferring electrons from CoQH2-cytochrome c reductase complex and cytochrome c oxidase complex activity [GO:0045155]; enzyme binding [GO:0019899]; heme binding [GO:0020037]; metal ion binding [GO:0046872]	Mitochondrion
P53702	CCHL_MOUSE	Cytochrome c-type heme lyase (CCHL) (EC 4.4.1.17) (Holocytochrome c-type synthase)	Hccs Cchl	272	26.8241	26.8241	0	3	10.3	30.977	4.7155	86913000	4	mitochondrial inner membrane [GO:0005743]; mitochondrion [GO:0005739]	holocytochrome-c synthase activity [GO:0004408]; metal ion binding [GO:0046872]	Mitochondrion
P15392	CP2A4_MOUSE	Cytochrome P450 2A4 (EC 1.14.14.1) (CYPIIA4) (Cytochrome P450-15-alpha) (Cytochrome P450-IIA3.1) (Testosterone 15-alpha-hydroxylase)	Cyp2a4 Cyp2a-4	494	29.5434	29.5434	0	3	26.7	56.781	3.7775	220480000	4	cytoplasmic microtubule [GO:0005881]; endoplasmic reticulum membrane [GO:0005789]; organelle membrane [GO:0031090]	arachidonic acid epoxygenase activity [GO:0008392]; aromatase activity [GO:0070330]; coumarin 7-hydroxylase activity [GO:0008389]; enzyme binding [GO:0019899]; heme binding [GO:0020037]; iron ion binding [GO:0005506]; steroid hydroxylase activity [GO:0008395]	ER
A2AGT5	CKAP5_MOUSE	Cytoskeleton-associated protein 5	Ckap5	2032	26.0706	26.0706	0	4	2.8	225.63	4.0501	42267000	4	centrosome [GO:0005813]; condensed chromosome kinetochore [GO:0000777]; cytoplasm [GO:0005737]; kinetochore [GO:0000776]; nucleolus [GO:0005730]; plasma membrane [GO:0005886]; protein-containing complex [GO:0032991]; spindle pole [GO:0000922]	microtubule binding [GO:0008017]; microtubule plus-end binding [GO:0051010]; ribonucleoprotein complex binding [GO:0043021]	Cytoplasm
Q9D020	5NT3A_MOUSE	Cytosolic 5'-nucleotidase 3A (EC 3.1.3.5) (7-methylguanosine phosphate-specific 5'-nucleotidase) (7-methylguanosine nucleotidase) (EC 3.1.3.91) (Cytosolic 5'-nucleotidase 3) (Cytosolic 5'-nucleotidase III) (cN-III) (Lupin) (Pyrimidine 5'-nucleotidase 1) (P5'N-1) (P5N-1) (PN-I)	Nt5c3a Nt5c3	331	28.2166	28.2166	0	5	16.6	37.252	7.32	139170000	5	cytoplasm [GO:0005737]; endoplasmic reticulum [GO:0005783]; mitochondrion [GO:0005739]	5'-nucleotidase activity [GO:0008253]; magnesium ion binding [GO:0000287]; nucleotide binding [GO:0000166]; transferase activity [GO:0016740]	Cytoplasm
Q91V12	BACH_MOUSE	Cytosolic acyl coenzyme A thioester hydrolase (EC 3.1.2.2) (Acyl-CoA thioesterase 7) (Brain acyl-CoA hydrolase) (BACH) (CTE-IIa) (CTE-II) (Long chain acyl-CoA thioester hydrolase)	Acot7 Bach	381	28.5386	28.5386	0	3	11	42.536	6.1993	128460000	4	cell body [GO:0044297]; cytosol [GO:0005829]; neuron projection [GO:0043005]; nucleoplasm [GO:0005654]	acyl-CoA hydrolase activity [GO:0047617]; carboxylic ester hydrolase activity [GO:0052689]; fatty-acyl-CoA binding [GO:0000062]; identical protein binding [GO:0042802]; long-chain fatty acyl-CoA binding [GO:0036042]; myristoyl-CoA hydrolase activity [GO:0102991]; palmitoyl-CoA hydrolase activity [GO:0016290]; protein homodimerization activity [GO:0042803]	SUBCELLULAR LOCATION: Isoform A: Cytoplasm.; SUBCELLULAR LOCATION: Isoform D: Cytoplasm.
Q7TMW6	NARFL_MOUSE	Cytosolic Fe-S cluster assembly factor NARFL (Iron-only hydrogenase-like protein 1) (IOP1) (Nuclear prelamin A recognition factor-like protein)	Narfl	476	26.7633	26.7633	0	4	17.2	53.107	12.18	60664000	3	CIA complex [GO:0097361]	4 iron, 4 sulfur cluster binding [GO:0051539]; iron-sulfur cluster binding [GO:0051536]; metal ion binding [GO:0046872]; NADH dehydrogenase activity [GO:0003954]
Q61753	SERA_MOUSE	D-3-phosphoglycerate dehydrogenase (3-PGDH) (EC 1.1.1.95) (A10)	Phgdh	533	27.307	27.307	0	3	7.5	56.585	4.7468	123510000	4	myelin sheath [GO:0043209]	NAD binding [GO:0051287]; phosphoglycerate dehydrogenase activity [GO:0004617]
Q8K3H0	DP13A_MOUSE	DCC-interacting protein 13-alpha (Dip13-alpha) (Adapter protein containing PH domain, PTB domain and leucine zipper motif 1)	Appl1 Dip13a Kiaa1428	707	26.6168	26.6168	0	6	12	79.327	7.7725	56435000	6	cytosol [GO:0005829]; early endosome [GO:0005769]; early endosome membrane [GO:0031901]; endosome membrane [GO:0010008]; nucleus [GO:0005634]; NuRD complex [GO:0016581]; vesicle membrane [GO:0012506]	identical protein binding [GO:0042802]; protein kinase B binding [GO:0043422]	SUBCELLULAR LOCATION: Early endosome membrane {ECO:0000269|PubMed:21849472}; Peripheral membrane protein {ECO:0000250|UniProtKB:Q9UKG1}. Nucleus {ECO:0000250|UniProtKB:Q9UKG1}. Note=Early endosomal membrane-bound and nuclear. Translocated into the nucleus upon release from endosomal membranes following internalization of EGF (By similarity). {ECO:0000250|UniProtKB:Q9UKG1}.
Q91VU6	DCA11_MOUSE	DDB1- and CUL4-associated factor 11 (WD repeat-containing protein 23)	Dcaf11 D14Ucla1 Wdr23	549	26.3163	26.3163	0	3	7.8	61.991	4.3983	15353000	3	Cul4-RING E3 ubiquitin ligase complex [GO:0080008]; nucleoplasm [GO:0005654]
P28654	PGS2_MOUSE	Decorin (Bone proteoglycan II) (PG-S2) (PG40)	Dcn	354	30.1195	30.1195	0	4	12.1	39.809	10.948	293400000	7	collagen type VI trimer [GO:0005589]; cytoplasm [GO:0005737]; extracellular matrix [GO:0031012]; extracellular space [GO:0005615]	collagen binding [GO:0005518]; extracellular matrix binding [GO:0050840]; glycosaminoglycan binding [GO:0005539]; protein kinase inhibitor activity [GO:0004860]; protein N-terminus binding [GO:0047485]	Secreted
Q8C147	DOCK8_MOUSE	Dedicator of cytokinesis protein 8	Dock8	2100	25.9838	25.9838	0	3	2.1	238.98	9.5891	31371000	3	cell leading edge [GO:0031252]; cytoplasm [GO:0005737]; lamellipodium membrane [GO:0031258]; leading edge membrane [GO:0031256]	guanyl-nucleotide exchange factor activity [GO:0005085]	Cytoplasm
Q8BIK4	DOCK9_MOUSE	Dedicator of cytokinesis protein 9 (Cdc42 guanine nucleotide exchange factor zizimin-1) (Zizimin-1)	Dock9 D14Wsu89e Kiaa1058 Ziz1	2055	27.2333	27.2333	0	4	3	235.31	10.418	57517000	4	endomembrane system [GO:0012505]; intracellular [GO:0005622]; membrane [GO:0016020]	guanyl-nucleotide exchange factor activity [GO:0005085]; Rho GTPase binding [GO:0017048]; Rho guanyl-nucleotide exchange factor activity [GO:0005089]	SUBCELLULAR LOCATION: Endomembrane system {ECO:0000305}. Note=Associated with membranes. {ECO:0000305}.
Q99LB2	DHRS4_MOUSE	Dehydrogenase/reductase SDR family member 4 (EC 1.1.1.184) (NADPH-dependent carbonyl reductase/NADP-retinol dehydrogenase) (CR) (PHCR) (NADPH-dependent retinol dehydrogenase/reductase) (NDRD) (mouNRDR) (Peroxisomal short-chain alcohol dehydrogenase) (PSCD)	Dhrs4 D14Ucla2	279	31.9755	31.9755	0	5	19.4	29.884	11.91	2434900000	11	mitochondrion [GO:0005739]; nucleus [GO:0005634]; peroxisomal membrane [GO:0005778]; peroxisome [GO:0005777]	3-keto sterol reductase activity [GO:0000253]; alcohol dehydrogenase [NAD(P)+] activity [GO:0018455]; carbonyl reductase (NADPH) activity [GO:0004090]; oxidoreductase activity, acting on NAD(P)H, quinone or similar compound as acceptor [GO:0016655]; retinal dehydrogenase activity [GO:0001758]; signaling receptor binding [GO:0005102]	SUBCELLULAR LOCATION: Peroxisome {ECO:0000250}.
Q99J47	DRS7B_MOUSE	Dehydrogenase/reductase SDR family member 7B (EC 1.1.-.-) (Short-chain dehydrogenase/reductase family 32C member 1)	Dhrs7b Sdr32c1	323	27.5384	27.5384	0	3	12.1	34.986	7.523	98930000	4	endoplasmic reticulum membrane [GO:0005789]; integral component of membrane [GO:0016021]	acylglycerone-phosphate reductase activity [GO:0000140]	ER
Q8BVI4	DHPR_MOUSE	Dihydropteridine reductase (EC 1.5.1.34) (HDHPR) (Quinoid dihydropteridine reductase)	Qdpr Dhpr	241	31.2532	31.2532	0	5	26.6	25.57	38.538	879470000	9	cytoplasm [GO:0005737]; cytosol [GO:0005829]; mitochondrion [GO:0005739]; neuron projection [GO:0043005]	6,7-dihydropteridine reductase activity [GO:0004155]; NADH binding [GO:0070404]; NADPH binding [GO:0070402]; protein homodimerization activity [GO:0042803]
P31428	DPEP1_MOUSE	Dipeptidase 1 (EC 3.4.13.19) (Membrane-bound dipeptidase 1) (MBD-1) (Microsomal dipeptidase) (Renal dipeptidase)	Dpep1 Mbd1 Rdp	410	3.2307	34.3825	31.1518	10	31.2	45.722	108.51	7535300000	47	anchored component of membrane [GO:0031225]; apical part of cell [GO:0045177]; apical plasma membrane [GO:0016324]; cell junction [GO:0030054]; extracellular space [GO:0005615]; microvillus membrane [GO:0031528]; nucleus [GO:0005634]; plasma membrane [GO:0005886]	cysteine-type endopeptidase inhibitor activity involved in apoptotic process [GO:0043027]; dipeptidase activity [GO:0016805]; dipeptidyl-peptidase activity [GO:0008239]; GPI anchor binding [GO:0034235]; metallodipeptidase activity [GO:0070573]; modified amino acid binding [GO:0072341]; zinc ion binding [GO:0008270]	Membrane
P28843	DPP4_MOUSE	Dipeptidyl peptidase 4 (EC 3.4.14.5) (Dipeptidyl peptidase IV) (DPP IV) (T-cell activation antigen CD26) (Thymocyte-activating molecule) (THAM) (CD antigen CD26) [Cleaved into: Dipeptidyl peptidase 4 membrane form (Dipeptidyl peptidase IV membrane form); Dipeptidyl peptidase 4 soluble form (Dipeptidyl peptidase IV soluble form)]	Dpp4 Cd26	760	28.2996	28.2996	0	3	7.4	87.436	3.2671	90867000	3	apical plasma membrane [GO:0016324]; cell surface [GO:0009986]; endocytic vesicle [GO:0030139]; endoplasmic reticulum [GO:0005783]; extracellular region [GO:0005576]; Golgi apparatus [GO:0005794]; integral component of membrane [GO:0016021]; intercellular canaliculus [GO:0046581]; invadopodium membrane [GO:0071438]; lamellipodium [GO:0030027]; lamellipodium membrane [GO:0031258]; membrane raft [G…	collagen binding [GO:0005518]; dipeptidyl-peptidase activity [GO:0008239]; identical protein binding [GO:0042802]; peptide binding [GO:0042277]; protease binding [GO:0002020]; protein homodimerization activity [GO:0042803]; serine-type endopeptidase activity [GO:0004252]; serine-type peptidase activity [GO:0008236]; signaling receptor binding [GO:0005102]; virus receptor activity [GO:0001618]	SUBCELLULAR LOCATION: Dipeptidyl peptidase 4 soluble form: Secreted. Note=Detected in the serum and the seminal fluid. {ECO:0000250}.; SUBCELLULAR LOCATION: Cell membrane; Single-pass type II membrane protein. Apical cell membrane {ECO:0000250}; Single-pass type II membrane protein {ECO:0000250}. Cell projection, invadopodium membrane {ECO:0000250}; Single-pass type II membrane protein {ECO:00002…
O35598	ADA10_MOUSE	Disintegrin and metalloproteinase domain-containing protein 10 (ADAM 10) (EC 3.4.24.81) (Kuzbanian protein homolog) (Mammalian disintegrin-metalloprotease) (CD antigen CD156c)	Adam10 Kuz Madm	749	29.6364	29.6364	0	4	7.5	83.967	39.344	332870000	8	cell surface [GO:0009986]; cytoplasm [GO:0005737]; dendritic spine [GO:0043197]; extracellular space [GO:0005615]; Golgi apparatus [GO:0005794]; Golgi-associated vesicle [GO:0005798]; Golgi membrane [GO:0000139]; integral component of membrane [GO:0016021]; membrane [GO:0016020]; nucleus [GO:0005634]; perinuclear endoplasmic reticulum [GO:0097038]; plasma membrane [GO:0005886]; postsynaptic densi…	endopeptidase activity [GO:0004175]; metal ion binding [GO:0046872]; metalloendopeptidase activity [GO:0004222]; metallopeptidase activity [GO:0008237]; protein homodimerization activity [GO:0042803]; protein kinase binding [GO:0019901]; SH2 domain binding [GO:0042169]; SH3 domain binding [GO:0017124]	Membrane
Q811D0	DLG1_MOUSE	Disks large homolog 1 (Embryo-dlg/synapse-associated protein 97) (E-dlg/SAP97) (Synapse-associated protein 97) (SAP-97) (SAP97)	Dlg1 Dlgh1	905	28.8144	28.8144	0	7	14.4	100.12	15.916	191560000	8	apical plasma membrane [GO:0016324]; basal lamina [GO:0005605]; basal plasma membrane [GO:0009925]; basolateral plasma membrane [GO:0016323]; bicellular tight junction [GO:0005923]; cell-cell adherens junction [GO:0005913]; cell-cell junction [GO:0005911]; cell junction [GO:0030054]; cell projection membrane [GO:0031253]; cytoplasm [GO:0005737]; cytoplasmic side of plasma membrane [GO:0009898]; c…	guanylate kinase activity [GO:0004385]; ion channel binding [GO:0044325]; ionotropic glutamate receptor binding [GO:0035255]; kinase binding [GO:0019900]; kinesin binding [GO:0019894]; L27 domain binding [GO:0097016]; mitogen-activated protein kinase kinase binding [GO:0031434]; PDZ domain binding [GO:0030165]; phosphatase binding [GO:0019902]; potassium channel regulator activity [GO:0015459]; p…	Membrane
Q6PNC0	DMXL1_MOUSE	DmX-like protein 1 (X-like 1 protein)	Dmxl1	3013	26.8255	26.8255	0	6	2.9	336	12.913	54275000	6	RAVE complex [GO:0043291]
Q3U1J4	DDB1_MOUSE	DNA damage-binding protein 1 (DDB p127 subunit) (Damage-specific DNA-binding protein 1) (UV-damaged DNA-binding factor)	Ddb1	1140	27.7894	27.7894	0	6	5.5	126.85	33.037	202190000	6	Cul4A-RING E3 ubiquitin ligase complex [GO:0031464]; Cul4B-RING E3 ubiquitin ligase complex [GO:0031465]; Cul4-RING E3 ubiquitin ligase complex [GO:0080008]; cullin-RING ubiquitin ligase complex [GO:0031461]; cytoplasm [GO:0005737]; nucleoplasm [GO:0005654]; nucleus [GO:0005634]; protein-containing complex [GO:0032991]	cullin family protein binding [GO:0097602]; damaged DNA binding [GO:0003684]; protein binding, bridging [GO:0030674]; protein-containing complex binding [GO:0044877]; WD40-repeat domain binding [GO:0071987]	Cytoplasm
Q04750	TOP1_MOUSE	DNA topoisomerase 1 (EC 5.99.1.2) (DNA topoisomerase I)	Top1 Top-1	767	27.2089	27.2089	0	5	7.7	90.875	35.482	113810000	6	cytoplasm [GO:0005737]; dense fibrillar component [GO:0001651]; DNA topoisomerase complex (ATP-hydrolyzing) [GO:0009330]; fibrillar center [GO:0001650]; nucleolus [GO:0005730]; nucleoplasm [GO:0005654]; nucleus [GO:0005634]; P-body [GO:0000932]; perikaryon [GO:0043204]; protein-DNA complex [GO:0032993]; replication fork protection complex [GO:0031298]	ATP binding [GO:0005524]; chromatin binding [GO:0003682]; chromatin DNA binding [GO:0031490]; core promoter sequence-specific DNA binding [GO:0001046]; DNA binding [GO:0003677]; DNA topoisomerase type I activity [GO:0003917]; double-stranded DNA binding [GO:0003690]; protein-containing complex binding [GO:0044877]; protein domain specific binding [GO:0019904]; protein serine/threonine kinase acti…	Nucleus
P28352	APEX1_MOUSE	DNA-(apurinic or apyrimidinic site) lyase (EC 3.1.-.-) (EC 4.2.99.18) (APEX nuclease) (APEN) (Apurinic-apyrimidinic endonuclease 1) (AP endonuclease 1) (REF-1) (Redox factor-1) [Cleaved into: DNA-(apurinic or apyrimidinic site) lyase, mitochondrial]	Apex1 Ape Apex Ref1	317	28.2993	28.2993	0	3	14.2	35.49	14.152	147010000	8	centrosome [GO:0005813]; cytoplasm [GO:0005737]; endoplasmic reticulum [GO:0005783]; mitochondrion [GO:0005739]; nuclear speck [GO:0016607]; nucleolus [GO:0005730]; nucleoplasm [GO:0005654]; nucleus [GO:0005634]; perinuclear region of cytoplasm [GO:0048471]; transcription factor complex [GO:0005667]	3'-5' exonuclease activity [GO:0008408]; chromatin DNA binding [GO:0031490]; class I DNA-(apurinic or apyrimidinic site) endonuclease activity [GO:0140078]; damaged DNA binding [GO:0003684]; DNA-(apurinic or apyrimidinic site) endonuclease activity [GO:0003906]; DNA binding [GO:0003677]; double-stranded DNA 3'-5' exodeoxyribonuclease activity [GO:0008311]; double-stranded DNA exodeoxyribonuclease…	Nucleus
Q8CFI7	RPB2_MOUSE	DNA-directed RNA polymerase II subunit RPB2 (EC 2.7.7.6) (DNA-directed RNA polymerase II 140 kDa polypeptide) (DNA-directed RNA polymerase II subunit B) (RNA polymerase II subunit 2) (RNA polymerase II subunit B2)	Polr2b	1174	27.0258	27.0258	0	5	5.2	133.91	11.934	40644000	5	DNA-directed RNA polymerase II, core complex [GO:0005665]; nuclear chromosome, telomeric region [GO:0000784]; nucleoplasm [GO:0005654]; nucleus [GO:0005634]	chromatin binding [GO:0003682]; DNA binding [GO:0003677]; DNA-directed 5'-3' RNA polymerase activity [GO:0003899]; metal ion binding [GO:0046872]; ribonucleoside binding [GO:0032549]	Nucleus
[truncated: 461 more rows]
