# Supplementary material for: Proteomic atlas of organ vasculopathies triggered by Staphylococcus aureus sepsis
Source: Nat Commun. 2019 Oct 11;10:4656. doi: 10.1038/s41467-019-12672-x (PMC6789120; doi:10.1038/s41467-019-12672-x)
Supplement: Supplementary file 5 — Supplementary Data 2 [file 41467_2019_12672_MOESM5_ESM.xlsx]

## Sheet: Liver
Label-free quantification of proteome changes induced by MRSA-sepsis across the vasculatures of Liver, Kidney, Heart, Brain and White Adipose Tissue (WAT) samples
T: Protein names	T: Gene names	T: T: Majority protein IDs	Liver_I_1	Liver_I_2	Liver_I_3	Liver_I_4	Liver_I_5	Liver_I_6	Liver_I_7	Liver_I_8	Liver_I_9	Liver_I_10	Liver_I_11	Liver_I_12	Liver_U_1	Liver_U_2	Liver_U_3	Liver_U_4	Liver_U_5	Liver_U_6	Liver_U_7	Liver_U_8	Liver_U_9	Liver_U_10	Liver_U_11	Liver_U_12	Liver_PBS_1	Liver_PBS_2	Liver_PBS_3	Liver_PBS_4	Liver_PBS_5	Liver_PBS_6	C: ANOVA Significant	C: Student's T-test Significant Liver_I_Liver_U	C: Student's T-test significant	N: N: Peptides	N: N: Razor + unique peptides	N: N: Unique peptides	N: N: Sequence coverage [%]	N: N: Unique + razor sequence coverage [%]	N: N: Unique sequence coverage [%]	N: N: Mol. weight [kDa]	N: N: Q-value	N: N: Score	N: N: Intensity	N: N: MS/MS count	N: -Log ANOVA p value	N: ANOVA q-value	N: -Log Student's T-test p-value Liver_I_Liver_U
Proteoglycan 4 (Lubricin) (Megakaryocyte-stimulating factor) (Superficial zone proteoglycan) [Cleaved into: Proteoglycan 4 C-terminal part]	Prg4 Msf Szp	Q9JM99	33.4006	33.5981	33.3182	31.5358	32.9922	33.3122	33.5434	33.6274	34.3176	33.5082	33.1591	33.3286	24.8933	23.9554	24.4259	25.1364	25.1082	23.9041	25.8613	25.5768	25.5296	26.8173	24.519	26.1612	26.1601	24.4769	25.04	25.0248	25.3591	24.6477	+	+	Liver_I_Liver_U	37	37	37	45	45	45	115.99	0	323.31	85034000000	562	20.5044	0	17.2062
Serum amyloid A-1 protein	Saa1	P05366	31.9476	31.4821	31.998	31.7175	32.6323	33.076	31.6727	31.6437	31.4649	32.1381	31.3255	29.9445	25.9456	24.0322	26.1375	25.1153	24.6017	25.5281	26.0124	25.4349	24.9895	26.5211	25.7601	25.3894	27.77	24.3439	25.2222	28.4728	24.7101	24.3332	+	+	Liver_I_Liver_U	7	7	5	59	59	44.3	13.77	0	56.698	24278000000	125	13.8676	0	15.3701
Macrophage receptor MARCO (Macrophage receptor with collagenous structure)	Marco	Q60754	28.8771	30.7378	30.5882	32.4932	31.5941	33.1736	32.0715	32.2345	33.2471	30.9058	30.6458	31.5058	25.2145	26.0683	25.5143	25.9715	25.8006	25.9687	25.034	27.1786	26.1604	25.4184	25.5563	24.383	26.3127	25.4496	24.8745	26.8186	23.6095	24.582	+	+	Liver_I_Liver_U	7	7	7	20.8	20.8	20.8	52.729	0	250.25	30659000000	116	13.3573	0	11.7984
Haptoglobin [Cleaved into: Haptoglobin alpha chain;Haptoglobin beta chain]	Hp	Q61646	30.5478	30.6279	30.7642	32.5374	32.9105	33.3648	31.9801	31.8427	32.5563	31.5768	31.353	31.9841	26.6294	27.1948	27.0855	28.0503	25.3181	24.3042	26.3494	26.0109	26.2412	25.7416	25.882	24.554	27.5783	23.9165	23.19	31.6255	24.101	22.4822	+	+	Liver_I_Liver_U	21	21	21	47.6	47.6	47.6	38.752	0	244.23	30433000000	324	8.25621	0	11.7499
Inter alpha-trypsin inhibitor, heavy chain 4 (ITI heavy chain H4) (ITI-HC4) (Inter-alpha-inhibitor heavy chain 4)	Itih4	A6X935	31.5114	31.454	32.023	32.1023	33.0393	33.6112	33.6061	33.3587	33.9024	32.2435	32.1558	32.1068	28.4839	28.4303	28.3241	27.1592	26.0299	26.4048	29.0186	29.4774	31.0245	25.6484	26.3438	26.1163	29.3763	25.2857	25.3542	29.3284	24.5702	25.0958	+	+	Liver_I_Liver_U	41	41	39	59.4	59.4	57.5	104.66	0	323.31	67846000000	534	8.48655	0	8.09981
Vascular cell adhesion protein 1 (V-CAM 1) (VCAM-1) (CD antigen CD106)	Vcam1 Vcam-1	P29533	30.979	31.1271	30.9839	32.5991	31.1453	32.306	31.1712	31.0807	31.4982	30.2953	29.4323	29.1521	26.8472	25.567	26.9294	29.5875	26.7153	26.5357	24.4426	28.6584	30.2357	25.9352	24.1743	25.4248	26.4543	23.8792	25.9524	24.0759	24.5869	24.3592	+	+	Liver_I_Liver_U	38	38	38	59.7	59.7	59.7	81.317	0	323.31	19251000000	262	8.49236	0	6.12735
Serum amyloid A-2 protein [Cleaved into: Amyloid protein A (Amyloid fibril protein AA)]	Saa2	P05367	28.1757	28.3557	28.875	29.3707	30.4825	30.7386	30.4082	30.5696	27.3626	31.0923	30.7065	28.8503	26.1147	25.4168	25.3593	24.6983	25.7516	24.6343	25.1704	25.3593	25.4531	24.614	25.7167	26.2706	26.1781	24.281	26.4756	24.9144	25.3022	25.2352	+	+	Liver_I_Liver_U	7	5	5	55.7	41	41	13.622	0	40.574	7516500000	131	10.9068	0	9.51456
Neutrophil gelatinase-associated lipocalin (NGAL) (Lipocalin-2) (Oncogene 24p3) (24p3) (SV-40-induced 24p3 protein) (Siderocalin LCN2) (p25)	Lcn2	P11672	28.5509	28.2476	28.5429	26.8283	28.0069	27.3493	30.5075	30.4841	30.6864	29.652	29.6231	29.4606	24.9826	25.2125	25.4033	25.7762	24.8764	25.6491	24.5954	24.1866	24.9226	24.8396	26.6511	25.8236	27.4516	26.162	25.8088	27.1334	24.919	28.1344	+	+	Liver_I_Liver_U	7	7	7	42	42	42	22.875	0	72.134	6852800000	87	7.98088	0	8.16675
Alpha-1-acid glycoprotein 1 (AGP 1) (Orosomucoid-1) (OMD 1)	Orm1 Agp1 Orm-1	Q60590	27.4537	28.6465	27.5633	29.4815	30.2987	30.8813	28.2862	28.1822	29.4707	28.6892	28.9959	28.7371	25.4597	25.9678	25.298	25.0294	25.1647	25.3701	25.9872	23.9989	25.1456	26.0662	24.9389	24.3416	27.9399	25.2189	24.784	26.0398	25.1201	25.6702	+	+	Liver_I_Liver_U	10	10	7	46.4	46.4	32.9	23.895	0	28.765	4225900000	80	9.37939	0	9.3681
Vitronectin (VN) (S-protein) (Serum-spreading factor)	Vtn	P29788	30.3026	29.3709	29.1855	30.1176	30.1257	30.6459	31.1864	32.0398	31.5624	30.2721	30.9756	30.1413	27.0515	28.0037	26.2018	27.867	25.424	24.4537	27.9167	27.5349	28.4461	26.1147	28.3604	25.8775	27.1896	28.6158	27.0046	28.5514	25.3484	26.0693	+	+	Liver_I_Liver_U	13	13	13	37.2	37.2	37.2	54.848	0	159.16	17415000000	152	7.40196	0	7.21849
Myeloperoxidase (MPO) (EC 1.11.2.2) [Cleaved into: Myeloperoxidase light chain;Myeloperoxidase heavy chain]	Mpo	P11247	27.5176	26.7792	25.3441	25.5886	28.6612	28.1618	31.0003	27.9443	31.6876	29.9161	30.0714	29.2303	24.9769	25.5609	23.9788	26.1264	24.9348	25.0041	24.894	25.3347	23.8903	25.3528	25.7146	24.1942	24.7164	26.2745	24.6468	25.0082	25.0417	32.5567	+	+	Liver_I_Liver_U	23	23	23	36.9	36.9	36.9	81.181	0	298.57	9425200000	113	3.31944	0.000662069	5.01375
C-X-C motif chemokine 9 (Gamma-interferon-induced monokine) (Monokine induced by interferon-gamma) (MIG) (MuMIG) (Protein m119) (Small-inducible cytokine B9)	Cxcl9 Mig Scyb9	P18340	28.2665	29.1096	28.0764	28.9105	27.425	28.8562	29.0756	28.2011	28.7692	28.4029	28.1132	28.572	24.6773	25.6651	25.6941	25.4942	27.1242	25.6327	24.926	24.2309	24.282	25.262	24.5112	25.328	25.0738	26.0453	24.406	24.6884	25.0415	24.6647	+	+	Liver_I_Liver_U	5	5	5	33.3	33.3	33.3	14.444	0	19.838	2652400000	46	12.199	0	10.3583
Serum amyloid A-3 protein	Saa3	P04918	29.8876	28.9247	28.6137	27.434	29.1486	29.0788	27.297	29.0822	27.5429	29.1042	27.9732	24.5406	25.2528	26.0765	25.6885	24.8379	25.2969	24.3002	25.6137	23.9378	23.3891	25.8332	24.8136	25.0165	26.0349	25.8112	23.3628	28.2881	24.4316	26.6188	+	+	Liver_I_Liver_U	7	7	7	42.6	42.6	42.6	13.773	0	18.847	2789000000	32	5.35022	0	6.13702
Ubiquitin-like protein ISG15 (Interferon-induced 15 kDa protein) (Interferon-induced 17 kDa protein) (IP17) (Ubiquitin cross-reactive protein)	Isg15 G1p2 Ucrp	Q64339	29.6036	29.5296	29.6556	30.0475	28.0467	29.4542	31.5622	32.16	32.9949	29.0579	28.7962	28.9602	26.2481	26.2736	26.5441	25.088	25.6351	26.0529	28.407	27.7943	28.4785	26.6082	27.9659	26.4902	29.0517	27.5567	25.4407	26.6954	26.8776	29.4368	+	+	Liver_I_Liver_U	7	7	7	53.4	53.4	53.4	17.897	0	202.78	17613000000	87	4.94694	0	5.29914
Hemopexin	Hpx Hpxn	Q91X72	33.1106	33.4655	32.9542	33.3638	35.6945	35.4785	34.9451	34.4841	35.1497	34.7865	34.7788	34.5246	31.4405	31.2543	31.3295	31.5654	29.6725	29.3318	31.6948	31.3027	32.3798	31.5056	32.0919	31.2319	30.9109	24.4021	24.9781	30.1823	28.0284	27.0486	+	+	Liver_I_Liver_U	34	34	34	67.4	67.4	67.4	51.317	0	323.31	203310000000	1303	8.90671	0	7.66961
Interleukin-1 receptor antagonist protein (IL-1RN) (IL-1ra) (IRAP) (IL1 inhibitor)	Il1rn Il-1ra	P25085	26.6846	26.1801	26.743	26.868	28.5229	28.7637	29.8336	31.8376	30.6552	27.9037	27.3405	25.8859	24.6659	25.4758	25.356	24.7106	26.1056	24.75	24.6935	24.659	24.8437	23.7459	25.1687	25.8221	25.029	24.3472	25.8978	23.1678	25.5188	23.2765	+	+	Liver_I_Liver_U	6	6	6	56.7	56.7	56.7	20.274	0	85.078	6240700000	40	5.50102	0	4.73019
Plasminogen (EC 3.4.21.7) [Cleaved into: Plasmin heavy chain A;Activation peptide;Angiostatin;Plasmin heavy chain A, short form;Plasmin light chain B]	Plg	P20918	32.51	32.8647	32.6422	30.862	31.569	32.521	32.0559	32.9136	32.9997	32.3392	32.6877	32.1318	29.8985	29.6939	29.0117	28.6524	28.7915	28.2668	30.9602	29.9657	30.6983	29.4932	29.4723	26.1434	28.931	28.3179	28.9728	29.0769	28.0845	28.1111	+	+	Liver_I_Liver_U	52	52	49	71.1	71.1	67.1	90.807	0	323.31	52391000000	499	8.87696	0	6.8743
Chitinase-like protein 3 (EC 3.2.1.52) (Beta-N-acetylhexosaminidase Ym1) (Chitinase-3-like protein 3) (ECF-L) (Eosinophil chemotactic cytokine) (Secreted protein Ym1)	Chil3 Chi3l3 Ym1	O35744	29.0583	29.4747	29.1449	25.4581	27.4658	26.4225	27.548	28.6622	27.2172	28.6868	28.6668	29.3949	24.7326	24.5083	26.4884	25.1015	24.7294	24.3049	25.5125	24.1518	24.7052	25.1387	24.9939	27.0052	29.6976	25.5431	24.9887	27.115	25.5692	26.4415	+	+	Liver_I_Liver_U	17	17	10	55	55	33.2	44.458	0	86.306	3351500000	69	4.93326	0	6.04946
Intercellular adhesion molecule 1 (ICAM-1) (MALA-2) (MyD10) (CD antigen CD54)	Icam1 Icam-1	P13597	30.4421	30.1241	29.6628	33.0832	32.3093	33.5993	30.9713	31.6222	31.4922	30.3476	29.5962	29.0614	28.3937	28.331	27.2938	31.1253	29.0404	28.8541	26.1039	28.5936	29.3074	28.177	26.5306	25.2437	23.9443	24.0938	23.8188	24.6249	27.0547	24.8393	+	+	Liver_I_Liver_U	18	18	18	28.9	28.9	28.9	58.844	0	161.36	26375000000	316	7.90441	0	4.04049
T-cell-specific guanine nucleotide triphosphate-binding protein 1 (EC 3.6.5.-) (Interferon-gamma-inducible GTPase Ifggb5)	Tgtp1 Ifggb5 Irgb6 Mg21	Q62293	28.4502	29.3875	28.6146	29.4387	28.3049	28.2279	27.4691	28.1381	27.2611	27.7864	28.3642	28.4026	26.2556	24.6552	26.4568	25.8965	25.4819	24.971	25.2088	24.5715	25.2709	24.8358	26.0564	25.8758	29.477	24.5568	24.7082	28.492	24.8907	28.9154	+	+	Liver_I_Liver_U	16	16	16	58.6	58.6	58.6	47.12	0	112.36	3429800000	77	4.97319	0	9.56255
Complement factor B (EC 3.4.21.47) (C3/C5 convertase) [Cleaved into: Complement factor B Ba fragment;Complement factor B Bb fragment]	Cfb Bf H2-Bf	P04186	29.5763	29.0965	29.4778	29.6502	30.1653	30.641	30.0448	29.0033	29.2869	29.5786	29.4982	28.7092	26.6755	26.8785	27.4507	27.6364	25.5024	24.7346	27.0541	27.2753	29.5625	26.1339	25.2328	26.579	26.8204	25.7494	24.2658	26.4572	25.8227	24.4638	+	+	Liver_I_Liver_U	28	28	28	45.9	45.9	45.9	85.004	0	184.61	7046000000	158	8.13899	0	6.39818
Fibrinogen beta chain [Cleaved into: Fibrinopeptide B;Fibrinogen beta chain]	Fgb	Q8K0E8	34.3225	34.0324	34.0521	33.557	36.5722	35.4214	34.443	33.5088	35.4566	34.1967	34.1282	33.0355	32.311	32.3378	32.4673	31.5749	30.288	30.3987	32.6169	31.7451	32.3846	31.3217	31.7573	29.7324	33.1877	30.3817	29.5699	31.0832	28.0613	29.5876	+	+	Liver_I_Liver_U	40	40	40	74.2	74.2	74.2	54.752	0	323.31	223770000000	1498	6.97153	0	6.38081
Fibrinogen alpha chain [Cleaved into: Fibrinopeptide A;Fibrinogen alpha chain]	Fga	E9PV24	33.9566	33.9477	33.9194	34.234	36.8869	35.9293	34.5185	33.8345	35.7736	34.3497	34.2723	33.2183	32.0181	32.0592	32.0639	32.0587	30.8858	30.6062	32.8867	32.3243	32.6724	31.6762	31.7664	30.0411	32.5193	30.1137	30.0874	31.374	25.8518	29.5788	+	+	Liver_I_Liver_U	50	50	50	60.3	60.3	60.3	87.428	0	323.31	260170000000	1388	6.69987	0	6.47127
Fibrinogen gamma chain	Fgg	Q8VCM7	34.1172	34.2258	34.0832	33.3335	36.4308	35.3488	34.579	33.9883	35.6458	34.1381	34.0449	32.88	32.1422	32.167	32.2381	31.7295	30.409	30.4417	32.6927	32.2198	32.6693	31.6083	31.6837	29.2948	32.6979	30.3853	29.65	31.0503	25.2526	29.0579	+	+	Liver_I_Liver_U	36	36	36	81.7	81.7	81.7	49.391	0	323.31	211520000000	1269	6.1403	0	6.07639
Ceruloplasmin (EC 1.16.3.1) (Ferroxidase)	Cp	Q61147	30.9425	30.5921	30.1338	28.6298	29.74	28.1927	30.2627	30.3342	31.7823	30.0036	30.1899	29.4327	27.659	27.6865	27.396	27.3418	26.8546	27.0953	28.5678	28.9562	29.6695	24.4608	25.8854	26.0715	29.844	28.2017	24.9739	28.5157	25.5642	28.1695	+	+	Liver_I_Liver_U	42	42	42	49.9	49.9	49.9	121.15	0	308.41	12445000000	276	4.08855	3.31e-05	4.79528
Spondin-1 (F-spondin)	Spon1	Q8VCC9	30.6443	30.1866	29.902	29.5457	29.7595	30.0144	30.2912	30.4638	30.9516	30.2925	30.2889	29.768	29.016	28.8425	28.3657	28.2468	25.1421	23.6221	26.4455	28.8241	29.6478	28.5981	28.1069	25.0281	26.057	25.0666	24.2614	25.5301	25.4519	25.2934	+	+	Liver_I_Liver_U	23	23	23	41.5	41.5	41.5	90.82	0	190.08	11890000000	134	7.04337	0	3.96975
Complement C4-B [Cleaved into: Complement C4 beta chain;Complement C4 alpha chain;C4a anaphylatoxin;Complement C4 gamma chain]	C4b C4	P01029	30.1111	30.6056	29.4423	30.1526	30.4236	30.6983	29.9484	31.7779	32.2144	29.1035	27.9799	28.8409	26.1825	26.7206	27.349	28.5564	28.747	28.2282	29.0667	29.7757	29.9796	24.7357	24.4876	25.4993	29.5017	26.6046	28.0542	29.5807	26.727	29.357	+	+	Liver_I_Liver_U	59	59	59	50.6	50.6	50.6	192.91	0	323.31	16772000000	268	3.00605	0.00132484	3.33217
Angiogenin (EC 3.1.27.-) (Angiogenin-1) (Ribonuclease 5) (RNase 5)	Ang Ang1 Rnase5 Rnase5a	P21570	26.5709	29.7922	28.9468	30.1712	26.1695	29.9393	30.5148	31.1595	31.1624	28.9481	28.1201	28.5079	27.2844	26.831	26.9699	27.7882	24.6248	23.7102	26.5514	28.6688	28.5224	25.8605	24.9425	26.5514	25.7128	24.6831	22.3888	25.2931	25.9434	24.4716	+	+	Liver_I_Liver_U	8	8	8	59.3	59.3	59.3	16.228	0	51.549	10650000000	85	5.12445	0	3.33115
Neutrophilic granule protein (NGP) (Cystatin-like protein) (Myeloid bactenecin protein) (Myeloid secondary granule protein)	Ngp	O08692	29.4431	29.137	27.8093	28.9186	30.2126	29.9542	29.0062	29.6426	29.529	27.8185	27.7542	28.0914	25.77	25.0288	26.9837	26.2376	27.6179	27.8707	25.2253	26.4145	25.4678	26.4607	25.7222	27.0236	27.1599	27.3393	25.3902	25.7304	25.5158	25.4571	+	+	Liver_I_Liver_U	12	12	12	61.1	61.1	61.1	19.331	0	88.684	5252200000	67	7.19392	0	6.4467
Clusterin (Apolipoprotein J) (Apo-J) (Clustrin) (Sulfated glycoprotein 2) (SGP-2) [Cleaved into: Clusterin beta chain;Clusterin alpha chain]	Clu Apoj Msgp-2	Q06890	32.9642	32.6484	32.7609	32.1463	32.3509	32.4804	31.8297	32.4288	32.0217	33.0599	32.9941	32.8826	30.4604	30.2542	30.1913	30.7582	29.5167	28.3741	29.546	30.0842	30.3543	29.9959	30.9474	28.661	26.793	27.2413	25.2382	26.0993	26.2744	24.0806	+	+	Liver_I_Liver_U	23	23	23	42.4	42.4	42.4	51.655	0	320	56861000000	461	14.871	0	9.14617
Low affinity immunoglobulin gamma Fc region receptor IV (CD16-2) (FcgammaRIV)	Fcgr4	A0A0B4J1G0	27.1425	27.5129	27.4101	29.1461	28.0403	29.5803	28.2965	27.0466	28.6576	27.3701	27.0965	26.3566	25.4996	24.3166	25.5013	26.0656	24.4061	25.0703	24.4237	25.5046	26.1831	26.1451	24.7635	24.4631	24.1441	24.6438	25.1954	24.1097	24.5675	24.7337	+	+	Liver_I_Liver_U	8	8	8	30.9	30.9	30.9	28.398	0	18.652	1994600000	46	8.90716	0	6.84067
Integrin alpha-L (CD11 antigen-like family member A) (Leukocyte adhesion glycoprotein LFA-1 alpha chain) (LFA-1A) (Leukocyte function-associated molecule 1 alpha chain) (Lymphocyte antigen 15) (Ly-15) (CD antigen CD11a)	Itgal Lfa-1 Ly-15	P24063	28.813	28.4756	28.2598	31.1502	29.9242	31.6375	31.3631	28.8168	32.0195	27.9932	25.8611	26.8551	28.2772	25.7564	26.8704	29.3823	26.3925	22.8518	25.7797	29.0376	30.2681	26.1618	23.9221	25.5998	26.0643	25.0705	25.8615	24.7931	26.0878	24.048	+	+	Liver_I_Liver_U	32	32	32	37.5	37.5	37.5	128.33	0	276.91	11441000000	165	3.23823	0.000789116	2.19076
Serine protease inhibitor A3N (Serpin A3N)	Serpina3n Spi2	Q91WP6	31.3412	30.8953	31.0343	28.8816	31.082	30.5657	31.1388	30.61	30.8134	30.9223	30.7056	30.015	29.3761	29.2321	29.4133	28.6221	28.7937	28.0644	27.7912	27.3368	27.9368	26.3846	28.5843	27.8743	30.7868	28.8185	28.1714	29.0803	27.0503	28.691	+	+	Liver_I_Liver_U	19	19	16	44.5	44.5	38	46.717	0	142.72	19446000000	243	5.87686	0	6.68323
Multimerin-2	Mmrn2	A6H6E2	29.3669	29.4584	29.4261	31.5102	31.3834	32.1989	30.4482	30.2713	31.1771	29.4587	29.4623	29.3886	27.1499	27.8019	27.5074	30.0437	28.0535	28.3129	26.2303	29.9345	29.4784	28.0384	27.6654	26.1305	25.2366	25.6466	24.637	25.1837	25.9589	25.22	+	+	Liver_I_Liver_U	29	29	29	41.1	41.1	41.1	105.21	0	323.31	15402000000	199	8.59754	0	4.05748
Inter-alpha-trypsin inhibitor heavy chain H3 (ITI heavy chain H3) (ITI-HC3) (Inter-alpha-inhibitor heavy chain 3)	Itih3	Q61704	26.7176	27.0236	26.5923	26.5023	28.5409	28.1907	28.6711	27.6898	27.2298	28.0032	28.4546	28.3029	24.4879	24.7536	25.6772	25.3165	25.1084	25.4057	24.2406	23.5555	29.1329	25.1807	25.512	26.4785	26.2851	26.5693	25.6415	25.2749	25.0129	24.8023	+	+	Liver_I_Liver_U	12	12	12	23.2	23.2	23.2	99.357	0	164.59	2336900000	52	4.40345	0	4.12299
Integrin alpha-M (CD11 antigen-like family member B) (CR-3 alpha chain) (Cell surface glycoprotein MAC-1 subunit alpha) (Leukocyte adhesion receptor MO1) (CD antigen CD11b)	Itgam	P05555	27.159	24.3371	24.7719	29.6596	29.8288	30.3637	28.8022	27.7984	31.3421	24.4294	25.3262	26.2338	25.6567	25.3448	25.7893	24.632	23.814	25.3324	24.6494	25.1766	26.5741	25.6381	24.7596	26.0776	24.9402	24.5785	24.4836	24.9223	24.4152	23.5031	+	+	Liver_I_Liver_U	21	21	21	27.4	27.4	27.4	127.48	0	267.99	2978000000	63	2.84473	0.00184049	2.13703
Insulin-like growth factor-binding protein 7 (IBP-7) (IGF-binding protein 7) (IGFBP-7) (MAC25 protein)	Igfbp7 Mac25	Q61581	27.8707	28.8585	28.5244	30.4908	30.2842	31.2388	30.0991	29.5757	29.7772	29.4143	29.3033	28.7985	27.2536	26.9107	26.9812	28.9164	27.1732	27.6296	26.0595	28.0841	28.4039	27.2629	27.6105	25.4277	24.7323	25.1025	23.6191	25.3252	25.9155	24.9295	+	+	Liver_I_Liver_U	13	13	13	55.5	55.5	55.5	28.969	0	68.635	7967000000	140	9.29719	0	5.04589
Alpha-1-acid glycoprotein 2 (AGP 2) (Orosomucoid-2) (OMD 2)	Orm2 Agp-2 Orm-2	P07361	26.6628	27.1841	27.7969	27.9585	28.8364	28.3487	27.3888	25.8914	26.0231	28.6176	28.4705	29.1353	24.9884	25.1939	25.1819	26.751	24.2717	25.9842	26.0905	26.3169	24.9357	25.6055	24.6922	26.5125	26.0277	24.538	24.425	26.4105	25.8261	26.0173	+	+	Liver_I_Liver_U	10	7	7	35.7	22.2	22.2	23.843	0	10.319	2401300000	42	5.22857	0	4.88437
Beta-2-glycoprotein 1 (APC inhibitor) (Activated protein C-binding protein) (Apolipoprotein H) (Apo-H) (Beta-2-glycoprotein I) (B2GPI) (Beta(2)GPI)	Apoh B2gp1	Q01339	27.8406	28.6706	28.5029	29.8102	30.7357	31.1079	30.457	29.7808	30.9745	31.1077	31.0957	30.4049	27.1778	25.9492	26.9598	29.4596	27.7078	27.083	29.4521	28.2234	29.2669	28.959	28.6292	26.6512	25.0827	25.2251	23.1158	26.2384	27.0473	25.1213	+	+	Liver_I_Liver_U	20	20	20	59.7	59.7	59.7	38.618	0	78.647	13204000000	212	7.08828	0	3.5945
Platelet endothelial cell adhesion molecule (PECAM-1) (CD antigen CD31)	Pecam1 Pecam Pecam-1	Q08481	28.4964	28.1464	28.2219	30.441	29.4845	30.8125	29.3133	28.9496	31.1944	27.484	26.8609	25.5277	27.2562	26.356	25.172	28.6549	27.0281	26.8234	24.5613	28.507	28.4304	26.6743	24.2676	26.4065	25.0351	25.7485	23.5294	25.2779	23.264	25.2666	+	+	Liver_I_Liver_U	16	16	16	31.8	31.8	31.8	81.262	0	152.48	6480300000	110	4.56014	0	2.42169
Interleukin-6 receptor subunit beta (IL-6 receptor subunit beta) (IL-6R subunit beta) (IL-6R-beta) (IL-6RB) (Interleukin-6 signal transducer) (Membrane glycoprotein 130) (gp130) (Oncostatin-M receptor subunit alpha) (CD antigen CD130)	Il6st	Q00560	27.1485	27.6477	27.209	30.0734	28.4525	30.439	28.7089	27.048	31.7316	25.8558	26.4769	25.5519	24.9784	24.7172	24.0988	28.0464	26.6301	25.1754	25.2629	28.5476	27.9697	25.2159	25.0679	26.0091	26.5268	24.6623	24.4419	26.0216	24.9187	25.4351	+	+	Liver_I_Liver_U	15	15	15	25.6	25.6	25.6	102.45	0	109.22	4225500000	67	2.65447	0.0027907	2.12476
Integrin beta-2 (Cell surface adhesion glycoproteins LFA-1/CR3/p150,95 subunit beta) (Complement receptor C3 subunit beta) (CD antigen CD18)	Itgb2	P11835	26.7233	27.1997	25.7396	30.2916	27.5375	30.4688	28.3049	28.1128	29.3129	24.7865	24.4386	25.9777	25.9909	24.8243	23.5763	26.8767	24.7733	25.2919	24.7094	26.6622	26.363	25.6981	25.8361	23.9259	26.0298	24.949	25.2933	27.0974	25.3266	24.6467	+	+	Liver_I_Liver_U	22	22	22	36.6	36.6	36.6	85.025	0	119.19	2362500000	60	2.26341	0.00555102	2.30822
Oncostatin-M-specific receptor subunit beta (Interleukin-31 receptor subunit beta) (IL-31 receptor subunit beta) (IL-31R subunit beta) (IL-31R-beta) (IL-31RB)	Osmr Osmrb	O70458	27.7446	26.7021	27.1042	27.6257	27.8965	28.6963	27.8701	28.3679	29.8134	26.7965	24.5891	24.9184	25.8685	25.233	23.4364	27.188	25.6354	24.3772	25.3079	24.7884	25.2667	26.163	26.2876	24.8109	24.7176	24.5608	25.0062	25.1221	27.0335	23.5587	+	+	Liver_I_Liver_U	7	7	7	9	9	9	110.23	0	11.99	1530500000	18	3.40556	0.000539007	3.08306
Integrin alpha-IIb (GPalpha IIb) (GPIIb) (Platelet membrane glycoprotein IIb) (CD antigen CD41) [Cleaved into: Integrin alpha-IIb heavy chain;Integrin alpha-IIb light chain]	Itga2b	Q9QUM0	28.1168	27.0341	27.7195	29.4904	27.8521	28.9583	29.4648	29.5835	31.6051	28.4693	28.5045	27.4101	26.952	26.1262	25.8613	28.1595	25.9841	25.0805	27.1924	28.4516	30.3735	25.9096	25.2196	25.2014	23.4296	24.3104	25.0422	24.5691	25.6639	24.2786	+	+	Liver_I_Liver_U	25	25	25	39.6	39.6	39.6	112.68	0	291.51	6896700000	101	5.31064	0	2.56078
10 kDa heat shock protein, mitochondrial (Hsp10) (10 kDa chaperonin) (Chaperonin 10) (CPN10)	Hspe1	Q64433	30.1179	29.5575	28.8156	28.9558	29.1971	29.3335	28.5071	29.22	28.9714	28.7046	28.7245	26.7778	28.3296	25.3861	28.5553	27.8455	27.6335	26.6683	28.4403	27.1365	26.568	25.1517	26.124	25.3889	27.2245	27.9604	26.0579	27.4467	27.2628	26.4233	+	+	Liver_I_Liver_U	10	10	10	83.3	83.3	83.3	10.963	0	20.992	5555500000	97	4.10286	3.33e-05	3.87387
Cell surface hyaluronidase (EC 3.2.1.35) (Cell migration-inducing hyaluronidase 2) (Transmembrane protein 2)	Cemip2 Kiaa1412 Tmem2	Q5FWI3	29.559	29.0135	26.0445	30.1507	30.0864	30.8873	27.9389	27.4269	29.3925	25.8151	26.4412	26.9876	24.76	25.9641	24.3494	28.0233	27.8187	26.038	26.117	28.0057	28.781	25.7517	25.9076	24.952	25.4181	25.578	25.4245	24.4466	24.6948	23.5133	+	+	Liver_I_Liver_U	34	34	33	32	32	31.5	153.8	0	143.19	4107400000	105	3.68344	0.00021374	2.1356
SPARC-related modular calcium-binding protein 1 (SPARC-related gene protein) (Secreted modular calcium-binding protein 1) (SMOC-1)	Smoc1 Srg	Q8BLY1	31.7004	32.3329	32.3353	32.2324	32.6178	33.2227	31.7731	31.1962	31.5837	31.9059	31.511	31.3531	31.4493	31.451	30.8883	30.4971	29.2686	28.3962	28.7129	30.0814	30.4253	30.6557	30.1138	28.5499	27.6424	24.8052	25.1094	25.5312	25.69	24.5289	+	+	Liver_I_Liver_U	24	24	24	45.4	45.4	45.4	51.076	0	245.9	38754000000	440	12.4087	0	4.78644
Receptor-type tyrosine-protein phosphatase gamma (Protein-tyrosine phosphatase gamma) (R-PTP-gamma) (EC 3.1.3.48)	Ptprg	Q05909	23.5656	22.9551	26.2524	29.8333	28.032	29.433	25.1818	25.9474	30.9034	24.4425	25.1721	25.876	23.6598	23.4702	22.9809	24.5457	24.9827	25.3276	23.1308	24.4207	26.2623	25.4406	25.8494	24.2808	26.1344	24.8391	24.6652	25.2818	26.2073	24.4701	+	+	Liver_I_Liver_U	11	11	11	11.7	11.7	11.7	161.24	0	66.279	2006900000	46	1.36785	0.0374559	1.62555
Cell surface glycoprotein MUC18 (Gicerin) (Melanoma cell adhesion molecule) (Melanoma-associated antigen MUC18) (CD antigen CD146)	Mcam Muc18	Q8R2Y2	28.7057	28.8299	27.5585	31.0411	28.8014	30.8824	30.2634	29.2816	32.565	29.4189	28.2194	28.804	26.5151	23.8194	24.7883	30.3656	27.6794	26.8123	27.3337	30.7302	30.9039	28.2608	28.8843	25.7059	25.8535	25.9217	25.579	24.9069	25.8464	25.795	+	+	Liver_I_Liver_U	16	16	16	35.5	35.5	35.5	71.545	0	221.5	12535000000	87	3.37525	0.00056338	1.61429
Lymphatic vessel endothelial hyaluronic acid receptor 1 (LYVE-1) (Cell surface retention sequence-binding protein 1) (CRSBP-1) (Extracellular link domain-containing protein 1)	Lyve1 Crsbp1 Xlkd1	Q8BHC0	27.8333	27.9948	28.6123	28.7641	29.4377	30.14	29.8163	29.957	31.4612	28.8798	28.0826	27.9326	27.7455	27.2106	27.4407	29.506	27.6622	27.4464	27.2904	26.7798	28.8418	25.7485	25.679	25.0317	25.5769	23.0679	24.5553	24.2131	25.4919	25.4149	+	+	Liver_I_Liver_U	6	6	6	21.7	21.7	21.7	34.573	0	113.98	7682500000	125	6.67163	0	3.04845
Collagen alpha-2(IV) chain [Cleaved into: Canstatin]	Col4a2	P08122	27.5665	26.8662	26.5285	29.0882	28.9727	29.3928	28.2931	28.0383	28.9523	27.7136	27.4858	26.3694	25.9979	26.5112	25.5628	28.0164	26.7847	25.781	24.5306	27.0147	27.3779	25.4016	24.1303	25.8009	25.9837	24.6315	25.1916	26.9523	25.8873	24.6642	+	+	Liver_I_Liver_U	9	9	9	7.1	7.1	7.1	167.32	0	29.764	2854300000	52	4.18229	3.39e-05	3.45032
Bone marrow stromal antigen 2 (BST-2) (HM1.24 antigen) (CD antigen CD317)	Bst2	Q8R2Q8	27.9487	27.79	27.3842	29.0081	26.8362	25.7454	26.5162	25.9335	27.2991	26.979	26.1413	26.4481	24.9305	24.7716	24.6669	25.0181	25.2045	25.2905	25.4785	25.2751	25.4355	25.7026	23.8899	26.0371	27.0594	24.5266	25.2072	25.3028	24.9896	24.8044	+	+	Liver_I_Liver_U	4	4	4	16.9	16.9	16.9	19.152	0	15.216	1456400000	17	5.0535	0	5.20425
Fibroleukin (Cytotoxic T-lymphocyte-specific protein) (Fibrinogen-like protein 2) (Prothrombinase)	Fgl2 Fiblp	P12804	26.6606	26.1356	26.108	28.3343	25.0126	26.6632	29.8678	29.5187	30.517	25.9916	25.9995	27.2185	25.7204	25.1664	24.4113	26.7703	24.9384	26.1689	25.2485	24.1268	28.1433	25.0462	25.3556	24.9995	26.1109	25.1126	25.3946	24.4882	24.7518	25.029	+	+	Liver_I_Liver_U	7	7	7	22	22	22	48.95	0	32.562	2902500000	23	2.59946	0.00308046	2.20277
Complement C3 (HSE-MSF) [Cleaved into: Complement C3 beta chain;C3-beta-c (C3bc);Complement C3 alpha chain;C3a anaphylatoxin;Acylation stimulating protein (ASP) (C3adesArg);Complement C3b alpha' chain;Complement C3c alpha' chain fragment 1;Complement C3dg fragment;Complement C3g fragment;Complement C3d fragment;Complement C3f fragment;Complement C3c alpha' chain fragment 2]	C3	P01027	34.088	34.0091	34.0246	33.3513	34.1334	33.7575	34.1426	33.5861	34.403	33.7988	33.597	32.8607	32.1567	32.2453	32.4087	32.1399	31.4663	31.2498	32.9471	32.0381	32.393	32.1473	31.0628	31.5856	33.3828	32.2561	31.4721	33.2545	32.0719	32.5488	+	+	Liver_I_Liver_U	110	110	96	75.9	75.9	69.8	186.48	0	323.31	176600000000	2042	7.59646	0	8.28275
Protein AMBP [Cleaved into: Alpha-1-microglobulin;Inter-alpha-trypsin inhibitor light chain (ITI-LC) (Bikunin) (HI-30);Trypstatin]	Ambp Itil	Q07456	27.5662	27.9817	27.8874	29.077	29.7639	30.7068	30.0084	28.9747	30.1486	29.4646	29.1276	29.4267	27.0245	26.3802	25.9102	28.2603	26.9263	25.0883	28.5734	28.2018	28.8083	29.2501	29.3895	25.4187	26.1024	26.2084	25.5203	26.5224	24.9407	24.3488	+	+	Liver_I_Liver_U	15	15	15	53	53	53	39.029	0	128.17	7650100000	142	5.07103	0	2.56154
Stabilin-1 (Fasciclin, EGF-like, laminin-type EGF-like and link domain-containing scavenger receptor 1) (FEEL-1)	Stab1 Feel1	Q8R4Y4	25.1467	25.7208	24.5193	31.5131	30.9419	31.9024	29.3069	28.8511	32.0326	24.6267	25.931	26.0316	25.235	24.0974	24.2409	29.0689	26.1409	24.9861	27.3692	29.7844	30.6352	23.7362	25.6384	24.8858	23.6854	25.6616	24.1283	25.9816	24.0405	24.3674	+			49	49	49	30.8	30.8	30.8	276.25	0	323.31	12295000000	184	1.51729	0.0271057	0.879329
CD44 antigen (Extracellular matrix receptor III) (ECMR-III) (GP90 lymphocyte homing/adhesion receptor) (HUTCH-I) (Hermes antigen) (Hyaluronate receptor) (Lymphocyte antigen 24) (Ly-24) (Phagocytic glycoprotein 1) (PGP-1) (Phagocytic glycoprotein I) (PGP-I) (CD antigen CD44)	Cd44 Ly-24	P15379	25.8735	26.7793	25.753	29.3483	28.842	29.9723	25.3965	24.3248	28.0114	24.5369	25.141	24.1703	25.1416	24.1787	23.3924	25.5848	24.6223	23.4681	25.3169	24.3118	24.5271	25.7104	26.3736	24.8303	24.7808	26.4954	24.9143	26.058	25.1609	24.3486	+	+	Liver_I_Liver_U	6	6	6	10.2	10.2	10.2	85.616	0	20.407	1348200000	28	1.61509	0.0223898	1.85941
Serum amyloid P-component (SAP)	Apcs Ptx2 Sap	P12246	28.4008	27.8312	27.7777	26.4516	27.9675	27.4742	26.572	25.0781	24.3419	27.4587	27.1907	27.7667	25.0376	25.2042	26.1725	24.8522	25.7278	25.6137	25.0747	23.9876	25.5851	26.5324	25.6526	24.2696	28.509	24.5	24.2365	27.7811	25.2033	24.5805	+	+	Liver_I_Liver_U	4	4	4	21.9	21.9	21.9	26.247	0	90.637	1424800000	33	2.22946	0.00583085	3.40021
Complement factor H (Protein beta-1-H)	Cfh Hf1	P06909	31.2613	31.7374	31.5032	31.003	32.2946	31.6848	33.2376	32.5564	33.3103	33.3691	33.0193	32.974	30.4862	30.1037	30.3936	29.7309	29.2035	28.782	31.6472	31.0621	31.9948	31.5811	31.982	30.4526	25.6849	25.3697	27.2462	30.0795	24.151	24.0079	+	+	Liver_I_Liver_U	63	63	63	67	67	67	139.14	0	323.31	67106000000	682	8.63178	0	3.56843
H-2 class I histocompatibility antigen, K-B alpha chain (H-2K(B))	H2-K1 H2-K	P01901	32.4925	32.7529	31.7661	34.0237	33.4734	34.0207	32.9134	32.8312	35.8139	32.8019	31.8719	31.6123	31.4219	31.1342	30.604	32.3249	31.7596	30.8941	30.6998	32.1936	32.6404	31.2605	30.8688	30.3275	30.7665	27.5332	29.3393	29.364	26.4439	28.1792	+	+	Liver_I_Liver_U	21	21	6	55.6	55.6	20.3	41.301	0	313.83	104300000000	681	7.13159	0	3.42573
Apolipoprotein A-IV (Apo-AIV) (ApoA-IV) (Apolipoprotein A4)	Apoa4	P06728	31.2898	31.3507	30.6834	31.2514	32.2828	31.9924	31.5788	31.3454	30.6445	32.4962	32.435	30.8189	30.4631	30.2933	30.3849	31.1493	29.1441	29.4013	28.9237	29.0481	29.9798	29.7894	30.2903	29.2651	25.9438	25.3262	30.6182	28.6497	25.5173	24.5197	+	+	Liver_I_Liver_U	24	24	24	73.4	73.4	73.4	45.029	0	210.79	35716000000	335	7.16029	0	5.36595
DnaJ homolog subfamily A member 3, mitochondrial (DnaJ protein Tid-1) (mTid-1) (Tumorous imaginal discs protein Tid56 homolog)	Dnaja3 Tid1	Q99M87	30.4346	26.4636	27.0125	27.4703	27.2911	27.8278	27.3926	24.9842	26.0808	28.5643	29.1975	27.1494	24.7983	25.1062	25.4005	27.542	28.846	28.5207	25.99	24.7911	23.6145	26.1829	24.0869	25.0758	26.6873	25.7011	27.8069	27.0062	24.6851	24.4757	+	+	Liver_I_Liver_U	13	13	13	30	30	30	52.443	0	82.037	3142700000	57	1.50763	0.0276923	1.7965
EMILIN-1 (Elastin microfibril interface-located protein 1) (Elastin microfibril interfacer 1)	Emilin1	Q99K41	32.7109	32.7012	32.8578	33.8154	33.0042	33.7712	31.2929	31.5568	33.1296	31.429	31.0698	30.765	30.8668	30.8481	30.5576	32.6485	30.7531	30.5162	28.5717	31.0913	31.7765	30.5896	30.2491	29.8882	26.3395	24.6269	25.2397	25.9069	25.5688	25.1424	+	+	Liver_I_Liver_U	58	58	58	57.3	57.3	57.3	107.58	0	323.31	57626000000	638	12.6854	0	3.15135
Mannose-binding protein A (MBP-A) (Mannan-binding protein) (Ra-reactive factor polysaccharide-binding component p28B) (RaRF p28B)	Mbl1	P39039	28.7946	28.6936	28.3513	28.8341	29.2435	28.6658	28.1854	27.5609	28.2055	26.2724	27.0826	26.9035	27.3782	26.8932	27.1296	26.6378	26.3123	26.4089	25.9265	26.7703	27.448	26.0333	26.2224	25.1543	26.1751	24.9526	24.8929	26.1053	24.6739	25.579	+	+	Liver_I_Liver_U	5	5	5	29.7	29.7	29.7	25.396	0	53.348	3107000000	33	6.37026	0	4.00075
Prolow-density lipoprotein receptor-related protein 1 (LRP-1) (Alpha-2-macroglobulin receptor) (A2MR) (CD antigen CD91) [Cleaved into: Low-density lipoprotein receptor-related protein 1 85 kDa subunit (LRP-85);Low-density lipoprotein receptor-related protein 1 515 kDa subunit (LRP-515);Low-density lipoprotein receptor-related protein 1 intracellular domain (LRPICD)]	Lrp1 A2mr	Q91ZX7	32.8614	33.2136	33.0287	34.0401	34.4133	34.3593	33.4048	33.2123	33.473	32.0297	31.6074	30.4343	31.746	31.8103	31.9373	32.1269	31.6884	31.1908	32.2186	33.1506	33.5973	30.6995	27.905	29.7268	32.0209	31.4527	30.6386	31.5139	26.9822	28.5917	+	+	Liver_I_Liver_U	147	147	142	41.4	41.4	40.7	504.74	0	323.31	138760000000	1558	2.6371	0.00289017	1.94574
Ribonuclease 4 (RNase 4) (EC 3.1.27.-)	Rnase4	Q9JJH1	25.794	27.1301	27.4971	27.9519	25.0947	28.993	29.7947	30.1667	29.5041	26.6371	26.723	26.7001	24.7459	24.9755	25.0852	26.7447	25.6218	25.6917	26.0259	28.8841	29.2492	25.8608	25.4098	25.5106	26.2318	25.7726	24.5309	25.0327	26.4774	25.1801	+	+	Liver_I_Liver_U	5	5	5	29.1	29.1	29.1	17.024	0	25.46	4607700000	45	2.01388	0.0100385	1.59321
Serpin H1 (47 kDa heat shock protein) (Collagen-binding protein) (Colligin) (Serine protease inhibitor J6)	Serpinh1 Cbp1 Hsp47	P19324	28.5639	27.7224	28.1573	27.6346	28.386	28.121	30.0153	30.4527	29.6004	26.2183	27.6207	27.762	28.0028	27.3556	27.5548	26.7871	26.4581	26.9067	28.2134	27.3558	26.1465	26.5425	25.6224	25.3046	27.0291	26.9692	26.6944	29.3161	24.9688	24.4639	+	+	Liver_I_Liver_U	14	14	14	48.9	48.9	48.9	46.533	0	74.157	6040500000	82	2.28752	0.00538144	2.70839
Neurogenic locus notch homolog protein 2 (Notch 2) (Motch B) [Cleaved into: Notch 2 extracellular truncation;Notch 2 intracellular domain]	Notch2	O35516	24.1496	27.6077	26.9529	31.5662	31.9301	32.3117	29.2264	28.5144	30.0766	28.6719	27.2934	28.0661	27.2842	26.5433	25.8909	29.487	27.9293	27.6248	26.4869	28.5187	29.0951	24.6796	27.51	27.4065	25.769	24.9767	25.182	23.6851	25.1479	25.222	+			30	30	30	15.7	15.7	15.7	265.33	0	321.06	9236100000	218	3.18183	0.000832215	1.15578
H-2 class I histocompatibility antigen, D-B alpha chain (H-2D(B))	H2-D1	P01899	32.7849	32.2778	31.2981	33.5052	32.6193	33.9175	32.4122	32.0548	34.5833	33.4469	32.6471	32.4225	31.6027	31.2005	30.85	31.7893	30.5708	29.616	30.5886	32.3577	32.6089	32.2023	31.904	31.2055	29.3994	25.0088	27.3152	27.3209	25.4993	25.1423	+	+	Liver_I_Liver_U	20	16	5	47.2	42	12.2	40.836	0	160.44	84407000000	521	10.442	0	3.26333
Plasma protease C1 inhibitor (C1 Inh) (C1Inh) (C1 esterase inhibitor) (C1-inhibiting factor) (Serpin G1)	Serping1 C1nh	P97290	28.3632	28.3658	28.8783	27.8615	28.0043	27.206	28.9931	28.4219	29.3888	27.6292	28.0921	28.8448	26.5577	26.4835	26.9336	27.0222	26.6705	26.2518	27.7294	27.4788	27.9193	26.6649	27.3571	25.6613	27.8786	26.6103	25.9051	27.6223	26.1806	29.1055	+	+	Liver_I_Liver_U	10	10	10	29.4	29.4	29.4	55.584	0	105.93	4704900000	51	3.49911	0.000321168	4.85615
Fibulin-1 (FIBL-1) (Basement-membrane protein 90) (BM-90)	Fbln1	Q08879	25.519	25.8599	26.0023	30.6453	29.6886	30.2115	29.596	28.365	29.8561	28.0169	25.9122	26.0853	24.1272	25.3254	25.1553	29.3258	26.7403	26.9287	26.9914	27.6369	29.1242	26.5153	25.4805	25.1524	24.7054	24.8038	24.4634	25.1451	26.968	25.7367	+			16	16	16	36.5	36.5	36.5	78.032	0	323.31	6158000000	83	1.98965	0.0105592	1.19198
Filamin-A (FLN-A) (Actin-binding protein 280) (ABP-280) (Alpha-filamin) (Endothelial actin-binding protein) (Filamin-1) (Non-muscle filamin)	Flna Fln Fln1	Q8BTM8	30.0444	28.8873	28.7746	31.0945	30.1419	30.4833	29.1528	28.3918	30.1585	26.6164	27.3057	27.3499	28.6753	28.614	28.4903	29.8597	28.0104	28.1261	28.9607	28.2109	26.2531	24.9045	26.018	25.1466	29.1489	27.3025	25.2367	27.6321	25.8623	27.7679	+	+	Liver_I_Liver_U	60	54	52	35.9	34.2	33	281.22	0	323.31	8348100000	169	1.58265	0.0237322	1.51395
Ectonucleotide pyrophosphatase/phosphodiesterase family member 1 (E-NPP 1) (Lymphocyte antigen 41) (Ly-41) (Phosphodiesterase I/nucleotide pyrophosphatase 1) (Plasma-cell membrane glycoprotein PC-1) [Cleaved into: Ectonucleotide pyrophosphatase/phosphodiesterase family member 1, secreted form] [Includes: Alkaline phosphodiesterase I (EC 3.1.4.1);Nucleotide pyrophosphatase (NPPase) (EC 3.6.1.9) (N…	Enpp1 Npps Pc1 Pdnp1	P06802	29.9792	28.9279	29.138	31.0279	30.2257	30.9565	30.59	29.6243	33.1748	26.4003	26.5015	25.2938	26.4121	27.9804	26.5925	29.4127	28.3734	27.9334	28.6633	30.5325	31.6149	25.952	26.0769	25.2645	25.7783	25.6379	24.772	26.4085	25.1074	24.4209	+			30	30	30	48.9	48.9	48.9	103.17	0	280.1	17896000000	196	2.84703	0.00185185	0.943443
Endoglin (Cell surface MJ7/18 antigen) (CD antigen CD105)	Eng Edg	Q63961	25.2055	25.0395	24.5113	30.493	28.457	30.5543	27.7194	28.1188	29.4955	26.0864	25.2124	27.1193	24.021	24.4859	24.7904	28.9039	26.2778	25.5132	24.7203	27.9437	28.2572	25.0788	25.3871	25.6601	25.0259	26.2789	25.1909	23.7114	25.5	24.899	+			17	17	17	35.1	35.1	35.1	70.02	0	141.47	3492200000	64	1.4498	0.0313307	1.08999
Integrin beta-1 (Fibronectin receptor subunit beta) (VLA-4 subunit beta) (CD antigen CD29)	Itgb1	P09055	30.9811	31.2477	30.4597	34.0743	33.1336	34.2274	32.1523	31.7067	33.1829	30.5532	30.3045	28.6294	29.7294	29.5725	28.6411	32.4658	31.3745	31.58	30.0515	31.6697	32.5747	29.6218	28.9906	27.4755	27.0526	23.9752	28.2682	28.2142	25.6575	25.9143	+	+	Liver_I_Liver_U	32	32	32	44.9	44.9	44.9	88.231	0	323.31	66557000000	474	5.33604	0	1.31823
Cysteine-rich with EGF-like domain protein 2	Creld2	Q9CYA0	27.8872	28.5025	27.2464	26.2213	27.2567	26.7182	26.7418	26.4525	27.4313	25.0586	25.7656	27.2113	26.6744	25.5284	24.0366	24.8119	25.9657	25.7954	26.4412	24.96	25.6216	25.5744	24.7149	25.6137	26.8516	25.2631	24.6769	26.092	25.6361	25.0049	+	+	Liver_I_Liver_U	8	8	8	22.9	22.9	22.9	38.219	0	38.362	1368600000	15	3.14708	0.000868421	3.27402
Gelsolin (Actin-depolymerizing factor) (ADF) (Brevin)	Gsn Gsb	P13020	30.4833	29.2711	28.3606	29.8661	30.7561	30.8633	30.3587	29.8076	30.9045	30.2845	30.8957	30.1954	28.1089	28.0486	27.7558	29.934	28.735	29.1351	29.2139	29.2465	29.8461	28.6023	29.1295	27.573	26.8291	24.296	25.0242	26.1881	25.1268	25.3724	+	+	Liver_I_Liver_U	25	25	25	45.5	45.5	45.5	85.941	0	243.22	14836000000	164	10.6858	0	3.68731
CD97 antigen (CD antigen CD97) [Cleaved into: CD97 antigen subunit alpha;CD97 antigen subunit beta]	Cd97	Q9Z0M6	28.1588	28.1471	29.0065	29.2692	28.9199	29.8387	30.463	30.6161	31.3722	28.665	28.7911	28.6941	28.0495	27.9926	28.0819	29.2366	26.8213	26.5208	25.3469	29.7486	30.6601	28.4761	28.6511	25.791	24.9396	24.1678	24.7099	24.0867	26.1329	24.6601	+	+	Liver_I_Liver_U	15	15	15	25.7	25.7	25.7	90.412	0	146.66	10321000000	135	6.37787	0	1.71834
Nidogen-1 (NID-1) (Entactin)	Nid1 Ent	P10493	30.7387	29.7809	29.4875	30.28	29.7963	31.0366	31.8189	31.2819	32.0176	30.6714	30.3715	29.726	28.4967	28.4689	27.8356	29.2528	27.5601	27.9346	29.7536	31.2164	31.8704	30.2844	30.4442	27.3659	26.4674	25.6579	24.5019	25.0049	26.6413	25.1324	+	+	Liver_I_Liver_U	38	37	37	45.8	45.8	45.8	136.54	0	323.31	27879000000	271	7.84377	0	1.96029
Ig gamma-2B chain C region	Igh-3	P01867	25.0788	26.6044	25.2582	25.6742	27.6063	27.2821	31.0149	29.676	31.7249	28.1275	27.7756	26.7041	25.0243	24.4088	24.265	26.9225	25.4029	23.7308	29.3214	29.946	31.004	25.2175	25.3857	25.4694	25.2707	26.0467	23.7084	25.515	26.7056	26.8184				8	8	8	30.9	30.9	30.9	44.259	0	102.3	8867100000	91	0.892273	0.113265	0.805437
Protein FAM234A (Protein ITFG3)	Fam234a Itfg3	Q8C0Z1	30.209	29.9882	29.7181	32.4972	31.0593	32.3136	30.5056	31.3228	32.6925	29.0659	28.3667	26.8912	27.9691	27.711	26.0892	31.3702	29.3728	29.0958	28.6405	31.8769	31.5182	30.4697	28.5275	25.7427	24.9684	24.6259	24.7397	25.2201	24.8697	25.428	+			12	12	12	35.1	35.1	35.1	60.575	0	270.29	25146000000	187	5.38925	0	1.03395
Coagulation factor XI (FXI) (EC 3.4.21.27) (Plasma thromboplastin antecedent) (PTA) [Cleaved into: Coagulation factor XIa heavy chain;Coagulation factor XIa light chain]	F11	Q91Y47	29.6585	29.7346	29.3956	29.3836	29.3716	30.0899	31.6913	31.1892	31.73	30.27	30.2541	30.0367	29.0626	28.8861	28.2753	29.1155	26.7029	24.3155	29.573	30.2215	31.7415	29.784	30.0598	28.9249	25.1745	24.2601	26.1379	24.6765	26.5126	25.9848	+	+	Liver_I_Liver_U	28	28	27	55.3	55.3	54.2	69.788	0	323.31	23747000000	257	6.04866	0	1.46715
Epidermal growth factor receptor (EC 2.7.10.1)	Egfr	Q01279	31.2091	31.19	30.6817	34.3427	34.0628	34.1439	31.3605	31.4378	33.5419	31.1979	30.9256	31.1127	29.301	28.8745	28.6697	33.1379	31.989	31.9222	30.8089	31.8291	32.8632	30.9269	31.0402	27.8303	29.2513	26.3548	30.6188	30.5977	27.0119	27.1132	+			53	53	52	56.5	56.5	55.5	134.85	0	323.31	81476000000	681	3.13294	0.000883117	1.28305
Fibronectin (FN) [Cleaved into: Anastellin]	Fn1	P11276	36.1731	36.5705	36.4884	38.0763	38.1377	38.8398	37.2622	36.4004	38.4866	36.6763	36.5523	36.322	35.6686	36.0368	35.8261	36.9362	35.8205	35.6186	34.8118	36.5214	36.8039	35.6159	35.6734	34.9766	29.1813	29.2611	29.0665	31.1687	25.0667	25.061	+	+	Liver_I_Liver_U	144	144	144	70.4	70.4	70.4	272.53	0	323.31	1840600000000	6954	12.5875	0	3.13886
Basigin (Basic immunoglobulin superfamily) (HT7 antigen) (Membrane glycoprotein gp42) (CD antigen CD147)	Bsg	P18572	30.9546	31.2129	30.4822	32.7705	31.778	32.8078	31.1203	30.1654	33.7875	30.3197	29.4132	27.8242	30.4381	30.4886	29.9345	30.8719	30.4232	29.9477	28.6365	29.9716	30.7037	29.7618	28.1158	27.7448	28.5029	27.4527	28.0977	28.3817	26.5748	26.2572	+	+	Liver_I_Liver_U	10	10	10	25.4	25.4	25.4	42.444	0	119.86	32216000000	250	4.33707	0	1.54651
Receptor-type tyrosine-protein phosphatase C (EC 3.1.3.48) (Leukocyte common antigen) (L-CA) (Lymphocyte antigen 5) (Ly-5) (T200) (CD antigen CD45)	Ptprc Ly-5	P06800	24.0818	25.4832	24.9076	30.2214	29.2152	30.8275	25.343	26.9089	29.6058	25.9087	24.7413	25.5436	24.8257	26.1493	26.1632	28.9762	25.3187	24.9052	26.582	24.5476	23.6898	25.7963	25.0943	25.2708	24.7849	25.4357	23.5931	25.4361	24.5498	24.8115	+			11	11	11	10.3	10.3	10.3	144.6	0	58.202	2513400000	35	1.27614	0.0452444	0.932836
Agrin [Cleaved into: Agrin N-terminal 110 kDa subunit;Agrin C-terminal 110 kDa subunit;Agrin C-terminal 90 kDa fragment (C90);Agrin C-terminal 22 kDa fragment (C22)]	Agrn Agrin	A2ASQ1	28.4541	29.5333	29.175	31.8726	31.0634	32.2277	31.5725	30.4221	31.3445	30.7641	29.9408	29.2282	28.37	28.5324	26.3361	30.5106	28.8717	29.1593	29.5341	31.3284	31.7587	30.251	30.4868	25.0627	25.5137	23.2678	26.2274	25.3664	25.4703	25.3564	+			55	55	55	44.5	44.5	44.5	207.54	0	323.31	26685000000	302	5.99852	0	1.17923
Hepatocyte growth factor receptor (HGF receptor) (EC 2.7.10.1) (HGF/SF receptor) (Proto-oncogene c-Met) (Scatter factor receptor) (SF receptor) (Tyrosine-protein kinase Met)	Met	P16056	28.1267	27.9858	27.3388	31.1308	28.9375	30.3299	30.7604	30.3664	31.2832	27.8295	28.207	26.8513	26.9164	26.3206	23.3108	28.5806	27.1157	26.1016	27.7197	30.8902	31.9752	28.9518	29.3579	26.6102	25.378	25.3709	24.7466	25.9977	25.7301	25.4719	+			30	30	30	32.5	32.5	32.5	153.55	0	323.31	15045000000	150	2.78098	0.00216867	0.885381
Adhesion G protein-coupled receptor E1 (Cell surface glycoprotein F4/80) (EGF-like module receptor 1) (EGF-like module-containing mucin-like hormone receptor-like 1) (EMR1 hormone receptor)	Adgre1 Emr1 Gpf480	Q61549	25.3092	27.3517	27.7604	29.3922	28.4145	30.3838	26.6263	26.505	26.6091	25.7385	24.6726	25.2452	24.9773	25.4446	24.3853	28.6053	26.123	26.235	24.896	25.3119	25.8998	26.0218	25.4531	25.3943	24.4114	25.0686	23.7577	24.4578	25.1789	25.5874	+	+	Liver_I_Liver_U	10	10	10	13.9	13.9	13.9	102.13	0	138.51	2050300000	50	2.24514	0.00571717	1.37938
Mesencephalic astrocyte-derived neurotrophic factor (Arginine-rich protein) (Protein ARMET)	Manf Armet	Q9CXI5	28.3114	26.5692	26.3151	28.1834	28.5274	29.15	31.2377	29.9442	30.3843	27.671	26.9327	27.6189	26.4467	26.6835	26.2576	27.4815	27.4046	26.8819	29.8273	28.3287	27.9419	26.5951	25.8653	26.0558	25.5996	25.5367	25.7731	26.6234	25.6787	24.4208	+	+	Liver_I_Liver_U	9	9	9	44.7	44.7	44.7	20.373	0	19.633	8200800000	93	3.29256	0.000712329	1.48547
ATP synthase subunit delta, mitochondrial (ATP synthase F1 subunit delta) (F-ATPase delta subunit)	Atp5f1d Atp5d	Q9D3D9	28.8106	28.2783	27.6865	27.3109	27.4582	28.0374	26.8056	27.9036	26.4211	28.0008	28.0072	26.8762	28.4606	28.3367	28.4215	26.2738	26.3157	26.3359	26.6952	24.745	25.1552	24.5556	26.4833	24.7703	27.9027	28.5061	24.5213	27.0802	25.0319	24.351	+	+	Liver_I_Liver_U	2	2	2	13.7	13.7	13.7	17.6	0	18.236	3194700000	46	1.43719	0.0321085	1.91878
Alpha-1-antitrypsin 1-5 (Alpha-1 protease inhibitor 5) (Serine protease inhibitor 1-5) (Serine protease inhibitor A1e) (Serpin A1e)	Serpina1e Dom5 Spi1-5	Q00898	28.9116	25.9765	26.1988	29.1866	30.4274	29.9341	27.6303	24.2016	24.1242	27.3852	25.712	28.6977	25.2462	24.8106	25.811	28.9772	27.4815	26.8446	25.423	25.5508	25.3309	25.995	27.6078	24.2673	24.7568	24.8417	25.8891	27.6559	25.1876	25.1287				16	8	8	39.2	21.5	21.5	45.891	0	82.848	3045700000	87	1.11086	0.068942	1.00047
Insulin receptor (IR) (EC 2.7.10.1) (CD antigen CD220) [Cleaved into: Insulin receptor subunit alpha;Insulin receptor subunit beta]	Insr	P15208	26.8449	27.3526	27.0277	31.3764	30.0099	30.8662	25.0748	24.8752	28.9111	25.1067	25.0637	25.2568	24.1497	25.2328	25.3969	28.1502	27.5619	27.0067	25.694	25.4873	26.9636	26.1418	25.2363	25.7076	25.5609	23.8339	23.4127	23.1099	24.8289	26.1255	+			33	33	33	29	29	29	155.61	0	263.44	3806600000	100	1.89259	0.0128	0.924519
Stress-70 protein, mitochondrial (75 kDa glucose-regulated protein) (GRP-75) (Heat shock 70 kDa protein 9) (Mortalin) (Peptide-binding protein 74) (PBP74) (p66 MOT)	Hspa9 Grp75 Hsp74 Hspa9a	P38647	33.7837	33.0187	32.9965	31.1676	31.5973	31.4059	31.0983	32.0286	32.2012	32.0235	32.3107	31.7415	32.0755	32.0794	32.4082	31.5172	31.3197	31.324	30.863	30.1595	30.9604	29.9386	30.5892	27.1241	31.2658	32.1585	31.1943	31.5235	29.611	29.8066	+	+	Liver_I_Liver_U	42	42	42	62.9	62.9	62.9	73.46	0	323.31	68774000000	807	1.63482	0.0217265	1.85906
Platelet glycoprotein 4 (Glycoprotein IIIb) (GPIIIB) (PAS IV) (PAS-4) (Platelet glycoprotein IV) (GPIV) (CD antigen CD36)	Cd36	Q08857	28.023	27.6711	26.7745	30.6627	29.9864	30.853	30.6525	29.2705	32.8115	25.5545	25.9536	26.1581	27.5891	26.0364	23.89	30.1848	28.5081	29.4024	27.4178	29.5851	31.2837	24.3894	25.3344	25.7389	26.3357	23.6603	26.2277	25.3065	25.4768	24.9637	+			8	8	8	26.5	26.5	26.5	52.697	0	74.606	12329000000	74	1.7816	0.0164286	0.679398
Sialoadhesin (Sheep erythrocyte receptor) (SER) (Sialic acid-binding Ig-like lectin 1) (Siglec-1) (CD antigen CD169)	Siglec1 Sa Sn	Q62230	28.6831	28.1764	28.5627	31.4208	30.1126	32.0967	30.5105	29.1382	30.9516	25.2598	26.2778	25.4059	28.8307	27.2975	25.9303	30.003	28.6991	27.6391	26.0868	29.6822	30.9591	25.231	26.2882	25.5782	25.7037	25.4697	24.1732	25.725	24.6293	25.8965	+			44	44	44	42.6	42.6	42.6	182.98	0	323.31	12422000000	134	2.44781	0.00428889	0.745654
Complement C1q subcomponent subunit B	C1qb	P14106	28.6083	28.4237	28.5834	27.3385	26.7117	27.0311	29.0002	28.163	27.5413	25.9766	25.8717	26.4563	26.3498	26.4428	26.0064	26.1331	24.5463	26.3118	26.8743	27.8545	28.2405	24.7872	26.0588	26.0526	25.4523	25.5713	24.3901	24.7208	25.0807	25.945	+	+	Liver_I_Liver_U	6	6	6	30.4	30.4	30.4	26.717	0	42.141	2869200000	40	3.5331	0.000323529	1.87359
Protein mono-ADP-ribosyltransferase PARP9 (EC 2.4.2.-) (ADP-ribosyltransferase diphtheria toxin-like 9) (ARTD9) (B aggressive lymphoma protein homolog) (Poly [ADP-ribose] polymerase 9) (PARP-9)	Parp9 Bal	Q8CAS9	27.7459	27.8204	26.5912	27.1379	27.5254	27.2047	26.4252	27.6033	30.1507	26.5889	25.7554	25.7171	25.8991	26.1108	26.9464	25.9633	26.4337	27.1013	25.4112	25.2272	26.045	25.995	25.7355	25.4057	28.7041	26.5726	26.248	26.0967	25.2138	23.6779	+	+	Liver_I_Liver_U	17	17	17	28.4	28.4	28.4	96.658	0	167.39	2900400000	33	1.49128	0.0285418	2.25696
60 kDa heat shock protein, mitochondrial (EC 5.6.1.7) (60 kDa chaperonin) (Chaperonin 60) (CPN60) (HSP-65) (Heat shock protein 60) (HSP-60) (Hsp60) (Mitochondrial matrix protein P1)	Hspd1 Hsp60	P63038	33.8649	32.9681	33.112	33.2594	33.837	33.7586	32.456	33.054	32.2441	33.1182	33.3392	32.8249	32.5041	32.4749	33.0088	32.9046	32.3438	32.5794	31.9682	31.4341	31.1619	31.1026	31.5827	30.8052	30.7092	32.6443	32.7875	34.5851	30.5978	30.6413	+	+	Liver_I_Liver_U	59	59	59	83.9	83.9	83.9	60.955	0	323.31	136560000000	1470	2.12603	0.00764532	3.6907
Integrin alpha-V (Vitronectin receptor subunit alpha) (CD antigen CD51) [Cleaved into: Integrin alpha-V heavy chain;Integrin alpha-V light chain]	Itgav	P43406	28.8416	28.5472	28.9672	30.3167	29.0527	30.2297	29.5616	29.2141	30.5458	26.0562	26.6678	28.3634	27.5302	28.5157	27.963	29.3075	26.3764	25.9086	27.0952	29.2442	30.9402	28.592	25.4919	25.5342	26.6545	24.834	24.2525	25.7728	24.3452	25.5333	+			31	31	31	38.1	38.1	38.1	115.36	0	223.98	9145000000	174	3.85508	6.25e-05	1.09505
Pyruvate kinase PKM (EC 2.7.1.40) (Pyruvate kinase muscle isozyme)	Pkm Pk3 Pkm2 Pykm	P52480	29.3597	29.2425	29.6781	28.9647	29.5485	28.8929	29.8378	30.451	28.2484	28.9591	29.1866	29.7985	28.1022	28.7962	28.6687	28.4895	27.8724	30.05	28.097	28.541	29.259	26.9416	27.5524	26.1867	28.7535	27.6707	27.4837	29.6042	26.7003	27.993	+	+	Liver_I_Liver_U	29	28	28	65.9	63.8	63.8	57.844	0	267.54	12148000000	172	2.42724	0.00455249	2.54626
Hypoxia up-regulated protein 1 (GRP-170) (140 kDa Ca(2+)-binding protein) (CBP-140)	Hyou1 Grp170	Q9JKR6	31.9599	31.7401	32.1736	31.37	31.5013	31.612	31.4288	31.8074	30.3978	31.4079	31.4287	31.2545	30.9319	30.8341	31.5105	30.9428	30.6073	30.7009	31.225	28.7866	30.1096	30.2813	30.3094	28.314	29.8493	30.1059	30.7351	31.6012	25.7978	27.256	+	+	Liver_I_Liver_U	47	47	47	56.2	56.2	56.2	111.18	0	323.31	43175000000	707	2.73301	0.00240476	2.94264
Talin-1	Tln1 Tln	P26039	32.072	31.7669	31.2083	31.6991	31.8941	32.2882	31.1681	30.8856	31.0009	29.7631	30.2215	30.7742	31.9945	31.2914	31.3967	31.5725	30.4512	30.6311	31.252	29.8048	29.3477	28.7234	28.3171	26.4816	30.4677	30.0686	29.6891	31.6691	27.3271	24.8502	+	+	Liver_I_Liver_U	108	108	98	62.4	62.4	58.4	269.82	0	323.31	39481000000	826	1.58671	0.0236471	1.37608
Alpha-2-antiplasmin (Alpha-2-AP) (Alpha-2-plasmin inhibitor) (Alpha-2-PI) (Serpin F2)	Serpinf2 Pli	Q61247	27.0359	26.9956	26.7949	25.2954	26.5622	26.9612	26.991	25.6917	27.6288	25.7401	25.6047	25.79	25.7041	25.5039	25.7515	24.8082	25.3832	23.5677	26.8926	26.3981	23.5505	25.1608	24.3835	26.654	26.1536	26.2126	24.4149	25.5675	25.2333	24.8181	+	+	Liver_I_Liver_U	6	6	6	15.7	15.7	15.7	54.971	0	9.8848	984660000	31	1.90691	0.0123105	2.07731
DnaJ homolog subfamily B member 11 (APOBEC1-binding protein 2) (ABBP-2) (ER-associated DNAJ) (ER-associated Hsp40 co-chaperone) (Endoplasmic reticulum DNA J domain-containing protein 3) (ER-resident protein ERdj3) (ERdj3) (ERj3p)	Dnajb11	Q99KV1	31.0628	30.5767	30.6984	28.4888	28.7456	28.633	29.079	29.6682	29.2675	29.4823	29.3916	29.4028	29.6601	29.6072	29.8106	28.2093	28.4514	28.4398	29.0809	27.4606	26.74	28.3963	28.9988	26.4975	30.9825	29.7947	27.7526	28.6178	25.2612	24.3836	+	+	Liver_I_Liver_U	14	14	14	53.6	53.6	53.6	40.555	0	91.146	12626000000	150	1.36364	0.0376489	1.94335
Serine protease inhibitor A3K (Serpin A3K) (Contrapsin) (SPI-2)	Serpina3k Mcm2 Spi2	P07759	30.7279	30.4617	30.7256	30.5443	31.3698	31.5043	31.4886	32.005	30.8577	30.4758	30.591	30.4632	29.0588	29.3758	29.8615	29.9912	29.8053	29.9673	30.7892	30.4379	31.905	29.4952	29.9925	27.4237	29.4528	29.3887	29.6263	29.8886	29.9928	30.6798	+	+	Liver_I_Liver_U	15	13	8	36.1	32.5	21.8	46.879	0	192.61	33646000000	314	2.46492	0.00413408	2.38743
Hemoglobin subunit beta-1 (Beta-1-globin) (Hemoglobin beta-1 chain) (Hemoglobin beta-major chain)	Hbb-b1	P02088	33.8438	34.1912	34.3739	35.1263	34.5215	35.024	35.1279	36.0349	37.2772	34.8622	34.9873	35.0926	33.1107	33.695	33.5081	32.7705	32.0924	32.3599	35.4923	35.4413	36.1678	35.2781	34.8544	32.7263	35.4239	34.2514	33.2532	33.605	32.4858	34.5584	+	+	Liver_I_Liver_U	15	15	13	70.7	70.7	70.7	15.84	0	323.31	721040000000	2227	1.24331	0.0494613	1.44516
Laminin subunit gamma-1 (Laminin B2 chain) (Laminin-1 subunit gamma) (Laminin-10 subunit gamma) (Laminin-11 subunit gamma) (Laminin-2 subunit gamma) (Laminin-3 subunit gamma) (Laminin-4 subunit gamma) (Laminin-6 subunit gamma) (Laminin-7 subunit gamma) (Laminin-8 subunit gamma) (Laminin-9 subunit gamma) (S-laminin subunit gamma) (S-LAM gamma)	Lamc1 Lamb-2 Lamc-1	P02468	29.3152	28.9427	28.6116	32.5348	31.8007	32.7339	30.0131	29.0194	31.2946	29.9821	27.7364	27.5868	28.3289	28.3862	27.1556	31.5635	29.1917	28.9041	28.1728	29.6182	30.2118	29.0517	28.5281	27.7376	24.8461	25.1225	23.296	25.8239	24.4161	25.8608	+			59	59	59	49.8	49.8	49.8	177.3	0	323.31	19426000000	336	6.35991	0	1.0139
Neurogenic locus notch homolog protein 1 (Notch 1) (Motch A) (mT14) (p300) [Cleaved into: Notch 1 extracellular truncation (NEXT);Notch 1 intracellular domain (NICD)]	Notch1 Motch	Q01705	26.2525	27.303	26.6634	29.6589	29.514	30.5637	27.9735	27.2295	28.1527	28.1358	27.1582	26.5143	27.3866	27.9232	26.5114	27.9366	26.0359	25.6971	26.1796	27.3541	27.7656	25.752	28.1614	25.8574	24.4809	25.2756	24.6902	26.0362	26.1452	24.4583	+	+	Liver_I_Liver_U	17	17	17	10.1	10.1	10.1	270.83	0	297.19	3475100000	75	3.77298	0.000124031	1.38966
Cadherin-5 (Vascular endothelial cadherin) (VE-cadherin) (CD antigen CD144)	Cdh5	P55284	30.6623	30.7756	30.6352	31.3913	31.1439	31.5501	31.1704	30.8551	31.9165	30.7927	30.541	30.1214	30.0771	29.5039	29.3545	30.7249	29.9617	29.0909	28.8822	30.3892	31.36	29.9625	30.3536	29.462	24.9543	25.7836	25.7613	25.1535	25.0566	26.6064	+	+	Liver_I_Liver_U	23	23	23	39.3	39.3	39.3	87.902	0	208.47	27676000000	322	14.9546	0	3.35994
Nectin-1 (Herpes virus entry mediator C) (Herpesvirus entry mediator C) (HveC) (Nectin cell adhesion molecule 1) (Poliovirus receptor-related protein 1) (CD antigen CD111)	Nectin1 Hvec Prr1 Pvrl1	Q9JKF6	27.7683	28.3688	27.3735	29.9331	28.6054	29.9295	27.2593	27.9579	29.8966	25.4825	24.7196	25.3588	26.8883	26.2233	25.6471	29.2067	26.4774	26.4792	25.5254	28.0227	28.603	25.6514	24.6808	26.8158	26.1468	25.3544	25.1444	25.7739	25.405	24.5567	+			11	11	11	29.3	29.3	29.3	57.034	0	117.28	3496500000	57	1.92496	0.0119444	0.906553
Intercellular adhesion molecule 2 (ICAM-2) (Lymphocyte function-associated AG-1 counter-receptor) (CD antigen CD102)	Icam2 Icam-2	P35330	26.9739	25.7313	26.1323	29.2765	28.5306	29.5946	27.1096	27.7294	27.6411	27.7247	25.9611	25.0794	26.6495	26.4003	26.5414	28.44	26.1231	25.9453	24.6764	25.6731	26.602	26.3456	25.7333	25.9639	25.758	25.4229	25.1686	25.3998	25.8387	25.3919	+	+	Liver_I_Liver_U	7	7	7	29.6	29.6	29.6	31.39	0	40.888	2318100000	38	2.23664	0.0057	1.37247
Plexin-B1	Plxnb1 Kiaa0407	Q8CJH3	28.6149	26.9994	26.7445	29.8163	28.2444	29.7702	28.1488	27.6107	29.8586	27.558	27.1027	26.5959	28.1992	28.4473	26.6065	29.3819	26.4359	26.4477	26.7705	28.8985	28.7085	23.8987	25.5698	25.3207	25.4264	24.3682	24.6416	26.6653	25.0903	25.8816	+			22	22	22	15.9	15.9	15.9	231.37	0	157.89	5233900000	64	2.74779	0.00234731	1.01005
EGF-containing fibulin-like extracellular matrix protein 1 (Fibulin-3) (FIBL-3)	Efemp1 Fbln3	Q8BPB5	26.6264	27.8436	26.9506	29.203	29.0255	29.8586	26.0062	25.296	26.3939	26.4802	25.7499	25.4587	26.558	27.8514	27.1208	26.9842	26.08	26.1471	25.0854	25.2628	25.9071	24.5931	26.6232	24.3723	25.9951	25.8452	24.7547	25.0981	25.0451	25.9758	+			12	12	12	45.8	45.8	45.8	54.952	0	163.82	1883800000	34	1.55408	0.0251736	1.14506
Nucleophosmin (NPM) (Nucleolar phosphoprotein B23) (Nucleolar protein NO38) (Numatrin)	Npm1	Q61937	29.8868	28.6435	28.2569	28.487	28.4236	28.9598	28.2868	29.3063	26.6012	28.2825	28.0235	27.9923	29.0299	27.7217	29.2717	28.2385	27.355	26.7127	28.8909	26.3097	27.0441	26.8186	24.8398	26.7243	25.6751	26.8644	26.1847	28.2405	26.7607	25.7874	+	+	Liver_I_Liver_U	9	9	9	38.4	38.4	38.4	32.56	0	57.605	5473000000	97	2.35901	0.00508108	1.52279
Laminin subunit alpha-4 (Laminin-14 subunit alpha) (Laminin-8 subunit alpha) (Laminin-9 subunit alpha)	Lama4	P97927	28.4951	27.8013	27.3326	31.7979	30.3363	31.9552	29.3023	29.2695	29.4067	28.3361	26.6298	27.4596	26.6506	27.8428	25.7972	30.9012	28.1202	28.5073	26.6587	30.1622	29.8526	28.4771	27.1848	25.8011	25.694	25.2105	25.1453	24.6053	25.9211	23.9136	+			38	38	38	25.3	25.3	25.3	201.82	0	323.31	11325000000	179	3.931	6.4e-05	0.809369
Desmoglein-2	Dsg2	O55111	30.996	30.9086	30.3615	31.945	31.0095	31.9234	31.4141	30.3957	31.4566	30.7076	30.314	29.5797	30.2973	29.4219	28.9428	30.3479	29.5405	28.4707	29.3146	30.9671	31.3965	30.3656	30.6433	29.3116	25.4209	25.7869	24.4025	26.2491	25.2194	24.2832	+	+	Liver_I_Liver_U	29	29	29	35.7	35.7	35.7	122.38	0	290.61	27335000000	358	12.8957	0	2.2604
Ig gamma-2A chain C region secreted form (B allele)		P01864	26.7944	27.551	26.5958	26.9676	27.3979	28.4813	30.4022	27.3949	29.8367	24.0262	26.1205	25.0844	25.6047	26.3194	24.0005	27.5876	25.1858	25.1414	27.7416	28.1646	29.0787	25.4293	24.1775	26.242	25.9035	24.7258	24.809	25.3301	25.7287	25.1499	+			5	5	5	18.2	18.2	18.2	36.595	0	20.413	4742700000	57	1.29347	0.043539	0.782101
ADP-ribosyl cyclase/cyclic ADP-ribose hydrolase 1 (EC 3.2.2.6) (2'-phospho-ADP-ribosyl cyclase) (2'-phospho-ADP-ribosyl cyclase/2'-phospho-cyclic-ADP-ribose transferase) (EC 2.4.99.20) (2'-phospho-cyclic-ADP-ribose transferase) (ADP-ribosyl cyclase 1) (ADPRC 1) (Cyclic ADP-ribose hydrolase 1) (cADPr hydrolase 1) (I-19) (NIM-R5 antigen) (CD antigen CD38)	Cd38	P56528	25.2478	26.9599	25.9165	29.5406	29.69	29.8064	29.0041	27.811	30.1734	25.8169	25.3908	25.8777	25.9551	26.2017	25.2643	27.5767	26.5201	26.7722	26.9584	29.0996	29.1237	25.3474	25.6545	24.8217	25.7978	24.9529	25.4862	24.9724	26.4957	25.0427	+			10	10	10	52	52	52	34.407	0	147.13	4722100000	71	1.50083	0.0281129	0.784088
Endoplasmic reticulum chaperone BiP (EC 3.6.4.10) (78 kDa glucose-regulated protein) (GRP-78) (Binding-immunoglobulin protein) (BiP) (Heat shock protein 70 family protein 5) (HSP70 family protein 5) (Heat shock protein family A member 5) (Immunoglobulin heavy chain-binding protein)	Hspa5 Grp78	P20029	34.5637	33.9904	33.7538	33.4939	33.7302	34.0422	33.3762	33.138	32.7881	32.851	32.52	32.2739	33.5598	33.1553	33.7651	32.8143	32.2702	31.8894	33.3503	31.6172	31.133	31.8167	32.144	31.096	33.4082	33.2803	31.728	33.4024	30.4774	30.9163	+	+	Liver_I_Liver_U	43	43	41	59.2	59.2	59.2	72.421	0	323.31	171130000000	1334	1.73986	0.0176916	2.16586
Extracellular matrix protein 1 (Secretory component p85)	Ecm1	Q61508	31.5845	32.1702	32.0422	32.5262	31.7561	33.3263	31.5863	31.4046	31.9047	31.9736	31.6231	31.2977	31.6826	31.6029	31.1358	32.4962	30.3017	29.7735	29.6274	30.7115	31.762	30.6231	31.2532	30.4001	25.8206	25.6029	25.6317	24.9343	25.113	25.788	+	+	Liver_I_Liver_U	33	33	33	74.1	74.1	74.1	62.832	0	323.31	53650000000	567	16.0238	0	2.51525
Vascular endothelial growth factor receptor 3 (VEGFR-3) (EC 2.7.10.1) (Fms-like tyrosine kinase 4) (FLT-4) (Tyrosine-protein kinase receptor FLT4)	Flt4 Flt-4 Vegfr3	P35917	27.6619	28.0704	27.9823	29.189	28.7646	30.1548	28.7774	28.9129	29.1815	27.0174	27.6577	27.9113	27.8931	28.198	28.2396	28.3704	26.9265	26.0285	26.5042	28.5456	28.4153	27.2397	28.0222	25.0807	25.536	25.4992	25.0943	25.1011	25.4472	24.8169	+	+	Liver_I_Liver_U	20	20	20	18.7	18.7	18.7	153.01	0	100.06	4912000000	66	6.0941	0	1.61384
Integrin alpha-1 (CD49 antigen-like family member A) (Laminin and collagen receptor) (VLA-1) (CD antigen CD49a)	Itga1	Q3V3R4	31.7417	31.6725	30.6446	33.1921	32.1105	33.4479	31.4332	30.9533	33.75	30.7109	30.1838	29.0735	30.1141	29.6024	29.4313	32.451	30.8371	30.5258	29.9798	32.223	32.4496	31.232	29.7726	28.5469	25.7945	26.2038	24.2513	24.5369	27.8579	24.4981	+			45	45	45	39.8	39.8	39.8	130.81	0	323.31	54089000000	639	8.3563	0	1.06449
Fructose-bisphosphate aldolase A (EC 4.1.2.13) (Aldolase 1) (Muscle-type aldolase)	Aldoa Aldo1	P05064	31.071	30.4009	31.1805	30.7189	30.6538	30.3626	32.0048	32.0706	30.295	30.2432	30.5031	30.6163	30.5483	30.6502	30.3873	30.7757	29.9825	30.8358	29.2482	28.6611	30.2763	28.8276	30.0243	28.3818	29.5698	30.0044	29.9005	30.8069	28.3397	29.5707	+	+	Liver_I_Liver_U	27	26	22	88.7	86.8	75	39.355	0	323.31	34106000000	313	2.29061	0.00536788	2.26918
Transforming growth factor-beta-induced protein ig-h3 (Beta ig-h3)	Tgfbi	P82198	30.4492	29.3315	29.2451	30.5279	28.487	29.6352	33.192	32.0342	32.8086	30.6532	31.0189	30.8608	26.9903	27.2356	27.1787	30.5734	28.1144	27.5447	30.2675	32.2236	33.3474	31.4919	31.6745	30.0913	22.0025	22.5626	25.2516	26.4408	25.2318	25.7655	+			35	35	35	66.8	66.8	66.8	74.596	0	323.31	58658000000	420	5.81512	0	0.649504
Prothrombin (EC 3.4.21.5) (Coagulation factor II) [Cleaved into: Activation peptide fragment 1;Activation peptide fragment 2;Thrombin light chain;Thrombin heavy chain]	F2 Cf2	P19221	28.1285	27.1568	27.2822	26.685	27.374	28.2029	27.3447	28.0506	28.6732	25.8467	25.1165	25.0902	25.671	26.4749	26.4567	26.1889	25.8146	25.8092	26.66	26.4371	26.9777	26.2512	24.7023	26.1177	25.7157	26.1521	25.9885	26.0887	24.9448	24.2773	+	+	Liver_I_Liver_U	15	15	15	29	29	29	70.268	0	45.589	2034100000	40	2.35629	0.00507527	1.67278
Electron transfer flavoprotein subunit alpha, mitochondrial (Alpha-ETF)	Etfa	Q99LC5	33.4571	32.8973	32.9276	32.369	32.8179	32.3088	32.7503	32.7132	32.1738	32.9849	33.2403	32.7189	31.5815	32.0109	31.974	32.4784	32.18	32.9281	31.4609	31.2059	31.9132	31.1545	31.9162	31.2351	30.5647	31.703	33.1952	33.3358	30.5016	30.9307	+	+	Liver_I_Liver_U	25	25	24	73.6	73.6	71.5	35.009	0	323.31	117440000000	807	2.55723	0.00329545	4.26069
Serotransferrin (Transferrin) (Beta-1 metal-binding globulin) (Siderophilin)	Tf Trf	Q921I1	33.805	34.0752	33.9097	33.2135	34.1909	34.0865	34.5972	34.1752	34.4562	34.6055	34.5063	34.2262	33.357	33.4041	33.5331	33.0764	32.2756	31.9146	33.8811	32.8141	33.5981	33.7845	33.0003	33.9935	32.8381	32.0515	32.2126	33.1329	31.8515	31.4309	+	+	Liver_I_Liver_U	53	53	49	67.3	67.3	63.8	76.723	0	323.31	259740000000	1863	6.13744	0	3.55932
Major vault protein (MVP)	Mvp	Q9EQK5	30.8265	30.8415	31.0523	29.6804	30.3594	29.3484	29.6241	29.0535	28.37	30.8121	30.7269	30.8661	30.2543	30.3279	30.7242	29.1255	29.2935	29.2445	28.7293	26.8252	27.0757	29.8225	29.9225	29.0264	30.0642	29.9345	29.1834	30.5983	26.2549	28.2951		+	Liver_I_Liver_U	40	40	40	66.6	66.6	66.6	95.923	0	308.37	18618000000	416	1.00965	0.0863662	1.37664
Complement C1q subcomponent subunit C	C1qc C1qg	Q02105	27.6342	27.7864	27.4112	27.3086	26.8356	27.102	28.3237	27.2903	28.1317	22.7771	26.1791	26.9966	26.362	26.4522	25.7476	25.9604	24.9788	25.0443	26.7162	27.0722	27.4959	26.4364	25.5017	24.9859	26.9038	24.5265	24.5742	25.597	24.7361	24.5606	+			4	4	4	20.3	20.3	20.3	25.991	0	34.197	1810300000	40	1.97864	0.0108491	1.1572
Inter-alpha-trypsin inhibitor heavy chain H1 (ITI heavy chain H1) (ITI-HC1) (Inter-alpha-inhibitor heavy chain 1)	Itih1	Q61702	29.2193	28.5954	29.3825	29.912	29.6241	30.6734	32.6738	31.3628	33.3207	30.2982	29.7823	30.3251	27.754	28.749	27.8232	29.9747	28.7925	27.7688	29.696	32.8711	33.3376	30.3343	30.1585	26.8903	27.7414	24.6352	27.6223	25.9848	24.4754	26.293	+			33	33	33	44.9	44.9	44.9	101.07	0	323.31	43706000000	301	4.07929	3.28e-05	0.684156
Beta-2-microglobulin	B2m	P01887	31.942	33.4347	33.3684	34.7087	32.7321	35.1117	34.305	35.4032	32.951	32.7183	32.4189	32.9028	32.504	31.9575	32.5999	33.417	33.0446	32.0833	31.8237	33.9344	34.0543	32.6007	31.4581	31.5398	29.4219	29.1082	26.5185	27.2453	25.2746	27.6031	+	+	Liver_I_Liver_U	6	6	6	73.1	73.1	73.1	13.779	0	323.31	370350000000	772	9.85355	0	1.43766
Prelamin-A/C [Cleaved into: Lamin-A/C]	Lmna Lmn1	P48678	31.1627	30.5485	29.6205	30.141	29.5023	30.4749	31.2003	30.634	31.4554	28.7977	28.5332	29.2877	31.3589	29.4506	31.231	30.1755	29.3624	27.8129	32.9025	28.8788	28.185	26.3925	28.8307	25.8295	26.5302	27.5738	24.8473	26.5316	25.1873	25.542	+			43	43	42	62	62	60.8	74.237	0	323.31	23367000000	269	4.36846	0	0.754757
Immunoglobulin heavy constant mu [Cleaved into: Mu' chain (55 kDa mu' chain)]	Ighm Igh-6	P01872	28.7397	29.0331	29.3835	28.5276	29.3489	29.2108	30.8688	31.1573	32.1168	29.0817	27.3517	27.9367	28.7211	28.4831	29.8135	28.5532	26.404	25.1466	31.3395	32.3133	31.5876	27.543	26.3138	25.6304	27.2311	24.5856	24.8893	25.7087	25.823	26.6152	+			17	17	17	41.2	41.2	41.2	49.971	0	138.34	23428000000	177	2.70225	0.0025731	0.574234
Collagen alpha-1(XVIII) chain [Cleaved into: Endostatin;Non-collagenous domain 1 (NC1)]	Col18a1	P39061	29.7349	29.3123	28.3526	31.4544	31.3217	31.7245	32.0102	30.7069	32.379	30.761	30.1716	29.8281	28.7807	29.0864	28.1083	30.5086	29.0099	28.8214	30.2432	31.2582	31.6214	30.2397	30.3824	28.8702	28.6884	26.2159	26.3716	26.9581	24.9081	27.9383	+			24	24	24	16.7	16.7	16.7	182.17	0	178.6	26942000000	239	5.44042	0	1.16072
Vinculin (Metavinculin)	Vcl	Q64727	30.0943	29.9567	29.5487	29.7497	29.3335	30.0882	30.1706	29.323	30.03	28.4622	28.8484	29.2324	30.4006	29.7469	29.6943	29.9709	29.1297	29.5867	30.1127	27.8062	27.0664	26.0472	28.5731	25.9837	29.8788	29.2891	28.6059	29.4207	25.5103	26.2893				40	40	40	47.2	47.2	47.2	116.72	0	323.31	14517000000	278	1.0415	0.0805694	1.11025
Coxsackievirus and adenovirus receptor homolog (CAR) (mCAR)	Cxadr Car	P97792	28.0067	28.7639	27.7962	30.1338	28.7597	30.0648	25.7566	27.6203	30.2415	25.8181	24.3369	26.4414	27.794	27.501	27.2573	29.1346	27.1031	27.3385	25.9058	25.6301	27.6168	25.9641	25.4092	26.4261	25.0296	24.9003	25.2459	25.7411	25.2062	24.4718	+			14	14	14	51.8	51.8	51.8	39.947	0	78.487	3832900000	81	2.54186	0.00348023	0.753809
Macrophage mannose receptor 1 (MMR) (CD antigen CD206)	Mrc1	Q61830	29.5431	28.9511	28.5135	30.0945	30.0668	30.2983	31.5977	30.8798	34.6045	25.2	25.2583	26.005	28.2594	28.0214	27.3917	29.2331	29.0064	28.7194	30.2978	31.5356	31.5256	26.5872	24.582	25.5536	28.5892	25.1715	29.0327	27.7498	24.8978	23.8102				54	54	54	43.2	43.2	43.2	164.98	0	323.31	30812000000	336	0.997874	0.0882517	0.39342
Alpha-2-macroglobulin receptor-associated protein (Alpha-2-MRAP) (Heparin-binding protein 44) (HBP-44) (Low density lipoprotein receptor-related protein-associated protein 1) (RAP)	Lrpap1	P55302	29.9677	29.0747	28.2351	28.9271	28.6215	29.673	29.5786	29.5859	29.9783	28.6812	28.7114	27.4565	29.7981	28.343	29.9278	29.2405	28.2287	27.6454	30.7607	27.5939	27.3622	27.7009	26.3996	25.1923	25.9711	24.018	26.4392	25.1354	27.087	24.1354	+			17	17	17	49.4	49.4	49.4	42.215	0	75.718	8804600000	121	4.78196	0	0.990594
Basal cell adhesion molecule (B-CAM cell surface glycoprotein) (Lutheran antigen) (CD antigen CD239)	Bcam Gplu Lu	Q9R069	28.5153	27.6269	27.7244	29.6491	28.3962	29.1701	29.0756	28.3655	31.1772	28.6562	27.2655	26.0498	27.6838	28.0166	27.8714	27.9644	26.6551	27.5795	27.9704	28.9972	29.4082	26.6683	27.5456	25.0581	25.2055	24.7278	26.9942	24.8806	24.8779	25.3343	+			15	15	15	39.5	39.5	39.5	67.669	0	147.92	5948400000	67	4.37342	0	1.01098
4F2 cell-surface antigen heavy chain (4F2hc) (Solute carrier family 3 member 2) (CD antigen CD98)	Slc3a2 Mdu1	P10852	26.1738	25.7784	26.3906	29.0175	27.2221	28.4485	28.9591	29.3121	30.8102	27.0567	25.9036	25.5055	25.5532	24.7217	26.5561	27.5912	25.7743	28.2922	25.7883	29.0006	29.1428	26.7316	25.7074	25.4768	24.708	24.7424	24.6539	26.6213	25.5646	26.1479	+			14	14	14	30.8	30.8	30.8	58.336	0	70.054	4192300000	45	1.57833	0.0239	0.688706
C4b-binding protein (C4bp)	C4bpa C4bp	P08607	28.6682	28.8216	28.2009	30.7112	30.4549	31.2046	31.4143	29.9306	31.0455	29.8342	30.0421	31.2045	28.315	28.4465	28.7815	29.0357	27.3113	27.4213	30.1988	30.7739	31.4385	30.3512	30.7975	28.5379	26.3902	24.1802	26.004	27.0302	24.2321	26.3822	+			15	15	15	38	38	38	51.523	0	78.129	24161000000	214	6.38147	0	0.957116
Myosin regulatory light chain 12B (Myosin regulatory light chain 2-B, smooth muscle isoform) (Myosin regulatory light chain 20 kDa) (MLC20) (Myosin regulatory light chain MRLC2)	Myl12b Mrlc2 Mylc2b	Q3THE2	28.6614	27.3276	27.726	27.2109	27.1605	27.5599	26.8679	27.2008	26.4653	26.1044	24.9848	24.1926	27.5261	26.5745	26.7492	27.0677	25.8485	24.7001	27.6982	25.4493	26.1964	24.6532	23.8795	25.1248	26.769	27.2925	24.6849	24.96	26.6597	24.0736				7	7	2	50.6	50.6	12.2	19.779	0	48.993	1795100000	43	0.801687	0.140606	0.965304
Lipolysis-stimulated lipoprotein receptor (Lipolysis-stimulated receptor) (Liver-specific bHLH-Zip transcription factor) (Liver-specific gene on mouse chromosome 7 protein)	Lsr Lisch7	Q99KG5	27.4055	27.4588	26.3071	28.9923	28.7309	28.6951	26.0938	26.089	27.1141	25.6941	24.8623	24.9989	24.9274	24.967	24.9367	27.8459	26.6095	26.5816	25.2364	27.6725	26.2032	26.1937	25.7738	25.7689	26.896	25.0991	25.1268	25.7585	24.4392	25.0834	+			10	10	10	29.3	29.3	29.3	66.107	0	96.019	1983800000	36	1.32543	0.0407396	0.91537
Plexin-B2	Plxnb2	B2RXS4	31.6164	31.3326	31.6882	33.127	32.1075	33.0381	31.9946	31.951	33.6433	32.1976	31.983	31.5752	31.081	30.7412	30.9405	32.111	30.6439	29.8396	29.7419	31.8865	32.9456	32.5134	32.0645	32.0877	26.4872	25.7524	25.2049	26.93	25.9137	25.108	+	+	Liver_I_Liver_U	41	41	41	33.7	33.7	33.7	206.23	0	323.31	77558000000	640	13.2391	0	1.43229
Laminin subunit beta-2 (Laminin-11 subunit beta) (Laminin-14 subunit beta) (Laminin-15 subunit beta) (Laminin-3 subunit beta) (Laminin-4 subunit beta) (Laminin-7 subunit beta) (Laminin-9 subunit beta) (S-laminin subunit beta) (S-LAM beta)	Lamb2 Lams	Q61292	29.451	29.0907	28.0524	32.6311	31.2981	32.7725	29.4038	28.752	31.3087	27.944	25.6778	24.8491	28.7294	28.5529	28.3399	31.3709	28.7902	28.7002	26.9077	29.295	29.7322	27.6195	26.9171	26.6258	25.7027	26.1054	24.2065	25.5519	26.2498	25.2004	+			70	70	70	53.3	53.3	53.3	196.58	0	323.31	16455000000	282	2.91137	0.00151899	0.475231
Ig heavy chain V region AC38 205.12		P06330	28.26	28.3987	28.0334	26.1334	28.0821	28.1505	28.1851	27.4356	28.6325	26.4234	26.2483	26.798	27.9069	27.5396	27.2214	27.3063	25.9349	24.811	27.2668	26.5578	28.3855	25.0289	26.6971	26.5709	25.461	24.8935	24.3863	24.7525	25.3025	23.593	+			5	5	4	55.1	55.1	49.2	12.934	0	44.618	2734000000	43	4.93938	0	1.1895
Integrin alpha-9	Itga9	B8JK39	25.6614	26.1757	25.8403	29.054	28.5321	28.8566	29.0001	27.8683	31.753	25.7168	25.3998	27.0186	24.9786	25.2388	25.3311	28.5354	26.9666	26.4547	26.8377	29.2041	30.798	25.4481	25.7486	25.8881	25.5722	25.7013	24.2625	23.9779	24.9026	24.2752	+			17	17	17	26.6	26.6	26.6	114.41	0	119.63	5306700000	51	1.92215	0.0119447	0.498895
DnaJ homolog subfamily C member 3 (Interferon-induced, double-stranded RNA-activated protein kinase inhibitor) (Protein kinase inhibitor of 58 kDa) (Protein kinase inhibitor p58)	Dnajc3 P58ipk	Q91YW3	30.5812	30.4881	30.6239	29.0979	28.8855	29.0666	29.4088	29.8379	29.1718	29.9215	29.9309	29.9378	30.1289	30.2733	30.1509	28.6632	28.9147	28.4441	29.4232	27.6513	27.3399	29.1374	29.372	28.0089	29.7326	30.1006	28.3348	29.4649	25.8519	27.0871	+	+	Liver_I_Liver_U	22	22	22	55	55	55	57.463	0	234.4	14791000000	240	1.41007	0.0342085	1.55684
Serine protease inhibitor A3M (Serpin A3M)	Serpina3m	Q03734	28.6731	26.376	26.8045	27.303	28.0203	28.0794	24.3516	22.6804	25.6742	27.8353	28.2751	27.9675	29.2091	25.6728	26.0501	27.4626	28.4535	28.0064	23.0324	21.3858	22.5229	27.012	27.2393	26.6158	23.2727	25.4459	26.644	25.1777	23.7246	22.7805				14	6	6	36.8	19.6	19.6	47.064	0	20.552	2931200000	101	1.01675	0.0855887	0.412059
Lysyl oxidase homolog 4 (EC 1.4.3.-) (Lysyl oxidase-like protein 4) (Lysyl oxidase-related protein C)	Loxl4 Loxc	Q924C6	28.4499	26.5607	27.5505	25.3078	25.4901	26.6031	30.9678	31.0987	32.2379	29.1647	27.0114	25.7627	25.6092	25.8118	24.6664	29.6768	24.1124	24.0248	28.662	30.721	31.8844	28.3834	24.9663	28.3935	25.8325	25.1644	24.8189	24.8192	24.43	25.166	+			31	31	31	52.3	52.3	52.3	84.778	0	323.31	15171000000	100	1.30519	0.0425918	0.333424
Glutathione peroxidase 3 (GPx-3) (GSHPx-3) (EC 1.11.1.9) (Plasma glutathione peroxidase) (GPx-P) (GSHPx-P)	Gpx3	P46412	28.319	27.7678	27.5919	29.489	29.5195	30.4385	29.702	29.2298	30.2488	27.9235	27.6159	27.1247	27.2516	27.3258	27.0758	29.3738	26.6784	31.7756	25.2277	29.0668	29.1722	27.915	28.2982	26.6468	26.9897	25.7367	26.1348	25.8946	26.1958	25.7378	+			9	9	9	38.5	38.5	38.5	25.424	0	38.101	12974000000	85	2.70446	0.00257988	0.6758
Vigilin (High density lipoprotein-binding protein) (HDL-binding protein)	Hdlbp	Q8VDJ3	32.5597	32.1155	31.9244	31.8833	32.5871	32.4678	31.4931	31.1636	31.3136	30.8454	30.5219	30.8453	31.98	31.1256	31.988	31.5378	30.9903	30.6609	32.8092	29.7969	29.6054	31.1748	30.7088	28.419	30.6871	30.1016	31.2924	33.0741	26.0451	27.6766	+			71	71	71	59.9	59.9	59.9	141.74	0	323.31	57405000000	767	1.31605	0.0416391	1.10867
Solute carrier organic anion transporter family member 1B2 (Liver-specific organic anion transporter 1) (LST-1) (SLC21A6) (Solute carrier family 21 member 10)	Slco1b2 Oatp1b2 Slc21a10	Q9JJL3	28.9515	28.8276	28.2522	32.1235	31.1602	31.5225	28.1503	27.9652	27.215	25.1709	25.794	26.6086	27.1915	28.0195	27.7597	29.9087	29.4369	29.6096	27.052	29.157	29.5898	25.5661	24.6447	24.9368	28.6067	26.1098	29.6318	28.7053	26.076	25.3407				15	15	15	27.3	27.3	27.3	76.728	0	140.53	11991000000	150	0.29409	0.485848	0.410299
Adhesion G protein-coupled receptor L2 (Calcium-independent alpha-latrotoxin receptor 2) (CIRL-2) (Latrophilin-2)	Adgrl2 Kiaa0786 Lphn2	Q8JZZ7	29.1615	29.4858	29.8421	30.1163	29.3785	30.4987	30.7019	31.0561	31.1343	29.023	28.4749	27.8165	29.0283	29.3699	29.2233	30.1352	28.3869	26.9924	29.1077	31.1282	31.5741	29.0153	28.3101	25.689	26.1541	24.7169	25.4284	24.7115	25.7016	24.7766	+			25	25	25	24.4	24.4	24.4	166.58	0	266.96	17616000000	222	6.45624	0	0.697262
Vimentin	Vim	P20152	31.4505	28.5922	29.6301	29.9661	28.624	29.3758	29.9607	30.9931	29.521	27.3135	25.3391	28.5154	29.8061	28.8327	30.287	30.4652	28.0052	27.7707	29.5396	29.1752	28.4794	26.8275	25.9318	25.4834	27.3927	26.1398	24.8615	28.9896	24.4683	24.5224	+			36	34	32	68.7	65.5	61.6	53.687	0	189.66	12029000000	208	2.37365	0.00507104	0.537043
Cadherin-2 (Neural cadherin) (N-cadherin) (CD antigen CD325)	Cdh2	P15116	31.681	31.6146	31.4994	33.7454	32.4406	33.721	32.2918	32.3414	33.7534	30.0321	28.6089	27.0823	30.7549	30.823	30.7793	32.5981	31.4649	30.9731	29.4797	33.0357	33.1945	30.2078	28.8068	28.0732	27.2417	25.1715	27.1097	26.0439	25.1014	24.9304	+			28	28	26	36.6	36.6	34.9	99.795	0	323.31	73345000000	480	5.81455	0	0.45401
5'-nucleotidase (5'-NT) (EC 3.1.3.5) (Ecto-5'-nucleotidase) (CD antigen CD73)	Nt5e Nt5 Nte	Q61503	27.8723	27.7299	26.7331	28.4598	26.6058	28.1813	26.9682	27.0935	31.4556	25.7581	25.4944	24.6656	26.1294	25.5491	26.933	28.0785	26.6327	26.2638	24.4298	27.9238	30.2848	25.3576	25.4902	25.4012	25.6306	26.0866	26.5852	23.9244	26.0277	24.7859				16	16	16	36.5	36.5	36.5	63.864	0	116.81	4492800000	59	0.999578	0.0881404	0.511901
Inter-alpha-trypsin inhibitor heavy chain H2 (ITI heavy chain H2) (ITI-HC2) (Inter-alpha-inhibitor heavy chain 2)	Itih2	Q61703	30.0836	28.7561	29.0003	30.2344	30.2085	30.8455	31.9069	29.4267	32.0362	30.5816	30.1534	30.7087	28.2336	29.2097	28.4403	30.1228	28.7839	27.8958	30.1172	30.8734	32.3358	30.2756	30.6115	28.5162	27.6718	27.8456	27.0287	27.0387	25.4825	25.5271	+			24	24	24	37.9	37.9	37.9	105.93	0	292.44	27376000000	230	5.30763	0	0.817786
Cytochrome b-c1 complex subunit 6, mitochondrial (Complex III subunit 6) (Complex III subunit VIII) (Cytochrome c1 non-heme 11 kDa protein) (Mitochondrial hinge protein) (Ubiquinol-cytochrome c reductase complex 11 kDa protein)	Uqcrh	P99028	28.8174	28.7825	28.966	31.0924	29.4139	31.4561	30.5764	30.1471	31.5267	30.3235	30.2434	27.7325	28.2741	27.8053	28.1812	30.0855	29.907	28.1134	32.4597	30.4184	29.8652	29.1911	28.2976	28.0596	25.5376	24.4501	23.947	24.3385	25.4087	25.2291	+			5	5	5	56.2	56.2	56.2	10.435	0	147.34	21974000000	100	7.95344	0	0.708393
Glypican-4 (K-glypican) [Cleaved into: Secreted glypican-4]	Gpc4	P51655	25.2258	26.3248	25.1319	30.2748	27.7133	30.061	25.5393	25.4529	28.6527	27.4807	25.8846	25.7	24.0076	24.4508	26.2427	28.7919	26.0483	26.4406	25.3499	26.7653	27.3458	27.5657	26.0956	26.0326	25.4172	25.0581	25.3589	23.6811	27.1049	24.9276				12	12	11	32.5	32.5	29.4	62.586	0	215.53	2786300000	41	0.991232	0.0895889	0.517727
Neogenin	Neo1 Ngn	P97798	26.1391	25.3135	26.3581	31.8147	30.7506	32.0928	25.3767	24.477	28.603	26.3915	24.3706	25.7281	26.5474	26.0362	25.4625	30.4148	28.7358	28.5818	23.7031	26.037	28.9869	24.4072	24.9893	25.2457	25.3889	25.0873	22.0298	25.6707	24.8308	24.6111				30	30	30	27.7	27.7	27.7	163.16	0	230.45	7274000000	126	1.08034	0.0732429	0.298638
Integrin alpha-5 (CD49 antigen-like family member E) (Fibronectin receptor subunit alpha) (Integrin alpha-F) (VLA-5) (CD antigen CD49e) [Cleaved into: Integrin alpha-5 heavy chain;Integrin alpha-5 light chain]	Itga5	P11688	32.3999	32.5008	32.8094	32.9869	32.134	33.349	31.684	31.7239	32.0532	31.1338	30.9143	31.3118	32.4078	32.4394	31.8618	32.6941	30.6786	29.8338	29.2111	31.4358	32.0056	31.3526	31.7382	31.1533	23.0215	25.4097	22.7578	25.4539	25.0978	24.7918	+			36	36	36	38.1	38.1	38.1	115.04	0	323.31	63144000000	719	14.0517	0	1.07957
Fatty acid-binding protein 5 (Epidermal-type fatty acid-binding protein) (E-FABP) (Fatty acid-binding protein, epidermal) (Keratinocyte lipid-binding protein) (Psoriasis-associated fatty acid-binding protein homolog) (PA-FABP)	Fabp5 Fabpe Klbp Mal1	Q05816	27.8519	28.2931	26.7112	26.28	25.4144	26.4303	26.1698	27.4787	27.9371	27.0319	25.7525	25.7102	27.6621	26.7553	28.2253	25.7413	24.8797	24.206	28.333	25.1596	27.1881	24.6528	24.5228	26.0076	25.0172	25.095	24.5853	25.1208	25.4342	23.766	+			6	6	6	56.3	56.3	56.3	15.137	0	37.324	1742900000	33	2.00491	0.0101627	0.65723
Plasmalemma vesicle-associated protein (MECA-32 antigen) (Plasmalemma vesicle protein 1) (PV-1)	Plvap Pv1	Q91VC4	25.4651	25.5282	25.2592	29.1683	28.7863	29.5435	26.4818	25.4757	30.1117	24.4407	25.5538	26.3253	26.1147	25.2446	25.4899	28.3407	26.6075	26.4865	24.9399	26.4838	27.1976	26.7197	25.0354	25.8925	25.4246	25.4598	24.3523	25.0521	25.8178	24.7729				17	16	16	38.4	36.8	36.8	49.933	0	65.061	2219700000	37	1.11857	0.0675491	0.478782
Integrin alpha-6 (CD49 antigen-like family member F) (VLA-6) (CD antigen CD49f) [Cleaved into: Integrin alpha-6 heavy chain;Integrin alpha-6 light chain]	Itga6	Q61739	27.4509	28.1906	27.5184	29.3533	27.5347	29.2476	27.2415	26.8788	28.926	25.9286	24.7707	24.8244	25.6797	25.713	27.2247	28.6654	26.2979	27.0535	24.7842	26.7627	28.7787	26.9862	26.1218	26.2195	25.7597	24.9242	24.4926	26.2172	26.1165	24.542	+			19	19	19	22.8	22.8	22.8	122.16	0	74.167	3239400000	59	1.77713	0.0165333	0.567533
Na(+)/H(+) exchange regulatory cofactor NHE-RF1 (NHERF-1) (Ezrin-radixin-moesin-binding phosphoprotein 50) (EBP50) (Regulatory cofactor of Na(+)/H(+) exchanger) (Sodium-hydrogen exchanger regulatory factor 1) (Solute carrier family 9 isoform A3 regulatory factor 1)	Slc9a3r1 Nherf Nherf1	P70441	30.7137	30.4074	29.3691	29.6319	29.3417	30.488	29.5259	29.4295	29.5733	28.915	28.9312	27.8344	30.3649	29.1212	29.9191	28.9047	28.7749	27.9243	30.551	27.757	27.8227	28.6694	28.5031	28.3243	27.1373	27.488	25.7987	26.1769	24.9948	24.4972	+			21	21	21	63.1	63.1	63.1	38.6	0	159.31	11286000000	156	6.75683	0	1.03649
Tenascin (TN) (Hexabrachion) (Tenascin-C) (TN-C)	Tnc Hxb	Q80YX1	31.7629	31.0005	31.7126	32.6175	32.3286	33.1012	31.6132	30.5527	31.9602	30.2099	30.0309	30.0923	31.6491	31.3115	31.2367	33.2002	29.5255	29.9183	30.4878	31.3849	32.1476	31.0387	30.1715	27.4413	25.4004	24.5993	26.8679	25.8499	27.0429	26.7951	+			70	70	70	44	44	44	231.8	0	323.31	47466000000	625	8.25516	0	0.620255
GDNF family receptor alpha-1 (GDNF receptor alpha-1) (GDNFR-alpha-1) (GFR-alpha-1) (TGF-beta-related neurotrophic factor receptor 1)	Gfra1 Gdnfra Trnr1	P97785	25.4347	25.8356	24.5429	29.0928	27.8941	28.6073	28.6607	26.7629	27.9693	26.5368	26.35	25.2536	25.9104	25.9661	26.2422	28.0228	25.3642	25.0926	26.2083	26.8486	28.7802	24.8902	26.4452	25.7322	25.7202	24.9842	25.7302	24.7324	24.9163	25.034	+			10	10	10	32.5	32.5	32.5	51.752	0	59.632	2284600000	37	1.52174	0.0268245	0.571402
DnaJ homolog subfamily A member 1 (DnaJ protein homolog 2) (Heat shock 40 kDa protein 4) (Heat shock protein J2) (HSJ-2)	Dnaja1 Dnaj2 Hsj2 Hspf4	P63037	30.3769	29.9795	29.8402	29.8377	28.9148	30.077	29.9798	29.4344	29.3797	27.7665	28.1847	28.3461	30.2518	29.6992	29.8541	29.2794	29.5252	28.9346	30.1456	28.1293	28.8651	28.5699	24.9207	26.5108	30.0477	30.1179	28.6177	28.7262	25.9032	24.0935				18	18	18	60.5	60.5	60.5	44.868	0	174.06	13403000000	220	0.708189	0.175158	0.613344
Ribosome-binding protein 1 (Ribosome receptor protein) (RRp) (mRRp)	Rrbp1	Q99PL5	33.0572	32.662	32.5923	32.8221	33.0097	33.5066	32.7488	32.6132	32.4323	32.0909	32.0274	32.1384	32.9604	32.4789	33.0675	32.3073	31.7911	30.7238	33.4015	30.8196	30.9438	32.3007	31.8672	31.8786	31.5854	30.9087	30.468	31.5672	30.981	31.1608	+	+	Liver_I_Liver_U	67	67	67	43.7	43.7	43.7	172.88	0	323.31	108410000000	1239	3.48025	0.000347826	1.3194
Myosin light polypeptide 6 (17 kDa myosin light chain) (LC17) (Myosin light chain 3) (MLC-3) (Myosin light chain alkali 3) (Myosin light chain A3) (Smooth muscle and nonmuscle myosin light chain alkali 6)	Myl6 Myln	Q60605	29.8672	29.3909	29.3708	27.7979	27.4536	28.3926	27.5507	27.7519	26.7227	27.7189	27.8777	27.513	29.5487	29.4259	29.5208	27.9059	27.6577	26.8918	28.0984	26.3102	26.6431	26.5497	26.3568	25.339	28.5559	28.7163	25.8668	26.0326	24.394	26.7015				7	7	6	47.7	47.7	39.1	16.93	0	25.887	5611600000	97	0.947693	0.0995848	0.625402
Roundabout homolog 1	Robo1 Dutt1	O89026	27.7961	27.6021	27.7813	29.6535	28.6023	30.2397	28.4023	27.3923	31.2812	26.8528	25.5768	26.4736	28.5621	28.5599	27.7987	29.5729	26.8115	27.0669	25.3268	29.1602	28.5807	26.127	26.746	26.2269	25.5242	25.5392	27.3665	25.2462	26.2105	23.5711	+			22	22	20	21.2	21.2	19.7	176.4	0	152.57	5394700000	76	2.26542	0.00557949	0.467466
Serum albumin	Alb Alb-1 Alb1	P07724	35.3978	36.1241	35.3883	36.3153	37.7702	37.4666	38.2539	37.1899	38.8576	38.1334	38.0082	37.4138	36.2708	36.0425	35.8328	36.3698	35.534	34.9272	37.7465	36.8053	38.1803	37.0392	36.8651	37.7232	32.3076	32.9705	34.0104	34.7341	34.2757	32.7765	+			66	66	62	85.5	85.5	83.2	68.692	0	323.31	3013200000000	7265	6.34928	0	0.716687
Alpha-1-antitrypsin 1-3 (Alpha-1 protease inhibitor 3) (Alpha-1 protease inhibitor 6) (Alpha-1-antitrypsin 1-6) (Serine protease inhibitor 1-3) (Serine protease inhibitor 1-6) (Serine protease inhibitor A1c) (Serpin A1c)	Serpina1c Dom3 Dom6 Spi1-3 Spi1-6	Q00896	29.7561	29.8331	29.9756	30.3111	31.2126	31.358	29.7569	29.4293	29.4835	30.5806	30.5532	30.7171	29.5293	29.7667	30.1681	30.0569	29.6742	28.6266	29.2171	29.0468	30.198	30.0456	30.3002	29.5988	28.7316	28.1454	28.2578	29.0553	25.215	25.4027	+	+	Liver_I_Liver_U	17	7	1	50	23.1	5.3	45.823	0	144.42	21429000000	207	5.2422	0	1.5555
Receptor-type tyrosine-protein phosphatase kappa (Protein-tyrosine phosphatase kappa) (R-PTP-kappa) (EC 3.1.3.48)	Ptprk Ptpk	P35822	30.364	30.2878	30.7652	31.4708	31.5648	32.098	31.2959	30.4832	31.8079	30.2245	29.8005	29.7608	30.9044	31.224	31.1247	30.4714	29.0785	29.3406	29.3423	31.6825	31.0357	30.1499	30.4633	28.3761	25.8033	24.3589	24.4891	28.4577	28.3391	24.4864	+			21	21	21	15.5	15.5	15.5	164.18	0	206.19	31029000000	241	7.71915	0	0.832338
Collagen alpha-1(XIV) chain	Col14a1	Q80X19	32.5114	32.1294	32.2535	33.5506	33.3671	33.9795	33.9831	33.3823	34.3147	31.3661	31.3319	30.3439	32.2763	32.2326	32.5509	33.2732	31.1769	31.0988	32.1448	33.5817	34.1407	31.5175	30.9847	30.8234	29.3143	29.5546	28.4043	28.4841	24.8772	26.4753	+			71	71	71	51.9	51.9	51.9	193.01	0	323.31	150070000000	1218	6.80077	0	0.59238
Complement C1r-A subcomponent (EC 3.4.21.41) (Complement component 1 subcomponent r-A) [Cleaved into: Complement C1r-A subcomponent heavy chain;Complement C1r-A subcomponent light chain]	C1ra C1r	Q8CG16	24.8891	25.4927	25.0721	26.9849	27.1248	25.8604	30.1752	27.9268	28.5487	24.8531	26.3153	25.8454	25.7046	25.8904	24.6212	25.6916	26.0346	24.4858	27.247	27.5421	28.6762	25.8663	25.7603	24.8767	25.9022	24.7637	24.5364	25.1964	24.0781	24.6698	+			13	13	13	28.4	28.4	28.4	80.072	0	114.43	2754000000	36	1.30323	0.0425373	0.447722
Adhesion G protein-coupled receptor F5 (G-protein coupled receptor 116)	Adgrf5 Gpr116	G5E8Q8	26.7977	27.705	28.5735	29.4846	28.8954	29.6945	29.9629	29.6117	28.1236	28.8056	28.5109	28.7337	27.4998	26.9058	27.6984	29.3088	27.3093	27.4173	26.7661	30.0844	30.189	28.4356	28.7778	27.9402	25.1634	25.0053	25.8855	24.1733	26.1458	25.2614	+			16	16	16	18.5	18.5	18.5	149.39	0	175.33	9712900000	82	6.26947	0	0.669837
PDZ and LIM domain protein 5 (Enigma homolog) (Enigma-like PDZ and LIM domains protein)	Pdlim5 Enh	Q8CI51	30.7223	30.3926	29.9952	26.6909	26.7677	26.6259	28.2861	27.7056	27.0439	28.8775	29.0603	28.537	30.7753	30.2734	30.222	26.9259	26.1027	26.2093	28.8198	25.9307	26.2311	29.2967	29.3842	24.1516	30.4773	30.3686	24.9677	27.0871	24.4308	24.4606				18	18	18	46.4	46.4	46.4	63.299	0	258.38	10420000000	99	0.397814	0.377086	0.309989
Ig kappa chain V-II region 26-10		P01631	26.5232	26.9897	27.9444	28.171	27.1827	28.1526	30.1321	28.5249	29.8485	26.8786	25.6331	25.7897	27.8033	27.9876	27.0849	28.3435	27.0657	25.4605	28.8289	28.3129	29.072	25.3897	25.4924	24.7629	23.964	24.2587	24.554	28.9319	29.0471	28.8128				4	4	4	38.9	38.9	38.9	12.273	0	44.61	4817300000	45	0.328762	0.445917	0.398325
Receptor-type tyrosine-protein phosphatase F (EC 3.1.3.48) (Leukocyte common antigen related) (LAR)	Ptprf Lar	A2A8L5	32.5678	32.9606	32.5444	33.2779	32.1138	33.7482	32.7114	32.6449	33.9577	31.5617	31.7423	31.8888	32.6659	32.8143	32.6743	32.5828	30.9464	30.3329	31.2949	33.3188	33.5941	32.1628	31.8625	31.3627	24.509	25.1592	25.0877	25.0399	24.4298	25.3372	+			63	63	59	42.9	42.9	41.1	211.49	0	323.31	110600000000	957	16.2962	0	0.7659
Basement membrane-specific heparan sulfate proteoglycan core protein (HSPG) [Cleaved into: Endorepellin;LG3 peptide]	Hspg2	Q05793	34.9253	34.7545	34.2218	35.7289	34.9188	35.9234	35.5432	35.1282	36.326	35.313	34.9008	34.2788	34.0216	34.1157	33.3732	35.5875	34.3253	33.4702	34.0678	35.7082	36.1355	35.3488	35.0963	34.6241	27.6471	27.7163	28.8234	28.7204	26.1788	24.9297	+			149	149	149	54.7	54.7	54.7	398.29	0	323.31	670900000000	4490	14.6105	0	0.897553
Scavenger receptor class B member 1 (SRB1) (SR-BI)	Scarb1 Srb1	Q61009	27.3784	27.1607	27.3171	29.8181	29.0924	29.6861	26.8049	26.4454	26.4159	24.2644	25.2714	24.4975	25.1827	25.3838	25.8448	28.5188	28.6311	28.1239	24.9069	27.1837	24.8187	26.8073	26.1789	26.6334	25.8931	24.9265	27.2521	25.381	25.5573	25.705				11	11	11	40.5	40.5	40.5	56.753	0	154.88	3715000000	63	0.556044	0.25565	0.334433
Dihydrolipoyllysine-residue succinyltransferase component of 2-oxoglutarate dehydrogenase complex, mitochondrial (EC 2.3.1.61) (2-oxoglutarate dehydrogenase complex component E2) (OGDC-E2) (Dihydrolipoamide succinyltransferase component of 2-oxoglutarate dehydrogenase complex) (E2K)	Dlst	Q9D2G2	29.5636	28.9975	29.7849	30.0205	29.9239	29.3088	28.649	30.1253	29.5961	30.4261	30.3871	30.4376	29.4118	29.4194	29.4453	30.6285	30.7032	30.7741	28.3087	28.1606	27.8928	29.6109	29.9238	27.0089	28.2096	29.5661	30.7821	29.8415	25.3597	25.6086				16	16	16	37.9	37.9	37.9	48.994	0	219.8	19052000000	190	1.10986	0.0688375	0.673018
Splicing factor, proline- and glutamine-rich (DNA-binding p52/p100 complex, 100 kDa subunit) (Polypyrimidine tract-binding protein-associated-splicing factor) (PSF) (PTB-associated-splicing factor)	Sfpq Psf	Q8VIJ6	28.3907	27.8094	27.7881	28.8953	27.8915	29.2837	29.3872	28.9924	27.986	26.1951	26.8397	27.4356	28.881	27.7606	29.357	29.1717	27.8817	26.7688	29.5624	25.5264	26.1104	27.7436	26.3723	26.0333	26.1338	26.8209	26.3041	28.2917	25.267	24.6559	+			16	15	15	26.3	25.2	25.2	75.441	0	121.5	5575800000	100	1.67579	0.02	0.457252
Nectin-2 (Herpes virus entry mediator B) (Herpesvirus entry mediator B) (HveB) (Murine herpes virus entry protein B) (mHveB) (Nectin cell adhesion molecule 2) (Poliovirus receptor homolog) (Poliovirus receptor-related protein 2) (CD antigen CD112)	Nectin2 Mph Pvr Pvrl2 Pvs	P32507	27.6086	28.2046	27.2791	29.4219	27.2866	29.5803	26.7244	27.8395	28.1482	25.7033	26.8206	24.5788	28.1402	27.5166	27.3049	28.2405	26.7163	25.5817	25.5525	26.8998	28.2466	25.13	26.7414	27.4219	24.9028	25.5479	26.5153	24.9663	25.4657	24.669	+			14	14	14	40.9	40.9	40.9	57.317	0	126.63	2746000000	57	2.31185	0.00527749	0.439727
Pregnancy zone protein (Alpha-2-macroglobulin) (Alpha-2-M) [Cleaved into: Alpha-2-macroglobulin 165 kDa subunit;Alpha-2-macroglobulin 35 kDa subunit]	Pzp A2m	Q61838	32.6242	32.817	32.4545	32.7748	34.407	33.6018	33.8555	33.6256	33.6055	33.0242	32.7332	32.3169	32.2941	32.2657	32.4638	32.7809	31.7437	31.21	33.4549	34.4277	34.3572	32.4851	31.9269	32.7964	31.8758	31.2266	30.8684	32.2582	31.4657	31.9264	+			66	66	64	62.9	62.9	61.9	165.85	0	323.31	190770000000	1226	2.70439	0.00256471	0.746716
Polyadenylate-binding protein 1 (PABP-1) (Poly(A)-binding protein 1)	Pabpc1 Pabp1	P29341	30.9869	30.3392	29.9676	29.0992	29.1919	29.6397	30.4123	30.1363	30.3658	29.6424	29.071	29.0597	30.3349	29.0307	30.4839	28.9909	29.0769	27.3539	31.2342	29.29	29.3304	29.3985	29.6321	28.2912	28.8428	27.9841	27.3306	28.5864	24.6423	25.9839	+			25	25	25	42	42	42	70.67	0	179.23	17157000000	258	3.97449	3.25e-05	0.694902
Heterogeneous nuclear ribonucleoprotein A0 (hnRNP A0)	Hnrnpa0 Hnrpa0	Q9CX86	27.9348	27.0921	27.3421	26.0567	25.9122	26.2504	27.9824	28.0986	26.8931	25.3119	24.8273	25.2837	27.3494	26.7036	27.5768	26.5576	25.9989	25.5833	27.8339	25.5813	23.8271	25.0228	26.2143	25.6275	26.2487	26.3906	25.0714	25.1198	26.1471	24.4809				6	6	6	22	22	22	30.53	0	15.656	2439200000	56	0.71313	0.173545	0.431139
Endoplasmic reticulum resident protein 44 (ER protein 44) (ERp44) (Thioredoxin domain-containing protein 4)	Erp44 Kiaa0573 Txndc4	Q9D1Q6	30.2979	29.9958	30.0661	27.8398	27.2265	26.9703	27.754	28.1	29.3995	29.6532	29.5374	29.177	29.5594	29.1371	29.126	28.1746	28.906	28.6939	28.3927	27.2276	27.5941	28.6994	28.682	26.7686	30.1239	30.0496	27.5713	27.2413	25.2233	25.638				17	17	17	55.7	55.7	55.7	46.852	0	133.99	10164000000	125	0.699305	0.178925	0.489421
Cell adhesion molecule 1 (Immunoglobulin superfamily member 4) (IgSF4) (Nectin-like protein 2) (NECL-2) (Spermatogenic immunoglobulin superfamily) (SgIgSF) (Synaptic cell adhesion molecule) (SynCAM) (Tumor suppressor in lung cancer 1) (TSLC-1)	Cadm1 Igsf4 Necl2 Ra175 Syncam SynCam1 Tslc1	Q8R5M8	26.1317	26.9238	26.2589	30.2498	28.6723	31.2904	28.3386	28.0896	29.9604	27.3742	25.5989	24.6517	26.8589	25.8465	25.9132	29.666	27.8356	27.6462	25.5183	28.2424	30.1766	27.9128	26.5216	26.4715	25.734	24.6719	24.1088	24.8261	24.8065	24.5236	+			8	8	8	30.3	30.3	30.3	49.788	0	185.45	6141400000	64	2.58011	0.00322286	0.239886
Heterogeneous nuclear ribonucleoprotein F (hnRNP F) [Cleaved into: Heterogeneous nuclear ribonucleoprotein F, N-terminally processed]	Hnrnpf Hnrpf	Q9Z2X1	28.7332	27.8631	28.4068	27.9345	27.7054	28.1601	30.6236	28.725	28.7529	28.2797	25.574	27.6431	28.5275	28.2562	28.9376	28.1937	27.9808	26.9159	28.8922	26.2094	26.6019	27.6518	27.5159	27.856	26.8791	27.1624	25.8551	26.818	24.7666	23.7438	+			13	13	11	55.2	55.2	48.7	45.729	0	250.54	6052900000	113	3.14155	0.000888889	0.469776
Alpha-2-HS-glycoprotein (Countertrypin) (Fetuin-A)	Ahsg Fetua	P29699	29.8733	30.1529	29.2469	30.7628	32.1193	32.3922	29.9114	29.033	28.4041	31.2201	31.2381	31.2647	31.0797	30.323	29.5927	31.1785	30.0367	30.0149	28.7547	27.7079	29.5211	31.3687	30.7701	30.5647	24.277	26.4089	25.7803	28.6835	26.7624	24.7619	+			9	9	8	41.2	41.2	39.1	37.325	0	221.46	25182000000	259	6.45128	0	0.381569
Low affinity immunoglobulin gamma Fc region receptor II (Fc gamma receptor IIB) (Fc-gamma RII) (Fc-gamma-RIIB) (FcRII) (IgG Fc receptor II beta) (Lymphocyte antigen 17) (Ly-17) (CD antigen CD32)	Fcgr2 Fcgr2b Ly-17	P08101	28.5087	27.9362	28.3157	29.4222	29.4054	29.6621	29.2541	28.2622	30.6999	27.8772	26.5835	27.5456	28.4976	28.7818	27.9731	28.9736	28.0361	27.4577	28.4596	29.5101	29.5966	28.2212	27.5168	25.7775	27.3129	26.0853	26.3191	26.1164	25.4582	25.4319	+			8	8	8	24.5	24.5	24.5	36.695	0	78.957	7778800000	118	3.93032	6.35e-05	0.415759
Periostin (PN) (Osteoblast-specific factor 2) (OSF-2)	Postn Osf2	Q62009	28.3908	28.7713	28.8592	29.4073	27.5675	27.8763	30.1645	29.3733	30.1503	26.881	24.6969	27.6183	27.9139	27.2909	26.6564	29.7343	26.6344	25.1233	27.7331	30.8213	31.8426	26.844	27.9494	26.5589	25.0245	24.6093	23.9012	24.2826	25.4955	24.2697	+			20	20	20	40.1	40.1	40.1	93.142	0	195.49	12448000000	78	3.67739	0.000212121	0.226728
Dystroglycan (Dystrophin-associated glycoprotein 1) [Cleaved into: Alpha-dystroglycan (Alpha-DG);Beta-dystroglycan (Beta-DG)]	Dag1 Dag-1	Q62165	31.4786	31.4358	31.6869	33.6054	32.8139	33.8981	30.7038	30.6243	32.6205	31.4173	31.2866	31.2457	32.3458	32.5555	32.284	33.0784	31.4354	31.0536	29.1101	31.1649	31.8068	31.3825	31.3443	30.8029	25.3257	25.1996	26.8098	25.4711	25.1152	25.5304	+			19	19	19	23.5	23.5	23.5	96.904	0	226.34	70182000000	416	12.1256	0	0.401172
Apolipoprotein A-I (Apo-AI) (ApoA-I) (Apolipoprotein A1) [Cleaved into: Proapolipoprotein A-I (ProapoA-I);Truncated apolipoprotein A-I]	Apoa1	Q00623	32.8334	33.1958	33.1025	33.4163	33.3966	34.3078	32.7249	31.6476	31.9911	33.4124	33.1571	32.268	33.5164	33.1616	33.2702	33.5273	31.9481	30.9704	31.8679	32.0361	32.9743	32.7466	32.6573	32.3305	25.3871	25.151	27.9086	29.2911	24.226	24.046	+			25	25	25	74.6	74.6	74.6	30.615	0	323.31	117380000000	644	11.6709	0	0.621435
Immunoglobulin kappa constant (Ig kappa chain C region MOPC 21)	Igkc	P01837	30.1634	30.078	30.3515	28.7359	28.896	29.7048	30.8609	29.9932	30.6035	29.675	29.2167	28.9992	30.1612	29.9237	29.8058	30.2597	28.2634	28.5276	28.2751	29.7298	31.5748	28.8545	28.6588	28.8124	26.796	26.9354	26.7163	27.1281	29.3066	27.7001	+			6	6	6	72.6	72.6	72.6	11.778	0	117.98	17100000000	154	4.32825	0	0.514533
Mannose-binding protein C (MBP-C) (Mannan-binding protein) (RA-reactive factor P28A subunit) (RARF/P28A)	Mbl2	P41317	27.8482	27.5728	27.8123	26.7167	27.618	27.4905	27.707	28.9026	28.2757	25.1665	26.0676	26.2849	27.3968	26.948	28.2461	26.5047	26.4488	25.5142	28.2655	28.8996	28.7718	26.6783	25.2846	24.1063	26.7038	27.1255	26.2554	25.8878	25.8049	25.6584				7	7	7	32.8	32.8	32.8	25.957	0	49.051	3442200000	52	0.647738	0.203075	0.309317
Decorin (Bone proteoglycan II) (PG-S2) (PG40)	Dcn	P28654	29.8218	29.4289	28.9326	32.4407	31.145	32.1859	30.9068	30.0583	31.0536	32.099	31.6575	30.8556	29.2319	29.1113	28.9062	31.7972	30.2336	29.3714	29.6185	31.2935	31.6936	31.3566	31.9492	31.6331	27.1823	26.9492	24.3566	26.7049	26.0763	25.1057	+			20	20	19	52.8	52.8	50.6	39.809	0	197.58	36650000000	427	7.91994	0	0.345223
CD166 antigen (Activated leukocyte cell adhesion molecule) (BEN) (Protein DM-GRASP) (CD antigen CD166)	Alcam	Q61490	30.4682	30.738	30.3113	34.4817	33.0959	34.0465	30.6641	30.6771	35.7135	30.3223	28.7563	28.5206	30.449	30.5734	30.1341	33.5329	32.245	31.7744	30.0686	31.8284	32.7628	30.9393	29.8985	29.2512	26.068	25.7408	28.2571	27.1874	25.4841	24.8339	+			31	31	31	50.9	50.9	50.9	65.091	0	323.31	85544000000	486	5.26982	0	0.19417
Biglycan (Bone/cartilage proteoglycan I) (PG-S1)	Bgn	P28653	30.3654	30.1382	30.065	32.2708	30.086	31.8832	32.5334	31.6453	31.9797	31.9131	31.5163	31.4582	29.2385	29.4675	29.9279	32.2024	31.1239	29.785	30.02	32.3612	33.4919	31.7484	31.3903	30.7915	26.3418	26.8482	27.2483	27.601	25.9487	25.3394	+			16	15	15	54.2	52	52	41.639	0	323.31	62298000000	433	8.40046	0	0.349704
Alpha-1-antitrypsin 1-2 (AAT) (Alpha-1 protease inhibitor 2) (Alpha-1-antiproteinase) (Serine protease inhibitor 1-2) (Serine protease inhibitor A1b) (Serpin A1b)	Serpina1b Aat2 Dom2 Spi1-2	P22599	28.2873	27.5496	27.476	26.9932	27.9194	28.3889	26.3719	24.8691	26.8186	28.4681	28.7428	29.6517	28.129	27.5311	27.9166	28.1529	26.8896	26.718	26.5596	23.785	25.5522	28.7343	28.6997	28.6264	26.7093	26.8164	25.9202	25.6226	24.8938	24.2096	+			17	7	7	52.8	22	22	45.974	0	58.87	4032700000	103	1.68541	0.0196174	0.271745
Extracellular superoxide dismutase [Cu-Zn] (EC-SOD) (EC 1.15.1.1)	Sod3	O09164	31.1543	31.5937	31.6231	32.5168	30.9413	32.7559	31.8783	32.6715	32.9069	30.4175	30.2313	30.2186	31.5762	31.3823	31.3273	32.4126	29.9939	29.8487	30.5566	33.1028	33.4178	31.7349	30.0593	29.3333	25.437	24.2498	25.5493	24.9457	25.7295	25.6467	+			19	19	19	67.3	67.3	67.3	27.392	0	323.31	86339000000	464	11.2187	0	0.324684
Nucleolin (Protein C23)	Ncl Nuc	P09405	29.8485	29.3429	30.3324	29.4557	29.1757	30.2174	30.0307	30.0893	29.5989	29.2811	28.7183	27.9987	30.6288	30.1592	30.4622	30.1957	29.1737	28.3126	30.6373	28.2487	27.299	29.0757	28.6024	27.1429	27.7027	28.871	24.0487	27.3832	25.1488	25.7309	+			25	25	25	34.8	34.8	34.8	76.722	0	144.54	13637000000	245	4.14017	3.36e-05	0.385889
Vitamin D-binding protein (DBP) (VDB) (Gc-globulin) (Group-specific component)	Gc	P21614	31.3097	30.7977	30.8241	29.8195	30.5618	30.5439	30.8065	29.371	29.6579	31.1989	31.1786	31.1723	30.7425	30.5933	31.0665	29.9232	30.1312	29.9454	30.5708	28.6162	29.2335	30.8533	30.7359	30.7272	29.3072	30.3972	29.8073	30.1408	28.0015	26.0983	+			31	31	31	74.6	74.6	74.6	53.6	0	323.31	27439000000	411	2.23753	0.00572864	0.621339
Keratin, type II cytoskeletal 8 (Cytokeratin endo A) (Cytokeratin-8) (CK-8) (Keratin-8) (K8) (Type-II keratin Kb8)	Krt8 Krt2-8	P11679	34.2731	33.8545	33.3057	32.5093	32.7519	33.3299	32.8955	33.026	32.7344	32.7905	32.7842	32.6102	34.1254	32.836	34.3014	32.75	32.1969	31.5458	34.5615	31.7379	31.4612	32.8412	32.4409	31.9715	32.5254	32.4931	30.9511	32.1703	30.4836	30.4684	+			51	51	22	84.3	84.3	52.2	54.565	0	323.31	168010000000	1072	2.29243	0.00539583	0.474428
Thioredoxin (Trx) (ATL-derived factor) (ADF)	Txn Txn1	P10639	29.6054	29.5728	29.6623	30.3497	29.9378	30.8799	29.4919	28.8705	29.148	30.02	29.5424	28.5871	29.8059	29.9454	29.6223	30.4562	29.6738	29.0245	29.7305	28.5849	28.8772	29.882	29.5338	26.447	29.2956	29.7463	28.5877	28.1639	24.5306	26.7248	+			8	8	8	65.7	65.7	65.7	11.675	0	21.777	14612000000	102	1.9198	0.0119266	0.470087
F-actin-capping protein subunit beta (CapZ beta)	Capzb Cappb1	P47757	29.965	29.7999	29.7234	28.6918	28.8772	28.5249	28.155	28.0569	28.2737	30.0404	29.9401	29.7789	29.312	28.9948	29.093	28.6905	28.746	28.6083	28.9227	27.5958	27.5274	29.4349	29.5626	29.3726	29.7571	29.671	28.8019	28.8283	26.0594	25.1948				14	14	14	57	57	57	31.345	0	114.23	11356000000	207	0.865051	0.120915	0.55507
Elongation factor 1-beta (EF-1-beta)	Eef1b Eef1b2	O70251	27.8637	27.7311	28.4372	28.2687	27.2486	28.6583	30.5414	31.4445	30.5188	27.5494	25.53	25.6575	27.4561	27.2897	28.3067	27.9378	27.6197	26.903	29.5763	29.6964	29.1482	27.7179	27.1561	26.7189	26.2919	26.8323	25.2381	25.4754	24.847	24.5326	+			11	9	9	63.1	62.7	62.7	24.693	0	214.1	9181500000	122	2.86682	0.00171429	0.226324
Antithrombin-III (ATIII) (Serpin C1)	Serpinc1 At3	P32261	30.3965	30.6028	30.5221	31.5056	31.3797	32.399	31.9281	31.1746	32.0961	30.8471	30.3879	30.5474	30.7024	30.6585	30.7582	32.1721	29.9824	30.0619	30.7053	31.5929	32.7637	30.2813	30.2405	30.1634	28.5385	29.4457	28.9317	28.4744	26.3697	26.1712	+			29	29	29	67.5	67.5	67.5	52.003	0	323.31	48501000000	494	6.16506	0	0.449022
Acyl-CoA-binding protein (ACBP) (Diazepam-binding inhibitor) (DBI) (Endozepine) (EP)	Dbi	P31786	29.7455	30.0057	29.3802	30.1463	29.318	30.5759	30.7288	32.1821	31.8765	29.9471	29.2482	28.9595	30.0541	28.338	30.3502	30.4012	29.0448	29.4889	30.9005	31.4081	31.4708	30.6231	30.1667	26.3993	24.9099	27.3436	26.9947	27.7152	24.6029	27.2911	+			3	3	3	41.4	41.4	41.4	10	0	66.353	28751000000	160	5.19215	0	0.241458
Multiple coagulation factor deficiency protein 2 homolog (Neural stem cell-derived neuronal survival protein)	Mcfd2 Sdnsf	Q8K5B2	27.2539	27.1279	26.3981	26.6513	25.1413	27.2232	26.3327	27.5435	25.9601	27.1494	27.5332	25.148	27.7252	26.8928	27.4213	26.1574	23.8212	26.3709	29.0744	26.0039	26.1076	26.1823	25.4046	25.0906	25.0206	26.0292	24.3069	25.0789	24.5023	25.4216	+			4	4	4	52.4	52.4	52.4	16.168	0	54.946	2613000000	26	1.73204	0.0178596	0.247373
Glucosidase 2 subunit beta (80K-H protein) (Glucosidase II subunit beta) (Protein kinase C substrate 60.1 kDa protein heavy chain) (PKCSH)	Prkcsh	O08795	30.7317	30.4815	31.2538	28.4614	28.5817	29.0951	28.8378	28.9943	28.6604	29.6731	29.5608	29.5569	31.266	31.0764	30.845	28.4954	28.6956	28.1106	29.1842	27.6707	26.9401	29.3633	29.7258	29.3152	30.5167	31.0161	27.8344	28.1895	25.6166	25.2364				14	14	14	36.1	36.1	36.1	58.792	0	323.31	17053000000	162	0.792623	0.143906	0.23892
Nidogen-2 (NID-2) (Entactin-2)	Nid2	O88322	31.8717	31.7178	32.301	32.1032	31.065	32.4802	32.9618	32.6021	31.9519	33.0002	32.5435	32.4635	31.8906	32.0951	31.385	32.0881	31.1565	29.9799	31.5944	32.8649	33.3414	32.5719	32.7999	32.1025	25.325	23.2407	24.6704	25.0833	25.2107	25.8994	+			56	56	55	60.1	60.1	60.1	153.91	0	323.31	95811000000	725	16.3798	0	0.407539
Tubulointerstitial nephritis antigen-like (Adrenocortical zonation factor 1) (AZ-1) (Androgen-regulated gene 1 protein) (Tubulointerstitial nephritis antigen-related protein) (TARP)	Tinagl1 Arg1 Lcn7 Tinagl	Q99JR5	30.2467	29.904	30.5372	29.7335	28.1829	29.5563	31.3528	31.1568	30.6778	31.0825	31.2521	30.9361	30.0417	30.6381	29.9141	30.4529	28.2967	27.0579	28.9447	31.4546	32.4381	31.0066	30.9039	30.3101	27.8303	25.9297	25.7565	26.1379	24.9567	25.1149	+			18	18	18	66.7	66.7	66.7	52.664	0	323.31	40456000000	328	7.10295	0	0.221127
Heterogeneous nuclear ribonucleoprotein H2 (hnRNP H2) (Heterogeneous nuclear ribonucleoprotein H') (hnRNP H') [Cleaved into: Heterogeneous nuclear ribonucleoprotein H2, N-terminally processed]	Hnrnph2 Hnrph2	P70333	29.1951	28.0892	28.8021	27.6237	27.8353	28.1374	29.0983	28.8373	28.8075	27.3688	27.1954	27.3793	29.2658	28.9393	29.3872	28.2364	27.7709	26.722	29.6721	28.0492	27.6171	27.2726	26.9593	25.3271	27.5002	26.9697	26.4291	27.9771	24.9673	26.9157	+			12	11	6	39.6	37.4	21.2	49.279	0	199.95	6021300000	93	1.45848	0.0307765	0.266823
Hemoglobin subunit alpha (Alpha-globin) (Hemoglobin alpha chain)	Hba Hba-a1	P01942	35.677	36.3639	36.72	37.6044	35.6714	36.8735	37.3385	37.664	38.1611	37.3302	37.4389	36.4991	37.0032	36.8195	36.9956	35.3071	34.6445	33.995	37.4034	37.389	37.8215	38.0844	37.9919	36.7758	35.1305	34.2219	32.2096	34.601	32.1678	32.748	+			18	18	16	78.2	78.2	78.2	15.085	0	323.31	3277800000000	5042	5.4206	0	0.246259
Lupus La protein homolog (La autoantigen homolog) (La ribonucleoprotein)	Ssb Ss-b	P32067	28.5082	27.6441	28.1572	26.2621	26.297	25.9508	28.7677	29.6445	27.4105	28.3975	28.2255	28.4442	29.1564	28.8492	29.1625	27.4417	26.852	26.6125	29.1099	26.1407	26.1328	27.6954	27.3198	26.128	27.9231	27.3072	25.966	25.9465	25.6695	24.7748	+			17	17	17	38.6	38.6	38.6	47.756	0	80.277	5046900000	99	1.38732	0.0358154	0.223433
Sushi domain-containing protein 2	Susd2	Q9DBX3	28.9754	27.2109	28.3419	28.562	27.1939	27.7343	30.9765	29.5855	30.1599	28.6844	28.6976	27.981	27.3456	27.9283	27.6744	28.6358	26.565	28.4901	28.7585	29.6955	32.0791	29.0659	27.657	27.1067	25.9015	23.0123	25.1079	25.1742	24.9904	25.6927	+			14	14	14	25.9	25.9	25.9	90.641	0	257.59	13644000000	133	5.21682	0	0.19876
Heterogeneous nuclear ribonucleoprotein A3 (hnRNP A3)	Hnrnpa3 Hnrpa3	Q8BG05	30.7479	29.7247	29.6531	29.2574	29.0855	30.0334	29.6596	29.9091	28.452	29.0156	28.3692	28.3054	30.3968	29.6222	30.5885	29.3911	29.438	28.3472	30.6681	27.4259	28.4569	29.2324	28.6127	26.9536	28.7773	29.0934	26.569	27.7851	25.3288	24.3411	+			15	15	15	43.3	43.3	43.3	39.652	0	178.85	13553000000	140	2.81184	0.00197561	0.273911
Elongation factor 1-delta (EF-1-delta)	Eef1d	P57776	30.8768	30.5906	30.4408	29.6363	29.1965	30.2859	29.7977	30.1181	29.1102	28.5311	28.1065	28.0811	30.9653	30.4173	30.8799	29.1289	28.8211	27.8544	31.4919	28.4276	28.646	28.8909	28.7907	27.4828	29.7668	30.0814	26.7277	28.3731	24.9055	24.467	+			14	14	12	57.7	57.7	57.3	31.293	0	194.58	17344000000	157	1.7888	0.0161614	0.221403
Eukaryotic translation initiation factor 5A-1 (eIF-5A-1) (eIF-5A1) (Eukaryotic initiation factor 5A isoform 1) (eIF-5A) (eIF-4D)	Eif5a	P63242	30.4278	30.3538	30.56	30.3369	29.3036	30.1278	29.8766	29.4866	28.4517	29.7888	29.8046	29.8973	30.5973	30.2283	30.6159	29.9901	29.7038	28.7168	30.3118	28.034	28.7547	29.5007	29.8074	29.1979	30.3753	30.0874	27.8729	28.9903	26.5959	27.7903	+			14	14	14	71.4	71.4	71.4	16.832	0	240.02	19013000000	204	1.52231	0.0268361	0.394191
High mobility group protein B1 (High mobility group protein 1) (HMG-1)	Hmgb1 Hmg-1 Hmg1	P63158	31.0276	30.6166	30.245	28.8716	29.1747	30.2017	30.1682	29.7816	29.3756	29.2421	28.955	28.8256	31.1214	30.2069	30.8509	29.4441	28.4487	28.2152	30.5423	28.6017	28.7415	29.394	29.4366	28.5291	29.284	29.5282	26.9574	27.7441	26.1833	24.6425	+			11	11	10	41.4	41.4	35.8	24.893	0	54.018	16327000000	147	3.03802	0.00120513	0.299953
Alpha-1-antitrypsin 1-4 (Alpha-1 protease inhibitor 4) (Serine protease inhibitor 1-4) (Serine protease inhibitor A1d) (Serpin A1d)	Serpina1d Dom4 Spi1-4	Q00897	32.474	31.8949	31.5668	31.9284	32.7005	33.0572	31.6119	30.6222	31.7652	31.8362	32.0877	32.0991	32.0728	32.1892	32.4635	31.9037	31.4034	30.9354	31.9555	30.3542	31.6896	31.8661	31.9821	31.9985	30.4354	31.2057	30.1974	30.5212	29.3487	29.2382	+			20	20	8	56.2	56.2	27.6	45.998	0	323.31	69104000000	610	4.9273	0	0.461221
IgG receptor FcRn large subunit p51 (FcRn) (IgG Fc fragment receptor transporter alpha chain) (Neonatal Fc receptor)	Fcgrt Fcrn	Q61559	25.4045	25.6584	25.6992	26.9779	26.5528	27.5681	26.874	27.6136	27.3497	25.0648	25.133	25.6769	25.9929	25.1783	25.3443	26.2016	25.7155	25.833	25.6375	27.187	28.6347	25.6775	25.4092	25.9753	25.7076	24.4756	25.8107	24.3171	25.4247	24.6398	+			4	4	4	20.3	20.3	20.3	40.092	0	30.598	1809600000	18	1.45647	0.0307969	0.25209
Heterogeneous nuclear ribonucleoprotein M (hnRNP M)	Hnrnpm Hnrpm	Q9D0E1	30.6755	29.818	30.1834	29.2742	29.4823	30.023	29.2728	29.2472	28.9421	28.0802	27.4968	27.936	30.6917	29.43	30.8577	29.153	28.6365	28.4188	30.3246	27.5953	27.2912	28.9485	28.0231	28.4768	28.8218	28.6834	27.1469	29.5619	25.712	25.126	+			31	31	30	55.7	55.7	54.7	77.648	0	138.43	11974000000	201	1.5333	0.0262716	0.20378
Phosphatidylethanolamine-binding protein 1 (PEBP-1) (HCNPpp) [Cleaved into: Hippocampal cholinergic neurostimulating peptide (HCNP)]	Pebp1 Pbp Pebp	P70296	30.2457	29.1858	29.7937	29.3771	28.4207	29.6245	30.4193	30.6349	29.498	28.9742	28.4421	28.5341	29.5108	29.904	30.3647	29.0116	28.9147	28.816	29.545	30.2786	30.667	29.1723	28.9644	25.4347	29.0714	30.6898	28.0576	28.4587	26.1964	27.1757				9	9	9	76.5	76.5	76.5	20.83	0	87.507	16409000000	153	0.792135	0.143585	0.196505
Cofilin-1 (Cofilin, non-muscle isoform)	Cfl1	P18760	29.7023	29.5314	29.5039	29.8558	29.3388	29.8588	30.5791	29.9371	29.4039	29.3041	29.1981	29.1817	29.4736	29.7257	30.032	30.363	29.3729	28.8359	29.6419	28.8899	29.6223	29.2432	29.2291	28.4133	28.7293	28.85	28.0924	29.0769	27.9417	26.9559	+			13	12	11	61.4	57.2	50.6	18.559	0	143.4	15919000000	225	3.92445	6.3e-05	0.549729
Scavenger receptor cysteine-rich type 1 protein M130 (CD antigen CD163) [Cleaved into: Soluble CD163 (sCD163)]	Cd163 M130	Q2VLH6	26.1413	26.9187	27.0148	27.8891	28.0399	27.0129	26.7443	26.648	26.5922	27.4316	25.9818	25.1137	27.1944	26.698	25.1617	26.8826	26.0325	26.1287	26.9122	26.9373	27.4935	25.7955	27.1426	26.6856	25.9617	24.3304	24.5904	25.5036	24.9446	24.8131	+			16	16	16	22.7	22.7	22.7	120.92	0	72.434	1707500000	36	3.96152	6.45e-05	0.294583
LIM and SH3 domain protein 1 (LASP-1) (Metastatic lymph node gene 50 protein) (MLN 50)	Lasp1 Mln50	Q61792	28.2915	28.1579	26.7274	28.6646	28.268	29.0924	27.3271	27.8072	27.3476	27.4548	26.8578	27.1865	28.8647	27.979	28.5403	28.3259	27.3049	26.6664	28.5473	26.8096	27.4658	27.3708	27.526	25.3457	26.4416	26.0514	24.4637	27.0119	25.2245	25.688	+			8	8	8	34.6	34.6	34.6	29.994	0	38.987	3903600000	78	3.45204	0.0004	0.2409
Copper transport protein ATOX1 (Metal transport protein ATX1)	Atox1	O08997	27.0723	26.8874	26.125	29.6571	27.1506	29.8357	30.7931	29.976	27.9854	27.3369	26.937	26.9339	27.1561	26.4685	27.8771	28.9235	27.6009	27.5359	29.7895	29.416	30.6477	27.3581	26.7167	24.828	24.6457	25.4628	26.2516	25.4874	25.677	27.295	+			4	4	4	85.3	85.3	85.3	7.3384	0	36.104	10062000000	42	1.89048	0.0127964	0.117619
Heat shock protein 105 kDa (42 degrees C-HSP) (Heat shock 110 kDa protein) (Heat shock-related 100 kDa protein E7I) (HSP-E7I)	Hsph1 Hsp105 Hsp110 Kiaa0201	Q61699	28.6336	28.5994	29.0466	27.6939	27.5643	27.3471	27.0694	28.7292	27.021	27.8281	27.7038	28.0621	28.924	29.2905	28.7126	27.6636	27.6503	27.401	28.0813	27.506	27.6538	27.0456	27.6887	25.3213	28.5667	28.4477	27.3434	27.5614	25.8858	23.1132				24	21	21	39.5	35.9	35.9	96.406	0	117.93	5788500000	108	0.769008	0.152053	0.234703
Tyrosine aminotransferase (TAT) (EC 2.6.1.5) (L-tyrosine:2-oxoglutarate aminotransferase)	Tat	Q8QZR1	28.4782	29.3842	28.7214	26.2751	30.3759	28.9681	28.5832	29.6112	28.2033	28.776	28.5451	28.7568	27.6022	29.2388	29.5744	27.6151	27.8912	27.9334	28.9259	29.3177	29.212	27.856	28.3088	28.883	29.3239	23.9535	26.9771	27.6244	27.5229	29.0838				23	23	23	64.8	64.8	64.8	50.565	0	116.37	10044000000	138	1.10829	0.068777	0.230638
Mimecan (Osteoglycin)	Ogn Og	Q62000	28.7315	27.4204	27.5266	28.8273	26.1751	28.6407	30.2284	26.7042	28.3407	28.9049	28.725	29.3068	26.3685	27.021	27.4885	29.6742	28.2052	26.5088	26.887	27.8946	30.4919	29.4219	29.2942	28.1422	24.8672	23.5406	24.1367	25.8337	25.2184	25.7108	+			14	14	14	47	47	47	34.012	0	145.46	8552600000	125	5.09942	0	0.136439
Heterogeneous nuclear ribonucleoprotein K (hnRNP K)	Hnrnpk Hnrpk	P61979	31.1063	30.7196	30.9306	30.2536	29.779	30.0448	29.8647	30.3965	30.1989	29.9299	29.8829	29.6615	30.9507	30.9394	31.2402	29.7715	30.0627	29.731	30.5651	29.1654	29.2808	30.0148	29.8995	29.0853	30.1092	30.635	29.3269	30.536	25.8348	27.7155	+			26	26	26	57	57	57	50.976	0	323.31	23950000000	387	1.23967	0.0496912	0.302417
Src substrate cortactin	Cttn Ems1	Q60598	28.0418	27.6232	26.4686	27.4002	26.3349	27.9754	26.566	26.3472	26.346	25.8619	25.4736	26.6931	28.6747	27.0964	27.9892	27.2991	25.9691	25.0961	28.4262	26.0917	25.1401	25.3708	26.0125	26.1432	25.3669	25.1889	23.7317	26.0157	25.3922	24.2668	+			12	12	12	21.4	21.4	21.4	61.249	0	15.578	1986200000	47	2.33799	0.00512766	0.137059
Peroxiredoxin-4 (EC 1.11.1.15) (Antioxidant enzyme AOE372) (Peroxiredoxin IV) (Prx-IV) (Thioredoxin peroxidase AO372) (Thioredoxin-dependent peroxide reductase A0372)	Prdx4	O08807	32.1315	32.0459	32.1357	30.9428	30.5737	31.286	31.8743	31.8388	32.252	31.4828	31.5373	31.4346	32.3773	31.6362	32.2458	31.2705	31.1287	30.0778	32.8867	30.9636	30.4991	31.0929	31.6861	31.9045	31.9631	31.9794	29.9749	30.2954	29.0636	29.3168	+			16	15	15	64.2	64.2	64.2	31.052	0	156.25	71147000000	278	1.71612	0.0185153	0.22218
Prolargin (Proline-arginine-rich end leucine-rich repeat protein)	Prelp	Q9JK53	32.8816	32.8316	32.6412	32.0674	30.5946	32.2173	33.5144	32.9108	33.1654	32.9015	32.6037	32.2355	33.2886	33.3178	33.084	31.8461	31.0191	29.0677	32.0085	33.2651	33.8274	32.8068	32.8197	32.4774	27.3546	25.8504	26.9337	26.7622	25.352	24.2244	+			21	21	21	52.1	52.1	52.1	43.292	0	171.2	151740000000	924	11.5908	0	0.130021
Macrophage colony-stimulating factor 1 receptor (CSF-1 receptor) (CSF-1-R) (CSF-1R) (M-CSF-R) (EC 2.7.10.1) (Proto-oncogene c-Fms) (CD antigen CD115)	Csf1r Csfmr Fms	P09581	25.7961	25.9558	25.5865	26.5846	25.8787	27.331	26.8546	24.431	26.7727	26.4654	24.9493	26.5218	26.1552	25.2242	25.713	25.7914	24.5843	24.4568	25.8865	27.4225	28.7503	25.7273	25.9987	25.8254	25.4967	23.7541	24.5639	24.723	25.3144	24.9083	+			8	8	8	12.5	12.5	12.5	109.18	0	119.69	1365100000	30	1.55845	0.0250456	0.124532
Kininogen-1 [Cleaved into: Kininogen-1 heavy chain;Bradykinin;Kininogen-1 light chain]	Kng1 Kng	O08677	31.5023	31.4763	31.9024	34.4735	34.6317	35.5961	33.3659	30.7983	33.0718	34.0058	33.9555	34.1146	33.8445	33.2085	32.8907	33.2773	32.9102	32.4795	31.7771	32.2617	32.8847	33.8396	34.5416	33.4045	24.6126	25.6393	23.2667	28.2008	24.3439	24.6754	+			34	34	34	46.3	46.3	46.3	73.101	0	323.31	190670000000	1244	12.0945	0	0.10271
Stress-induced-phosphoprotein 1 (STI1) (mSTI1) (Hsc70/Hsp90-organizing protein) (Hop)	Stip1	Q60864	30.404	29.7908	29.3478	29.8176	28.7969	30.5482	30.0514	29.8343	29.1287	28.9015	28.0782	29.0649	30.8459	29.997	30.9899	30.0956	28.2936	27.9034	31.1324	28.2232	28.3469	29.7521	28.7167	27.9667	26.2061	28.1392	24.172	26.6922	25.2988	27.9713	+			32	32	32	58.2	58.2	58.2	62.581	0	159.34	14867000000	208	4.77064	0	0.11568
Heterogeneous nuclear ribonucleoprotein L (hnRNP L)	Hnrnpl Hnrpl	Q8R081	30.9045	30.192	30.5903	27.9881	28.3902	28.2498	28.8953	28.9385	28.2622	28.3935	28.7696	28.5502	30.7222	30.1621	30.4641	29.0343	29.1699	28.1838	29.8192	27.923	27.3469	27.4209	28.1373	28.4385	29.5417	29.7801	27.9092	28.2655	24.4003	24.9727				21	21	21	58.4	58.4	58.4	63.963	0	323.31	12921000000	154	1.08364	0.0728746	0.0922245
Collagen alpha-2(I) chain (Alpha-2 type I collagen)	Col1a2 Cola2	Q01149	29.2975	28.7078	28.39	30.6139	30.3888	31.1643	28.7896	27.4388	29.2258	31.7407	30.9234	29.9382	30.0737	30.4474	30.1076	31.6513	27.9512	27.8403	27.2464	28.5757	29.0665	31.2004	31.5107	29.9027	25.6788	25.7384	28.922	29.3148	25.3885	24.7284	+			13	13	13	11.2	11.2	11.2	129.56	0	36.359	17277000000	158	3.18051	0.000853333	0.0557361
Cadherin-13 (Heart cadherin) (H-cadherin) (Truncated cadherin) (T-cad) (T-cadherin)	Cdh13	Q9WTR5	26.4635	26.9132	26.567	29.5938	28.4086	29.7197	29.0738	29.1765	28.9472	26.9196	23.6323	25.9155	27.8099	27.7651	27.6012	28.272	27.168	27.2965	26.5866	29.5071	29.6596	26.5346	25.7918	26.3193	25.2107	25.4815	24.4646	24.5646	25.0741	24.8993	+			12	12	12	22.4	22.4	22.4	78.185	0	97.949	4956300000	68	2.79837	0.00203636	0.0482921
Ig alpha chain C region		P01878	24.9968	28.648	27.6736	30.3468	30.8189	30.9585	30.572	29.2358	30.1453	29.1192	28.2516	28.8136	27.3427	27.184	26.3173	30.9631	29.6923	29.3642	28.9041	30.5057	31.4664	29.5888	29.9517	27.6043	25.5573	23.54	27.9634	26.1189	25.9494	24.3063	+			7	7	7	36	36	36	36.875	0	323.31	17999000000	108	3.53917	0.000325926	0.0303773
Hsc70-interacting protein (Hip) (Protein FAM10A1) (Protein ST13 homolog)	St13 Fam10a1 Hip	Q99L47	28.639	27.9625	27.9855	27.1693	26.7826	27.3857	28.0644	27.8582	27.0861	27.1366	27.0835	27.1262	28.3953	27.8952	27.9287	27.1337	26.8362	25.9521	29.0097	27.4488	27.4321	27.0912	27.7003	26.7988	26.5895	27.1238	26.7281	27.0793	26.2978	24.1454	+			10	10	10	27.5	27.5	27.5	41.655	0	29.565	3872100000	61	1.94406	0.0114953	0.071636
Lipoma-preferred partner homolog	Lpp	Q8BFW7	27.9523	27.1714	26.6638	26.922	26.4601	27.0648	26.7951	26.7131	24.6348	25.6119	26.2225	27.7314	29.0649	28.0632	28.1706	26.9351	25.9049	26.4238	27.1542	25.2104	25.9441	25.014	25.0377	26.3658	26.2145	26.3313	24.0182	25.3871	25.4352	24.0723	+			11	11	11	29.2	29.2	29.2	65.89	0	95.134	1915900000	36	1.46491	0.0303465	0.0426823
RNA-binding protein FUS (Protein pigpen)	Fus	P56959	27.7227	27.0958	26.8847	26.8943	25.9349	25.0313	27.083	26.6179	26.3301	26.3925	26.0828	26.1203	28.5949	27.0721	28.1891	27.1709	25.4878	24.9604	28.4641	25.3579	25.3836	24.5911	26.8536	25.4484	25.8935	26.1665	23.6922	24.1325	25.2907	24.7535	+			3	3	3	9.1	9.1	9.1	52.673	0	11.925	1917100000	39	1.67537	0.0199138	0.0398903
Adhesion G protein-coupled receptor L4 (EGF, latrophilin seven transmembrane domain-containing protein 1)	Adgrl4 Eltd1	Q923X1	26.1535	25.2792	25.8664	27.171	26.3152	27.3541	28.449	28.9969	28.3761	26.2506	26.094	26.2497	26.2618	26.2076	26.5958	26.9139	25.9715	26.8039	25.5451	28.6828	29.587	27.0642	26.9435	25.4196	25.7598	25.1831	24.9231	24.7029	24.922	24.7324	+			8	8	8	17.2	17.2	17.2	82.245	0	90.903	3151300000	42	2.34272	0.00515508	0.0338583
Desmin	Des	P31001	27.8738	25.9844	25.5707	27.8513	25.9689	26.5919	27.5188	28.6492	27.1357	25.1876	26.0716	24.5047	28.6681	26.1685	27.5231	26.4825	26.6298	25.5926	27.1931	27.3592	25.3429	26.7793	24.6872	26.0266	26.149	25.3376	25.7529	25.8861	25.8266	24.3425				21	18	18	53.1	47.5	47.5	53.497	0	122.51	1979600000	41	0.834126	0.130313	0.0282316
Proteasome subunit alpha type-2 (EC 3.4.25.1) (Macropain subunit C3) (Multicatalytic endopeptidase complex subunit C3) (Proteasome component C3)	Psma2 Lmpc3	P49722	28.5218	28.6423	28.7733	28.8793	28.0564	28.1395	29.785	30.5704	30.4074	29.513	29.5996	29.2102	28.0576	28.5515	28.2539	28.316	29.1726	29.1198	31.3326	29.7291	30.2036	29.1471	28.661	29.1631	28.1171	28.4764	28.2455	28.6869	26.8313	27.4244	+			13	13	13	60.3	60.3	60.3	25.926	0	145.03	13813000000	172	1.77707	0.0164602	0.0322514
Plasminogen activator inhibitor 1 RNA-binding protein (PAI1 RNA-binding protein 1) (PAI-RBP1) (SERPINE1 mRNA-binding protein 1)	Serbp1 Pairbp1	Q9CY58	28.1756	28.0578	27.6084	27.4919	26.7941	28.3078	27.6493	28.3393	27.063	27.2531	27.4515	27.2855	28.8877	28.1529	29.5168	25.8608	26.5124	26.5237	28.7951	26.263	27.5304	28.8145	27.8494	26.4112	26.0563	26.5646	24.6006	24.79	26.0713	25.2675	+			13	13	13	32.7	32.7	32.7	44.714	0	86.362	4006800000	64	3.68413	0.000215385	0.0272009
Fatty acid-binding protein, liver (14 kDa selenium-binding protein) (Fatty acid-binding protein 1) (Liver-type fatty acid-binding protein) (L-FABP)	Fabp1 Fabpl	P12710	33.5352	33.4853	33.2965	34.563	33.7327	35.2912	34.2501	35.0275	34.1737	34.0969	33.5887	32.8607	33.2824	32.8571	34.1305	34.2178	33.4235	32.9976	34.9238	34.887	34.6908	34.4395	34.0492	33.7622	31.4503	32.4941	32.0506	33.7397	31.0616	31.1272	+			16	16	16	86.6	86.6	86.6	14.245	0	323.31	375600000000	1089	4.5167	0	0.0241311
Heterogeneous nuclear ribonucleoprotein D0 (hnRNP D0) (AU-rich element RNA-binding protein 1)	Hnrnpd Auf1 Hnrpd	Q60668	27.966	26.7158	26.7477	27.3142	26.9346	27.5735	28.3057	28.2299	27.5077	26.5676	26.1506	24.7401	27.4467	26.013	27.5743	27.8576	27.0755	26.2062	29.048	27.1822	27.151	26.7384	26.6088	25.6361	25.5817	25.707	25.4217	26.305	25.2878	26.1073	+			7	7	7	20.6	20.6	20.6	38.354	0	18.191	3102900000	67	1.96883	0.0109484	0.0160473
Endoplasmic reticulum resident protein 29 (ERp29)	Erp29	P57759	26.3283	25.7511	26.0375	26.4792	25.8738	26.8009	27.0512	27.6488	25.0457	25.2102	25.1399	26.1412	26.7077	25.56	26.6995	26.1956	25.6554	26.2436	28.6368	25.0036	25.8143	26.4531	25.6569	24.8461	25.3497	25.7876	24.6883	25.1296	26.065	22.8708	+			8	8	8	35.5	35.5	35.5	28.823	0	15.091	1530600000	37	1.34154	0.0396958	0.00274224
Collagen alpha-1(I) chain (Alpha-1 type I collagen)	Col1a1 Cola1	P11087	29.2613	28.8882	28.5716	29.503	29.987	30.8723	28.6422	26.7233	29.3816	31.0063	30.2595	29.6263	30.6499	30.479	30.1477	30.9908	28.4365	27.7389	27.1862	28.9783	28.808	30.5466	30.4262	28.4056	26.1744	23.8474	27.3939	29.9905	25.6883	25.641	+			10	10	10	7.7	7.7	7.7	138.03	0	122.57	14574000000	294	3.32441	0.000666667	0.00408577
Centromere protein V (CENP-V) (Proline-rich protein 6)	Cenpv Prr6	Q9CXS4	30.151	29.6873	29.6655	30.0318	28.9611	30.4683	30.4494	30.4034	30.0793	30.2026	29.7619	28.3115	29.897	29.4069	30.0422	29.3067	29.3377	28.7371	31.8184	29.6802	29.7556	30.3702	30.2817	29.6149	29.3288	28.5347	27.973	28.0095	25.8206	26.0708	+			14	14	14	61.9	61.9	61.9	27.541	0	158.83	19962000000	247	4.49079	0	0.00752112
Eukaryotic translation initiation factor 3 subunit F (eIF3f) (Deubiquitinating enzyme eIF3f) (EC 3.4.19.12) (Eukaryotic translation initiation factor 3 subunit 5) (eIF-3-epsilon) (eIF3 p47)	Eif3f Eif3s5	Q9DCH4	28.2508	27.8261	27.6481	26.9206	27.1472	26.9848	27.9207	27.8578	27.6659	28.2021	28.242	28.2076	27.5514	27.8157	27.6101	27.6387	28.2037	28.0466	28.3563	26.2081	26.7029	28.3802	28.1514	28.2957	27.2376	27.8628	27.4155	27.2151	24.4748	24.4995	+			10	10	10	41.3	41.3	41.3	37.984	0	83.481	5083900000	123	2.01771	0.00991304	0.0104367
Asialoglycoprotein receptor 1 (ASGP-R 1) (ASGPR 1) (Hepatic lectin 1) (HL-1) (mHL-1)	Asgr1 Asgr-1	P34927	30.0299	30.3902	30.3886	31.4131	30.6957	31.0685	30.2413	29.8917	31.0628	30.202	29.579	29.3531	30.7138	30.3323	29.8663	30.6128	30.843	29.9531	29.4605	30.6409	31.1938	31.1435	29.9757	29.6988	29.3664	28.6671	29.5929	29.2432	29.4315	27.3434	+			15	15	15	52.5	52.5	52.5	32.591	0	223.1	29109000000	274	3.62105	0.000208955	0.014132
Glutathione hydrolase 5 proenzyme (EC 3.4.19.13) (Gamma-glutamyl leukotrienase) (GGL) (Gamma-glutamyltransferase 5) (GGT 5) (EC 2.3.2.2) (Gamma-glutamyltransferase-like activity 1) (Gamma-glutamyltranspeptidase 5) (Leukotriene-C4 hydrolase) (EC 3.4.19.14) [Cleaved into: Glutathione hydrolase 5 heavy chain;Glutathione hydrolase 5 light chain]	Ggt5 Ggtla1	Q9Z2A9	27.6462	28.0825	29.6338	29.4296	28.3564	29.2212	30.2206	30.2499	29.3553	28.8495	28.2466	28.3094	28.1397	28.8469	28.7308	30.0326	29.2286	27.8826	27.4888	30.2437	31.7476	28.9512	28.3052	28.1667	26.8128	25.7244	24.784	24.2741	25.8995	22.8624	+			12	12	12	33	33	33	61.673	0	189.68	17816000000	156	6.81581	0	0.0111463
Receptor-type tyrosine-protein phosphatase delta (Protein-tyrosine phosphatase delta) (R-PTP-delta) (EC 3.1.3.48)	Ptprd	Q64487	31.4794	32.0606	31.8253	32.2912	30.7218	32.9116	31.4549	31.4348	32.5173	31.1371	30.829	30.8734	32.2611	32.6476	32.3413	32.541	30.1838	30.025	30.8785	32.8758	33.0855	31.6324	31.3174	29.9686	25.7939	25.8244	28.3164	24.9098	26.3114	24.6428	+			55	51	51	39.5	37.7	37.7	214.41	0	323.31	72452000000	671	10.8894	0	0.016563
Sodium/potassium-transporting ATPase subunit beta-1 (Sodium/potassium-dependent ATPase subunit beta-1)	Atp1b1 Atp4b	P14094	28.2283	28.1607	27.5713	30.9553	29.7289	29.9157	27.5894	26.7793	23.7561	24.4459	25.7837	27.0723	26.213	26.5188	26.0375	30.5013	29.377	32.0093	26.2109	28.2609	28.5585	25.4063	24.9533	26.2231	27.8684	24.4223	28.6409	27.0756	24.979	25.7745				14	14	14	42.4	42.4	42.4	35.194	0	72.002	13223000000	111	0.257381	0.529868	0.00918966
Heterogeneous nuclear ribonucleoprotein A/B (hnRNP A/B) (CArG-binding factor-A) (CBF-A)	Hnrnpab Cbf-a Cgbfa Hnrpab	Q99020	27.3311	26.7086	26.7261	27.2279	26.3272	27.3094	29.1125	28.4137	27.0091	24.907	24.8348	26.1677	27.4446	26.0685	28.0481	28.0033	26.9877	26.4763	28.5107	26.1229	26.0707	26.8407	25.7347	26.1884	25.2599	26.6477	25.7605	25.5015	25.2343	24.3377	+			10	10	10	31.6	31.6	31.6	30.831	0	34.533	2644300000	55	1.64427	0.0212876	0.0278342
Heterogeneous nuclear ribonucleoproteins A2/B1 (hnRNP A2/B1)	Hnrnpa2b1 Hnrpa2b1	O88569	30.6817	30.1377	30.0975	29.887	29.458	30.4973	30.0426	29.9246	29.2316	29.577	29.3623	28.9249	31.2781	30.2142	31.1388	30.201	29.6125	28.4987	31.2342	28.6739	29.2909	29.7298	29.3885	29.0409	29.1743	29.2024	27.2782	28.7767	24.9477	25.3157	+			20	20	20	67.4	67.4	67.4	37.402	0	212.28	19715000000	249	3.63003	0.000210526	0.0452298
Caprin-1 (Cytoplasmic activation- and proliferation-associated protein 1) (GPI-anchored membrane protein 1) (GPI-anchored protein p137) (GPI-p137) (p137GPI) (Membrane component chromosome 11 surface marker 1) (RNA granule protein 105)	Caprin1 Gpiap Gpiap1 Gpip137 M11s1 Rng105 G5E5	Q60865	28.6239	27.4407	28.5514	27.4537	26.6732	27.9154	27.7646	26.6919	28.5812	26.4621	25.2894	24.8771	29.4579	29.4588	29.4655	27.2208	26.4639	25.5434	28.9777	26.2092	26.7487	25.587	25.917	26.0206	27.1513	29.6188	25.1706	24.9772	24.8521	24.9543				10	10	10	20.9	20.9	20.9	78.168	0	106.61	4169500000	66	0.515742	0.282315	0.0378398
Eukaryotic translation initiation factor 5 (eIF-5)	Eif5	P59325	28.1378	28.1128	28.6985	27.0807	27.7463	27.8165	27.7272	27.6251	26.5481	27.1823	27.6577	28.087	28.0674	27.9544	28.2604	28.1487	27.5307	27.4062	28.8057	27.3477	26.9181	27.8706	28.1347	26.8224	26.7448	27.1565	27.8417	28.2535	24.5152	25.9318	+			16	16	16	35.9	35.9	35.9	48.968	0	31.107	4443800000	96	1.49531	0.02824	0.115934
Enoyl-CoA delta isomerase 2, mitochondrial (EC 5.3.3.8) (Delta(3),delta(2)-enoyl-CoA isomerase) (D3,D2-enoyl-CoA isomerase) (Dodecenoyl-CoA isomerase) (Peroxisomal 3,2-trans-enoyl-CoA isomerase) (pECI)	Eci2 Peci	Q9WUR2	29.6688	29.6927	29.6331	28.6487	29.0619	28.4026	29.2834	30.2797	29.1852	29.7894	29.9712	29.7174	29.8524	29.9397	29.725	29.0453	29.5885	29.6283	31.0456	28.0501	28.9989	29.4775	29.8451	29.1747	29.9131	30.2112	29.6829	28.7676	27.594	24.7674				16	16	13	48.8	48.8	37.3	43.267	0	223.76	16604000000	225	0.87566	0.117918	0.12992
Septin-7 (CDC10 protein homolog)	Sept7 Cdc10	O55131	29.1148	28.5108	29.1067	28.2038	27.8444	27.636	29.2355	29.3278	28.5426	28.6441	28.5949	28.7494	28.908	29.0706	29.0534	28.7163	28.6886	28.567	29.1338	28.4953	28.2664	28.7556	28.564	28.3756	28.4202	28.6681	27.7927	28.3043	25.4452	26.492	+			20	20	19	50.9	50.9	48.9	50.549	0	123.61	9296800000	204	2.47633	0.00406742	0.21517
TAR DNA-binding protein 43 (TDP-43)	Tardbp Tdp43	Q921F2	28.6313	28.6182	29.2652	27.3394	27.3669	26.9684	28.2977	27.558	28.6851	28.257	28.603	28.8387	29.2809	29.0036	29.4699	27.8259	27.7305	27.9814	29.1978	27.4917	26.8327	28.6972	27.993	28.0282	29.2038	29.109	27.873	27.8999	24.5339	25.1051				13	13	13	55.8	55.8	55.8	44.547	0	139.27	7063300000	126	0.743794	0.161661	0.11185
Collagen alpha-5(VI) chain (Collagen alpha-1(XXIX) chain)	Col6a5 Col29a1 Gm7455	A6H584	27.6285	26.7123	26.4577	29.3732	27.5021	29.4287	28.1055	25.1586	28.376	26.3828	24.6011	25.4723	28.2228	25.842	26.2675	28.2614	26.7784	26.0182	25.8568	28.5572	27.5872	28.614	27.3081	27.1662	25.2687	25.2927	24.6375	24.5651	25.023	24.2201	+			15	15	8	7.5	7.5	4.1	289.57	0	66.73	3849600000	54	2.89078	0.00163522	0.0719054
Matrin-3	Matr3	Q8K310	29.076	28.6267	28.8979	27.7818	27.9355	28.4279	29.7458	29.4564	28.0058	27.0219	27.2822	27.9919	29.4336	28.5206	29.4976	28.5778	28.9392	28.2132	29.9106	29.036	26.6384	28.0028	28.2253	26.553	27.7615	26.8011	27.3747	28.5666	25.2936	24.6514	+			23	23	23	36.3	36.3	36.3	94.629	0	228.45	7922800000	159	2.10948	0.008	0.106721
Protein canopy homolog 2 (MIR-interacting saposin-like protein) (Putative secreted protein ZSIG9) (Transmembrane protein 4)	Cnpy2 Msap Tmem4 Zsig9	Q9QXT0	28.5593	28.1878	28.2771	27.916	26.2141	28.3769	28.8822	29.5544	27.6265	27.1516	25.1013	25.435	28.7684	28.122	28.4095	27.3634	26.8288	26.0769	29.0155	27.7724	29.5916	26.9435	27.2153	26.5453	27.309	28.059	25.8743	25.8153	26.4449	25.0267				9	9	9	63.7	63.7	63.7	20.767	0	58.302	5354600000	83	1.01054	0.0865442	0.0844237
Glutaredoxin-3 (PKC-interacting cousin of thioredoxin) (PICOT) (PKC-theta-interacting protein) (PKCq-interacting protein) (Thioredoxin-like protein 2)	Glrx3 Picot Txnl2	Q9CQM9	28.1081	28.344	28.4896	25.3983	24.8704	25.8007	27.6014	27.5186	25.5206	27.4503	26.8653	27.0366	28.4622	28.3549	28.3399	26.5863	26.661	26.6634	26.5398	26.8823	26.8045	25.6871	26.6562	26.7637	26.256	27.8734	25.5635	25.641	25.5477	24.531				10	10	10	39.2	39.2	39.2	37.778	0	43.119	3014600000	69	0.967363	0.0950278	0.101391
Lumican (Keratan sulfate proteoglycan lumican) (KSPG lumican)	Lum Lcn Ldc	P51885	32.6319	32.6295	33.4712	33.5788	32.4264	33.3439	33.2557	32.7003	32.4846	32.6736	32.4322	32.1474	33.4815	33.4406	33.8036	34.0153	32.3452	31.5137	31.6856	33.2147	33.7578	32.9235	32.85	32.3188	25.1138	24.0906	25.6553	24.9751	25.2933	26.3925	+			14	14	14	42.9	42.9	42.9	38.265	0	323.31	148540000000	658	18.2953	0	0.195184
Thioredoxin domain-containing protein 5 (Endoplasmic reticulum resident protein 46) (ER protein 46) (ERp46) (Plasma cell-specific thioredoxin-related protein) (PC-TRP) (Thioredoxin-like protein p46)	Txndc5 Tlp46	Q91W90	28.7924	28.6218	28.4559	28.634	28.0287	28.756	29.4368	30.7639	30.0111	28.7079	28.5746	28.5132	29.063	29.0801	29.2247	28.9491	29.3943	27.9989	30.7769	29.7198	29.2961	28.6023	28.5771	28.451	27.8844	28.6231	27.6499	27.8236	26.0649	28.4854	+			15	15	15	52.8	52.8	52.8	46.415	0	267.76	12700000000	153	2.31497	0.00528421	0.210738
Apolipoprotein C-I (Apo-CI) (ApoC-I) (Apolipoprotein C1) [Cleaved into: Truncated apolipoprotein C-I]	Apoc1	P34928	25.7958	26.4017	25.4045	29.2423	28.8623	30.3347	27.0521	25.7054	29.0382	28.9149	26.946	26.2089	28.4814	27.099	27.5949	30.6151	26.8984	24.1988	25.8225	27.0911	28.4525	28.7939	29.942	27.0189	25.2808	25.2953	24.972	24.4281	25.2566	24.8568	+			3	3	3	22.7	22.7	22.7	9.6963	0	4.2626	4792000000	57	2.32414	0.00522751	0.0943147
Peptidyl-prolyl cis-trans isomerase FKBP3 (PPIase FKBP3) (EC 5.2.1.8) (25 kDa FK506-binding protein) (25 kDa FKBP) (FKBP-25) (FK506-binding protein 3) (FKBP-3) (Immunophilin FKBP25) (Rapamycin-selective 25 kDa immunophilin) (Rotamase)	Fkbp3 Fkbp25	Q62446	27.3176	26.6963	26.6706	25.9294	26.2299	26.8125	27.4889	27.6781	26.3799	25.8666	25.0019	24.8739	28.1239	26.3728	27.8436	26.4915	26.2079	26.0563	28.1375	26.3882	26.127	26.0324	25.5191	25.9231	25.7775	25.9817	24.6274	24.2583	26.6049	25.0505	+			7	7	7	44.6	44.6	44.6	25.147	0	18.96	1871300000	17	1.48796	0.0286984	0.214585
Thioredoxin reductase 1, cytoplasmic (TR) (EC 1.8.1.9) (Thioredoxin reductase TR1)	Txnrd1 Trxr1	Q9JMH6	29.5557	29.6951	30.3181	27.0291	26.5722	27.2981	29.4375	29.1389	29.2001	30.0066	30.0475	30.2565	29.9014	29.8453	29.4648	28.4425	29.3162	28.1575	28.7456	29.6448	28.1887	30.0865	29.9989	29.1448	29.8169	29.3975	27.694	27.1316	27.2212	27.8339				22	22	21	48.8	48.8	46.3	67.083	0	241.53	13642000000	216	0.822211	0.133865	0.186934
Early endosome antigen 1	Eea1	Q8BL66	27.26	27.3234	26.6858	27.5801	25.8027	28.8619	26.4845	26.5197	27.3354	26.0445	25.7931	25.8794	27.758	26.3795	27.8903	27.4696	26.9528	26.4779	30.0657	24.8256	26.8317	26.6769	26.054	26.581	26.7613	25.8364	24.6689	24.7335	24.8876	27.202				23	23	23	18.8	18.8	18.8	160.91	0	86.091	2737300000	33	1.18004	0.0576204	0.178733
Transitional endoplasmic reticulum ATPase (TER ATPase) (EC 3.6.4.6) (15S Mg(2+)-ATPase p97 subunit) (Valosin-containing protein) (VCP)	Vcp	Q01853	31.9504	31.794	32.7077	31.2138	31.0714	31.046	32.3951	31.8814	29.4574	31.3192	31.3656	31.3813	32.5304	32.6665	32.6087	31.4813	31.7067	31.9061	31.1807	30.7103	31.4081	31.0934	31.5726	31.3928	30.3376	31.4844	31.5474	31.3656	29.7657	28.2148	+			64	64	64	79.2	79.2	79.2	89.321	0	323.31	70911000000	892	1.59666	0.0230886	0.334601
Peptidyl-prolyl cis-trans isomerase FKBP4 (PPIase FKBP4) (EC 5.2.1.8) (52 kDa FK506-binding protein) (52 kDa FKBP) (FKBP-52) (59 kDa immunophilin) (p59) (FK506-binding protein 4) (FKBP-4) (FKBP59) (HSP-binding immunophilin) (HBI) (Immunophilin FKBP52) (Rotamase) [Cleaved into: Peptidyl-prolyl cis-trans isomerase FKBP4, N-terminally processed]	Fkbp4 Fkpb52	P30416	31.1825	30.9078	30.6638	28.3376	28.251	28.1976	28.5979	28.2154	28.0344	30.054	29.9816	30.1092	31.3051	31.2994	30.7238	28.7737	29.3222	29.0192	29.5532	28.1805	27.8241	30.1194	30.3217	29.1208	29.5988	30.9405	29.0029	28.1398	28.5426	25.113				24	24	24	59.2	59.2	59.2	51.572	0	112.26	17729000000	214	0.53164	0.271742	0.21873
Acyl-protein thioesterase 1 (APT-1) (EC 3.1.2.-) (Lysophospholipase 1) (Lysophospholipase I) (LPL-I) (LysoPLA I)	Lypla1 Apt1 Pla1a	P97823	28.5193	28.8306	29.548	29.2495	28.966	28.6046	28.7238	29.6908	28.1696	29.7031	29.5019	29.7877	28.6896	29.4895	29.3157	29.5248	29.7932	29.4675	29.1434	30.332	29.259	29.1437	29.2248	29.0377	26.8482	29.076	29.6662	29.0874	27.2405	26.9579	+			9	9	9	60.9	60.9	60.9	24.687	0	152.75	13735000000	190	2.25235	0.00562437	0.700523
Histidine-rich glycoprotein (Histidine-proline-rich glycoprotein) (HPRG)	Hrg	Q9ESB3	30.327	29.2294	29.7493	34.3012	33.6606	35.2622	34.547	30.2733	34.0111	34.313	34.4075	34.2824	33.0624	32.3228	31.7341	32.6115	33.2803	32.4312	32.7952	32.5598	33.5365	34.3939	34.9456	33.9886	29.6389	29.5911	28.8271	29.8755	24.6628	25.8658	+			24	24	24	54.9	54.9	54.9	59.162	0	323.31	217830000000	1387	4.88455	0	0.155779
Hydroxyacylglutathione hydrolase, mitochondrial (EC 3.1.2.6) (Glyoxalase II) (Glx II)	Hagh Glo2	Q99KB8	32.4928	31.9561	31.4648	29.5969	29.0872	29.455	31.995	31.5178	31.8644	30.5469	30.4204	30.2276	32.2353	31.6247	31.8971	29.9137	29.8832	29.5914	32.5747	31.5819	31.5384	31.4508	30.1424	31.5086	31.2015	31.2051	29.4191	28.8334	24.66	28.0106	+			14	14	14	64.4	64.4	64.4	34.084	0	175.87	54194000000	357	1.99481	0.0104952	0.271066
Macrophage migration inhibitory factor (MIF) (EC 5.3.2.1) (Delayed early response protein 6) (DER6) (Glycosylation-inhibiting factor) (GIF) (L-dopachrome isomerase) (L-dopachrome tautomerase) (EC 5.3.3.12) (Phenylpyruvate tautomerase)	Mif	P34884	26.3256	26.9447	26.9917	27.8055	28.0424	28.1586	26.4817	28.5646	25.9811	27.2289	26.9139	25.4476	26.3662	26.8579	27.7689	29.1171	29.044	28.1679	28.5378	26.9983	28.23	25.7562	25.5289	25.9258	26.3613	25.242	27.6704	28.4245	24.3414	24.6559				5	5	5	60	60	60	12.504	0	47.199	4576000000	69	0.82271	0.134115	0.26537
Legumain (EC 3.4.22.34) (Asparaginyl endopeptidase) (Protease, cysteine 1)	Lgmn Prsc1	O89017	26.8215	27.3268	27.8919	27.1535	26.7188	26.8186	28.0198	26.916	25.7825	28.6332	28.561	28.4133	27.732	28.0003	28.2399	27.0892	27.5506	27.4795	27.3699	27.0741	27.3279	27.9709	28.2441	28.8574	27.4875	27.4781	26.6098	27.7796	25.1808	24.6327	+			10	10	10	30.1	30.1	30.1	49.372	0	114.88	4457500000	108	1.4967	0.0281928	0.537956
Persulfide dioxygenase ETHE1, mitochondrial (EC 1.13.11.18) (Ethylmalonic encephalopathy protein 1 homolog) (Hepatoma subtracted clone one protein) (Sulfur dioxygenase ETHE1)	Ethe1 Hsco	Q9DCM0	28.72	28.2843	29.413	28.6527	28.6434	28.1812	29.0973	28.5452	24.0435	29.9758	29.6687	28.3692	28.8997	29.2634	29.1633	28.9565	29.4845	29.7083	28.1348	27.7301	28.2696	28.6158	29.286	27.9799	27.7772	29.5329	29.2104	28.7315	25.6649	24.6198				12	12	12	72.8	72.8	72.8	27.738	0	128	11140000000	136	0.650179	0.202523	0.302801
Na(+)/H(+) exchange regulatory cofactor NHE-RF3 (NHERF-3) (CFTR-associated protein of 70 kDa) (Na(+)/H(+) exchanger regulatory factor 3) (Na/Pi cotransporter C-terminal-associated protein 1) (NaPi-Cap1) (PDZ domain-containing protein 1) (Sodium-hydrogen exchanger regulatory factor 3)	Pdzk1 Cap70 Nherf3	Q9JIL4	29.5558	29.1332	29.1602	29.4477	28.2348	29.6145	28.8905	28.6939	28.8204	26.4073	24.655	26.3587	29.7889	28.5021	29.7808	29.2413	28.8525	30.1253	31.0695	28.1816	28.6082	27.8746	25.1331	26.2636	25.6231	26.4473	26.6779	26.6315	26.1178	25.8893	+			31	31	31	68.2	68.2	68.2	56.498	0	305.2	10840000000	127	2.03012	0.00978641	0.237037
Aldo-keto reductase family 1 member A1 (EC 1.1.1.2) (EC 1.1.1.33) (EC 1.1.1.372) (EC 1.1.1.54) (Alcohol dehydrogenase [NADP(+)]) (Aldehyde reductase) (Glucuronate reductase) (EC 1.1.1.19) (Glucuronolactone reductase) (EC 1.1.1.20)	Akr1a1 Akr1a4	Q9JII6	32.7813	32.5615	32.7976	31.6767	31.2679	31.3255	32.1386	32.3031	32.0703	32.4315	32.3708	32.4727	32.5967	32.4449	32.674	31.7675	32.3211	32.9212	33.101	32.4086	31.9339	32.9581	32.9131	32.9376	31.9156	32.9964	31.8075	31.6159	30.635	29.8583	+			27	27	27	77.8	77.8	77.8	36.586	0	323.31	125440000000	873	2.1982	0.00621782	1.2975
Triosephosphate isomerase (TIM) (EC 5.3.1.1) (Methylglyoxal synthase) (EC 4.2.3.3) (Triose-phosphate isomerase)	Tpi1 Tpi	P17751	32.2337	32.0022	31.914	32.3726	32.0515	32.5411	32.5105	32.4016	31.1089	32.5379	32.0645	31.3294	32.5181	32.2307	33.3017	32.6396	32.7302	32.0217	32.7769	31.7537	31.8331	33.0712	32.554	32.5309	29.7956	31.0918	31.504	32.0187	29.567	30.0697	+	+	Liver_I_Liver_U	20	20	20	75.3	75.3	75.3	32.191	0	244.13	105920000000	648	5.08876	0	1.36122
LIM domain and actin-binding protein 1 (Epithelial protein lost in neoplasm) (mEPLIN)	Lima1 D15Ertd366e Eplin	Q9ERG0	28.0595	27.2257	26.6921	26.7469	27.0661	28.2867	28.5954	28.4021	25.9722	25.5164	24.5412	25.8267	30.1775	27.9908	29.3786	27.3168	27.1557	25.6725	29.8995	26.5116	26.1362	25.2543	26.9075	25.6019	26.7804	27.203	25.6755	25.4874	25.8591	25.1101				18	18	18	38.8	38.8	38.8	84.059	0	95.636	4258100000	67	0.718514	0.17204	0.302354
Ubiquitin-conjugating enzyme E2 L3 (EC 2.3.2.23) (E2 ubiquitin-conjugating enzyme L3) (UbcM4) (Ubiquitin carrier protein L3) (Ubiquitin-protein ligase L3)	Ube2l3 Ubce7	P68037	26.6158	25.9711	26.6484	27.5887	26.331	27.2701	27.7918	28.2712	24.1731	26.3558	25.4896	26.1672	26.3333	26.5003	27.0841	27.5888	27.6619	27.3255	28.4408	27.9358	28.37	25.7681	25.1783	25.7347	25.2758	25.6454	26.0229	26.4373	25.0485	26.0088				7	7	7	63.6	63.6	63.6	17.861	0	57.648	2933900000	46	1.20145	0.0549011	0.471083
Transthyretin (Prealbumin)	Ttr	P07309	29.7606	29.9638	29.3277	30.2679	31.1158	30.973	30.3561	29.617	29.9282	31.2276	31.1339	30.3637	31.0398	31.0467	31.04	31.1416	30.2002	29.4189	31.6447	29.915	30.9291	30.8539	31.1966	30.8689	26.7761	28.0592	28.265	28.865	27.2672	26.0225	+			8	8	8	67.3	67.3	67.3	15.776	0	175.63	30612000000	243	8.29263	0	0.980403
Phytanoyl-CoA dioxygenase, peroxisomal (EC 1.14.11.18) (Lupus nephritis-associated peptide 1) (Phytanic acid oxidase) (Phytanoyl-CoA alpha-hydroxylase) (PhyH)	Phyh Ln1 Lnap1 Pahx	O35386	29.6213	29.6089	29.0479	28.8648	28.4514	28.8784	30.3474	29.914	29.8304	28.4569	28.7305	28.8174	30.3322	30.0111	30.1814	29.9688	29.3522	28.9039	32.3228	29.1529	29.3517	28.9678	29.512	28.1152	29.6756	29.908	29.3109	28.2997	25.3413	23.389	+			20	20	20	68.9	68.9	68.9	38.607	0	188.95	19001000000	203	1.63454	0.021634	0.706647
Polymeric immunoglobulin receptor (PIgR) (Poly-Ig receptor) [Cleaved into: Secretory component]	Pigr	O70570	25.9445	25.9066	25.5295	28.6625	26.3308	28.3427	26.0705	26.1411	28.3423	25.8042	25.8972	25.0179	28.1464	26.9147	26.8528	29.0182	27.242	27.1499	25.855	27.6024	27.6051	26.4024	25.3139	25.5549	26.7771	24.1794	25.7143	24.3594	26.8436	26.4522				16	16	16	21.5	21.5	21.5	84.998	0	81.187	2566900000	53	0.932469	0.102883	0.485779
3-ketoacyl-CoA thiolase B, peroxisomal (EC 2.3.1.16) (Acetyl-CoA acyltransferase B) (Beta-ketothiolase B) (Peroxisomal 3-oxoacyl-CoA thiolase B)	Acaa1b Acaa1	Q8VCH0	29.7141	30.0462	29.8459	29.2394	28.594	29.2079	29.9856	31.5096	29.9564	28.813	29.0587	29.7143	29.4573	29.9609	30.5055	30.4347	30.8183	30.5795	31.1427	31.3232	30.4072	29.3418	29.8084	28.2701	29.1474	28.4985	30.1728	28.9686	28.7275	29.2542	+			23	10	10	71.9	28.3	28.3	43.995	0	146.5	30269000000	158	1.46492	0.0304664	0.908228
Desmocollin-2 (Epithelial type 2 desmocollin)	Dsc2 Dsc3	P55292	28.195	27.8091	26.0161	30.5191	28.0299	30.0089	29.0674	28.689	30.51	27.7001	26.5636	24.8382	28.08	27.2052	27.5645	30.5296	27.7468	26.9951	29.3636	31.5735	31.8474	30.3147	28.8299	24.8183	25.8184	24.5006	24.1023	24.7233	25.4341	25.3044	+			18	18	18	29.2	29.2	29.2	99.96	0	323.31	16003000000	115	3.16437	0.000874172	0.327353
Phosphotriesterase-related protein (EC 3.1.-.-) (Parathion hydrolase-related protein)	Pter	Q60866	29.8963	29.5961	29.6308	26.3218	26.0207	25.7744	27.285	27.4332	28.3303	29.2346	29.7811	29.2547	30.8043	30.2711	30.3558	27.0864	28.1493	28.6965	28.5301	27.6055	27.4792	29.2007	28.8926	28.4536	31.1696	30.8123	27.3108	26.5922	24.3928	25.096				13	13	13	45.8	45.8	45.8	39.218	0	171.4	12785000000	171	0.42542	0.353205	0.497164
Carbonic anhydrase 5A, mitochondrial (EC 4.2.1.1) (Carbonate dehydratase VA) (CA Y) (Carbonic anhydrase VA) (CA-VA)	Ca5a Ca5 Car5 Car5a	P23589	29.9442	29.1107	28.8978	25.6239	25.0292	25.1633	26.7218	26.6151	25.538	28.4054	28.9674	28.2961	29.6845	29.4066	29.1131	28.0359	27.841	26.7299	26.1658	25.9347	25.9618	28.6774	28.9029	28.9585	29.2268	29.7844	27.7619	25.3579	24.1878	24.4725				12	12	12	47.8	47.8	47.8	34.072	0	108.44	6463800000	102	0.371721	0.401924	0.428321
Cadherin-1 (ARC-1) (Epithelial cadherin) (E-cadherin) (Uvomorulin) (CD antigen CD324) [Cleaved into: E-Cad/CTF1;E-Cad/CTF2;E-Cad/CTF3]	Cdh1	P09803	28.049	28.3371	27.9241	31.8591	29.1634	30.8278	29.5262	29.9375	30.9909	27.9642	27.0297	24.7384	29.7428	29.6508	29.4533	31.303	29.2941	28.996	28.8272	31.0188	31.0233	29.75	29.3601	25.0424	25.4187	24.1494	25.3916	24.8804	24.3455	24.725	+			25	25	25	42.3	42.3	42.3	98.255	0	323.31	17300000000	217	4.84248	0	0.370047
Eukaryotic translation initiation factor 4B (eIF-4B)	Eif4b	Q8BGD9	26.2593	25.7311	26.2045	27.3858	26.3034	27.8452	26.4887	25.2011	25.4019	23.7737	25.9839	24.8646	27.9171	25.8957	26.207	27.4608	25.9478	25.4419	28.5128	24.2604	27.7853	25.0645	27.2324	27.0992	24.9382	24.6315	25.2072	24.9673	26.0401	25.0447	+			16	16	16	31.8	31.8	31.8	68.839	0	109.84	1678000000	66	1.33209	0.0403333	0.655623
Angiopoietin-related protein 3 (Angiopoietin-like protein 3) [Cleaved into: ANGPTL3(17-224)]	Angptl3	Q9R182	26.3783	25.6582	25.2914	27.8899	24.3444	28.304	25.2265	26.0585	24.6986	24.8305	25.5711	26.1661	24.8694	27.4755	28.6811	26.0138	25.589	25.4321	25.7286	29.9344	29.4196	25.8103	25.5782	24.5361	26.19	26.1577	24.8139	25.0824	25.3131	25.5452				7	7	7	21.5	21.5	21.5	52.542	0	67.571	3106400000	30	0.571241	0.246481	0.575364
C-type lectin domain family 4 member F (C-type lectin superfamily member 13) (C-type lectin 13) (Kupffer cell receptor)	Clec4f Clecsf13 Kclr	P70194	32.0788	32.2935	32.5136	32.8179	31.6622	33.7058	32.292	31.7303	32.3195	32.3825	31.6215	31.1929	34.1621	33.5015	33.8867	33.6494	32.7073	31.1606	31.2015	33.3339	33.5516	33.3012	33.0614	32.1403	24.9903	27.7882	23.8576	25.4296	26.0771	25.6899	+	+	Liver_I_Liver_U	29	29	29	54.6	54.6	54.6	61.268	0	323.31	142530000000	768	13.9864	0	1.41759
CMRF35-like molecule 9 (CLM-9) (CD300 antigen-like family member G) (Nepmucin) (CD antigen CD300g)	Cd300lg Clm9 D11Ertd736e	Q1ERP8	25.1906	26	26.3796	27.4613	26.4267	27.145	26.7144	26.6224	28.0811	24.1417	25.5044	25.2804	28.1533	27.6738	28.2888	27.7171	26.7334	25.2706	26.5865	27.7673	27.6976	27.629	25.311	26.0716	25.2809	24.4449	25.6953	25.53	25.5432	25.1264	+			5	5	5	16.9	16.9	16.9	36.756	0	40.294	2207200000	42	2.40105	0.00476923	1.14134
Apolipoprotein E (Apo-E)	Apoe	P08226	30.609	31.0673	30.2481	31.9585	31.1251	33.0095	30.5154	31.1327	31.7101	31.418	30.9437	31.235	32.8717	32.4616	32.2594	32.5436	31.6173	30.7382	31.0842	32.1905	33.2984	32.1962	32.7006	31.0053	31.1989	31.4528	30.3224	30.1095	26.7007	24.4329	+	+	Liver_I_Liver_U	25	25	25	67.8	67.8	67.8	35.866	0	323.31	74067000000	684	3.12511	0.000877419	1.83628
Carboxylesterase 1E (EC 3.1.1.1) (Egasyn) (Liver carboxylesterase 22) (Es-22) (Esterase-22)	Ces1e Es22	Q64176	26.0808	26.3311	26.4026	26.5922	26.2112	25.6798	25.0591	26.7767	26.2435	27.245	27.3034	26.7273	26.5376	27.8252	28.064	28.0356	28.1495	28.0956	27.8353	26.5452	26.6118	27.8262	26.6577	27.5914	25.6609	27.1713	28.0105	26.8125	27.3432	23.744	+	+	Liver_I_Liver_U	20	15	15	45.6	36.8	36.8	61.581	0	73.481	3441200000	51	1.93293	0.011814	3.33615
Apolipoprotein C-III (Apo-CIII) (ApoC-III) (Apolipoprotein C3)	Apoc3	P33622	25.3913	26.1437	25.2273	28.5047	27.3971	29.3071	26.921	28.6477	28.3546	26.8439	24.6488	25.9955	28.7178	28.1902	28.2583	29.0912	27.8221	27.1356	26.2357	29.8431	30.2901	27.73	26.9814	26.2225	25.3938	23.5777	25.319	26.8357	24.9572	23.8258	+			4	4	4	50.5	50.5	50.5	10.982	0	55.473	6893900000	47	3.23272	0.000783784	1.14975
Carboxylesterase 1C (EC 3.1.1.1) (Liver carboxylesterase N) (Lung surfactant convertase) (PES-N)	Ces1c Es1	P23953	27.6832	28.5476	28.0885	27.3212	27.6452	27.3141	28.4081	26.175	28.5687	28.3502	27.8137	27.6793	29.4751	29.6505	29.7952	28.4903	28.1784	27.8644	29.2516	28.8774	29.8206	29.3186	28.1008	29.0333	28.1614	29.7468	28.1353	26.1804	28.6925	24.7385	+	+	Liver_I_Liver_U	20	16	16	47.7	42.2	42.2	61.055	0	142.77	8589400000	143	2.08013	0.0084878	3.50467
Guanidinoacetate N-methyltransferase (EC 2.1.1.2)	Gamt	O35969	27.4348	28.1713	27.9798	27.3304	27.5138	26.8088	25.6811	28.5773	28.2215	27.5619	28.6698	28.141	28.8582	29.212	29.4342	29.1257	29.2882	29.5724	27.4822	30.0727	30.202	28.5658	29.1797	26.038	28.337	28.7419	29.0694	27.7978	26.8012	25.901	+	+	Liver_I_Liver_U	10	10	10	68.2	68.2	68.2	26.336	0	140.75	10060000000	99	1.80194	0.0158739	2.22412
Leukemia inhibitory factor receptor (LIF receptor) (LIF-R) (D-factor/LIF receptor) (CD antigen CD118)	Lifr	P42703	27.4969	27.4553	26.9005	31.2233	28.8649	30.8448	28.1876	26.2955	30.8744	27.5954	25.4155	25.3398	30.1707	29.498	29.7291	30.2056	29.6469	28.7252	29.4271	30.8504	31.1365	29.5972	27.4031	25.3648	25.0038	23.9003	24.3358	23.4007	25.7396	25.7693	+			31	31	31	32.8	32.8	32.8	122.57	0	242.37	13783000000	194	4.35189	0	0.991431
Plasma kallikrein (EC 3.4.21.34) (Fletcher factor) (Kininogenin) (Plasma prekallikrein) [Cleaved into: Plasma kallikrein heavy chain;Plasma kallikrein light chain]	Klkb1 Klk3 Pk	P26262	25.2945	25.4377	24.9867	28.9864	28.5761	29.8199	31.0275	26.1158	30.3371	29.2648	29.1205	29.447	29.8161	29.6565	28.3755	28.0249	28.1469	26.3901	30.1737	30.6125	31.4526	30.2718	30.6326	30.136	24.6128	25.8747	25.7788	25.7378	26.5351	25.6045	+			27	26	25	55.6	54.5	53	71.382	0	207.79	15710000000	201	3.3261	0.000671329	0.994966
Major urinary protein 6 (MUP 6) (Alpha-2U-globulin) (Group 1, BS6) (allergen Mus m 1)	Mup6	P02762	25.5681	25.5737	24.2729	29.019	28.3457	29.275	28.7399	28.5835	27.4315	25.6791	25.399	28.748	28.2113	27.1319	27.3899	27.3147	29.6064	29.1499	31.5197	30.239	29.9344	28.1892	31.4428	28.0465	25.7346	27.4869	27.3928	27.3152	25.5865	24.7455	+	+	Liver_I_Liver_U	17	17	0	77.8	77.8	0	20.649	0	175.73	12663000000	150	2.3652	0.0051087	1.81918
Major urinary protein 3 (MUP 3) (Non-group 1/group 2 MUP15)	Mup3	P04939	25.3899	25.0733	25.6771	24.4706	25.1353	24.8635	24.928	26.2182	25.2768	25.3997	25.3311	26.854	27.4181	25.7515	26.8781	25.9046	27.2142	26.5908	26.7879	26.1586	25.0193	29.2426	30.9102	28.4656	23.8141	25.7791	25.7302	26.2463	25.4993	24.9587	+	+	Liver_I_Liver_U	6	6	5	39.1	39.1	31	21.464	0	31.475	2784600000	40	2.87501	0.0017	2.74864
15-hydroxyprostaglandin dehydrogenase [NAD(+)] (15-PGDH) (EC 1.1.1.141) (Prostaglandin dehydrogenase 1)	Hpgd Pgdh1	Q8VCC1	25.5433	25.5354	25.0974	25.9337	25.1013	24.9367	25.654	23.6624	24.9884	26.6569	25.7047	24.7137	28.9532	28.4091	27.8886	26.6249	26.9362	27.1292	27.548	28.2193	28.3771	28.1423	28.4987	27.8252	26.454	28.8237	27.4099	24.2187	29.5629	24.8047	+	+	Liver_I_Liver_U	10	10	10	54.3	54.3	54.3	29.18	0	39.932	3633900000	79	4.5818	0	7.93916
Ethanolamine-phosphate phospho-lyase (EC 4.2.3.2) (Alanine--glyoxylate aminotransferase 2-like 1)	Etnppl Agxt2l1	Q8BWU8	26.9208	27.4912	27.3773	24.6673	24.4434	25.2676	25.0201	25.4268	24.8011	24.5218	24.2209	26.6462	29.45	29.6917	29.5689	30.2424	28.7586	28.4304	27.5443	25.3062	28.1637	27.2624	27.2555	27.0666	25.7655	29.8715	27.7226	26.2121	25.2983	26.0474	+	+	Liver_I_Liver_U	22	22	22	55.7	55.7	55.7	55.496	0	185.3	5589500000	81	3.47781	0.000345324	4.23656
[truncated: 2 more columns]

## Sheet: Kidney
Label-free quantification of proteome changes induced by MRSA-sepsis across the vasculatures of Liver, Kidney, Heart, Brain and White Adipose Tissue (WAT) samples
T: Protein names	T: Gene names	T: Accession	kidney_I_1	kidney_I_2	kidney_I_3	kidney_I_4	kidney_I_5	kidney_I_6	kidney_I_7	kidney_I_8	kidney_I_9	kidney_I_10	kidney_I_11	kidney_I_12	kidney_U_1	kidney_U_2	kidney_U_3	kidney_U_4	kidney_U_5	kidney_U_6	kidney_U_7	kidney_U_8	kidney_U_9	kidney_U_10	kidney_U_11	kidney_U_12	kidney_PBS_1	kidney_PBS_2	kidney_PBS_3	kidney_PBS_4	kidney_PBS_5	kidney_PBS_6	kidney_PBS_7	C: ANOVA Significant	C: Student's T-test Significant kidney_I_kidney_U	C: Student's T-test significant	N: N: Peptides	N: N: Razor + unique peptides	N: N: Unique peptides	N: N: Sequence coverage [%]	N: N: Unique + razor sequence coverage [%]	N: N: Unique sequence coverage [%]	N: N: Mol. weight [kDa]	N: N: Q-value	N: N: Score	N: N: Intensity	N: N: MS/MS count	N: -Log ANOVA p value	N: ANOVA q-value
Haptoglobin [Cleaved into: Haptoglobin alpha chain;Haptoglobin beta chain]	Hp	Q61646	29.3405	28.4761	30.2515	30.1428	29.6276	29.8946	33.1245	32.2406	33.0219	31.1139	30.1159	30.7922	21.7828	22.393	23.5967	24.4299	22.2273	21.5755	25.5898	21.3783	25.4735	23.6106	23.4187	24.3037	24.7321	22.8389	22.9983	23.7715	24.0116	28.2056	22.8261	+	+	kidney_I_kidney_U	22	22	22	57.3	57.3	57.3	38.752	0	300.59	50331000000	312	11.2659	0
Serum amyloid A-2 protein [Cleaved into: Amyloid protein A (Amyloid fibril protein AA)]	Saa2	P05367	29.7641	29.7174	29.9615	30.2852	29.8563	29.5567	30.9351	31.3405	30.9223	30.1642	30.6915	30.5049	24.1189	23.5857	23.951	25.1739	23.0284	24.4923	24.0911	25.2872	23.3298	25.1163	24.4862	24.9826	24.4266	24.8149	23.9184	25.4369	24.1097	25.3669	23.2615	+	+	kidney_I_kidney_U	8	8	6	59.8	59.8	45.1	13.622	0	48.616	28444000000	225	18.2695	0
Serum amyloid A-1 protein	Saa1	P05366	29.6327	29.4788	29.8715	29.177	28.7796	28.6429	29.9432	31.4079	30.732	29.5494	29.3731	28.9274	23.4346	23.5408	24.6698	23.7867	24.3744	23.7978	22.7687	23.9918	23.0111	24.396	24.3823	23.206	24.6663	24.839	22.3975	23.6037	22.9583	26.5293	23.3401	+	+	kidney_I_kidney_U	6	4	4	50	35.2	35.2	13.77	0	39.504	17738000000	51	14.9269	0
Interferon-inducible GTPase 1 (EC 3.6.5.-)	Iigp1 Irga6	Q9QZ85	28.5745	29.1822	28.469	28.2743	28.803	28.3173	29.2072	28.7027	29.1874	28.8138	28.8483	29.1275	24.3153	25.0396	23.4999	23.9977	24.1806	23.8849	25.1439	23.8422	23.0092	24.0166	24.6093	24.3543	29.6017	22.8361	23.5548	27.5568	22.7042	30.2189	24.079	+	+	kidney_I_kidney_U	23	23	23	65.9	65.9	65.9	47.571	0	323.31	11966000000	186	6.50112	0
T-cell-specific guanine nucleotide triphosphate-binding protein 1 (EC 3.6.5.-) (Interferon-gamma-inducible GTPase Ifggb5)	Tgtp1 Ifggb5 Irgb6 Mg21	Q62293	28.9408	29.0087	28.7015	28.2813	28.8864	28.187	27.7076	27.0208	26.7129	27.4239	27.5528	27.8358	22.6301	23.6779	23.749	22.2284	23.3729	24.8138	23.1685	24.1012	23.2267	23.9811	24.9957	24.7013	28.5353	23.4655	23.025	28.1197	24.8647	28.5477	23.4915	+	+	kidney_I_kidney_U	19	19	19	61	61	61	47.12	0	205.26	8030800000	126	6.7687	0
Neutrophil gelatinase-associated lipocalin (NGAL) (Lipocalin-2) (Oncogene 24p3) (24p3) (SV-40-induced 24p3 protein) (Siderocalin LCN2) (p25)	Lcn2	P11672	28.7504	28.5039	28.3127	25.9161	27.1514	26.6525	30.9332	29.4578	31.0484	28.0034	28.418	28.48	23.8729	24.6589	25.6974	23.8125	23.4904	23.3204	23.8782	24.9255	24.3243	24.5842	24.5301	25.1373	27.7467	23.1132	24.2417	24.9745	23.905	26.5407	23.4403	+	+	kidney_I_kidney_U	8	8	8	42.5	42.5	42.5	22.875	0	60.252	11770000000	112	7.37399	0
Chitinase-like protein 3 (EC 3.2.1.52) (Beta-N-acetylhexosaminidase Ym1) (Chitinase-3-like protein 3) (ECF-L) (Eosinophil chemotactic cytokine) (Secreted protein Ym1)	Chil3 Chi3l3 Ym1	O35744	28.5476	28.828	28.284	25.4218	27.8322	26.9339	26.8926	27.4524	26.1304	27.5914	27.4949	27.8976	25.0462	24.8261	25.1162	24.9417	24.4585	21.6114	23.9848	24.4693	22.2121	23.9059	24.4134	24.582	29.0161	23.9424	23.7403	26.6118	23.614	26.7582	23.5554	+	+	kidney_I_kidney_U	18	18	18	55	55	55	44.458	0	181.98	5426900000	112	5.03454	0
Alpha-1-acid glycoprotein 1 (AGP 1) (Orosomucoid-1) (OMD 1)	Orm1 Agp1 Orm-1	Q60590	27.965	27.8035	28.5024	28.8624	28.6154	28.2589	30.0108	29.5946	29.5493	28.6339	28.1866	27.9261	23.8743	24.7437	25.3728	25.5801	24.8239	23.8379	26.3588	26.1594	26.0249	26.159	26.1132	25.2074	24.8876	23.442	23.5848	23.2067	25.0489	26.8401	25.7976	+	+	kidney_I_kidney_U	10	10	7	36.7	36.7	23.2	23.895	0	39.159	9998700000	109	9.47526	0
Signal transducer and activator of transcription 1	Stat1	P42225	27.7303	27.7322	27.506	28.1077	27.8041	28.1434	26.8096	24.6891	26.7992	25.9824	24.3328	26.5163	23.3903	23.1657	23.933	24.3931	24.5833	23.8475	23.5253	24.4746	22.4275	25.219	23.7094	24.1168	27.9709	24.189	24.4392	26.5915	23.7638	28.8223	24.1624	+	+	kidney_I_kidney_U	27	27	27	42.1	42.1	42.1	87.196	0	147.08	5350500000	100	4.3975	2.52e-05
Vascular cell adhesion protein 1 (V-CAM 1) (VCAM-1) (CD antigen CD106)	Vcam1 Vcam-1	P29533	28.556	28.2514	28.1661	28.7338	28.5016	27.5662	28.7252	28.8189	29.0054	27.4792	28.0717	27.215	25.6541	26.2611	26.1685	25.4221	26.5302	23.8457	26.7445	24.8547	26.3739	24.4107	24.3879	24.2259	23.5115	23.1665	24.0436	25.2442	25.312	24.0989	22.6638	+	+	kidney_I_kidney_U	25	25	25	42.1	42.1	42.1	81.317	0	250.55	8255000000	133	10.1866	0
Inter alpha-trypsin inhibitor, heavy chain 4 (ITI heavy chain H4) (ITI-HC4) (Inter-alpha-inhibitor heavy chain 4)	Itih4	A6X935	30.2125	30.106	31.0771	30.4754	31.2912	30.8123	32.2235	31.8241	32.3617	31.3909	31.0212	31.6359	29.228	28.2141	28.6862	27.5153	27.8236	26.3731	28.5153	29.1293	29.4703	28.4664	29.1854	28.6047	28.3157	23.2348	22.9384	28.5865	25.1978	26.698	23.6559	+	+	kidney_I_kidney_U	43	43	41	58.6	58.6	56.7	104.66	0	323.31	65169000000	645	8.46461	0
Inter-alpha-trypsin inhibitor heavy chain H3 (ITI heavy chain H3) (ITI-HC3) (Inter-alpha-inhibitor heavy chain 3)	Itih3	Q61704	25.9473	25.5133	26.2466	26.3167	27.6617	27.2149	27.9581	27.0069	27.543	27.0601	26.8132	27.2093	23.7937	23.5851	24.3843	23.9036	23.8486	23.8157	24.3729	24.4914	24.1077	24.3681	24.7313	24.4485	24.0723	24.271	23.6674	24.4603	23.3017	22.9267	23.7018	+	+	kidney_I_kidney_U	12	12	12	22.5	22.5	22.5	99.357	0	323.31	3552300000	62	12.3924	0
Hemopexin	Hpx Hpxn	Q91X72	33.0867	32.7664	33.8614	33.1045	34.1199	33.361	35.5257	35.151	35.3742	34.2545	33.6703	34.4501	30.8545	31.4848	31.6016	30.0012	30.9975	29.6667	32.3213	32.2064	32.1749	32.1666	32.6715	32.12	29.3041	23.4389	23.0231	27.3103	29.0497	31.646	26.6277	+	+	kidney_I_kidney_U	38	38	38	68.5	68.5	68.5	51.317	0	323.31	449000000000	2294	7.83801	0
Serine protease inhibitor A3N (Serpin A3N)	Serpina3n Spi2	Q91WP6	29.5078	29.0296	29.589	29.0089	29.3048	29.394	31.5955	30.8831	31.5001	30.2654	29.9854	29.4761	27.041	27.8965	28.2284	25.9859	27.1141	26.7646	28.0283	27.9625	27.8409	27.8958	27.6883	26.7621	28.6811	26.9774	26.2042	27.3682	26.6106	28.0428	25.3836	+	+	kidney_I_kidney_U	20	20	17	49.3	49.3	42.8	46.717	0	188.59	30124000000	365	7.53701	0
Fibrinogen alpha chain [Cleaved into: Fibrinopeptide A;Fibrinogen alpha chain]	Fga	E9PV24	31.943	31.5149	32.7402	32.2962	32.7026	32.3893	33.7687	32.7691	33.5008	31.8109	32.054	31.8772	29.0084	29.8714	30.5565	29.2291	29.9439	29.3797	30.7498	30.933	31.0515	30.298	30.3585	30.0285	30.3545	24.4338	26.9692	29.0392	26.6978	30.1326	29.0917	+	+	kidney_I_kidney_U	42	42	42	53	53	53	87.428	0	323.31	162000000000	1177	7.28033	0
Immunity-related GTPase family M protein 1 (EC 3.6.5.-) (Interferon-inducible GTPase 3) (Interferon-inducible protein 1) (LPS-stimulated RAW 264.7 macrophage protein 47) (LRG-47)	Irgm1 Ifi1 Iigp3 Irgm	Q60766	26.3191	25.9062	26.0949	27.8301	28.2141	27.626	26.924	26.0671	26.614	26.9869	26.7363	26.9142	22.2734	21.7978	26.7579	26.2788	26.4811	26.1472	24.0127	23.8538	24.1746	23.8366	24.509	24.2481	27.187	23.2627	25.5816	27.9063	22.3816	27.7849	23.4603	+	+	kidney_I_kidney_U	14	14	14	42.1	42.1	42.1	46.551	0	207.1	6144300000	106	2.4325	0.00122581
Fibrinogen beta chain [Cleaved into: Fibrinopeptide B;Fibrinogen beta chain]	Fgb	Q8K0E8	31.9416	31.576	32.397	31.7792	32.6342	32.0939	33.9468	32.9567	33.7975	31.6693	32.037	31.8168	29.4424	30.3303	30.6375	28.7192	29.5113	28.97	30.6859	30.9256	31.1712	30.5274	30.5344	30.0436	30.967	26.1418	27.0791	28.9272	26.7457	30.1645	29.3513	+	+	kidney_I_kidney_U	36	36	36	71.1	71.1	71.1	54.752	0	323.31	157000000000	1068	6.89466	0
Fibrinogen gamma chain	Fgg	Q8VCM7	32.0995	32.063	32.6552	31.8296	32.4638	31.9225	34.005	32.8648	33.8676	31.6719	32.1758	31.6822	29.7599	30.6013	30.9239	28.9461	29.6648	29.1225	30.7891	30.9956	31.2277	30.3733	30.2643	30.1231	30.6432	26.2662	26.5871	28.8118	25.9319	30.2719	29.1063	+	+	kidney_I_kidney_U	32	32	32	78.2	78.2	78.2	49.391	0	323.31	160000000000	978	7.22551	0
Protein AMBP [Cleaved into: Alpha-1-microglobulin;Inter-alpha-trypsin inhibitor light chain (ITI-LC) (Bikunin) (HI-30);Trypstatin]	Ambp Itil	Q07456	25.9402	26.9038	27.7776	27.2356	28.2144	27.3562	30.2481	30.0162	30.3886	28.616	28.587	28.9061	23.895	26.0362	26.2974	24.6013	25.2924	23.8431	28.3534	27.7372	28.1537	28.3965	27.918	27.9978	24.8466	21.771	22.0953	24.4314	24.7984	24.4335	24.8352	+	+	kidney_I_kidney_U	14	14	14	44.4	44.4	44.4	39.029	0	135.79	11707000000	166	5.10396	0
Lactotransferrin (Lactoferrin) (EC 3.4.21.-)	Ltf	P08071	25.4323	25.2772	25.229	22.4784	25.2523	24.8274	28.3865	28.5136	27.1568	24.8797	23.7914	29.3623	23.563	23.3588	23.9765	24.3951	23.5247	25.5665	24.7907	24.2005	24.2228	23.1391	23.9599	24.3489	22.7055	23.5989	24.3453	23.1683	22.6434	24.0743	23.1198	+	+	kidney_I_kidney_U	22	22	22	42.1	42.1	42.1	77.837	0	85.517	2554900000	51	2.9251	0.000380952
Serum amyloid A-3 protein	Saa3	P04918	26.4875	23.4948	25.2715	23.3408	25.8661	25.2403	26.881	27.9691	27.6049	26.9018	26.6425	24.0355	23.6416	23.7116	23.4729	24.5655	24.7806	25.0039	24.7212	24.9168	23.7285	23.1322	23.0093	23.8535	22.9144	24.8763	23.2017	23.6217	23.8153	22.906	23.8659	+	+	kidney_I_kidney_U	4	4	4	34.4	34.4	34.4	13.773	0	17.078	1469100000	18	3.597	6.06e-05
Complement factor B (EC 3.4.21.47) (C3/C5 convertase) [Cleaved into: Complement factor B Ba fragment;Complement factor B Bb fragment]	Cfb Bf H2-Bf	P04186	28.2583	28.0716	28.8562	28.8383	29.2191	28.7748	31.1227	30.2367	31.213	29.9524	29.538	29.627	26.9875	26.7948	27.3512	26.8901	27.6107	27.1799	27.7346	28.5238	28.7138	27.8719	28.6653	28.3648	27.3204	21.5356	26.2411	26.7877	22.8276	26.1088	22.9868	+	+	kidney_I_kidney_U	38	38	37	57.6	57.6	55.3	85.004	0	323.31	22772000000	366	6.59154	0
Angiogenin (EC 3.1.27.-) (Angiogenin-1) (Ribonuclease 5) (RNase 5)	Ang Ang1 Rnase5 Rnase5a	P21570	24.7747	24.389	25.1272	26.1713	24.0387	24.4563	27.739	28.3387	27.7964	26.6164	26.9499	26.5139	24.6027	23.0621	24.3911	23.4139	24.525	24.112	26.0955	24.9513	25.9631	22.526	23.7702	25.2421	23.6794	24.1276	23.2388	24.2945	24.6076	24.3933	23.7631	+	+	kidney_I_kidney_U	6	6	6	46.9	46.9	46.9	16.228	0	30.919	2072900000	42	3.03448	0.000334802
H-2 class I histocompatibility antigen, K-B alpha chain (H-2K(B))	H2-K1 H2-K	P01901	27.6822	27.5722	27.4645	27.4988	28.0951	27.5125	29.3697	29.1739	29.0919	28.1921	27.3776	27.8151	26.5412	27.1178	26.4783	25.0268	26.2976	25.1983	27.6049	27.6618	27.9478	25.2937	25.6837	26.0827	25.6485	22.3023	23.6189	24.6926	24.3707	26.4233	25.3968	+	+	kidney_I_kidney_U	16	12	5	52.6	47.4	20.3	41.301	0	109.45	8553200000	134	6.42025	0
Neutrophilic granule protein (NGP) (Cystatin-like protein) (Myeloid bactenecin protein) (Myeloid secondary granule protein)	Ngp	O08692	25.5814	25.6088	25.5337	25.5515	26.2503	25.4462	26.1049	26.7042	26.1792	25.6984	22.5203	26.4456	22.6664	23.9276	24.6058	25.2347	23.808	25.2625	23.7205	22.8782	23.6115	24.2213	24.2881	24.2863	23.9862	23.6538	23.5874	23.3116	24.6004	24.0148	23.8624	+	+	kidney_I_kidney_U	8	8	8	50.9	50.9	50.9	19.331	0	29.673	1395400000	21	4.21028	4.62e-05
Ceruloplasmin (EC 1.16.3.1) (Ferroxidase)	Cp	Q61147	28.1397	27.5038	28.0761	28.0929	28.9659	28.6387	30.643	30.4329	30.9007	28.9035	28.9065	28.6916	27.3294	27.0507	26.685	24.5387	27.7283	27.6274	28.8364	28.5234	29.0261	27.6913	27.0738	26.7024	28.3312	24.6633	26.9009	27.4266	26.0109	27.6019	23.9166	+	+	kidney_I_kidney_U	44	44	44	53.5	53.5	53.5	121.15	0	323.31	17717000000	325	3.32287	9.43e-05
Intercellular adhesion molecule 1 (ICAM-1) (MALA-2) (MyD10) (CD antigen CD54)	Icam1 Icam-1	P13597	27.2998	27.3201	27.2091	28.2908	28.3025	27.6983	27.5963	28.4097	27.9904	27.6075	27.4569	27.2105	26.4368	25.9793	26.3778	26.1642	27.1692	26.9297	26.8861	26.8991	26.7075	25.355	23.9065	24.7755	24.1882	23.0272	24.4481	25.5209	24.2014	24.8416	22.5792	+	+	kidney_I_kidney_U	14	14	14	25.5	25.5	25.5	58.844	0	182.3	7989500000	128	8.42195	0
H-2 class I histocompatibility antigen, D-B alpha chain (H-2D(B))	H2-D1	P01899	30.2186	29.6645	29.4334	29.101	29.4781	29.0278	31.4863	31.3195	31.0164	30.4836	30.3402	30.5126	27.6115	28.6734	28.7298	26.6573	27.8155	27.3614	30.1598	29.8283	30.0479	28.8008	28.9362	29.0295	27.5094	24.3313	25.3959	26.447	24.998	28.0809	24.6773	+	+	kidney_I_kidney_U	16	16	2	47	47	7.2	40.836	0	110.92	34442000000	335	7.39484	0
Semaphorin-7A (Semaphorin-K1) (Sema K1) (Semaphorin-L) (Sema L) (CD antigen CD108)	Sema7a Cd108 Semal Semk1	Q9QUR8	26.4726	26.2255	26.5529	24.6125	25.5206	24.9517	28.0667	28.4568	27.8418	25.8172	26.4815	25.3655	24.0918	25.9839	24.8043	23.9043	24.0398	24.0043	26.0781	26.0789	26.8507	23.824	24.7278	24.7995	23.7319	22.5163	24.3398	23.8305	23.471	23.4708	25.1988	+	+	kidney_I_kidney_U	16	16	16	39	39	39	74.993	0	67.199	2589500000	42	4.03141	4.42e-05
Spondin-1 (F-spondin)	Spon1	Q8VCC9	30.2869	29.7596	29.4257	26.2993	27.5955	26.3643	30.1464	29.9801	30.4413	29.7359	29.9313	28.5333	27.5559	28.6887	28.3621	24.5894	25.3214	24.8507	29.8991	28.8922	29.7941	29.008	28.0123	28.2301	23.2328	24.4219	25.2354	24.1126	23.5714	24.7592	24.4479	+			24	24	24	41.6	41.6	41.6	90.82	0	219.18	18268000000	270	5.77829	0
Collagen alpha-1(XII) chain	Col12a1	Q60847	26.8281	26.5023	27.6004	26.6345	27.4375	26.8488	28.9422	28.7574	28.7383	27.8262	27.7037	27.1307	26.0583	25.6604	26.6253	24.2034	24.6258	25.0238	28.1035	27.7691	28.8195	27.198	25.789	26.5487	25.9995	25.7218	24.5372	24.6604	24.0891	26.7406	24.7754	+	+	kidney_I_kidney_U	38	38	38	17.2	17.2	17.2	340.21	0	168.02	7246000000	129	3.278	0.000147465
Complement C3 (HSE-MSF) [Cleaved into: Complement C3 beta chain;C3-beta-c (C3bc);Complement C3 alpha chain;C3a anaphylatoxin;Acylation stimulating protein (ASP) (C3adesArg);Complement C3b alpha' chain;Complement C3c alpha' chain fragment 1;Complement C3dg fragment;Complement C3g fragment;Complement C3d fragment;Complement C3f fragment;Complement C3c alpha' chain fragment 2]	C3	P01027	31.7664	31.5025	32.1958	31.7109	32.6156	32.0939	33.7731	33.2785	34.0784	32.4865	31.9374	32.5369	30.9854	31.3401	31.2301	29.9801	30.5641	30.0664	32.3388	32.2649	32.3289	31.6271	31.6905	31.3581	30.4873	28.4496	29.3924	30.2555	28.8519	30.8397	29.1723	+	+	kidney_I_kidney_U	122	122	109	80	80	74.7	186.48	0	323.31	205000000000	2161	6.38596	0
Vitronectin (VN) (S-protein) (Serum-spreading factor)	Vtn	P29788	25.0997	23.6165	24.3767	26.0424	26.2863	25.2565	28.1513	27.8617	28.166	26.9838	27.2599	27.8156	23.3036	22.2422	25.2292	24.3134	23.2564	23.1053	27.5977	26.6384	27.4963	26.8663	27.2021	26.4352	25.0179	23.7888	24.3972	22.9557	24.9466	24.6982	23.4881	+			9	9	9	29.5	29.5	29.5	54.848	0	87.491	3537400000	69	1.63825	0.00939259
Alpha-1-acid glycoprotein 2 (AGP 2) (Orosomucoid-2) (OMD 2)	Orm2 Agp-2 Orm-2	P07361	24.4552	24.7776	25.3061	24.7888	24.7395	24.4987	24.4195	25.0265	23.6139	25.6997	24.5601	26.5672	25.373	24.1085	23.1438	23.3128	23.0888	23.8713	24.0224	22.8578	24.7822	23.9445	23.8711	23.1548	23.5421	23.8655	23.8585	23.7748	24.0976	23.2219	24.6853	+	+	kidney_I_kidney_U	8	5	5	34.3	20.8	20.8	23.843	0	13.633	621880000	35	2.8976	0.000413793
SPARC-related modular calcium-binding protein 1 (SPARC-related gene protein) (Secreted modular calcium-binding protein 1) (SMOC-1)	Smoc1 Srg	Q8BLY1	25.802	25.0667	25.8007	24.9514	25.3459	24.5794	26.8506	26.3215	26.3812	25.7387	25.7233	23.8051	24.9285	25.3172	24.6859	23.8991	23.367	23.9829	25.5993	23.5104	25.5546	24.1072	24.4646	24.452	23.8212	23.4024	24.1568	24.1539	24.1722	24.152	24.2561	+	+	kidney_I_kidney_U	7	7	7	17.9	17.9	17.9	51.076	0	17.363	1280700000	25	3.61568	6.15e-05
Nectin-1 (Herpes virus entry mediator C) (Herpesvirus entry mediator C) (HveC) (Nectin cell adhesion molecule 1) (Poliovirus receptor-related protein 1) (CD antigen CD111)	Nectin1 Hvec Prr1 Pvrl1	Q9JKF6	25.2406	25.3482	25.3836	25.7852	26.2372	25.4794	25.7919	25.9472	25.6486	25.225	24.8239	24.2532	22.138	23.5177	25.0122	24.7076	24.9824	24.5932	25.5058	25.4008	25.4722	23.4332	24.0059	24.6704	23.9601	24.2374	24.5261	23.5786	23.5166	23.5577	24.3146	+	+	kidney_I_kidney_U	6	6	6	15.7	15.7	15.7	57.034	0	43.387	1320900000	11	3.28668	0.000130233
Mannose-binding protein A (MBP-A) (Mannan-binding protein) (Ra-reactive factor polysaccharide-binding component p28B) (RaRF p28B)	Mbl1	P39039	26.6411	25.8368	26.9461	27.5846	27.8627	27.2458	27.5661	27.6176	28.0487	26.5104	26.5017	26.6951	25.3843	26.5486	25.0319	26.0341	26.1182	26.546	27.7607	26.9014	27.4135	23.4079	26.3062	25.9406	24.1405	23.9116	23.7812	24.3486	23.3198	23.426	24.147	+	+	kidney_I_kidney_U	6	6	6	29.7	29.7	29.7	25.396	0	85.37	5268900000	42	7.21216	0
Transforming growth factor-beta-induced protein ig-h3 (Beta ig-h3)	Tgfbi	P82198	27.3674	26.8011	26.9611	27.0007	27.9446	27.6642	30.0963	29.3196	30.3038	28.2376	28.6126	28.0874	27.9018	25.12	25.8109	24.6264	26.7774	24.5949	29.2457	28.4529	29.1528	28.2178	28.5356	28.3864	24.687	22.8683	26.3479	25.3232	23.6034	23.8501	25.6391	+			25	25	25	52	52	52	74.596	0	323.31	12078000000	256	4.15757	4.57e-05
Complement C4-B [Cleaved into: Complement C4 beta chain;Complement C4 alpha chain;C4a anaphylatoxin;Complement C4 gamma chain]	C4b C4	P01029	27.3052	27.2382	26.3945	27.3385	28.6416	27.3265	29.7595	28.786	27.9755	27.3509	27.7104	28.1355	24.5473	25.0227	25.151	23.2338	26.5007	25.2236	30.2516	29.1275	30.2808	27.5287	28.0106	27.7528	25.4639	23.2993	23.5477	24.1135	23.6489	23.5206	23.1584	+			50	50	50	42.5	42.5	42.5	192.91	0	323.31	11544000000	226	4.30312	2.42e-05
Pregnancy zone protein (Alpha-2-macroglobulin) (Alpha-2-M) [Cleaved into: Alpha-2-macroglobulin 165 kDa subunit;Alpha-2-macroglobulin 35 kDa subunit]	Pzp A2m	Q61838	30.3808	30.2964	31.0478	30.5743	31.2094	30.9371	32.6139	32.0136	32.5863	31.4703	31.0836	31.7496	29.9796	30.1875	30.5303	29.3774	29.592	29.0617	31.0885	31.257	31.2862	30.8592	31.1901	30.2845	29.6451	27.2061	28.8349	28.8357	28.5066	30.0864	26.8731	+	+	kidney_I_kidney_U	66	66	65	67.5	67.5	67	165.85	0	323.31	97728000000	999	5.71137	0
Fibronectin (FN) [Cleaved into: Anastellin]	Fn1	P11276	32.824	33.0468	33.3616	33.4319	34.2381	33.4667	34.0917	34.1256	33.865	33.3879	33.6687	33.5137	31.6547	32.4096	32.775	31.4943	32.8279	31.9912	33.515	32.999	33.3511	32.8201	32.9244	32.9956	23.7644	24.3058	24.151	29.5092	24.8636	28.2174	26.482	+	+	kidney_I_kidney_U	119	119	119	66.2	66.2	66.2	272.53	0	323.31	423000000000	3089	13.2788	0
Laminin subunit alpha-5 (Laminin-10 subunit alpha) (Laminin-11 subunit alpha) (Laminin-15 subunit alpha)	Lama5	Q61001	28.7877	28.004	29.2208	28.9717	30.0466	28.9789	31.0014	31.086	31.2334	30.0679	30.5778	29.7819	27.5369	28.2674	28.3254	26.2304	28.8376	26.9866	30.2108	29.9851	30.3242	29.7981	30.2042	30.1829	25.5504	24.1234	23.6743	24.0768	24.8417	24.4748	24.3827	+			75	75	74	33.2	33.2	33.1	404.05	0	323.31	34716000000	563	9.43442	0
Beta-2-microglobulin	B2m	P01887	29.905	30.3128	30.0409	29.3866	29.0262	29.5649	30.875	29.6538	30.9129	29.2742	29.7099	29.9237	29.4434	29.907	29.5553	27.4543	29.0539	27.5258	29.9538	29.5799	29.7291	28.2046	28.4845	28.8978	26.1338	25.2435	23.8442	25.9651	24.4672	25.8915	24.8656	+	+	kidney_I_kidney_U	4	4	4	59.7	59.7	59.7	13.779	0	135.04	42733000000	203	11.8885	0
Plasminogen (EC 3.4.21.7) [Cleaved into: Plasmin heavy chain A;Activation peptide;Angiostatin;Plasmin heavy chain A, short form;Plasmin light chain B]	Plg	P20918	28.0183	27.59	28.519	26.2835	26.879	27.2077	31.1887	30.2778	31.1611	29.3062	28.5101	29.2593	26.7479	28.0337	28.2227	24.6567	25.9165	23.733	29.8044	30.1089	30.2693	28.3714	29.2038	28.3769	26.0534	26.147	24.7563	25.138	24.268	26.6657	23.6695	+			35	35	35	59.9	59.9	59.9	90.807	0	323.31	20334000000	289	2.95883	0.000365217
Complement factor H (Protein beta-1-H)	Cfh Hf1	P06909	30.6513	30.7376	31.6311	30.4894	31.2212	30.488	33.3966	33.5442	33.6868	32.9991	32.9619	33.2594	29.9088	30.2831	31.0409	28.8789	29.9271	29.5421	32.2121	32.429	32.3173	32.5203	32.8955	32.3972	23.7677	23.5131	23.5547	25.1484	23.9388	28.3582	24.3055	+			71	71	71	71.2	71.2	71.2	139.14	0	323.31	171000000000	1536	10.4087	0
Nuclease-sensitive element-binding protein 1 (CCAAT-binding transcription factor I subunit A) (CBF-A) (DNA-binding protein B) (DBPB) (Enhancer factor I subunit A) (EFI-A) (Y-box transcription factor) (Y-box-binding protein 1) (YB-1)	Ybx1 Msy-1 Msy1 Nsep1 Yb1	P62960	25.355	24.5798	25.6488	27.7576	26.8092	27.8241	25.1495	25.3819	26.5982	24.9886	25.0286	24.5079	23.7554	24.9218	25.4501	26.0879	25.4635	26.3594	25.0285	25.3514	23.1493	24.9271	25.16	23.8695	23.0326	24.4606	26.4839	24.8713	22.8613	25.5813	23.5152	+			5	5	5	28.6	28.6	28.6	35.73	0	128.6	4081400000	32	1.43189	0.016777
Laminin subunit beta-2 (Laminin-11 subunit beta) (Laminin-14 subunit beta) (Laminin-15 subunit beta) (Laminin-3 subunit beta) (Laminin-4 subunit beta) (Laminin-7 subunit beta) (Laminin-9 subunit beta) (S-laminin subunit beta) (S-LAM beta)	Lamb2 Lams	Q61292	29.0973	28.7252	29.2146	30.2527	30.9338	29.5465	30.8802	31.185	30.8445	30.2142	30.4996	29.697	27.8806	28.5226	28.6261	28.1819	29.5296	27.8034	30.3158	30.1633	30.2637	29.7176	30.0646	30.0845	24.8156	23.0631	23.245	23.9432	23.3911	23.9954	23.8615	+	+	kidney_I_kidney_U	78	78	78	60.2	60.2	60.2	196.58	0	323.31	43716000000	592	14.3646	0
Integrin alpha-1 (CD49 antigen-like family member A) (Laminin and collagen receptor) (VLA-1) (CD antigen CD49a)	Itga1	Q3V3R4	29.3915	29.0831	30.0215	30.7329	30.5414	30.1161	30.6107	30.892	30.9216	29.6885	29.8045	29.2445	28.5178	28.6563	29.2316	28.8031	30.0553	29.4919	30.4189	29.7988	30.3124	28.9932	28.2285	28.6284	27.0383	25.7655	26.4214	26.6466	24.6713	26.885	23.8263	+	+	kidney_I_kidney_U	47	47	47	39.8	39.8	39.8	130.81	0	323.31	47647000000	625	9.95462	0
Serotransferrin (Transferrin) (Beta-1 metal-binding globulin) (Siderophilin)	Tf Trf	Q921I1	33.3685	33.0196	33.9753	32.2215	32.5008	32.4582	36.1813	35.5583	36.1091	34.3542	33.9615	34.2388	32.5304	33.3332	33.3714	31.2633	31.5982	31.0398	34.716	34.6587	34.2825	33.7914	33.8419	33.6659	30.9917	28.9989	30.326	30.648	30.7218	33.0115	30.0513	+			55	55	52	68	68	64.6	76.723	0	323.31	674000000000	2972	4.33582	2.44e-05
Epidermal growth factor receptor (EC 2.7.10.1)	Egfr	Q01279	24.338	24.2459	24.6491	26.5217	27.1642	26.841	25.8545	26.5641	26.4124	25.1445	25.1373	25.8048	25.5136	24.0815	24.341	24.8812	25.4653	24.2635	25.5248	24.9349	25.0003	24.9305	25.1869	24.8212	24.7142	22.8868	24.3487	24.3996	23.6859	22.8977	23.8549	+	+	kidney_I_kidney_U	10	10	10	11.4	11.4	11.4	134.85	0	38.805	2653900000	24	4.06067	4.44e-05
Collagen alpha-2(VI) chain	Col6a2	Q02788	24.292	23.7791	26.2256	27.1089	25.9004	26.4229	27.7107	26.3613	27.5285	28.0366	23.8981	27.186	24.242	23.5289	23.4368	26.1998	26.9565	26.4766	27.751	26.5895	28.1151	23.5153	23.441	24.5143	24.1998	23.6332	27.2317	26.5861	22.2642	25.1074	23.977				16	16	16	21.5	21.5	21.5	110.33	0	110.68	5881400000	52	0.758403	0.111395
Insulin-like growth factor-binding protein 7 (IBP-7) (IGF-binding protein 7) (IGFBP-7) (MAC25 protein)	Igfbp7 Mac25	Q61581	29.2488	29.6174	29.8135	30.1317	30.1784	29.0137	31.1657	31.4663	30.9545	30.8036	30.657	29.9408	28.1882	29.2344	29.5715	27.7565	29.441	28.1321	30.946	30.2141	30.3193	29.8674	29.5411	30.1476	23.0204	24.64	22.6224	22.4191	24.6263	23.3528	24.4605	+	+	kidney_I_kidney_U	15	15	15	62.6	62.6	62.6	28.969	0	226.47	41506000000	392	14.3175	0
Collagen alpha-1(XIV) chain	Col14a1	Q80X19	30.2619	30.181	30.7376	30.8335	31.213	30.4588	31.6775	31.1456	31.4883	30.2055	30.1605	30.363	29.2767	29.6911	30.2587	28.5307	29.8174	29.1316	31.1197	30.7873	31.0736	29.7116	30.1987	29.7307	28.2112	27.4134	27.65	28.2849	24.7538	26.726	27.2575	+	+	kidney_I_kidney_U	64	64	64	49.1	49.1	49.1	193.01	0	323.31	69699000000	953	8.54098	0
Platelet endothelial cell adhesion molecule (PECAM-1) (CD antigen CD31)	Pecam1 Pecam Pecam-1	Q08481	27.8876	27.0086	27.641	28.2488	28.7938	27.9293	28.1484	28.136	28.3303	27.6244	27.2982	26.5435	26.5222	26.7327	26.758	26.5401	27.4239	27.0542	28.0995	27.1424	27.8386	26.9492	26.5681	26.6167	26.4318	24.9829	25.832	25.4924	23.6107	24.3201	24.9606	+	+	kidney_I_kidney_U	17	17	17	32	32	32	81.262	0	203.48	10265000000	125	7.80066	0
Ectonucleotide pyrophosphatase/phosphodiesterase family member 1 (E-NPP 1) (Lymphocyte antigen 41) (Ly-41) (Phosphodiesterase I/nucleotide pyrophosphatase 1) (Plasma-cell membrane glycoprotein PC-1) [Cleaved into: Ectonucleotide pyrophosphatase/phosphodiesterase family member 1, secreted form] [Includes: Alkaline phosphodiesterase I (EC 3.1.4.1);Nucleotide pyrophosphatase (NPPase) (EC 3.6.1.9) (N…	Enpp1 Npps Pc1 Pdnp1	P06802	25.7866	25.9637	25.7426	26.3381	28.242	26.0455	27.0527	27.1915	27.6769	25.6879	25.7853	25.897	26.472	26.0445	25.8249	25.1099	25.6374	25.9052	26.6759	26.1129	27.0188	24.9402	24.0211	24.3995	24.5896	24.8182	24.9807	25.2043	23.7348	26.1715	24.244	+	+	kidney_I_kidney_U	18	18	18	30.5	30.5	30.5	103.17	0	135.64	4240800000	49	2.74752	0.000552301
Coagulation factor IX (EC 3.4.21.22) (Christmas factor) [Cleaved into: Coagulation factor IXa light chain;Coagulation factor IXa heavy chain]	F9 Cf9	P16294	23.705	23.6723	24.5804	25.5306	25.6548	25.9464	27.7597	26.9287	28.9216	24.2576	23.6147	24.8379	23.1203	24.3448	23.7735	23.0817	24.7834	24.335	26.173	26.6151	27.0697	24.8326	23.8298	24.3273	23.2204	22.4123	23.7451	24.3917	23.7425	24.2081	23.5804	+			11	11	11	32.9	32.9	32.9	52.977	0	49.883	2344700000	41	1.50705	0.0136436
Laminin subunit gamma-1 (Laminin B2 chain) (Laminin-1 subunit gamma) (Laminin-10 subunit gamma) (Laminin-11 subunit gamma) (Laminin-2 subunit gamma) (Laminin-3 subunit gamma) (Laminin-4 subunit gamma) (Laminin-6 subunit gamma) (Laminin-7 subunit gamma) (Laminin-8 subunit gamma) (Laminin-9 subunit gamma) (S-laminin subunit gamma) (S-LAM gamma)	Lamc1 Lamb-2 Lamc-1	P02468	30.1215	29.7726	30.2575	30.6547	31.1508	30.1984	32.0146	32.5641	32.2072	31.719	31.8363	31.1727	28.7444	29.6423	29.8186	29.0375	29.7988	29.0745	31.7821	31.4655	31.467	31.2389	31.3479	31.2769	27.1965	26.2663	25.3309	22.9352	25.0182	28.9996	23.7582	+			77	77	75	58.1	58.1	57.2	177.3	0	323.31	94014000000	1198	8.36537	0
Nephronectin (Preosteoblast EGF-like repeat protein with MAM domain)	Npnt Neph1 Poem	Q91V88	26.1885	25.1352	25.6831	25.7392	25.6433	24.3834	27.4332	27.0231	27.2441	27.1781	26.9917	26.1455	23.211	25.6241	25.5236	23.7848	25.2905	24.0781	26.5067	25.8209	26.6435	26.4285	26.1579	26.8114	23.7406	23.6507	22.9357	23.7301	24.8855	24.4959	24.5708	+			8	8	8	20.9	20.9	20.9	61.49	0	45.968	2441200000	33	3.48114	7.88e-05
OX-2 membrane glycoprotein (MRC OX-2 antigen) (CD antigen CD200)	Cd200 Mox2	O54901	27.162	26.2827	26.9421	26.7505	27.1627	26.6709	26.7238	26.8566	26.7903	25.2904	26.0154	24.8815	25.6042	26.8625	26.0532	25.1044	25.728	25.2034	26.6382	26.2462	26.4395	25.569	24.5676	24.6669	23.6602	22.5477	23.4178	23.8785	24.7996	24.3518	23.4968	+	+	kidney_I_kidney_U	5	5	5	21.2	21.2	21.2	31.256	0	11.745	3511000000	46	7.10091	0
Immunoglobulin heavy constant mu [Cleaved into: Mu' chain (55 kDa mu' chain)]	Ighm Igh-6	P01872	27.9207	28.7037	29.1591	27.2937	27.0037	26.5959	31.2593	30.5494	30.5832	28.7555	28.1608	29.8313	28.2069	28.6513	29.4803	25.054	25.8896	24.5869	30.9069	30.9764	30.2165	28.048	27.597	27.6207	28.0482	26.4737	20.8173	21.5709	24.2891	27.0933	24.4363	+			19	19	19	46	46	46	49.971	0	197.4	23367000000	291	3.12617	0.000214286
Semaphorin-4D (M-Sema G) (Semaphorin-C-like 2) (Semaphorin-J) (Sema J) (CD antigen CD100)	Sema4d Semacl2 Semaj	O09126	24.9034	24.0187	25.3412	27.0343	28.6031	26.7646	27.6915	26.3032	27.7296	26.4532	25.9897	25.9832	24.3778	25.0815	24.799	25.7223	26.9863	26.384	25.316	25.7243	25.7609	26.1991	26.093	25.8175	24.5313	22.8317	24.5937	24.204	24.6057	22.9744	23.4795	+			13	13	13	18	18	18	95.639	0	91.555	4114900000	70	4.29776	2.38e-05
Laminin subunit alpha-1 (Laminin A chain) (Laminin-1 subunit alpha) (Laminin-3 subunit alpha) (S-laminin subunit alpha) (S-LAM alpha)	Lama1 Lama Lama-1	P19137	28.6279	27.1124	28.5805	28.0024	28.5999	28.0926	31.4713	31.2973	30.8593	29.9582	30.0898	29.3021	27.9024	27.8436	27.9356	26.2818	27.4999	27.0312	30.4103	29.9517	30.4804	29.3598	29.1639	29.7412	26.3707	24.4109	24.7818	22.9021	24.7261	25.3975	24.9478	+			65	64	64	27.9	27.7	27.7	338.17	0	323.31	28629000000	426	6.64252	0
EMILIN-1 (Elastin microfibril interface-located protein 1) (Elastin microfibril interfacer 1)	Emilin1	Q99K41	29.4529	28.639	29.45	30.1111	30.72	29.6853	30.4872	29.7748	30.0974	29.9466	29.6727	29.6872	27.8023	28.7678	29.1949	28.0516	29.8479	28.6128	30.0969	29.4663	30.0709	28.9397	29.314	29.236	23.9622	22.8105	23.1168	23.5169	23.9651	24.9171	27.2387	+	+	kidney_I_kidney_U	43	43	43	51.9	51.9	51.9	107.58	0	323.31	36996000000	354	12.468	0
Alkaline phosphatase, tissue-nonspecific isozyme (AP-TNAP) (TNSALP) (EC 3.1.3.1) (Alkaline phosphatase 2) (Alkaline phosphatase liver/bone/kidney isozyme)	Alpl Akp-2 Akp2	P09242	30.432	30.676	31.0573	31.9669	31.9515	31.0804	31.9913	32.3526	32.4658	31.0393	31.1674	31.1213	29.8488	30.5395	30.6244	30.3131	30.8662	30.6485	31.5836	31.213	31.9388	30.8197	29.8788	30.7523	28.3705	27.8845	28.4792	28.6577	28.4665	28.4464	27.9306	+	+	kidney_I_kidney_U	29	29	29	59.9	59.9	59.9	57.514	0	323.31	119000000000	813	10.5139	0
CD166 antigen (Activated leukocyte cell adhesion molecule) (BEN) (Protein DM-GRASP) (CD antigen CD166)	Alcam	Q61490	25.5135	25.4573	26.2678	28.2833	28.73	27.7595	27.4332	27.0965	27.6937	25.9735	24.3833	23.9268	24.3675	25.1813	25.8537	27.0637	28.2258	27.7952	26.0538	25.9729	26.6918	24.0848	24.32	24.6648	26.0366	23.8989	24.9825	25.6991	24.5906	25.9208	24.0232	+			16	16	16	38.6	38.6	38.6	65.091	0	86.353	7241500000	70	1.10825	0.0413288
Prolow-density lipoprotein receptor-related protein 1 (LRP-1) (Alpha-2-macroglobulin receptor) (A2MR) (CD antigen CD91) [Cleaved into: Low-density lipoprotein receptor-related protein 1 85 kDa subunit (LRP-85);Low-density lipoprotein receptor-related protein 1 515 kDa subunit (LRP-515);Low-density lipoprotein receptor-related protein 1 intracellular domain (LRPICD)]	Lrp1 A2mr	Q91ZX7	26.216	25.9847	26.382	26.3594	27.1337	25.6111	27.178	28.0196	27.5523	24.0361	26.6091	23.091	25.1817	26.1683	25.9954	24.4085	25.6639	25.1273	26.3642	26.5055	26.4376	23.4033	25.6171	25.0958	25.6611	25.1427	23.0592	26.1437	25.81	23.878	24.2573	+			23	23	23	7.2	7.2	7.2	504.74	0	49.392	4859200000	38	1.14444	0.0372109
Mannose-binding protein C (MBP-C) (Mannan-binding protein) (RA-reactive factor P28A subunit) (RARF/P28A)	Mbl2	P41317	25.5463	24.9769	25.9292	24.2834	26.2664	24.6928	26.137	28.3612	26.2909	26.795	25.374	25.1854	26.241	25.1566	25.2661	23.4168	24.1526	24.0664	27.2447	26.169	26.4198	24.7918	23.2281	25.5096	22.7088	22.7363	23.8097	23.3894	23.5396	24.2577	23.0405	+			8	8	8	48	48	48	25.957	0	105.92	1932600000	58	3.72092	6.25e-05
Ig gamma-1 chain C region secreted form	Ighg1 Igh-4	P01868	27.6731	26.816	28.328	27.8174	26.3978	26.2581	30.676	29.4458	31.0268	28.8522	28.7712	29.1096	26.4016	27.0997	26.8382	27.1086	26.5938	26.299	28.7051	29.4903	29.3014	28.8671	28.4039	27.9707	25.0446	23.1072	24.8694	25.5344	27.767	28.2656	25.6314	+			8	8	8	42.3	42.3	42.3	35.704	0	92.676	16446000000	242	2.6499	0.000661157
Ig heavy chain V region AC38 205.12		P06330	25.5902	26.3173	26.4869	23.9048	25.6168	23.979	28.7857	28.0686	29.0905	25.1194	24.1516	26.4538	25.5998	25.1578	26.7837	24.5097	24.3918	24.5253	27.6253	27.1471	27.8705	24.0585	24.2237	23.8385	24.2302	23.9551	24.022	24.8681	24.8461	24.1821	25.0377	+			5	5	4	55.1	55.1	49.2	12.934	0	44.29	3912100000	42	1.14485	0.0372833
Insulin-like growth factor-binding protein 3 (IBP-3) (IGF-binding protein 3) (IGFBP-3)	Igfbp3 Igfbp-3	P47878	25.9055	25.7482	26.2473	25.3247	27.0751	25.5262	27.5263	27.8482	27.5026	26.4314	26.5536	26.2241	25.2677	23.8578	26.1817	25.7428	25.9968	25.9576	26.5805	26.367	26.1458	25.9292	26.0223	26.1001	25.2112	24.0338	24.6175	24.0509	24.1243	24.092	23.2367	+			9	9	9	32.5	32.5	32.5	31.687	0	29.355	3092400000	34	5.69212	0
ADAMTS-like protein 4 (ADAMTSL-4) (Thrombospondin repeat-containing protein 1)	Adamtsl4 Tsrc1	Q80T21	26.5644	27.1052	27.1533	27.051	27.2743	26.9458	28.0685	28.5516	28.107	27.625	28.1193	27.3242	24.5614	26.4957	26.7643	25.7365	27.0332	25.8168	28.1856	27.7853	28.0756	27.1404	27.3161	27.3171	24.0952	23.2251	22.7472	24.3508	23.3775	23.8047	24.7396	+			15	15	15	18.4	18.4	18.4	113.22	0	154.62	6626400000	101	9.01538	0
Cell surface glycoprotein MUC18 (Gicerin) (Melanoma cell adhesion molecule) (Melanoma-associated antigen MUC18) (CD antigen CD146)	Mcam Muc18	Q8R2Y2	25.8013	25.3123	26.1924	26.5942	26.3629	26.4894	27.9509	28.3067	27.8845	26.9939	26.6471	26.8044	25.0361	25.8112	25.467	26.3159	26.6053	26.0249	26.6914	26.0914	27.2335	26.2862	25.9927	26.1573	23.4054	23.8767	23.6247	23.8009	23.4793	24.1463	23.0293	+	+	kidney_I_kidney_U	14	14	14	24.1	24.1	24.1	71.545	0	66.786	5081500000	51	9.16137	0
Voltage-dependent calcium channel subunit alpha-2/delta-1 (Voltage-gated calcium channel subunit alpha-2/delta-1) [Cleaved into: Voltage-dependent calcium channel subunit alpha-2-1;Voltage-dependent calcium channel subunit delta-1]	Cacna2d1 Cacna2	O08532	25.7162	25.492	25.7093	26.7423	26.775	26.2711	25.8794	26.2317	26.6195	25.2885	23.3874	25.1448	24.8618	25.5542	25.1831	25.5035	26.1856	26.0233	26.369	25.6405	25.8055	23.5506	22.7018	24.3176	23.2895	22.8202	23.4634	22.6131	23.5182	24.2025	23.7867	+			15	15	15	20.9	20.9	20.9	124.63	0	82.826	2587300000	43	4.30132	2.41e-05
Ig kappa chain V-II region 26-10		P01631	24.9881	25.5723	26.3816	26.0491	25.1632	23.8326	29.0154	28.1859	29.159	27.8098	28.2034	23.8361	25.4366	25.778	26.2088	24.6144	26.3746	22.7341	26.9389	28.5101	27.5493	23.6618	27.6784	25.175	24.2081	23.6213	24.1432	24.2148	29.1214	28.585	21.5029				4	4	4	38.9	38.9	38.9	12.273	0	33.807	5609300000	46	0.471093	0.259873
Lysozyme C-2 (EC 3.2.1.17) (1,4-beta-N-acetylmuramidase C) (Lysozyme C type M)	Lyz2 Lyz Lyzs	P08905	26.6634	27.0985	28.1341	29.0006	29.3559	29.3644	29.1802	29.2605	29.1033	29.4298	28.7785	29.0943	26.0254	26.2898	27.8082	28.775	28.4488	28.5902	28.7384	28.4618	28.5914	28.6224	28.2328	28.4183	27.4196	25.5623	28.7028	28.6008	26.4897	27.6598	29.145				9	9	9	68.2	68.2	68.2	16.689	0	253.65	21518000000	219	1.01672	0.0529037
Protein FAM234A (Protein ITFG3)	Fam234a Itfg3	Q8C0Z1	27.1944	27.1521	26.127	28.8526	28.626	28.2053	28.7586	28.8822	28.6621	28.0562	28.2402	27.667	26.3864	26.2197	27.2083	26.7629	27.7383	27.6738	28.6154	28.0987	28.3	27.3747	27.103	27.5284	24.7536	23.6217	25.4947	24.1317	23.8966	23.8005	24.7338	+			12	12	12	35.1	35.1	35.1	60.575	0	247.37	12149000000	137	9.6131	0
Complement factor I (EC 3.4.21.45) (C3B/C4B inactivator) [Cleaved into: Complement factor I heavy chain;Complement factor I light chain]	Cfi If	Q61129	25.9118	25.9106	26.6078	27.2937	27.1914	27.3588	28.3283	27.8873	28.5772	27.6223	26.9261	27.5005	25.6869	26.9029	26.5196	26.4422	26.6468	24.4547	26.8146	27.9492	27.8167	26.5812	27.1029	26.8162	23.4002	22.0067	23.1528	26.1054	23.9095	23.6585	23.4285	+			16	16	16	35	35	35	67.26	0	162.09	6254800000	113	7.33107	0
Nidogen-1 (NID-1) (Entactin)	Nid1 Ent	P10493	31.8023	31.3064	31.7099	30.5157	31.0832	30.4274	33.8539	34.2481	34.0013	33.2388	33.5626	32.9743	31.1542	31.7239	31.8331	28.8927	29.8979	29.1597	33.1735	33.0007	33.1351	33.0541	33.2663	33.1684	29.8179	29.315	27.2694	27.7761	24.74	30.1034	29.4866	+			66	65	65	63.7	63.7	63.7	136.54	0	323.31	246000000000	1975	4.37173	2.5e-05
Kininogen-1 [Cleaved into: Kininogen-1 heavy chain;Bradykinin;Kininogen-1 light chain]	Kng1 Kng	O08677	30.3189	30.1176	30.5728	30.6548	30.9255	30.8753	31.8706	31.4804	31.7819	30.9853	30.5643	31.1295	29.2608	30.6022	30.4908	29.1857	30.3674	29.0272	31.0301	30.9669	30.8919	30.6843	30.9622	30.5778	22.836	24.594	23.9525	26.1782	23.788	27.9044	22.7481	+	+	kidney_I_kidney_U	28	28	28	41.1	41.1	41.1	73.101	0	323.31	81715000000	752	12.3577	0
5'-nucleotidase (5'-NT) (EC 3.1.3.5) (Ecto-5'-nucleotidase) (CD antigen CD73)	Nt5e Nt5 Nte	Q61503	26.0526	26.0453	26.2556	26.4684	26.5547	26.666	26.8501	27.3629	26.9875	25.6188	25.7293	25.9044	26.1048	26.0492	26.0825	25.7489	26.1355	26.2999	25.9609	25.9503	25.9819	25.9434	23.7018	25.322	24.2696	24.1632	25.2878	24.6517	23.8927	25.9358	23.5314	+	+	kidney_I_kidney_U	16	16	16	42.5	42.5	42.5	63.864	0	162.9	4448500000	64	4.76618	0
Suppressor of tumorigenicity 14 protein homolog (EC 3.4.21.109) (Epithin) (Serine protease 14)	St14 Prss14	P56677	27.321	26.9389	27.5148	27.326	27.4541	27.0826	28.8352	29.0136	29.3358	28.0584	28.548	28.2193	26.9871	27.1459	26.9879	24.9925	26.6716	25.3565	28.9658	28.1206	29.2235	28.0003	27.5622	28.5452	24.6651	22.6857	24.5952	22.6637	23.6745	24.4415	23.9462	+			19	19	19	32.6	32.6	32.6	94.654	0	68.307	13423000000	163	7.9887	0
Thrombospondin type-1 domain-containing protein 7A [Cleaved into: Thrombospondin type-1 domain-containing protein 7A, soluble form]	Thsd7a Gm837 Kiaa0960	Q69ZU6	23.7224	24.2897	25.3884	26.2762	26.6826	25.8714	26.9903	27.1244	25.7363	26.3649	25.6947	25.5595	24.137	25.312	24.311	24.6348	25.4297	24.7774	25.5223	25.3752	26.3141	25.6854	24.7342	26.3973	24.3096	23.069	23.5647	23.1649	23.1705	25.7306	25.1942	+			12	12	12	10.3	10.3	10.3	183.53	0	36.881	2649700000	41	2.79558	0.000491525
Integrin alpha-5 (CD49 antigen-like family member E) (Fibronectin receptor subunit alpha) (Integrin alpha-F) (VLA-5) (CD antigen CD49e) [Cleaved into: Integrin alpha-5 heavy chain;Integrin alpha-5 light chain]	Itga5	P11688	26.0519	26.07	25.9082	24.7263	24.9975	24.4255	26.6514	26.5826	26.6931	25.0708	23.8607	25.1839	24.6486	25.5323	25.9306	23.4434	23.7643	23.4517	26.1568	24.7486	25.6203	25.4687	25.3352	25.2121	23.1258	23.6434	24.5813	23.6821	24.3607	23.4246	23.5651	+			10	10	10	12.4	12.4	12.4	115.04	0	38.187	1589900000	42	3.0254	0.000333333
Clusterin (Apolipoprotein J) (Apo-J) (Clustrin) (Sulfated glycoprotein 2) (SGP-2) [Cleaved into: Clusterin beta chain;Clusterin alpha chain]	Clu Apoj Msgp-2	Q06890	30.8827	30.4828	30.8442	29.459	29.2945	28.9844	31.4363	31.1366	31.7342	30.7765	30.8112	31.3692	29.5328	30.4316	30.3211	27.4819	28.8755	27.8721	31.2692	30.7648	31.1932	30.7769	30.8597	30.929	23.9244	24.4955	21.7371	22.8606	24.5615	25.0049	24.4318	+			23	23	23	43.8	43.8	43.8	51.655	0	323.31	58725000000	518	12.224	0
Inter-alpha-trypsin inhibitor heavy chain H1 (ITI heavy chain H1) (ITI-HC1) (Inter-alpha-inhibitor heavy chain 1)	Itih1	Q61702	27.9985	27.9224	28.4196	27.5004	28.6035	27.8443	30.2963	29.5602	30.5244	28.7313	29.235	29.4626	28.8984	27.9478	28.329	26.4215	27.1447	26.3238	29.0587	28.9918	29.2629	28.6801	29.4245	28.854	26.1116	26.0453	25.1813	26.5146	24.3593	26.2543	25.0868	+			30	30	30	43.6	43.6	43.6	101.07	0	323.31	19285000000	336	6.16084	0
Laminin subunit beta-1 (Laminin B1 chain) (Laminin-1 subunit beta) (Laminin-10 subunit beta) (Laminin-12 subunit beta) (Laminin-2 subunit beta) (Laminin-6 subunit beta) (Laminin-8 subunit beta)	Lamb1 Lamb-1 Lamb1-1	P02469	29.2584	29.11	29.5421	29.5244	29.8739	29.1927	31.139	30.9457	30.9917	30.0053	30.2292	29.563	28.2131	29.0813	29.0386	28.7746	29.0581	28.2926	30.637	30.1536	30.2308	29.6979	29.5641	29.9708	26.5674	25.3617	25.3909	22.7547	23.7894	27.9268	25.5494	+			58	58	58	43.4	43.4	43.4	197.09	0	323.31	38326000000	563	9.12438	0
Agrin [Cleaved into: Agrin N-terminal 110 kDa subunit;Agrin C-terminal 110 kDa subunit;Agrin C-terminal 90 kDa fragment (C90);Agrin C-terminal 22 kDa fragment (C22)]	Agrn Agrin	A2ASQ1	29.8693	29.9549	30.6214	30.9119	31.2044	30.7807	32.5496	32.7216	32.8107	31.9318	32.3151	31.4867	28.6408	29.783	30.0935	29.3723	30.8642	30.037	32.3119	31.8952	32.4743	31.7928	31.552	31.702	28.8585	27.4893	26.2501	27.6173	27.5149	27.3301	29.736	+			68	68	68	52.4	52.4	52.4	207.54	0	323.31	124000000000	1306	5.97191	0
Nephrin (Renal glomerulus-specific cell adhesion receptor)	Nphs1 Nphn	Q9QZS7	24.9413	24.4671	24.5888	26.7732	27.894	27.4546	27.4099	26.4234	27.5114	26.7037	26.6283	25.1724	28.4476	25.5793	25.1355	24.7767	26.7299	25.5215	24.8458	24.8615	25.4434	26.5932	25.9101	25.4877	23.7625	23.3111	24.7596	23.7294	23.3423	25.001	24.1395	+			18	18	18	21.7	21.7	21.7	136.33	0	153.4	3805000000	80	3.52565	7.96e-05
Latent-transforming growth factor beta-binding protein 4 (LTBP-4)	Ltbp4	Q8K4G1	26.7962	26.4004	26.0944	27.4054	27.2736	26.6094	27.4895	28.1026	27.6041	27.2452	27.3629	27.1045	25.2442	27.3687	26.5493	25.9197	26.1631	25.3732	27.8897	26.8642	27.4064	26.9196	26.2343	26.9374	23.3678	24.4576	25.5251	23.1773	23.8242	24.4732	24.0547	+			21	21	21	15.9	15.9	15.9	178.64	0	159.25	5017800000	69	8.26123	0
Tenascin (TN) (Hexabrachion) (Tenascin-C) (TN-C)	Tnc Hxb	Q80YX1	28.0717	27.5356	27.983	25.5931	26.2868	25.0557	28.0553	27.599	27.8906	26.877	27.0768	26.248	26.3474	27.465	27.4413	24.2985	24.9226	24.8552	27.6836	27.3363	27.5565	26.6561	26.5952	26.5238	24.2763	21.6521	23.4149	24.0323	23.3097	23.8562	24.322	+			23	23	23	14.4	14.4	14.4	231.8	0	97.188	4454200000	90	6.25961	0
Inter-alpha-trypsin inhibitor heavy chain H5 (ITI heavy chain H5) (ITI-HC5) (Inter-alpha-inhibitor heavy chain 5)	Itih5	Q8BJD1	28.9896	28.4862	29.2926	28.8991	28.868	28.5075	31.0048	30.4312	30.9325	29.4309	29.6613	29.2296	28.5843	28.4901	29.0646	27.3525	27.7494	27.3043	30.4354	30.0308	30.662	29.2578	29.0133	29.2887	26.1133	25.832	26.3416	26.8062	23.9861	25.0477	26.012	+			33	33	33	41.8	41.8	41.8	106.75	0	243	28426000000	412	7.55875	0
Integrin beta-1 (Fibronectin receptor subunit beta) (VLA-4 subunit beta) (CD antigen CD29)	Itgb1	P09055	29.8446	29.3422	30.189	31.4247	32.2278	31.3188	31.3894	31.6941	31.611	30.4885	30.3678	30.0387	29.0675	29.8	29.9545	30.3583	31.1616	30.5976	31.1778	30.7956	31.1941	29.792	29.6654	29.9809	28.9897	28.4719	29.1661	29.4574	28.8305	29.4212	28.0823	+			33	33	33	45.6	45.6	45.6	88.231	0	323.31	111000000000	678	4.36428	2.47e-05
Cadherin-5 (Vascular endothelial cadherin) (VE-cadherin) (CD antigen CD144)	Cdh5	P55284	28.6713	28.4607	29.0313	28.2066	28.5158	27.5813	29.0717	29.2291	29.1237	28.6591	28.6187	28.3264	28.2191	28.5912	28.3482	26.2441	27.7537	26.9106	28.9556	28.4247	28.7418	28.5156	28.2322	28.1806	22.9687	22.5623	23.2161	24.8841	23.2748	25.1453	23.8543	+			21	21	21	33.4	33.4	33.4	87.902	0	191.42	14912000000	259	13.3724	0
Cell adhesion molecule 4 (Immunoglobulin superfamily member 4C) (IgSF4C) (Nectin-like protein 4) (NECL-4) (TSLC1-like protein 2)	Cadm4 Igsf4c Necl4 Tsll2	Q8R464	26.8077	26.7628	27	26.732	27.101	26.8891	27.1747	27.4859	28.267	27.359	26.8845	26.5613	25.7737	27.0406	26.8965	25.239	25.8735	25.9331	27.524	27.7185	27.8819	26.7567	26.0093	26.0436	24.3773	25.384	23.685	23.4051	25.3056	23.8802	24.6233	+			9	9	9	42	42	42	42.723	0	150.7	5263600000	85	7.45368	0
Laminin subunit alpha-4 (Laminin-14 subunit alpha) (Laminin-8 subunit alpha) (Laminin-9 subunit alpha)	Lama4	P97927	28.1331	27.9433	28.4801	29.849	29.757	28.9622	29.6077	29.817	29.6342	29.2859	29.5196	28.9936	27.6303	27.6269	28.312	27.6759	29.2754	28.023	29.2881	29.1685	29.4391	28.9117	29.102	29.2123	23.801	24.709	24.0092	23.4705	24.2712	26.7837	22.7297	+			45	45	45	30.9	30.9	30.9	201.82	0	323.31	25347000000	387	11.6428	0
Intercellular adhesion molecule 2 (ICAM-2) (Lymphocyte function-associated AG-1 counter-receptor) (CD antigen CD102)	Icam2 Icam-2	P35330	27.9804	28.1364	27.8329	27.6241	27.1175	27.2929	28.6026	28.8089	28.4698	28.2887	28.125	27.7479	27.1561	27.9693	27.9366	25.7319	26.2198	25.9453	28.7672	28.6026	28.5996	27.8496	27.5259	27.4644	24.2599	23.9521	22.5856	24.2346	23.098	23.6878	24.5339	+			10	10	10	40.1	40.1	40.1	31.39	0	34.972	9012600000	113	10.8382	0
Apolipoprotein E (Apo-E)	Apoe	P08226	24.2577	26.359	26.1695	27.9437	26.1153	26.8001	29.6628	28.4172	29.6525	27.6837	26.0304	27.6482	25.0554	24.1926	24.5722	26.9415	26.1792	26.157	28.8907	28.19	29.3494	28.2201	27.2094	25.5775	25.5197	23.9369	26.1481	26.0761	24.0376	24.2334	22.7328	+			15	15	15	54	54	54	35.866	0	152.18	10225000000	125	2.20066	0.00217188
Prosaposin (Sulfated glycoprotein 1) (SGP-1) [Cleaved into: Saposin-A;Saposin-B-Val;Saposin-B;Saposin-C;Saposin-D]	Psap Sgp1	Q61207	24.5561	25.0076	26.8202	27.8553	27.992	27.7886	28.8366	28.6615	29.1193	28.7296	28.465	28.6959	22.6831	24.6611	26.0504	26.7008	27.5979	27.2601	28.716	28.6398	28.7959	28.3977	28.243	28.6333	23.9377	23.7117	27.0497	27.1972	25.5576	26.7584	27.9652				11	11	11	22.3	22.3	22.3	61.422	0	28.565	12551000000	177	0.875641	0.080459
Murinoglobulin-1 (MuG1)	Mug1 Mug-1	P28665	28.4582	27.8478	28.713	28.9734	29.8357	29.4612	30.1683	29.7841	30.2279	29.1205	28.5032	29.955	29.4399	28.4707	28.4494	27.3641	29.1292	28.1226	29.2926	28.933	28.5829	28.9525	29.6191	28.5877	27.6899	25.8429	27.6055	27.3977	25.9986	27.8251	24.3211	+			48	48	47	44.8	44.8	44.2	165.3	0	323.31	30427000000	402	5.47617	0
Basigin (Basic immunoglobulin superfamily) (HT7 antigen) (Membrane glycoprotein gp42) (CD antigen CD147)	Bsg	P18572	29.9387	29.7073	29.892	30.0688	30.4999	30.0186	31.1128	31.0982	31.3111	29.6048	29.4946	28.8961	29.4323	29.8664	29.623	29.0933	29.8193	29.2901	30.9539	30.3613	31.1196	28.9359	28.3385	28.7304	28.0694	27.1437	28.2343	28.0218	28.192	28.1981	26.8961	+			10	10	10	25.4	25.4	25.4	42.444	0	116.11	52149000000	398	5.70548	0
RNA binding motif protein, X-linked-like-1 (Heterogeneous nuclear ribonucleoprotein G-like 1) (RNA binding motif protein, X chromosome retrogene)	Rbmxl1 Rbmxrt	Q91VM5	24.8665	26.4192	24.7628	25.1922	25.0277	23.7011	24.4463	24.9266	24.9662	24.896	25.2262	24.7919	25.5973	24.8092	24.6452	23.7449	24.5804	23.6532	22.9844	24.9004	25.3032	26.201	23.1875	23.693	23.1418	23.3922	24.3016	24.7579	23.4663	24.0095	24.1156	+			6	6	6	16.8	16.8	16.8	42.161	0	9.0013	1124400000	11	1.55205	0.0119707
Laminin subunit alpha-2 (Laminin M chain) (Laminin-12 subunit alpha) (Laminin-2 subunit alpha) (Laminin-4 subunit alpha) (Merosin heavy chain)	Lama2	Q60675	26.4459	26.4124	26.5624	25.33	28.0029	24.1747	28.3506	28.3256	28.9678	26.5116	23.474	23.9002	26.2203	26.403	26.0546	23.0441	26.3661	23.9379	27.6935	27.1675	27.0974	26.1896	24.8637	25.5478	23.3394	24.1894	24.2607	23.2805	24.7977	26.392	26.0291	+			39	39	39	18.3	18.3	18.3	343.81	0	173.16	4589200000	74	1.14868	0.0369726
Epithelial cell adhesion molecule (Ep-CAM) (Epithelial glycoprotein 314) (EGP314) (mEGP314) (Protein 289A) (Tumor-associated calcium signal transducer 1) (CD antigen CD326)	Epcam Tacstd1	Q99JW5	27.3404	27.5982	27.9691	28.0922	28.2433	28.1559	28.5409	28.9774	28.7897	27.7685	28.2891	27.3906	27.8414	27.3948	27.9621	27.5419	28.6094	27.837	28.1304	27.4301	28.481	27.0474	26.1017	26.9784	25.7789	25.799	26.5331	26.6917	25.8375	26.4789	25.1145	+			7	7	7	40.6	40.6	40.6	35.019	0	144.68	13105000000	177	6.48349	0
Adhesion G-protein coupled receptor G1 (G-protein coupled receptor 56) (Serpentine receptor cyt28) [Cleaved into: ADGRG1 N-terminal fragment (ADGRG1 NT) (GPR56 N-terminal fragment) (GPR56 NT) (GPR56(N)) (GPR56 extracellular subunit) (GPR56 subunit alpha);ADGRG1 C-terminal fragment (ADGRG1-CT) (GPR56 C-terminal fragment) (GPR56 CT) (GPR56(C)) (GPR56 seven-transmembrane subunit) (GPR56 7TM) (GPR56 …	Adgrg1 Cyt28 Gpr56	Q8K209	27.5574	26.9919	26.8261	26.3152	25.9542	25.8082	28.5927	28.1806	29.0687	26.7669	27.5391	26.6958	26.5004	26.1995	26.1045	24.7815	25.8012	24.9624	28.8663	28.0708	29.0153	26.5685	26.3006	27.3365	23.0686	24.4902	23.8287	23.9784	24.5173	23.9907	23.0632	+			9	9	9	15.4	15.4	15.4	77.254	0	68.588	6253300000	101	5.71576	0
Histidine-rich glycoprotein (Histidine-proline-rich glycoprotein) (HPRG)	Hrg	Q9ESB3	30.246	29.1418	30.1536	30.0778	31.7908	30.548	31.392	31.1016	31.6375	30.8601	30.5562	31.657	30.0432	30.8549	30.7528	28.6003	29.9411	28.27	30.6383	30.4086	30.9249	30.3183	31.4545	31.2088	25.7729	22.0613	25.4814	25.8768	24.4905	25.7661	22.2685	+			21	21	21	48	48	48	59.162	0	323.31	70824000000	705	11.5697	0
Periostin (PN) (Osteoblast-specific factor 2) (OSF-2)	Postn Osf2	Q62009	26.5816	25.6555	26.4646	25.39	25.8038	25.2907	27.4652	27.8022	27.247	26.8235	26.4147	25.0296	25.1127	24.9225	25.2414	23.9616	25.2079	26.1901	26.8045	26.4462	27.0005	26.4945	25.817	27.0289	23.7132	23.1482	24.4323	23.4961	23.0557	24.4394	24.6684	+			17	17	12	33.3	33.3	25.2	93.142	0	87.109	3114700000	80	5.07808	0
Adhesion G protein-coupled receptor F5 (G-protein coupled receptor 116)	Adgrf5 Gpr116	G5E8Q8	27.3191	27.5274	27.8661	27.3704	27.1795	26.3471	28.7172	29.1873	28.819	28.5065	28.7687	27.1756	27.921	27.6429	27.0833	26.3526	25.6391	25.7871	28.8422	28.3315	28.346	27.63	27.5943	27.9278	23.9618	26.5819	23.5306	24.7571	24.2548	24.1687	23.546	+			18	18	18	19.9	19.9	19.9	149.39	0	199.64	9271600000	104	7.10941	0
Tumor-associated calcium signal transducer 2 (Cell surface glycoprotein Trop-2)	Tacstd2 Trop2	Q8BGV3	25.9508	26.3962	25.8674	27.4524	27.5888	27.3475	27.1209	27.4466	27.1404	26.25	26.2139	23.4229	25.7368	26.2406	26.175	26.6674	27.1795	26.4963	27.0107	26.327	26.841	25.3003	23.6281	24.9592	24.3108	24.3122	25.625	25.2728	24.2888	23.4464	24.0082	+			8	8	8	35	35	35	35.574	0	125.63	6372400000	61	3.0542	0.00032
Alpha-1-antitrypsin 1-1 (AAT) (Alpha-1 protease inhibitor 1) (Alpha-1-antiproteinase) (Serine protease inhibitor 1-1) (Serine protease inhibitor A1a) (Serpin A1a)	Serpina1a Dom1 Spi1-1	P07758	29.0663	28.8731	29.0062	29.205	28.9006	28.7682	31.1651	30.0475	31.1971	29.6913	28.9747	29.6421	28.1931	29.2794	28.9929	26.193	28.4851	27.6705	30.4589	29.8403	30.4745	29.6652	30.1819	29.5066	27.4923	25.9663	26.7884	26.8173	23.2292	28.2455	26.1258	+			19	9	2	57.9	30.8	12.6	46.002	0	287.31	35251000000	220	4.70454	0
Collagen alpha-2(I) chain (Alpha-2 type I collagen)	Col1a2 Cola2	Q01149	28.7298	27.6644	28.0098	28.9217	29.0256	27.7909	29.9596	32.0279	30.2973	31.0128	30.7026	30.4478	27.447	29.5966	29.4726	27.0694	29.356	27.5702	28.8471	29.2693	29.127	30.333	30.6109	30.2991	23.0482	23.5405	29.2697	29.1911	24.1583	27.883	24.9634	+			12	12	12	9	9	9	129.56	0	41.621	34263000000	209	3.4252	7.84e-05
Integrin alpha-6 (CD49 antigen-like family member F) (VLA-6) (CD antigen CD49f) [Cleaved into: Integrin alpha-6 heavy chain;Integrin alpha-6 light chain]	Itga6	Q61739	30.6713	30.8806	30.7759	31.5753	31.12	31.0883	31.8651	31.8002	32.0474	30.8926	31.002	30.4709	30.2901	30.8553	30.8828	29.9519	30.8855	30.0364	31.5931	30.9414	31.6314	30.6459	30.3464	30.5733	26.4837	27.0148	27.1759	27.3868	26.5004	26.0727	23.3301	+	+	kidney_I_kidney_U	54	54	54	52.2	52.2	52.2	122.16	0	323.31	98289000000	1005	12.5329	0
MAGUK p55 subfamily member 6 (Dlgh4 protein) (P55T protein) (Protein associated with Lin-7 2)	Mpp6 Dlgh4 Pals2	Q9JLB0	29.4967	28.8766	29.0137	27.8638	27.4167	27.4213	28.2157	27.852	28.609	28.4852	28.2893	27.5622	29.3417	29.5497	28.1805	27.7146	27.5896	27.1924	28.0694	23.0877	28.2654	28.8469	27.9723	27.7535	27.9767	30.0444	27.2058	27.3347	24.1681	24.6504	28.6267				13	13	13	28.6	28.6	28.6	62.63	0	30.404	13909000000	40	0.526651	0.221156
Carboxypeptidase M (CPM) (EC 3.4.17.12)	Cpm	Q80V42	25.8687	25.3377	25.6246	27.2132	27.4026	26.0706	27.6612	27.4904	27.7312	24.9728	24.9313	24.6144	23.7426	25.4033	25.6899	26.0795	26.5943	26.1977	27.8157	27.4192	27.6393	24.5278	24.9071	23.4138	24.6215	24.243	26.0667	25.4173	25.5646	25.9992	24.754				13	13	13	34.1	34.1	34.1	50.555	0	56.202	5130700000	51	0.623511	0.164892
Cadherin-2 (Neural cadherin) (N-cadherin) (CD antigen CD325)	Cdh2	P15116	25.4422	26.1312	25.6821	27.5407	27.2674	26.6893	25.7368	26.4209	25.7874	25.8699	25.7948	25.0106	25.4139	25.0067	25.3219	26.1243	27.5221	26.5197	25.6502	25.6042	25.6834	25.2942	24.8589	24.9053	25.1089	25.4024	23.8747	24.3987	23.3636	23.5058	23.4605	+			11	11	10	24.7	24.7	23	99.795	0	199.93	4455700000	46	4.36892	2.48e-05
Fibulin-1 (FIBL-1) (Basement-membrane protein 90) (BM-90)	Fbln1	Q08879	25.9452	25.7551	25.6733	26.9485	27.3379	26.8383	27.3125	27.647	27.6494	26.9449	26.9432	26.2899	24.7128	25.7401	26.0775	24.1809	26.001	25.0277	27.6932	27.5808	27.9333	27.0424	26.9103	26.942	24.6068	22.5888	24.7984	22.4557	24.15	25.573	23.6507	+			13	13	13	28.8	28.8	28.8	78.032	0	275.87	4958600000	85	4.88712	0
Fibulin-5 (FIBL-5) (Developmental arteries and neural crest EGF-like protein) (Dance)	Fbln5 Dance	Q9WVH9	26.1747	25.8225	26.3741	25.7037	25.673	25.6559	25.6105	26.1592	26.0276	26.0873	26.0073	26.452	26.3928	25.9726	26.4462	25.4942	24.0658	23.2597	25.8176	25.6914	25.462	26.0507	26.0335	25.6206	25.5831	25.3811	25.2269	23.2889	23.3948	24.4467	25.5943	+			9	9	9	28.6	28.6	28.6	50.193	0	91.2	2565400000	35	2.18119	0.00227907
Beta-2-glycoprotein 1 (APC inhibitor) (Activated protein C-binding protein) (Apolipoprotein H) (Apo-H) (Beta-2-glycoprotein I) (B2GPI) (Beta(2)GPI)	Apoh B2gp1	Q01339	27.3476	27.4705	28.6771	29.4715	29.9507	29.242	31.6974	31.2657	31.8493	31.0133	30.4317	30.5083	28.1158	28.2036	28.6828	28.1114	29.2196	27.6234	30.4763	30.759	30.9465	30.4085	30.6075	30.3402	23.7146	23.1983	23.1388	24.106	23.7533	26.0921	23.1049	+			19	19	19	57.4	57.4	57.4	38.618	0	111.28	44557000000	451	9.47924	0
Ribonuclease 4 (RNase 4) (EC 3.1.27.-)	Rnase4	Q9JJH1	24.4061	24.43	24.2313	25.097	24.0076	24.1661	27.99	28.388	27.8465	26.3323	26.0842	26.7507	23.234	24.4031	24.7264	25.2174	24.1994	24.3091	27.8533	26.6092	27.5136	25.6858	25.6648	24.9172	23.953	22.5288	23.3153	23.911	24.0132	24.0372	24.3765	+			5	5	5	29.1	29.1	29.1	17.024	0	22.111	2438600000	44	1.93029	0.0042406
Multimerin-2	Mmrn2	A6H6E2	29.3505	29.3165	29.7943	30.1262	30.2118	29.3751	30.405	30.3671	30.3201	29.366	29.6641	29.4532	28.1321	29.5546	29.6194	28.5028	29.784	28.9079	30.2557	29.7707	30.0743	29.2338	29.2533	29.2797	24.3205	24.5074	25.4097	25.1885	23.5453	24.1945	23.9727	+			29	29	29	39.3	39.3	39.3	105.21	0	323.31	39573000000	381	17.2283	0
Plasmalemma vesicle-associated protein (MECA-32 antigen) (Plasmalemma vesicle protein 1) (PV-1)	Plvap Pv1	Q91VC4	29.3328	28.7554	29.695	28.9702	29.2974	28.6074	30.8385	30.5517	30.9544	28.9925	29.4793	28.8488	28.3005	29.4559	29.5091	28.317	28.8841	28.3277	30.2128	29.9889	30.3291	28.8248	28.4141	28.4034	26.5189	25.8286	26.6409	27.5261	26.8081	27.6301	23.507	+			25	24	24	45	43.4	43.4	49.933	0	323.31	30339000000	394	6.41349	0
Dystroglycan (Dystrophin-associated glycoprotein 1) [Cleaved into: Alpha-dystroglycan (Alpha-DG);Beta-dystroglycan (Beta-DG)]	Dag1 Dag-1	Q62165	29.6446	29.7712	29.855	29.7627	30.1529	29.3372	30.3406	30.451	30.2746	29.7344	30.0743	29.206	28.8308	30.2256	29.4535	27.8539	29.2819	28.7313	30.4446	29.7723	30.2307	29.7917	29.2117	29.49	24.6218	24.3238	22.7803	24.492	23.4556	24.2159	25.0127	+			18	18	18	20.2	20.2	20.2	96.904	0	158.35	36351000000	303	16.8878	0
Integrin alpha-3 (CD49 antigen-like family member C) (Galactoprotein B3) (GAPB3) (VLA-3 subunit alpha) (CD antigen CD49c) [Cleaved into: Integrin alpha-3 heavy chain;Integrin alpha-3 light chain]	Itga3	Q62470	27.7367	27.0792	27.3947	27.9489	28.4464	27.6983	30.6321	30.2736	30.8853	29.0155	28.7925	28.5489	27.5444	27.8093	27.6893	28.0091	27.8332	27.2715	30.1381	29.1666	30.2341	27.8526	27.7664	27.8775	25.4072	22.3559	25.5284	26.3999	23.5916	23.746	24.6147	+			26	26	26	37.9	37.9	37.9	116.74	0	288.1	20778000000	298	6.93469	0
Endothelial cell-selective adhesion molecule	Esam Esam1	Q925F2	26.7167	26.4589	26.6869	24.187	23.451	24.9705	26.9329	26.5936	26.9986	26.1146	25.8048	25.4746	25.9457	26.6948	25.949	23.4554	23.6448	23.1499	26.8435	26.7487	26.9477	25.6619	25.1779	25.0234	24.005	24.2572	24.3746	24.0152	25.0804	23.5523	25.3726	+			6	6	6	24.9	24.9	24.9	41.81	0	68.922	1990400000	61	1.41834	0.0173
Uromodulin (Tamm-Horsfall urinary glycoprotein) (THP) [Cleaved into: Uromodulin, secreted form]	Umod	Q91X17	27.7348	28.8044	28.914	27.9811	27.8916	28.0483	29.4592	29.6448	29.548	28.8312	29.3018	28.8468	27.0428	27.9607	28.3109	27.1783	27.8939	27.4061	29.6691	29.0659	29.7383	28.8803	28.2227	28.5783	27.6782	25.8357	26.8029	26.8721	27.8281	28.1611	27.8289	+			18	18	18	29.6	29.6	29.6	70.844	0	294.34	19413000000	226	2.59149	0.000803279
Neural cell adhesion molecule 1 (N-CAM-1) (NCAM-1) (CD antigen CD56)	Ncam1 Ncam	P13595	25.636	25.1751	26.0541	25.1312	26.2941	25.5082	26.4641	27.0911	26.7562	26.2554	26.2155	25.7011	25.0338	26.3302	26.2488	25.5297	25.0012	24.9293	26.0908	25.6377	25.9967	25.6081	24.6427	26.2458	24.0321	24.4944	22.9017	24.2284	23.6504	23.4544	23.651	+			11	11	11	13.9	13.9	13.9	119.43	0	48.48	2113900000	41	7.56264	0
Basement membrane-specific heparan sulfate proteoglycan core protein (HSPG) [Cleaved into: Endorepellin;LG3 peptide]	Hspg2	Q05793	34.3568	34.3143	34.6347	34.0874	34.855	33.8824	35.6912	36.0652	35.8378	35.4252	35.6775	35.3579	33.8466	34.3019	34.8332	32.9789	33.8033	33.0762	35.4702	35.16	35.4358	35.3049	35.4893	35.4983	30.7178	30.4676	30.5113	30.6438	28.1503	31.1465	30.0679	+			153	153	153	56.7	56.7	56.7	398.29	0	323.31	1310000000000	7218	11.0505	0
Matrilin-2	Matn2	O08746	24.8244	24.3874	24.7873	23.9142	24.9172	24.4355	26.6674	26.5571	26.8571	24.334	24.7939	24.2468	24.2793	24.5317	24.2333	23.6974	23.5125	24.9414	25.438	25.4755	26.6374	24.4661	24.4917	24.0458	23.9853	22.6402	24.43	23.5454	23.5	24.9887	22.422	+			7	7	7	11	11	11	106.75	0	42.026	1018600000	19	1.86095	0.00506367
Tubulointerstitial nephritis antigen-like (Adrenocortical zonation factor 1) (AZ-1) (Androgen-regulated gene 1 protein) (Tubulointerstitial nephritis antigen-related protein) (TARP)	Tinagl1 Arg1 Lcn7 Tinagl	Q99JR5	29.4056	29.0912	29.108	28.2266	28.0565	27.8585	30.2257	30.7036	30.772	30.593	31.0709	30.7162	28.5962	29.4359	29.3578	26.7534	27.6366	26.3899	30.2806	30.0918	30.4021	30.3692	30.515	31.0365	27.8656	26.6113	24.8082	25.9424	22.2187	23.9648	26.5567	+			19	19	19	68.7	68.7	68.7	52.664	0	323.31	37480000000	545	5.3127	0
Serum albumin	Alb Alb-1 Alb1	P07724	35.2923	35.291	36.4848	36.55	36.6602	36.4277	39.1029	38.5506	38.983	38.0275	37.5761	37.4428	34.813	35.6116	36.3803	35.2067	35.9725	35.0458	38.597	38.3199	38.2139	37.6136	37.8259	37.841	32.8074	31.1625	34.0789	33.795	34.4457	36.5023	33.5832	+			81	81	77	87.7	87.7	87.7	68.692	0	323.31	7320000000000	14406	4.25843	2.34e-05
Papilin	Papln	Q9EPX2	29.1321	29.4424	28.7011	26.4981	27.2984	25.4539	29.7208	29.8207	29.5935	29.1868	29.3686	29.1736	28.5689	29.6404	29.36	24.635	25.3631	23.9706	30.04	29.4799	29.823	29.1313	29.402	29.141	24.2408	23.0423	24.4073	24.3125	23.1436	23.0556	23.0279	+			37	37	37	45.5	45.5	45.5	138.9	0	323.31	18025000000	312	5.86712	0
C4b-binding protein (C4bp)	C4bpa C4bp	P08607	26.2709	27.4105	27.1596	25.806	26.3008	25.4532	28.6917	27.3132	28.9348	26.334	27.5799	27.497	25.2473	26.919	26.6464	23.824	24.7088	23.4648	29.1413	28.5625	29.3389	27.4891	27.4788	27.1083	22.1389	24.4548	23.5873	24.7968	23.9629	23.3547	23.6727	+			9	9	9	25.4	25.4	25.4	51.523	0	57.767	6469700000	101	3.9572	4.37e-05
Cornifin-A (Small proline-rich protein 1A) (SPR1 A) (SPR1A)	Sprr1a	Q62266	27.4255	28.2518	27.4976	27.5731	25.3958	25.8066	28.2026	28.6649	29.0302	29.8652	29.9161	28.5973	25.6218	27.841	26.4612	26.567	25.29	25.4529	29.2081	28.7831	28.437	29.7634	28.8088	29.2145	23.9938	24.2845	22.9983	23.1415	23.746	24.332	24.608	+			8	8	8	81.2	81.2	81.2	15.765	0	45.228	11873000000	114	5.80631	0
Inter-alpha-trypsin inhibitor heavy chain H2 (ITI heavy chain H2) (ITI-HC2) (Inter-alpha-inhibitor heavy chain 2)	Itih2	Q61703	27.6059	26.7863	27.9013	26.8427	28.3163	27.2137	29.85	29.5633	29.8138	28.443	28.4415	29.1317	28.5403	27.5495	27.6811	25.992	27.6393	26.271	28.3667	28.5342	29.0342	28.2136	28.7382	28.5857	25.6264	24.8053	25.2718	26.1331	24.0113	25.3307	24.6063	+			20	20	14	32.6	32.6	27	105.93	0	246.72	13927000000	197	6.49263	0
Ig gamma-2B chain C region	Igh-3	P01867	26.0886	26.2193	27.3072	24.7161	26.5399	26.0151	30.7927	30.1615	31.1148	28.3425	28.0786	28.7295	26.1877	26.3692	27.6937	26.8703	26.0523	23.844	29.7914	30.0204	29.7369	27.6486	27.4767	27.6696	24.2736	23.0344	22.7014	22.96	26.1622	27.8608	26.843	+			9	9	9	31.2	31.2	31.2	44.259	0	84.722	15263000000	249	2.05539	0.00308046
Basal cell adhesion molecule (B-CAM cell surface glycoprotein) (Lutheran antigen) (CD antigen CD239)	Bcam Gplu Lu	Q9R069	31.5602	31.592	31.9134	31.3375	31.6539	31.2816	32.1615	32.3779	32.4841	31.9608	32.3219	31.9989	31.1148	31.7876	31.6795	29.7347	31.2265	30.1917	32.3937	32.1313	32.4022	31.6635	31.7581	32.0189	26.5387	26.2644	26.1708	27.213	26.2892	27.0609	23.9044	+			28	28	28	61.6	61.6	61.6	67.669	0	323.31	137000000000	993	14.556	0
Complement component C1q receptor (C1q/MBL/SPA receptor) (C1qR(p)) (C1qRp) (Cell surface antigen AA4) (Complement component 1 q subcomponent receptor 1) (Lymphocyte antigen 68) (Ly-68) (CD antigen CD93)	Cd93 Aa4 C1qr1 C1qrp Ly68	O89103	24.6559	23.8683	25.243	25.177	24.8802	23.9514	26.2142	26.7442	26.7977	24.447	24.232	22.8748	23.6708	24.5119	24.5543	24.9957	23.9673	24.0398	25.0745	25.3083	25.0303	25.253	24.9754	23.2543	22.9545	23.08	23.3662	24.8531	24.2884	23.7464	23.4064	+			8	8	8	18.3	18.3	18.3	69.354	0	33.71	968860000	31	1.58512	0.011
Nidogen-2 (NID-2) (Entactin-2)	Nid2	O88322	33.2186	32.582	32.7406	31.8768	32.1197	31.6538	33.7544	34.3702	34.099	33.8325	34.0269	33.6743	33.3027	33.0027	32.9037	30.512	31.5219	30.9837	33.7254	33.3027	33.6201	33.4439	33.5557	33.6345	25.46	27.711	27.5177	27.6079	23.3835	28.1909	26.1415	+			69	69	68	67.8	67.8	67.8	153.91	0	323.31	370000000000	2181	11.3146	0
Zinc transporter ZIP10 (Solute carrier family 39 member 10) (Zrt- and Irt-like protein 10) (ZIP-10)	Slc39a10 Kiaa1265 Zip10	Q6P5F6	24.3679	25.1854	24.2235	25.7564	25.4751	25.2491	25.6606	25.8671	25.8151	25.5558	25.2279	25.1285	23.7826	25.3069	24.3323	23.6337	26.8045	26.1203	25.7801	24.6266	25.1604	24.4977	24.8877	24.1503	22.7913	23.1864	22.7273	23.7902	25.2086	24	23.4717	+			5	5	5	6.7	6.7	6.7	94.393	0	10.117	2082300000	21	3.40627	7.77e-05
Collagen alpha-2(IV) chain [Cleaved into: Canstatin]	Col4a2	P08122	27.2671	26.9492	26.3131	26.2527	26.6583	26.2956	28.6945	29.2774	28.9173	27.3735	27.6349	26.7353	25.7811	26.7748	26.884	26.5649	26.0212	25.8862	28.4018	28.2172	28.4213	27.2259	27.0534	26.7669	24.697	23.6776	25.4257	25.0403	25.0284	26.5879	25.325	+			11	11	11	11	11	11	167.32	0	65.882	8312600000	70	3.91805	6.45e-05
Endoglin (Cell surface MJ7/18 antigen) (CD antigen CD105)	Eng Edg	Q63961	25.3393	24.718	25.0972	26.5909	27.2132	26.0359	26.063	26.2961	26.5835	21.4201	24.9694	24.9261	24.6941	24.2074	25.9414	25.18	25.3016	24.8281	26.0311	25.3051	25.8938	23.5941	24.7227	25.2248	24.6557	22.799	24.2334	24.5388	24.743	24.4015	22.4378	+			12	12	12	25.9	25.9	25.9	70.02	0	49.934	2720100000	30	1.46607	0.0153478
Receptor-type tyrosine-protein phosphatase gamma (Protein-tyrosine phosphatase gamma) (R-PTP-gamma) (EC 3.1.3.48)	Ptprg	Q05909	23.7762	23.7137	24.4916	25.7442	26.901	25.4089	26.6608	26.689	26.66	24.9935	25.203	24.6241	23.0208	25.0724	25.0587	24.3744	25.411	24.6159	26.019	25.1872	26.4547	24.8227	24.2517	26.3147	22.3204	22.6517	23.8593	25.2383	24.6462	24.8821	24.2414	+			10	10	10	9.7	9.7	9.7	161.24	0	56.511	2405300000	50	1.54705	0.0121022
Serine protease inhibitor A3K (Serpin A3K) (Contrapsin) (SPI-2)	Serpina3k Mcm2 Spi2	P07759	28.3037	28.0021	28.6366	29.4176	29.083	29.4853	29.7427	29.3648	29.5188	28.9416	28.4319	28.9285	29.3092	27.8686	28.0764	27.8548	28.9848	28.899	29.1602	28.9218	29.0185	28.7743	28.8463	27.8889	28.2918	26.9675	28.3808	28.6101	27.3675	28.5598	26.2698	+			13	11	6	32.1	28.5	17.7	46.879	0	244.72	26512000000	334	2.71143	0.000583333
Carbonic anhydrase 12 (EC 4.2.1.1) (Carbonate dehydratase XII) (Carbonic anhydrase XII) (CA-XII)	Ca12 Car12	Q8CI85	24.8359	24.6168	24.7273	27.4682	29.7798	27.6389	26.9748	26.9955	27.2449	26.705	26.8523	26.6895	24.3941	25.6047	25.1753	27.1349	28.2462	27.3848	26.5503	26.5806	27.0948	25.5182	25.8362	26.7655	24.6917	23.6435	27.7206	26.9558	23.6972	24.9641	24.189	+			11	11	11	51.1	51.1	51.1	39.695	0	177.18	8475100000	100	1.2317	0.0294118
Neogenin	Neo1 Ngn	P97798	24.806	24.6187	24.5417	26.1448	26.6871	24.9482	24.9747	25.5478	24.647	25.2771	25.0184	24.1951	25.5606	24.8185	25.0449	25.1916	25.679	25.3797	23.7962	24.3095	24.5898	24.6744	23.9744	24.2038	23.5758	23.5302	25.125	23.1373	23.1485	22.8128	23.9156	+			10	10	10	9.5	9.5	9.5	163.16	0	83.51	1856700000	37	3.52676	8e-05
Desmoglein-2	Dsg2	O55111	25.6653	24.969	25.6782	24.4338	24.9406	24.5782	25.6285	25.9933	25.6271	25.1931	25.6936	24.6573	24.736	24.9545	24.9934	25.4546	24.4883	24.8949	25.6808	25.0381	25.7754	24.7617	24.2796	23.831	23.1798	23.7543	24.653	23.3874	22.7499	23.8467	23.6403	+			9	9	9	13.8	13.8	13.8	122.38	0	62.747	1022000000	39	5.46784	0
Cadherin-1 (ARC-1) (Epithelial cadherin) (E-cadherin) (Uvomorulin) (CD antigen CD324) [Cleaved into: E-Cad/CTF1;E-Cad/CTF2;E-Cad/CTF3]	Cdh1	P09803	30.3643	30.3381	30.1783	30.9901	30.7244	30.4473	29.8355	30.4618	29.857	29.7326	29.9913	29.1281	29.802	30.335	30.2431	29.7522	30.4438	29.9333	30.0282	29.7492	30.1239	29.2455	28.993	29.2528	25.8696	25.4928	24.6819	23.6387	25.2811	25.3257	24.7205	+			31	31	31	43.2	43.2	43.2	98.255	0	323.31	54408000000	562	17.3834	0
Receptor-type tyrosine-protein phosphatase kappa (Protein-tyrosine phosphatase kappa) (R-PTP-kappa) (EC 3.1.3.48)	Ptprk Ptpk	P35822	30.313	29.9234	30.5943	30.5105	30.7873	29.8094	31.0879	31.0391	31.1143	30.3795	30.5978	30.5419	30.2979	30.7549	30.7784	28.1504	30.0913	28.8535	30.7957	30.4402	30.8619	30.2765	30.6154	30.6522	25.1075	25.4889	24.9482	26.7108	24.0697	24.657	23.1867	+			28	28	28	22.5	22.5	22.5	164.18	0	323.31	61125000000	504	14.3493	0
Inactive tyrosine-protein kinase 7 (Protein chuzhoi) (Protein-tyrosine kinase 7) (Pseudo tyrosine kinase receptor 7) (Tyrosine-protein kinase-like 7)	Ptk7	Q8BKG3	24.9725	24.599	25.17	25.3742	25.965	25.4012	25.8655	25.9839	26.6266	24.366	23.2578	24.4252	24.2711	25.0322	25.008	25.3949	25.3314	25.217	25.3865	25.0233	25.5907	24.3457	22.8676	24.5254	22.4372	24.0179	22.0441	22.9508	23.3718	23.8029	24.0363	+			6	6	6	9.6	9.6	9.6	117.53	0	80.135	1996500000	14	3.94711	4.35e-05
Collagen alpha-1(I) chain (Alpha-1 type I collagen)	Col1a1 Cola1	P11087	28.9192	28.2691	27.973	28.2521	29.6921	27.9321	30.0809	31.0533	29.7151	29.9929	29.9971	30.0803	27.8193	29.9153	29.592	27.0027	28.8951	27.6221	29.3179	29.1434	29.356	29.7632	29.9212	29.6067	22.9541	23.4155	28.3164	27.5725	24.8576	27.6596	25.6468	+			9	9	9	6.6	6.6	6.6	138.03	0	261.09	30048000000	330	4.97425	0
Glutathione peroxidase 3 (GPx-3) (GSHPx-3) (EC 1.11.1.9) (Plasma glutathione peroxidase) (GPx-P) (GSHPx-P)	Gpx3	P46412	33.2706	33.5108	32.7646	33.0072	33.6563	32.9835	34.9183	33.8264	34.9131	33.6069	33.9301	33.1201	33.6005	33.1657	33.5912	30.7258	32.5085	31.2534	34.8782	34.5894	34.8957	33.5948	33.342	33.4513	31.0535	31.5953	27.5195	27.7248	28.5054	29.539	29.1973	+			13	13	13	55.3	55.3	55.3	25.424	0	154.33	616000000000	3531	7.52551	0
E3 ubiquitin-protein ligase TRIM56 (EC 2.3.2.27) (RING-type E3 ubiquitin transferase TRIM56) (Tripartite motif-containing protein 56)	Trim56	Q80VI1	26.0324	26.0538	27.1725	27.1707	27.7342	26.0403	29.2477	28.6158	29.0019	27.5266	28.0735	27.7498	25.5346	26.9212	27.8315	25.8714	26.6375	25.9009	27.5743	27.8096	28.6986	27.7833	27.8691	28.2181	23.2481	23.4237	22.7217	24.1437	24.8182	23.9327	24.4772	+			3	3	3	5.4	5.4	5.4	79.512	0.0066626	1.2596	8228700000	51	7.49501	0
Netrin-4 (Beta-netrin)	Ntn4	Q9JI33	27.9604	27.0602	27.646	26.6636	26.7104	26.5482	29.8316	29.0806	29.8974	27.5442	27.979	27.7392	26.606	27.8064	27.4882	26.1303	25.8619	24.8759	29.6361	29.6942	29.8302	27.3931	27.7077	27.9147	24.1883	22.3164	24.8239	23.5473	24.574	23.6074	24.4219	+			11	11	11	31.1	31.1	31.1	69.866	0	205.83	11017000000	167	6.04513	0
Receptor-type tyrosine-protein phosphatase F (EC 3.1.3.48) (Leukocyte common antigen related) (LAR)	Ptprf Lar	A2A8L5	30.1461	30.1431	30.0525	29.9208	29.7037	29.6052	30.8499	30.913	31.0603	29.9769	30.7164	30.0691	30.6672	29.7771	30.3815	28.185	28.8279	28.0798	31.145	30.9814	31.1573	30.1194	30.1203	30.0729	22.4978	22.1153	25.5899	23.3608	24.7754	23.476	24.1915	+			58	58	54	40	40	38.2	211.49	0	323.31	49234000000	667	14.0712	0
Collagen alpha-1(XVIII) chain [Cleaved into: Endostatin;Non-collagenous domain 1 (NC1)]	Col18a1	P39061	29.3007	29.2487	29.6514	28.9971	29.0983	28.5684	31.2249	31.5347	31.572	30.4798	30.6498	30.4475	28.9786	29.1105	29.2467	27.9409	28.4736	28.0292	31.4882	31.0568	31.5514	30.7512	30.3927	30.1822	29.0092	29.0122	27.5004	28.1304	28.4847	28.2074	29.2018	+			28	28	28	16.4	16.4	16.4	182.17	0	323.31	52549000000	518	1.78446	0.00626022
Chondroitin sulfate proteoglycan 4 (Chondroitin sulfate proteoglycan NG2) (Proteoglycan AN2)	Cspg4 An2 Kiaa4232 Ng2	Q8VHY0	28.2703	28.4	28.572	29.0321	28.1872	28.3265	29.2781	29.8875	29.2495	28.7798	29.1574	28.311	28.755	28.4534	28.9307	27.0301	27.9569	27.272	29.394	29.1333	29.4512	28.7794	28.267	28.5597	25.0724	24.6546	22.9984	23.5017	24.1536	24.6214	22.4676	+			51	51	51	34.8	34.8	34.8	252.31	0	323.31	17692000000	261	13.3655	0
Plexin-B2	Plxnb2	B2RXS4	30.285	30.2839	30.1919	29.5458	30.1415	29.6862	31.7499	31.9733	31.9601	31.069	31.3913	30.9431	29.912	30.6429	30.3753	28.3014	29.5321	29.1131	31.8683	31.4323	31.6823	30.8462	31.0839	31.013	26.6303	26.6557	25.833	26.7017	23.8034	23.8684	25.1643	+			45	45	45	36.5	36.5	36.5	206.23	0	323.31	73207000000	725	10.4478	0
Antithrombin-III (ATIII) (Serpin C1)	Serpinc1 At3	P32261	30.5389	30.689	30.7462	31.2226	30.7931	30.8691	32.1019	31.7728	31.8224	30.9485	30.9076	30.8065	30.1988	30.8533	30.766	29.5855	30.5025	29.7666	31.9126	31.7558	32.2156	30.7397	30.7316	30.8032	28.5993	28.2811	28.4895	28.0731	28.129	28.7284	27.6267	+			30	30	23	67.5	67.5	56.6	52.003	0	323.31	96436000000	882	9.32004	0
Carbonic anhydrase 14 (EC 4.2.1.1) (Carbonate dehydratase XIV) (Carbonic anhydrase XIV) (CA-XIV)	Ca14 Car14 Catm	Q9WVT6	26.6509	26.863	26.9222	26.6253	28.6085	26.5745	27.7539	27.9008	28.312	27.0542	27.4199	27.3451	26.158	27.0924	27.1666	26.7633	27.806	26.1709	27.6091	27.3522	28.1131	27.0806	26.7167	26.6569	25.5296	24.6273	24.9982	26.4242	26.3841	26.514	24.5572	+			9	9	9	24.6	24.6	24.6	37.505	0	137.32	7830000000	122	4.43843	2.55e-05
Cadherin-related family member 2	Cdhr2	E9Q7P9	25.4662	26.3023	25.7269	24.5296	23.8573	24.5606	24.3149	25.6267	24.2816	24.4791	25.6752	24.5058	25.0837	24.8497	24.7139	24.4459	24.1524	23.8412	26.0715	24.3193	25.5431	24.8954	23.3975	24.6706	24.0527	24.4911	24.1061	22.2843	24.4469	23.6818	23.4963	+			9	9	9	8.6	8.6	8.6	142.63	0	45.502	1129900000	38	1.97163	0.00387925
Immunoglobulin kappa constant (Ig kappa chain C region MOPC 21)	Igkc	P01837	29.0966	29.0144	29.6749	27.1445	27.0759	26.5992	30.4398	30.0648	30.8932	29.3721	28.6861	28.7938	27.9493	29.2361	29.1899	28.6767	27.9035	27.4524	29.5699	29.6568	29.8658	28.1039	28.3674	27.6326	26.3186	25.1131	25.4761	24.1392	27.4554	27.9334	24.7798	+			5	5	5	66	66	66	11.778	0	101.7	21313000000	158	4.60682	0
Asporin (Periodontal ligament-associated protein 1) (PLAP-1)	Aspn	Q99MQ4	24.4089	24.4549	25.0642	26.4308	25.8927	25.7381	26.9791	26.278	26.5366	24.6172	24.5809	24.3884	24.9453	24.5614	24.3211	24.7391	25.3617	25.1977	26.8387	26.2467	27.0038	25.1857	24.4156	23.3165	23.3472	24.2562	24.2615	23.7282	23.8869	23.5051	24.2562	+			8	8	8	33	33	33	42.572	0	37.826	2088900000	33	2.37644	0.00149801
Cadherin-6 (Kidney cadherin) (K-cadherin)	Cdh6	P97326	26.0479	25.8231	26.5383	24.4361	25.1881	24.8626	26.8108	26.8379	26.9346	25.8385	25.6845	22.8025	24.7275	25.5834	25.6632	24.2627	25.0846	24.7432	26.3613	25.581	26.0806	25.5611	25.4995	25.5082	24.3142	23.8267	23.2553	24.3194	24.2001	23.5265	23.7741	+			9	9	9	15.4	15.4	15.4	88.354	0	42.559	1609100000	44	3.28563	0.00012963
Thioredoxin (Trx) (ATL-derived factor) (ADF)	Txn Txn1	P10639	28.886	29.2229	29.2454	28.9199	27.8646	27.8022	29.7252	29.732	29.8566	29.4521	29.3532	29.3799	29.0079	28.8466	28.7991	27.3203	27.2688	27.6466	29.7613	29.7561	29.8859	29.4297	29.3352	29.2341	28.2124	26.6161	27.1437	26.803	24.0432	27.3857	28.5872	+			6	6	6	57.1	57.1	57.1	11.675	0	19.009	22441000000	126	3.60591	6.12e-05
Amyloid-beta A4 protein (ABPP) (APP) (Alzheimer disease amyloid A4 protein homolog) (Amyloid precursor protein) (Amyloid-beta precursor protein) (Amyloidogenic glycoprotein) (AG) [Cleaved into: N-APP;Soluble APP-alpha (S-APP-alpha);Soluble APP-beta (S-APP-beta);C99 (APP-C99) (Beta-secretase C-terminal fragment) (Beta-CTF);Amyloid-beta protein 42 (Abeta42) (Beta-APP42);Amyloid-beta protein 40 (Abe…	App	P12023	27.814	27.5054	28.0194	27.4184	27.6749	27.236	28.033	28.2289	28.1709	27.2163	27.6818	27.0213	26.1358	28.3138	27.9525	26.1807	27.3644	26.574	28.0649	27.7844	28.076	27.2293	27.8179	27.3838	24.8142	24.2109	25.0275	23.6086	23.9809	24.0535	23.8972	+			21	21	21	33.5	33.5	33.5	86.721	0	124.76	7980500000	121	12.097	0
Platelet glycoprotein 4 (Glycoprotein IIIb) (GPIIIB) (PAS IV) (PAS-4) (Platelet glycoprotein IV) (GPIV) (CD antigen CD36)	Cd36	Q08857	27.2695	26.9528	27.1362	29.5641	29.6391	29.1484	27.7452	27.3808	27.8854	26.5663	27.3732	27.6769	27.7622	26.1963	27.0182	28.789	29.4823	28.8012	27.5359	27.6676	27.4601	26.6557	27.1257	26.753	26.1788	22.9242	28.358	28.0522	26.4506	27.1979	25.5232	+			11	11	11	32	32	32	52.697	0	119.65	24232000000	94	1.32044	0.0228211
Transgelin-2 (SM22-beta)	Tagln2 Kiaa0120	Q9WVA4	27.8393	27.7918	27.7691	26.8467	26.3196	27.1046	28.5283	28.8076	29.1754	28.0298	28.2933	27.8229	26.6518	27.6709	26.6648	26.8954	26.619	25.9851	28.8153	28.5106	28.5589	29.043	28.1456	27.7843	26.7114	26.7734	24.4087	26.3546	25.2983	26.1361	26.1651	+			14	14	12	80.4	80.4	69.3	22.395	0	136.22	10345000000	206	3.37689	9.66e-05
Vitamin D-binding protein (DBP) (VDB) (Gc-globulin) (Group-specific component)	Gc	P21614	29.8453	29.4308	29.9017	28.2535	28.7343	28.7247	31.1054	30.9346	31.0899	30.0563	29.6908	30.1681	31.3491	29.8794	29.7263	27.4589	27.3895	27.6564	30.5416	30.574	30.3509	30.0072	30.1783	29.843	26.6807	24.9081	26.5698	27.2363	23.5203	27.1293	25.1025	+			33	33	33	83	83	83	53.6	0	323.31	39347000000	528	6.59554	0
Laminin subunit gamma-3 (Laminin-12 subunit gamma) (Laminin-14 subunit gamma) (Laminin-15 subunit gamma)	Lamc3	Q9R0B6	25.8066	26.2259	25.7993	25.9355	25.9039	25.2197	26.8806	26.9744	25.8554	24.942	25.6017	25.0708	26.9099	26.4776	25.8099	24.2439	25.2905	24.2603	26.6039	25.8653	26.0903	25.1221	24.7266	25.9966	23.6054	22.6287	24.0963	23.5549	24.2142	23.1894	23.8365	+			15	13	13	14.2	13.3	13.3	172.32	0	85.426	2600800000	49	6.03043	0
4F2 cell-surface antigen heavy chain (4F2hc) (Solute carrier family 3 member 2) (CD antigen CD98)	Slc3a2 Mdu1	P10852	28.8699	28.3956	28.5525	30.6479	30.639	30.1487	30.6633	30.8921	30.9911	29.9352	29.907	29.1357	28.4983	28.9706	29.1396	30.2279	30.1785	29.905	30.5483	30.6118	30.3988	29.4005	28.6902	29.4354	27.8937	27.676	29.416	29.2402	28.481	29.2598	27.423	+			25	25	25	58.7	58.7	58.7	58.336	0	323.31	57036000000	557	2.36731	0.00150794
Carbonic anhydrase 15 (EC 4.2.1.1) (Carbonate dehydratase XV) (Carbonic anhydrase XV) (CA-XV)	Ca15 Car15	Q99N23	25.079	25.0376	24.694	27.1849	27.1064	27.0861	26.6724	27.1961	26.7717	25.6263	26.1546	23.9221	25.7181	25.3326	24.7828	27.0492	27.2712	27.1649	26.6387	25.5735	26.5325	25.8259	23.4634	24.4227	24.3571	22.6087	26.5407	26.4345	25.4152	24.5501	23.7861				6	6	6	34.3	34.3	34.3	35.482	0	88.18	5023800000	71	0.948212	0.0648185
Cadherin-16 (Kidney-specific cadherin) (Ksp-cadherin)	Cdh16	O88338	31.8094	32.3449	31.9825	34.3428	34.1472	33.7526	32.1541	33.1241	32.1797	32.2225	32.6381	32.0005	32.0573	32.4169	32.6481	33.2291	34.1774	33.4606	32.3338	32.1307	32.4712	31.8247	31.2954	31.9357	30.969	30.7247	31.7292	31.4	30.5091	30.5283	29.8919	+			26	26	26	42.5	42.5	42.5	89.859	0	323.31	514000000000	1697	4.17215	4.6e-05
Collagen alpha-1(XV) chain [Cleaved into: Restin (Endostatin-XV)]	Col15a1	O35206	28.3618	27.7866	28.2187	28.8796	28.6623	28.0578	29.7704	29.8586	29.8072	29.0055	29.2616	28.9743	27.9088	28.1536	28.3206	27.6299	27.9453	27.3572	30.0268	29.4695	29.7562	29.2291	29.0694	29.0775	27.4308	26.923	25.0794	26.0733	24.7045	27.246	27.4125	+			16	16	16	16.7	16.7	16.7	140.47	0	213.25	21954000000	451	5.33244	0
Selenoprotein P (SeP) (Plasma selenoprotein P)	Selenop Selp Sepp1	P70274	23.8913	23.9246	24.5636	27.2316	27.1553	26.7327	27.4477	26.5488	27.4205	27.0151	26.261	27.1242	24.6972	24.4381	22.2634	24.9913	26.5869	25.6582	26.8615	27.2975	27.0483	27.6993	27.6655	27.4151	23.4926	23.0507	23.6656	24.8881	23.4234	23.2924	24.0067	+			8	8	8	22.9	22.9	22.9	42.705	0	82.362	4202500000	68	2.97887	0.000349345
Lamin-B1	Lmnb1	P14733	27.5532	27.0064	27.0494	25.6772	25.7812	26.8641	24.6061	25.9702	25.9106	25.346	26.4139	24.8819	26.9422	26.9638	26.7917	25.7395	25.6069	25.4673	25.9014	25.8239	25.3604	25.9513	25.1308	24.7448	27.7505	27.8799	22.6147	23.7186	23.2756	23.9053	24.8842				22	21	21	39.1	37.8	37.8	66.785	0	96.896	3799800000	69	0.946078	0.0650789
Decorin (Bone proteoglycan II) (PG-S2) (PG40)	Dcn	P28654	30.3501	29.9542	30.577	30.6826	30.4004	29.9762	31.6898	31.8043	31.7231	31.8015	31.4265	30.9796	30.7908	30.3838	30.4697	28.931	30.1415	29.7161	31.869	31.1472	31.333	31.4279	31.4889	31.0643	27.0395	28.0787	25.8946	25.786	23.5629	29.0247	25.131	+			22	22	21	56.2	56.2	54	39.809	0	277.3	83352000000	799	8.75492	0
Alpha-1-antitrypsin 1-2 (AAT) (Alpha-1 protease inhibitor 2) (Alpha-1-antiproteinase) (Serine protease inhibitor 1-2) (Serine protease inhibitor A1b) (Serpin A1b)	Serpina1b Aat2 Dom2 Spi1-2	P22599	27.489	26.4936	27.0098	27.4675	27.8869	27.9347	29.3259	28.1036	29.18	28.2472	28.1592	28.2802	28.4991	27.4162	27.3556	26.2425	26.3986	26.2993	28.3369	28.6141	28.5259	28.4283	28.7988	28.1459	26.5342	23.9604	25.9091	25.7218	24.7623	27.2301	25.5323	+			18	8	8	52.8	22	22	45.974	0	113.9	12264000000	207	4.43551	2.53e-05
Somatomedin-B and thrombospondin type-1 domain-containing protein (RPE-spondin)	Sbspon Gm106 Rpesp	Q3UPR9	27.0378	25.9537	26.4918	25.4458	24.5333	25.5072	27.1659	27.4286	27.5835	27.0198	27.1803	25.8893	25.5476	27.0794	26.0157	24.4407	24.8881	24.9685	27.7142	27.4872	27.7716	26.3841	25.8507	26.6602	22.4513	23.612	24.2835	24.3337	23.8227	24.3763	23.7397	+			8	8	8	38.6	38.6	38.6	29.463	0	51.909	3164800000	52	5.03712	0
Neuropilin-1 (A5 protein) (CD antigen CD304)	Nrp1 Nrp	P97333	26.0096	25.0083	25.6967	27.023	26.7273	26.3245	27.8814	26.7411	28.0924	26.5322	26.7367	26.6469	26.1552	26.137	26.1419	25.1498	26.241	25.5395	27.4853	27.0313	27.8722	26.4267	26.5167	26.4465	23.2061	23.9313	24.341	23.8095	23.7441	23.6116	24.0952	+			16	16	16	25.6	25.6	25.6	103	0	115.75	4415500000	88	7.89855	0
Extracellular matrix protein 1 (Secretory component p85)	Ecm1	Q61508	28.9914	28.9909	29.096	28.1893	27.7778	27.9251	29.546	29.3194	29.4303	29.4211	29.6561	29.3326	27.6414	29.3211	29.1218	27.3628	28.4814	27.6887	29.2421	29.2029	29.5723	29.1139	29.2188	29.4989	23.8928	22.5426	25.1468	25.294	24.4799	24.0112	21.933	+			26	26	26	63.9	63.9	63.9	62.832	0	221.7	20135000000	264	12.1783	0
Prolargin (Proline-arginine-rich end leucine-rich repeat protein)	Prelp	Q9JK53	30.7207	30.7855	30.7187	28.9866	28.3821	28.4074	31.9752	31.8895	31.9261	30.7224	31.0813	30.4692	30.24	30.9433	30.8866	27.4092	28.2636	27.9672	32.1548	31.5029	31.9567	30.768	30.9048	30.9342	25.8286	26.2632	24.898	26.7589	23.0624	27.4181	23.3636	+			21	21	21	52.1	52.1	52.1	43.292	0	190.59	67992000000	653	7.13438	0
Alpha-1-antitrypsin 1-5 (Alpha-1 protease inhibitor 5) (Serine protease inhibitor 1-5) (Serine protease inhibitor A1e) (Serpin A1e)	Serpina1e Dom5 Spi1-5	Q00898	27.1167	26.0241	25.7177	28.7185	28.7589	28.5795	26.4764	26.2175	26.7761	26.8949	23.7378	28.5766	29.441	26.0519	26.3043	26.2124	26.8765	26.5943	26.5825	25.9063	26.0586	27.152	29.0719	25.2146	24.1159	24.5793	25.5533	26.1218	24.3314	23.7125	22.4417	+			15	8	8	37.3	21.1	21.1	45.891	0	131.36	9924200000	144	3.03722	0.000336283
Endoplasmic reticulum chaperone BiP (EC 3.6.4.10) (78 kDa glucose-regulated protein) (GRP-78) (Binding-immunoglobulin protein) (BiP) (Heat shock protein 70 family protein 5) (HSP70 family protein 5) (Heat shock protein family A member 5) (Immunoglobulin heavy chain-binding protein)	Hspa5 Grp78	P20029	29.9847	29.5571	28.8871	28.8629	28.465	28.8407	28.5438	28.8782	28.7956	27.8592	27.84	27.3359	29.9289	29.4267	28.8505	28.2991	27.7472	27.9321	28.5122	28.6098	28.268	28.6119	28.0128	27.5402	28.695	28.9814	26.5692	27.1513	25.5426	27.2688	26.2433	+			28	26	26	47.3	47.3	47.3	72.421	0	211.06	21130000000	269	2.45107	0.00118699
Alpha-1-antitrypsin 1-4 (Alpha-1 protease inhibitor 4) (Serine protease inhibitor 1-4) (Serine protease inhibitor A1d) (Serpin A1d)	Serpina1d Dom4 Spi1-4	Q00897	31.4654	30.5455	30.8361	31.5475	31.3352	31.4881	32.7493	31.816	32.6626	31.4241	31.0884	31.6662	31.832	31.3729	31.1444	29.8989	31.0077	30.4699	32.0617	31.8816	32.0092	31.4533	32.0511	31.3562	29.7308	29.116	29.8666	29.6961	28.5606	30.0821	27.9715	+			21	21	10	54.7	54.7	27.6	45.998	0	323.31	155000000000	1026	6.60148	0
Neuroplastin (Stromal cell-derived receptor 1) (SDR-1)	Nptn Sdfr1 Sdr1	P97300	24.3631	24.4163	23.9792	23.1194	23.8217	23.4175	26.5622	26.8203	26.9382	25.5653	25.3725	25.9822	23.1752	24.7476	24.8347	24.5592	24.5844	23.2397	26.8307	26.3119	26.8347	25.1255	24.096	23.9499	23.4541	23.309	23.4699	24.3813	23.7913	24.3437	23.6932	+			5	5	5	15.4	15.4	15.4	44.373	0	9.1132	1758000000	19	1.09451	0.0427517
Neural cell adhesion molecule L1 (N-CAM-L1) (NCAM-L1) (CD antigen CD171)	L1cam Caml1	P11627	29.9097	29.7478	30.1544	29.8894	30.25	29.6529	30.1358	30.357	30.4839	29.8969	30.1689	29.817	30.2206	30.3202	30.3037	28.7989	30.1636	29.4697	29.9251	29.7151	30.132	29.5733	29.8281	29.9955	23.4398	25.3462	23.4915	25.1131	25.1477	24.2671	22.9732	+			29	29	29	30.8	30.8	30.8	140.97	0	323.31	45567000000	488	18.7562	0
Eukaryotic translation initiation factor 4B (eIF-4B)	Eif4b	Q8BGD9	26.4561	25.9457	26.0939	26.4203	24.4502	25.2787	25.8913	26.429	25.707	24.906	25.719	24.2094	25.5035	26.2	25.3838	25.2567	25.0276	25.1648	25.4905	25.8035	26.1108	25.9703	25.5156	24.1661	22.6508	23.6888	24.2911	24.1024	23.3355	24.5255	24.0121	+			14	14	14	29.8	29.8	29.8	68.839	0	183.64	2116800000	76	5.23288	0
Sushi domain-containing protein 2	Susd2	Q9DBX3	30.7016	30.886	31.1897	30.2169	30.4366	30.3243	31.5793	32.0205	31.7968	30.7974	31.5405	31.0986	29.951	30.774	30.3285	29.7705	30.0445	30.0116	32.4707	31.6696	32.2634	31.661	30.4493	31.3169	29.5824	29.1901	29.6576	29.536	29.2896	29.4502	30.4483	+			25	25	25	44.1	44.1	44.1	90.641	0	323.31	100000000000	709	3.24625	0.000182648
Afamin (Alpha-albumin) (Alpha-Alb)	Afm	O89020	25.2967	24.5929	25.0453	24.5135	26.0978	25.0852	27.0309	26.0902	26.6207	25.4611	25.2443	24.0933	25.7593	24.8414	25.5795	24.622	25.2143	23.1129	25.905	26.3436	25.8973	26.1051	23.7777	26.1618	23.4859	23.6608	24.0019	22.6693	22.7905	24.1063	23.7277	+			12	12	12	26.6	26.6	26.6	69.378	0	110.58	2099900000	50	3.81861	6.38e-05
Heterogeneous nuclear ribonucleoprotein A/B (hnRNP A/B) (CArG-binding factor-A) (CBF-A)	Hnrnpab Cbf-a Cgbfa Hnrpab	Q99020	26.7075	26.5357	26.196	25.8181	24.963	25.5377	25.8294	26.1796	25.872	25.8675	26.327	25.6617	26.7341	27.042	26.0937	24.857	24.5154	24.7208	25.8511	25.7822	25.4826	26.529	26.0758	25.9897	23.666	25.2671	23.5309	23.6625	22.5687	24.0596	23.4511	+			8	8	8	29.1	29.1	29.1	30.831	0	48.088	2663100000	62	6.40578	0
Apolipoprotein A-I (Apo-AI) (ApoA-I) (Apolipoprotein A1) [Cleaved into: Proapolipoprotein A-I (ProapoA-I);Truncated apolipoprotein A-I]	Apoa1	Q00623	31.6863	31.032	31.2952	31.358	28.7348	30.4951	32.4881	32.7705	32.4654	31.8598	31.0155	31.3176	30.9555	31.4899	31.5698	30.155	30.7998	30.2454	31.9617	31.6606	32.043	31.5278	31.7233	30.621	24.4886	23.502	24.8458	26.2885	24.3137	27.5896	24.4532	+			24	24	24	70.8	70.8	70.8	30.615	0	323.31	113000000000	565	12.8441	0
EGF-containing fibulin-like extracellular matrix protein 1 (Fibulin-3) (FIBL-3)	Efemp1 Fbln3	Q8BPB5	27.2637	27.1604	27.2006	28.2102	28.4717	27.7312	26.8226	27.875	27.5873	27.2593	27.7588	27.2003	26.7348	27.7813	27.9814	26.1568	27.6053	26.7343	27.8094	27.7461	27.6433	27.729	27.2998	27.6397	23.204	22.5121	25.2015	23.1052	24.6905	24.1979	24.5143	+			18	18	18	57.4	57.4	57.4	54.952	0	286.5	8773100000	93	11.646	0
Extracellular superoxide dismutase [Cu-Zn] (EC-SOD) (EC 1.15.1.1)	Sod3	O09164	30.2972	30.9852	29.775	30.3506	29.7877	29.7357	31.5893	31.8092	31.6524	30.4663	30.71	30.6135	29.6323	30.6332	30.3044	29.1985	29.8984	29.3334	31.9384	31.844	31.8248	30.6077	30.6608	30.2323	24.8636	22.28	24.7516	24.4826	23.4497	22.0763	23.3878	+			21	21	21	74.9	74.9	74.9	27.392	0	323.31	74918000000	699	15.1494	0
Glypican-4 (K-glypican) [Cleaved into: Secreted glypican-4]	Gpc4	P51655	25.5088	25.7792	25.5244	28.7902	28.2909	28.0377	27.905	27.315	28.3619	27.4264	27.3839	27.5996	24.8876	26.1375	26.577	27.6075	28.4245	28.0105	28.0771	27.2696	28.0034	27.017	27.3892	26.9882	24.3062	25.3706	25.1163	25.7228	25.9371	25.3949	24.3711	+			11	11	11	26.2	26.2	26.2	62.586	0	271.32	10995000000	105	3.82469	6.42e-05
Myosin regulatory light chain 12B (Myosin regulatory light chain 2-B, smooth muscle isoform) (Myosin regulatory light chain 20 kDa) (MLC20) (Myosin regulatory light chain MRLC2)	Myl12b Mrlc2 Mylc2b	Q3THE2	27.8984	27.4446	27.5428	25.4781	24.6422	24.9111	25.9361	26.219	26.7112	25.5529	26.0492	25.6325	27.0503	27.5614	26.9557	25.1446	24.4238	23.5116	26.7322	26.2807	26.6352	26.8221	25.672	25.7605	27.3129	27.2077	23.6408	23.5647	23.3133	23.4918	24.1638	+			7	7	3	40.7	40.7	12.8	19.779	0	62.504	3835900000	76	1.31144	0.0235524
Podocalyxin (Podocalyxin-like protein 1) (PC) (PCLP-1)	Podxl Pclp1	Q9R0M4	26.9699	27.4458	26.947	30.0775	29.1776	29.2678	28.0296	28.3662	27.8574	28.0978	28.2703	27.4991	28.3825	27.0934	27.1699	29.2368	29.828	29.6409	28.0039	27.4163	26.996	28.2191	26.8266	27.7262	26.2148	25.5773	27.6261	27.5107	25.2074	25.2848	23.8031	+			14	14	14	27	27	27	53.389	0	323.31	24278000000	157	3.60543	6.09e-05
Glutathione hydrolase 5 proenzyme (EC 3.4.19.13) (Gamma-glutamyl leukotrienase) (GGL) (Gamma-glutamyltransferase 5) (GGT 5) (EC 2.3.2.2) (Gamma-glutamyltransferase-like activity 1) (Gamma-glutamyltranspeptidase 5) (Leukotriene-C4 hydrolase) (EC 3.4.19.14) [Cleaved into: Glutathione hydrolase 5 heavy chain;Glutathione hydrolase 5 light chain]	Ggt5 Ggtla1	Q9Z2A9	26.0169	26.3358	25.5921	26.9514	26.1073	25.3713	25.2786	24.5244	25.6876	25.8287	26.52	25.5834	26.4602	25.7151	26.3643	25.062	26.7823	25.4518	24.8895	24.4509	24.9071	25.8055	25.9533	26.4942	23.4876	23.168	22.5214	23.7128	24.3523	24.3748	22.8465	+			13	13	13	35.1	35.1	35.1	61.673	0	112.95	3119800000	77	6.73728	0
Cubilin (Intrinsic factor-cobalamin receptor)	Cubn Ifcr	Q9JLB4	31.4402	31.5389	31.826	31.523	31.6924	31.2581	32.5083	32.9579	32.6009	31.8665	32.2218	31.6551	30.867	31.7059	32.0613	30.9594	30.8115	30.7174	32.95	32.7475	33.1287	32.1783	31.5602	32.1677	30.915	30.1666	30.103	30.3202	30.8956	30.78	30.9809	+			115	115	115	42.8	42.8	42.8	399.09	0	323.31	182000000000	2387	3.36159	9.62e-05
Fetuin-B (Fetuin-like protein IRL685)	Fetub	Q9QXC1	26.247	25.5047	25.6979	26.2182	26.3212	26.3929	27.6579	26.9654	28.272	26.0948	25.6551	26.3065	26.606	26.2063	26.4175	25.8623	26.1266	26.0479	27.1545	26.6337	26.822	25.7802	26.7934	25.718	24.0802	23.3113	24.8161	24.2779	24.7237	23.3192	22.8039	+			8	8	8	38.7	38.7	38.7	42.712	0	181.78	4084100000	69	7.66931	0
Serine protease HTRA1 (EC 3.4.21.-) (High-temperature requirement A serine peptidase 1) (Serine protease 11)	Htra1 Htra Prss11	Q9R118	26.0289	25.1792	25.3123	24.3848	23.5304	24.3495	26.9444	27.2111	27.6389	26.8621	26.2992	25.5305	24.6278	25.3343	25.3726	24.3821	25.558	24.5567	26.872	26.5675	26.8471	25.6119	26.4446	25.9836	23.2079	23.3838	23.3403	23.2986	23.9878	24.6066	24.4787	+			11	11	11	33.5	33.5	33.5	51.213	0	98.481	2330700000	49	3.34405	9.52e-05
Serine protease inhibitor A3M (Serpin A3M)	Serpina3m	Q03734	24.7132	24.6126	24.8447	27.0251	27.7784	27.9769	24.7447	23.2442	24.6642	26.6737	26.5858	27.1798	28.4889	24.268	25.1666	25.8716	25.8469	26.7923	24.5066	24.2888	23.903	26.8357	27.154	25.8344	24.9053	25.7816	25.8156	25.2474	24.352	22.0711	24.0084				13	5	5	37.3	20.1	20.1	47.064	0	28.551	5477000000	121	0.772116	0.10734
Lumican (Keratan sulfate proteoglycan lumican) (KSPG lumican)	Lum Lcn Ldc	P51885	32.2092	32.1939	31.9233	32.2865	31.3886	31.0401	32.6199	32.5994	32.6169	32.646	32.4456	31.4583	32.414	32.6993	32.2321	30.0774	31.7545	30.8886	32.8993	32.3805	32.4785	32.292	31.789	32.4363	23.7312	24.8318	24.0008	23.7358	23.7788	28.9347	25.6762	+			14	14	8	42.9	42.9	26.9	38.265	0	282.7	181000000000	790	13.7103	0
Ig gamma-2A chain C region secreted form (B allele)		P01864	25.6488	25.7617	27.5687	26.1176	25.2845	22.342	29.8554	29.3003	30.5624	25.7853	25.7035	25.1265	25.9397	25.9078	27.4938	26.4626	25.7634	24.7422	28.8289	29.1159	29.1706	24.7175	25.515	24.332	23.7067	23.9334	24.7864	23.3876	24.3968	27.167	24.8141	+			7	7	7	18.5	18.5	18.5	36.595	0	58.942	11102000000	111	1.10749	0.0412432
Tropomyosin alpha-4 chain (Tropomyosin-4)	Tpm4	Q6IRU2	28.249	27.8202	27.8455	25.6037	25.2291	25.4127	26.1902	26.9469	27.0266	27.169	27.2058	25.8447	27.7157	27.8424	27.0237	25.0599	25.6228	24.6996	27.178	26.5662	26.4431	27.5839	26.1286	27.6136	24.1702	25.1289	22.8012	24.1452	24.2901	23.7959	24.1986	+			15	15	13	55.2	55.2	48.8	28.467	0	163.94	4552600000	72	5.19691	0
Hepatocyte growth factor receptor (HGF receptor) (EC 2.7.10.1) (HGF/SF receptor) (Proto-oncogene c-Met) (Scatter factor receptor) (SF receptor) (Tyrosine-protein kinase Met)	Met	P16056	24.9097	24.4785	25.2292	25.3409	26.0155	24.9409	27.9378	27.4363	27.2909	25.8829	25.1453	25.4581	25.8072	24.4204	24.1445	25.5429	25.8823	25.2126	27.2819	26.877	27.2478	25.4387	26.1125	25.1129	23.4191	23.4001	22.4748	24.1519	22.7729	24.3258	24.623	+			15	15	15	15.3	15.3	15.3	153.55	0	54.376	2981200000	48	3.93188	6.49e-05
V-type proton ATPase subunit G 1 (V-ATPase subunit G 1) (V-ATPase 13 kDa subunit 1) (Vacuolar proton pump subunit G 1)	Atp6v1g1 Atp6g1	Q9CR51	26.3698	26.7403	25.7235	27.23	24.2453	26.9048	23.4185	26.2581	26.1249	25.953	25.24	25.4336	24.1586	26.0484	26.2004	28.0165	26.0429	27.23	23.9267	25.5805	25.9568	23.7436	25.7425	26.0244	22.95	23.5954	24.3198	24.7368	22.385	23.7319	24.854	+			3	3	3	53.4	53.4	53.4	13.724	0	203.99	4077500000	39	2.78772	0.000506329
Embigin (Teratocarcinoma glycoprotein Gp-70)	Emb Gp70	P21995	25.1485	25.3688	24.9947	25.4243	25.7623	25.1282	25.0566	25.0829	25.4322	25.1089	24.3054	23.2394	24.7041	25.4415	24.8827	25.0364	25.6517	24.9518	25.7094	25.081	25.1713	24.2917	23.7384	24.4603	22.7401	22.945	23.9989	24.6512	23.1413	24.6043	22.7701	+			5	5	5	16.1	16.1	16.1	37.064	0	43.962	1271100000	11	3.78054	6.32e-05
Receptor-type tyrosine-protein phosphatase mu (Protein-tyrosine phosphatase mu) (R-PTP-mu) (EC 3.1.3.48)	Ptprm Kiaa4044	P28828	25.63	25.4108	25.2869	25.129	25.1091	25.8198	26.2106	26.2924	25.6543	25.6276	24.0367	23.806	24.6673	25.5152	25.4427	25.2177	25.6235	24.6972	26.1874	25.823	25.6952	23.641	25.7723	24.9867	23.9496	24.5934	24.1114	24.1981	24.7355	24.3731	23.1862	+			6	6	6	5.3	5.3	5.3	163.65	0	22.482	1461500000	26	2.62085	0.00072428
Heterogeneous nuclear ribonucleoproteins A2/B1 (hnRNP A2/B1)	Hnrnpa2b1 Hnrpa2b1	O88569	29.1951	29.6651	29.2119	28.7024	27.4845	28.2117	28.6945	29.426	29.0302	28.606	28.9444	28.4995	29.2547	29.9967	29.3452	27.6206	27.7528	27.5581	29.0575	29.0223	28.9307	29.2123	28.7286	28.4779	27.8302	27.942	25.8088	26.3259	25.1896	26.1016	25.8105	+			21	21	21	67.4	67.4	67.4	37.402	0	230.86	20597000000	250	6.21489	0
Four and a half LIM domains protein 2 (FHL-2) (Skeletal muscle LIM-protein 3) (SLIM-3)	Fhl2	O70433	27.6221	27.9886	28.5831	27.1809	25.6829	26.4592	27.8145	28.5098	28.7253	28.4358	28.7932	27.3901	26.871	28.1448	26.9973	27.5222	26.8891	26.9098	28.5282	27.8547	27.9761	28.7971	28.0367	27.9649	23.7396	23.0725	24.1838	23.1498	24.0198	24.7779	24.3392	+			16	16	16	64.5	64.5	64.5	32.072	0	113.03	9220800000	156	10.4525	0
Inorganic pyrophosphatase (EC 3.6.1.1) (Pyrophosphate phospho-hydrolase) (PPase)	Ppa1 Pp Pyp	Q9D819	28.2334	28.2935	27.8197	27.0246	26.6331	26.3431	27.4169	27.7475	27.3208	27.4949	27.6031	27.3019	27.6908	28.1999	27.9463	27.0458	26.1487	26.4284	27.824	27.1797	27.7761	27.5899	27.1694	27.6024	27.4949	27.5218	26.0675	26.4718	24.4036	26.0337	26.9853	+			17	17	17	74	74	74	32.667	0	136.35	9359400000	143	1.84315	0.00522388
Ig gamma-3 chain C region		P03987	24.3058	24.0336	24.5016	24.542	23.8225	23.9721	26.5337	25.4995	28.6381	25.3462	25.1031	25.9159	23.5819	24.689	23.8883	24.1458	23.0907	24.7627	27.6231	28.5675	28.331	24.7878	24.0353	24.1914	24.4738	23.7794	24.0378	24.3818	23.7825	23.6007	23.4848				11	11	11	43.2	43.2	43.2	43.929	0	50.679	2436600000	40	0.760728	0.111071
Tropomyosin alpha-3 chain (Gamma-tropomyosin) (Tropomyosin-3)	Tpm3 Tpm-5 Tpm5	P21107	26.881	26.6528	25.6564	24.9377	23.7039	25.1109	25.2387	26.3464	26.2432	25.653	25.0698	25.6047	26.2037	26.919	25.9703	23.9494	25.0402	25.4104	25.5011	26.1387	25.8677	25.8175	24.3514	25.4645	24.6024	23.3917	22.1975	22.7697	25.1919	24.5262	23.6721	+			10	5	5	24.2	14.4	14.4	32.994	0	33.661	2290900000	54	3.51861	7.92e-05
Biglycan (Bone/cartilage proteoglycan I) (PG-S1)	Bgn	P28653	29.8559	30.0835	30.5127	30.7627	30.0576	30.0741	31.2123	31.6342	31.3276	31.2739	31.6621	31.0914	30.5936	29.803	30.3549	29.5314	30.9006	30.5292	31.423	30.6811	31.2926	31.2918	31.038	31.7715	27.4985	28.4558	26.5041	27.4759	26.1979	27.2973	24.5273	+			20	19	19	57.2	55	55	41.639	0	323.31	85787000000	766	10.2364	0
Cysteine-rich protein 2 (CRP-2) (Heart LIM protein)	Crip2 Crp2 Hlp	Q9DCT8	26.0755	26.3588	26.6002	25.6906	25.898	25.2514	26.5212	26.6461	27.0179	25.7537	26.689	26.0997	25.8823	27.0642	25.9345	25.2378	25.4867	26.4079	26.4267	26.8502	26.5875	27.0081	25.7411	25.9691	25.6598	26.2679	24.4537	22.7965	23.8683	26.1137	23.021	+			8	8	8	71.2	71.2	71.2	22.727	0	89.027	3626700000	33	3.35467	9.57e-05
Receptor-type tyrosine-protein phosphatase delta (Protein-tyrosine phosphatase delta) (R-PTP-delta) (EC 3.1.3.48)	Ptprd	Q64487	28.9804	28.969	28.7219	28.3796	28.4842	28.072	29.0644	29.7398	29.4089	28.328	29.3608	28.2627	28.2502	29.5685	29.6463	27.3148	27.7542	27.2846	30.0162	29.4031	29.9251	28.9847	28.6681	28.9676	25.8821	24.6782	25.1266	23.7489	24.0058	23.9039	23.8624	+			44	40	40	32.3	30.5	30.5	214.41	0	323.31	19392000000	326	11.7825	0
Na(+)/H(+) exchange regulatory cofactor NHE-RF1 (NHERF-1) (Ezrin-radixin-moesin-binding phosphoprotein 50) (EBP50) (Regulatory cofactor of Na(+)/H(+) exchanger) (Sodium-hydrogen exchanger regulatory factor 1) (Solute carrier family 9 isoform A3 regulatory factor 1)	Slc9a3r1 Nherf Nherf1	P70441	30.4975	29.7021	29.2608	29.4582	28.2421	29.0243	29.9516	30.0812	29.8362	28.7776	28.7701	28.6571	30.0567	30.1803	29.5496	28.7397	28.2806	28.5549	30.0724	29.9683	30.0158	29.5291	28.7945	28.5422	27.5266	27.6855	26.1885	26.6209	26.1839	27.3605	24.6234	+			25	25	25	76.9	76.9	76.9	38.6	0	323.31	31201000000	290	7.32212	0
Cysteine and glycine-rich protein 1 (Cysteine-rich protein 1) (CRP) (CRP1)	Csrp1 Crp1 Csrp	P97315	28.8779	29.0023	29.3852	28.3336	26.9898	28.1355	28.7018	29.2857	29.4628	29.0875	29.4499	28.6999	28.6382	29.2728	28.4186	28.3908	28.0719	28.0912	29.4283	29.0059	29.0806	29.9227	28.4827	28.7291	27.3798	27.0345	26.2476	26.0296	24.0174	26.8253	22.8593	+			12	12	12	64.8	64.8	64.8	20.583	0	96.474	21626000000	257	6.45102	0
Hemoglobin subunit alpha (Alpha-globin) (Hemoglobin alpha chain)	Hba Hba-a1	P01942	34.0896	35.2303	34.6732	35.0953	34.0795	34.1402	36.4937	36.7029	37.274	35.211	35.4192	35.0468	35.0984	35.7715	35.4663	33.6744	33.522	33.1219	36.1606	36.647	36.4955	36.2887	35.8135	35.629	32.8204	32.4733	32.047	31.8745	32.9299	33.241	31.4969	+			13	13	11	76.8	76.8	75.4	15.085	0	323.31	2080000000000	4243	5.50165	0
Major urinary protein 6 (MUP 6) (Alpha-2U-globulin) (Group 1, BS6) (allergen Mus m 1)	Mup6	P02762	24.4406	24.4651	24.0646	25.4921	25.3179	24.1756	26.4027	28.2153	28.2667	23.9544	23.2849	28.2385	23.9908	23.6552	23.5676	22.7912	25.5644	25.0086	27.4049	28.9137	28.4421	26.511	27.5241	23.2082	23.5017	24.7793	24.8071	24.5365	24.1206	24.8286	24.4461				10	10	2	65.6	65.6	15.6	20.649	0	61.521	4344300000	69	0.435447	0.286604
von Willebrand factor A domain-containing protein 1 (von Willebrand factor A domain-related protein)	Vwa1 Warp	Q8R2Z5	25.5184	26.1266	25.1496	25.8902	26.0103	26.1168	27.0693	26.9805	27.1476	26.6698	26.7581	27.0375	27.4594	25.9536	25.7287	25.2807	25.9683	25.0387	27.2638	26.5435	26.5891	26.5782	27.2475	27.1862	23.4362	23.9277	24.8013	23.9739	23.4527	24.3564	24.1982	+			9	9	9	45.5	45.5	45.5	44.708	0	126.56	3647500000	68	7.16158	0
RNA-binding protein FUS (Protein pigpen)	Fus	P56959	26.0795	26.6772	26.1795	24.789	24.4669	25.4823	25.8557	26.1658	25.8502	26.3318	26.5738	23.3404	25.444	26.3754	25.8759	25.2877	24.3923	24.7783	26.543	26.3612	26.0536	26.2248	25.3816	25.5233	24.1883	23.3454	23.437	23.6612	23.4036	24.3477	25.0406	+			4	4	4	11.8	11.8	11.8	52.673	0	26.589	2256700000	40	3.96586	4.4e-05
High mobility group protein B1 (High mobility group protein 1) (HMG-1)	Hmgb1 Hmg-1 Hmg1	P63158	30.058	30.2494	30.0652	28.8725	27.7799	28.3572	29.7955	29.9921	29.9974	28.8785	29.3202	28.8132	29.4239	30.288	29.9313	28.1724	28.088	27.684	29.9807	29.9777	30.3198	30.1182	29.09	29.6961	27.9537	27.447	26.6698	26.5884	27.9528	27.4769	26.9647	+			14	14	13	41.4	41.4	35.8	24.893	0	113.85	29877000000	267	4.99184	0
Transgelin (Actin-associated protein p27) (Smooth muscle protein 22-alpha) (SM22-alpha)	Tagln Sm22 Sm22a	P37804	28.6186	28.2463	27.6525	26.9673	25.5116	25.9928	26.7317	27.8004	27.4019	25.4202	27.2645	26.94	27.8413	28.4632	26.841	26.7682	25.1527	25.1604	28.0811	27.7928	27.2465	28.2238	26.3383	27.2381	27.4133	26.7268	25.4113	25.0474	22.7801	23.6929	23.6153	+			17	17	16	80.6	80.6	77.1	22.576	0	83.396	6729200000	99	2.7603	0.000521008
Nucleophosmin (NPM) (Nucleolar phosphoprotein B23) (Nucleolar protein NO38) (Numatrin)	Npm1	Q61937	28.6569	27.5663	26.7259	26.5001	25.2772	25.1403	27.6586	27.9827	27.6375	26.6702	26.7451	26.6312	28.0496	28.081	27.2194	25.2141	25.7465	24.7368	27.9474	27.709	27.5571	27.2833	27.1041	27.1936	25.1226	26.3492	25.0126	24.0804	24.9488	24.9368	24.7051	+			8	8	8	35.3	35.3	35.3	32.56	0	109.22	6524900000	90	3.26112	0.000183486
Heterogeneous nuclear ribonucleoprotein A0 (hnRNP A0)	Hnrnpa0 Hnrpa0	Q9CX86	27.5381	26.8886	26.7961	25.1362	24.3411	25.3178	26.0938	26.7605	26.2705	26.4574	26.8012	26.1	27.7898	27.0769	26.684	25.0026	25.1545	24.7704	26.6433	26.529	26.3356	26.9254	26.1993	26.0813	26.0901	27.2533	23.7882	24.2016	25.2503	24.384	25.4286	+			7	7	7	29.8	29.8	29.8	30.53	0	33.278	5466600000	93	1.21885	0.0301581
Integrin alpha-V (Vitronectin receptor subunit alpha) (CD antigen CD51) [Cleaved into: Integrin alpha-V heavy chain;Integrin alpha-V light chain]	Itgav	P43406	27.9017	28.4561	27.8256	28.0249	27.3689	27.0505	28.6682	28.2934	28.7757	26.4843	27.5066	25.9925	27.5454	28.3985	28.0893	26.7019	27.3289	26.2557	29.0623	27.837	29.361	27.5992	27.0191	27.8606	24.5094	24.2522	24.1887	25.5211	22.3074	24.766	23.6544	+			34	34	34	39.1	39.1	39.1	115.36	0	200.7	11272000000	230	8.36216	0
Properdin (Complement factor P)	Cfp Pfc	P11680	25.0642	25.3248	25.6842	25.9979	26.2875	25.1381	27.0784	26.2458	27.4225	26.3536	25.9065	25.7467	24.4855	26.4091	26.4321	24.4179	25.5316	24.4646	28.0242	27.2127	27.1445	26.7275	26.0346	26.1164	23.3569	22.6122	23.4179	23.6359	23.7611	23.8797	23.6745	+			9	9	9	27.8	27.8	27.8	50.327	0	117.65	2828600000	37	5.91862	0
Calponin-3 (Calponin, acidic isoform)	Cnn3	Q9DAW9	27.7517	27.1058	27.1441	26.2969	26.6239	25.9496	26.2061	26.216	26.0228	26.2222	26.5357	26.019	27.6694	27.7892	27.4733	26.2336	25.4639	26.3142	25.58	26.3786	26.1056	26.7612	26.2616	26.8538	26.7334	25.7448	25.5756	25.9554	24.8588	23.6483	25.8715	+			11	11	10	51.5	51.5	48.2	36.428	0	139.36	5274100000	87	2.0072	0.00355894
Roundabout homolog 2	Robo2 Kiaa1568	Q7TPD3	25.195	25.1161	25.2071	25.0195	24.3211	24.3815	26.5488	26.0582	25.928	23.3334	25.5702	23.6401	25.9077	25.3567	25.7995	24.0808	24.8831	24.3629	25.6895	25.711	26.0582	24.7112	23.4098	25.1839	23.5755	23.6879	23.6633	22.6376	23.9133	23.9042	23.0843	+			9	9	9	7.5	7.5	7.5	161.19	0	19.673	1471600000	37	3.22141	0.000181818
Lactoylglutathione lyase (EC 4.4.1.5) (Aldoketomutase) (Glyoxalase I) (Glx I) (Ketone-aldehyde mutase) (Methylglyoxalase) (S-D-lactoylglutathione methylglyoxal lyase)	Glo1	Q9CPU0	28.4718	27.6134	28.7723	26.1096	25.332	25.7815	26.9143	26.5266	27.6387	26.637	25.8264	25.0564	28.4734	28.8813	27.8659	25.721	25.2376	25.4345	27.3404	27.4078	27.183	26.808	25.1121	26.189	28.2675	28.5625	24.4266	24.05	25.4661	23.5822	25.0852				9	9	9	57.6	57.6	57.6	20.809	0	95.746	7256400000	97	0.693805	0.133751
Heterogeneous nuclear ribonucleoprotein A3 (hnRNP A3)	Hnrnpa3 Hnrpa3	Q8BG05	29.9134	28.9974	28.7748	28.342	27.3103	27.9147	28.6027	28.968	28.9442	28.4701	28.8587	27.9956	29.5344	29.5551	29.3045	28.1873	27.3697	27.319	28.9192	28.7909	28.8124	29.2334	28.4223	28.6464	27.3568	27.808	26.8154	26.3036	24.5466	26.2646	26.0285	+			17	17	17	42.5	42.5	42.5	39.652	0	202	21117000000	174	5.50285	0
Nucleolin (Protein C23)	Ncl Nuc	P09405	28.4227	28.4857	27.9622	27.1136	25.7018	26.0618	26.7867	27.1291	26.7213	24.6761	25.4262	26.1574	27.7289	28.3356	27.6604	25.8352	26.2229	25.8891	27.1638	27.148	27.3664	27.7279	24.9273	25.642	26.4377	27.0169	22.6563	21.9108	24.2355	23.5096	25.1369	+			20	20	20	29.6	29.6	29.6	76.722	0	119.34	5909900000	151	2.87506	0.00042735
Phosphatidylethanolamine-binding protein 1 (PEBP-1) (HCNPpp) [Cleaved into: Hippocampal cholinergic neurostimulating peptide (HCNP)]	Pebp1 Pbp Pebp	P70296	30.6333	30.208	29.5179	29.2478	28.2437	29.1236	29.5114	29.9806	29.661	29.3487	29.3875	29.7385	30.2507	30.3871	30.2368	28.9157	28.5903	28.7685	29.9338	29.841	30.0531	29.6103	29.5939	29.4821	28.9525	31.6422	27.4383	28.1736	26.6363	25.9916	27.4708	+			12	12	12	78.1	78.1	78.1	20.83	0	240.08	43982000000	261	2.29213	0.00176378
Adhesion G protein-coupled receptor L2 (Calcium-independent alpha-latrotoxin receptor 2) (CIRL-2) (Latrophilin-2)	Adgrl2 Kiaa0786 Lphn2	Q8JZZ7	25.252	25.0562	25.1653	25.9857	25.8952	25.4667	25.5974	25.8266	25.9324	26.2016	25.1795	24.1834	25.9478	25.6989	25.4479	26.1601	25.0878	25.9812	25.4067	25.8122	25.8811	24.4121	24.5489	26.4186	23.5642	24.255	24.5378	23.6293	23.6904	23.3374	23.6702	+			12	12	12	10.8	10.8	10.8	166.58	0	72.95	2112000000	38	6.33169	0
40S ribosomal protein S12	Rps12	P63323	26.2205	25.898	24.8732	25.897	25.1146	25.2965	26.7808	26.8569	26.6554	25.2376	25.8434	26.3666	25.6609	26.0107	25.6805	25.3658	25.1253	25.4898	27.0659	26.5968	27.0208	26.1985	25.6514	26.2557	24.6082	25.6631	24.8779	25.1327	24.8006	25.4209	24.4745	+			5	5	5	41.7	41.7	41.7	14.525	0	15.093	3179800000	56	2.40388	0.00131727
Myosin light polypeptide 6 (17 kDa myosin light chain) (LC17) (Myosin light chain 3) (MLC-3) (Myosin light chain alkali 3) (Myosin light chain A3) (Smooth muscle and nonmuscle myosin light chain alkali 6)	Myl6 Myln	Q60605	29.7453	29.6131	29.2166	28.8463	27.4755	28.0435	28.2305	28.8924	28.5284	28.4207	28.4739	28.3679	29.36	30.1295	29.4503	28.4531	28.1534	28.6053	28.5086	28.468	28.5761	28.5124	28.2062	28.5332	28.8151	28.8471	25.2779	26.0473	24.2728	26.3214	25.4927	+			7	7	7	47.7	47.7	47.7	16.93	0	151.04	22767000000	205	4.30037	2.4e-05
Adhesion G protein-coupled receptor L4 (EGF, latrophilin seven transmembrane domain-containing protein 1)	Adgrl4 Eltd1	Q923X1	25.3161	26.0877	26.2382	25.1415	25.3679	24.8354	25.8194	25.8345	25.7172	26.1397	25.8423	25.5568	25.9228	26.341	26.3036	23.2126	26.317	26.0101	25.8915	25.3103	25.6284	25.9526	25.7375	26.4566	23.0699	24.6352	24.3865	23.2039	24.3567	23.5913	23.928	+			9	9	9	16.6	16.6	16.6	82.245	0	91.205	2420500000	50	5.43791	0
Non-specific lipid-transfer protein (NSL-TP) (EC 2.3.1.176) (Propanoyl-CoA C-acyltransferase) (SCP-chi) (SCPX) (Sterol carrier protein 2) (SCP-2) (Sterol carrier protein X) (SCP-X)	Scp2 Scp-2	P32020	29.922	29.5238	28.8862	29.9438	30.19	29.5168	29.41	29.6125	29.446	28.2186	28.1115	28.6847	29.0293	29.764	29.6337	28.9757	28.9891	29.2284	29.8592	29.834	29.8265	29.1759	29.6264	28.7581	27.9261	27.9675	28.4289	28.8419	28.4236	27.9437	27.7705	+			13	13	13	18.1	18.1	18.1	59.125	0	89.98	38067000000	300	4.07051	4.47e-05
Peptidyl-prolyl cis-trans isomerase A (PPIase A) (EC 5.2.1.8) (Cyclophilin A) (Cyclosporin A-binding protein) (Rotamase A) (SP18) [Cleaved into: Peptidyl-prolyl cis-trans isomerase A, N-terminally processed]	Ppia	P17742	30.9353	30.5547	30.3498	30.1854	29.3476	30.0652	30.5355	30.8798	30.6529	29.9781	30.0431	29.9727	30.9641	30.9882	30.6455	29.7107	29.4618	29.7015	30.5778	30.7879	30.6708	30.5202	30.4601	30.3056	29.2748	30.3647	28.8399	28.9722	28.3434	28.7628	29.1908	+			13	13	13	74.4	74.4	74.4	17.971	0	224.32	70498000000	534	4.56426	0
LIM and SH3 domain protein 1 (LASP-1) (Metastatic lymph node gene 50 protein) (MLN 50)	Lasp1 Mln50	Q61792	27.5938	27.9155	27.5202	27.0178	25.9158	26.7666	27.7611	27.9804	27.9614	27.3132	28.0864	27.0781	26.673	28.132	27.4574	26.722	26.3426	26.8845	28.2851	27.8082	28.2194	28.4685	27.5098	27.7304	25.0992	25.3339	23.5957	23.1383	23.9978	25.3465	24.611	+			9	9	9	38.4	38.4	38.4	29.994	0	65.292	7121800000	130	8.94383	0
Heterogeneous nuclear ribonucleoprotein D0 (hnRNP D0) (AU-rich element RNA-binding protein 1)	Hnrnpd Auf1 Hnrpd	Q60668	26.6684	26.6603	26.4113	26.4459	25.1672	26.1614	26.474	27.0154	26.7791	26.3918	26.9774	25.3341	27.4416	26.8704	26.6353	25.8173	25.2742	25.3762	26.8783	26.5614	26.837	27.6147	26.3308	26.2677	24.9986	26.1891	24.0649	24.323	22.9873	24.8214	23.2315	+			9	9	9	24.5	24.5	24.5	38.354	0	108.14	4111100000	79	5.25865	0
Src substrate cortactin	Cttn Ems1	Q60598	28.1531	27.789	27.8195	27.5204	25.9664	26.6524	26.8866	27.9304	27.5135	26.6518	26.8048	26.3573	27.4937	28.3172	27.8611	26.4553	25.9947	26.6824	27.9575	27.6523	27.6885	27.8431	26.6827	26.8521	24.8705	24.7916	23.849	24.4143	25.4069	25.3085	27.6512	+			18	18	18	32.8	32.8	32.8	61.249	0	167.26	6362800000	83	4.62116	0
Splicing factor, proline- and glutamine-rich (DNA-binding p52/p100 complex, 100 kDa subunit) (Polypyrimidine tract-binding protein-associated-splicing factor) (PSF) (PTB-associated-splicing factor)	Sfpq Psf	Q8VIJ6	28.2022	28.0381	27.6828	27.5151	26.7664	26.934	27.1925	27.6622	27.147	27.5301	27.5963	27.3268	28.0668	28.4644	27.8744	26.4445	26.9625	26.3786	28.1	27.4894	27.8107	28.4144	27.3471	27.7732	25.8786	26.1691	25.4625	25.0699	24.8485	26.286	25.971	+			21	21	20	33.6	33.6	32.5	75.441	0	200.96	8925500000	158	6.81365	0
Heterogeneous nuclear ribonucleoprotein H (hnRNP H) [Cleaved into: Heterogeneous nuclear ribonucleoprotein H, N-terminally processed]	Hnrnph1 Hnrph Hnrph1	O35737	26.7516	26.5259	26.3767	26.3572	25.6167	25.7497	25.8743	26.9958	26.7652	26.4747	26.7646	26.3937	26.3615	27.1508	26.5524	26.1791	25.4029	25.5442	27.0035	26.9367	27.0753	27.2927	26.4692	26.2252	23.5115	25.6636	24.5648	25.2767	23.3487	24.4323	25.5839	+			11	9	5	40.3	34.3	19.8	49.199	0	68.375	4391300000	65	5.74381	0
Heterogeneous nuclear ribonucleoprotein L (hnRNP L)	Hnrnpl Hnrpl	Q8R081	29.778	29.374	28.9786	27.8342	27.5817	28.2656	28.6324	28.8898	28.6006	28.6749	28.8611	28.7103	29.1481	29.8564	29.2981	28.0823	28.1156	28.0762	28.9308	28.8019	28.9239	29.1456	28.6753	28.6795	28.2802	28.2444	27.6775	27.7197	26.8684	27.6564	27.3803	+			21	21	21	63.3	63.3	63.3	63.963	0	323.31	22608000000	251	3.2942	0.000130841
Lipoma-preferred partner homolog	Lpp	Q8BFW7	29.1163	29.1566	28.4687	28.4321	26.8908	27.6905	27.4615	28.3672	27.8184	28.2971	28.6761	27.5949	28.9598	29.3855	28.8396	27.9261	27.6215	27.7274	28.3167	28.1228	28.1298	28.9366	27.729	27.9325	26.6551	26.4971	22.781	25.2322	24.4486	23.9695	23.6551	+			21	21	21	47	47	47	65.89	0	306.42	14073000000	186	8.50561	0
Vimentin	Vim	P20152	28.5137	27.7488	28.1563	25.6384	26.3444	25.9997	27.2352	27.6192	27.9484	27.3853	27.5197	26.9336	27.9934	28.7159	27.0666	26.915	25.8016	25.8303	28.0348	28.1882	27.6084	28.8247	26.6818	27.086	24.9709	27.1527	25.7808	26.348	25.4482	25.9768	23.6916	+			26	25	21	52.6	51.1	43.3	53.687	0	137.54	8676100000	134	2.81437	0.000493617
Copper transport protein ATOX1 (Metal transport protein ATX1)	Atox1	O08997	25.8804	26.5566	25.9726	27.4271	26.3147	25.9124	27.0819	27.3015	27.3948	27.0894	27.0977	26.4808	25.2664	26.0975	26.4893	26.6002	27.056	25.8534	27.4789	27.527	27.7232	27.6928	27.1127	27.3218	23.854	25.1345	22.7332	25.2743	24.4229	23.5669	24.1766	+			5	5	5	85.3	85.3	85.3	7.3384	0	42.871	5240100000	62	7.42846	0
Pterin-4-alpha-carbinolamine dehydratase (PHS) (EC 4.2.1.96) (4-alpha-hydroxy-tetrahydropterin dehydratase) (Dimerization cofactor of hepatocyte nuclear factor 1-alpha) (DCoH) (Dimerization cofactor of HNF1) (Phenylalanine hydroxylase-stimulating protein) (Pterin carbinolamine dehydratase) (PCD)	Pcbd1 Dcoh Pcbd	P61458	25.2544	25.4904	24.3344	24.5463	23.2829	23.8707	26.4172	26.0847	26.0925	27.3772	25.8769	26.7718	24.9144	26.5626	25.0144	24.5182	24.4531	23.453	26.6391	26.71	26.85	25.9724	27.1923	24.9056	26.693	24.8786	23.5668	23.7737	23.4846	23.2722	25.6399				5	5	5	51.9	51.9	51.9	11.985	0	26.924	2363700000	53	0.814582	0.0953876
Heterogeneous nuclear ribonucleoprotein M (hnRNP M)	Hnrnpm Hnrpm	Q9D0E1	28.8307	28.8897	27.9527	27.6583	27.4373	27.4761	27.7988	28.047	27.6617	27.4496	27.7402	27.0119	28.6969	29.1346	28.678	27.2091	27.2684	27.2323	28.141	28.063	28.2016	28.0301	27.563	27.5699	26.8946	27.5735	26.5853	26.1498	26.5142	26.8757	26.3928	+			26	26	25	48.4	48.4	47.5	77.648	0	163.33	12964000000	181	3.80377	6.35e-05
Secreted frizzled-related protein 1 (sFRP-1)	Sfrp1	Q8C4U3	26.1088	26.9082	26.8643	24.6929	26.2443	23.7681	29.4712	27.5688	29.2011	26.849	27.139	26.6967	25.8843	27.2602	27.3821	24.1238	25.1707	23.8711	29.6049	28.8359	29.5355	27.5063	27.0246	27.1835	23.994	24.1367	25.2531	23.1517	23.8354	23.1661	23.7125	+			10	10	10	48.4	48.4	48.4	35.412	0	80.5	7029100000	122	3.15739	0.000197309
LIM domain and actin-binding protein 1 (Epithelial protein lost in neoplasm) (mEPLIN)	Lima1 D15Ertd366e Eplin	Q9ERG0	27.9022	27.8582	27.0058	26.4439	25.3304	26.2465	26.9539	26.9949	27.0345	27.7042	26.7438	26.0059	27.4654	28.0336	27.6902	26.4259	25.4821	26.3372	27.5856	26.6787	26.6695	27.9988	26.9615	26.7706	25.4702	25.7907	25.0013	24.0128	24.6388	24.1138	25.2282	+			18	18	18	37.1	37.1	37.1	84.059	0	63.306	5498100000	84	5.43575	0
Gelsolin (Actin-depolymerizing factor) (ADF) (Brevin)	Gsn Gsb	P13020	30.87	30.5423	30.8415	30.9388	30.3241	30.442	31.8442	31.5419	32.0731	31.031	30.9688	30.939	31.1192	31.0704	31.2536	30.2898	31.2565	30.2868	31.3412	31.8663	31.7035	31.2141	31.4567	31.4279	28.5965	29.1206	26.088	27.22	24.3826	28.5523	25.5242	+			38	38	38	64.7	64.7	64.7	85.941	0	323.31	105000000000	908	9.20043	0
Thioredoxin domain-containing protein 17 (14 kDa thioredoxin-related protein) (TRP14) (Protein 42-9-9) (Thioredoxin-like protein 5)	Txndc17 Txnl5	Q9CQM5	25.1384	25.74	24.887	25.1308	24.1017	24.7499	25.6814	26.3881	26.2497	24.4829	25.231	25.4861	25.3126	26.0493	25.9344	25.1972	24.1211	24.3765	25.8799	26.2024	25.8088	25.4027	25.587	25.3464	24.8832	23.7381	24.484	23.2447	23.7727	23.6064	23.4427	+			3	3	3	26.8	26.8	26.8	14.015	0	9.7755	1962900000	30	4.27572	2.37e-05
Mimecan (Osteoglycin)	Ogn Og	Q62000	28.1723	27.7892	27.9151	27.7206	27.6723	27.5396	28.8274	29.3533	29.2509	29.2499	29.1834	27.9539	29.6032	28.3502	28.3353	26.8182	27.0656	27.379	29.467	28.5464	29.0502	29.2828	29.1875	29.5414	22.297	24.6602	24.5613	24.0215	24.1474	26.4643	23.8343	+			14	14	14	47	47	47	34.012	0	234.06	16950000000	320	9.40281	0
Four and a half LIM domains protein 1 (FHL-1) (KyoT) (RBP-associated molecule 14-1) (RAM14-1) (Skeletal muscle LIM-protein 1) (SLIM) (SLIM-1)	Fhl1	P97447	28.0127	28.1729	28.5929	28.7852	27.4891	28.4691	28.8125	29.3242	29.1708	28.4983	28.7754	28.2158	27.5871	28.5801	28.1617	28.744	28.4775	28.7867	29.4487	29.138	29.336	29.0976	28.7743	28.2332	26.2278	25.6826	26.8719	26.2136	25.4452	25.6343	23.6772	+			18	18	18	63.6	63.6	63.6	31.888	0	164.53	19356000000	207	9.64319	0
Cofilin-1 (Cofilin, non-muscle isoform)	Cfl1	P18760	29.494	29.5995	29.2096	28.4886	26.9961	27.9463	29.0276	29.5509	29.3091	29.1964	29.4684	29.276	29.861	29.5685	29.2782	28.4054	27.8936	28.0135	29.5922	29.2148	29.5155	29.7175	29.1535	29.4551	27.5906	28.0242	25.4135	26.7285	26.1349	26.4814	25.8773	+			16	16	14	66.9	66.9	56	18.559	0	279.74	24871000000	290	6.55084	0
Fatty acid-binding protein, adipocyte (3T3-L1 lipid-binding protein) (Adipocyte lipid-binding protein) (ALBP) (Adipocyte-type fatty acid-binding protein) (A-FABP) (AFABP) (Fatty acid-binding protein 4) (Myelin P2 protein homolog) (P15) (P2 adipocyte protein) (Protein 422)	Fabp4 Ap2	P04117	28.3561	27.7809	27.5984	26.0985	25.3794	26.4459	28.4708	28.6469	28.532	27.469	27.6269	27.6534	27.4758	28.1508	27.3012	26.8489	26.1951	26.0066	28.7802	28.7043	28.5083	28.2282	28.1246	27.8483	27.0156	27.2094	26.2684	26.6792	24.3525	27.4384	26.8188	+			8	8	8	65.2	65.2	65.2	14.65	0	54.787	10248000000	126	1.22365	0.03
Spectrin alpha chain, non-erythrocytic 1 (Alpha-II spectrin) (Fodrin alpha chain)	Sptan1 Spna2 Spta2	P16546	33.4426	33.4914	33.0212	28.7929	28.209	29.6379	29.4687	30.4483	30.106	29.6639	29.7443	29.4898	32.7164	33.0784	32.8816	30.6973	29.6357	30.0058	29.9544	30.3188	30.0405	30.281	29.0105	29.1718	33.7067	33.1283	28.0509	28.0209	26.8494	27.8187	27.8255				166	166	164	70.2	70.2	69.5	284.59	0	323.31	145000000000	1590	0.449218	0.276517
Disabled homolog 2 (Adaptor molecule disabled-2) (Differentially expressed in ovarian carcinoma 2) (DOC-2) (Mitogen-responsive phosphoprotein)	Dab2 Doc2	P98078	28.7862	28.0978	27.4071	28.1331	27.8195	27.9916	27.4346	27.8113	27.3167	26.9943	26.8558	27.1756	28.5839	28.4391	27.7512	27.4737	27.4821	27.3549	27.9345	28.0909	27.9383	27.8153	27.6845	27.553	26.4511	26.8839	26.702	26.2989	26.0541	25.8859	26.6209	+			20	20	20	27.8	27.8	27.8	82.311	0	137.95	12531000000	156	6.05068	0
Eukaryotic translation initiation factor 5A-1 (eIF-5A-1) (eIF-5A1) (Eukaryotic initiation factor 5A isoform 1) (eIF-5A) (eIF-4D)	Eif5a	P63242	27.8196	28.3848	28.003	28.5243	27.3594	27.5696	27.4723	27.1546	27.139	27.3644	27.9272	28.2438	28.9742	27.8981	27.8861	28.1999	27.5336	27.5336	27.1157	26.9369	27.8119	28.2862	28.5261	28.57	27.5148	28.8482	26.4689	26.8691	24.0882	25.643	26.2807	+			12	12	12	66.9	66.9	66.9	16.832	0	323.31	13514000000	161	2.39605	0.00136
Prelamin-A/C [Cleaved into: Lamin-A/C]	Lmna Lmn1	P48678	29.075	28.8035	28.9335	26.0266	25.8754	26.8153	27.8646	28.7035	28.9402	27.879	28.4867	27.8045	28.4223	29.2046	28.5388	26.8077	26.1563	26.6278	29.1012	28.9956	28.7308	29.5586	27.4918	28.0408	26.0114	25.5252	22.9252	24.1819	24.5748	23.8042	23.5294	+			31	31	30	51.1	51.1	49.9	74.237	0	197.09	12196000000	148	6.85166	0
Heterogeneous nuclear ribonucleoprotein F (hnRNP F) [Cleaved into: Heterogeneous nuclear ribonucleoprotein F, N-terminally processed]	Hnrnpf Hnrpf	Q9Z2X1	28.3334	27.7049	26.9353	26.0423	26.2951	24.1371	26.211	26.6344	26.5538	26.9909	27.1861	26.9295	27.8163	28.1123	27.312	26.3532	24.9788	26.204	26.827	26.5914	26.388	27.3775	27.1844	27.3473	25.4292	26.6299	24.0946	25.0259	24.6838	23.7642	24.416	+			11	11	9	48.2	48.2	41.7	45.729	0	297.43	5543700000	94	3.58347	6.03e-05
PDZ and LIM domain protein 5 (Enigma homolog) (Enigma-like PDZ and LIM domains protein)	Pdlim5 Enh	Q8CI51	29.3012	28.8459	28.9163	25.3229	24.7501	25.5242	27.2038	27.0533	26.7409	28.2775	27.9083	27.3721	28.2421	29.4827	29.11	26.0036	25.2925	25.3196	27.7309	26.9444	27.7879	28.5605	27.4071	27.874	29.3001	28.0526	24.6651	24.8059	24.5348	23.7684	27.1822				19	19	19	50.6	50.6	50.6	63.299	0	309.58	10786000000	109	0.782177	0.104169
Galectin-1 (Gal-1) (14 kDa lectin) (Beta-galactoside-binding lectin L-14-I) (Galaptin) (Lactose-binding lectin 1) (Lectin galactoside-binding soluble 1) (S-Lac lectin 1)	Lgals1 Gbp	P16045	27.2897	27.2841	26.9857	26.6952	25.9818	26.1019	28.0149	27.9932	28.3416	27.4171	27.6444	27.2067	26.5785	27.4852	27.2839	27.4232	26.0269	26.4251	28.5957	28.3269	28.4342	27.7914	27.4219	27.7539	26.502	26.0753	25.3329	25.8106	24.0744	26.5096	25.8909	+			6	6	6	46.7	46.7	46.7	14.866	0	57.575	8047400000	91	3.69159	6.19e-05
Centromere protein V (CENP-V) (Proline-rich protein 6)	Cenpv Prr6	Q9CXS4	27.945	27.9344	27.8684	28.1401	27.4068	27.9727	28.6202	28.4469	28.7824	28.44	28.2242	26.753	27.1461	28.2641	28.2728	27.5916	27.5271	27.6169	28.9056	28.5485	29.2611	28.8134	29.006	28.2103	27.0241	26.6203	26.8804	27.1223	27.1194	27.0752	26.6674	+			12	12	12	61.1	61.1	61.1	27.541	0	103.79	14342000000	183	4.13136	4.55e-05
3-hydroxyanthranilate 3,4-dioxygenase (EC 1.13.11.6) (3-hydroxyanthranilate oxygenase) (3-HAO) (3-hydroxyanthranilic acid dioxygenase) (HAD)	Haao	Q78JT3	28.8952	28.6146	27.9015	26.3039	25.9661	26.0639	27.0472	27.0401	27.161	26.5381	26.8987	27.393	28.5457	28.8351	27.7677	26.4417	26.2537	26.8509	27.1717	27.472	27.2815	27.1493	27.7729	26.9231	28.1418	28.2035	26.2849	26.2752	23.5649	24.6604	26.213	+			14	14	14	65.7	65.7	65.7	32.804	0	147.8	9235400000	206	1.08608	0.0435987
Complement C1q subcomponent subunit B	C1qb	P14106	26.2604	25.855	24.7962	23.8694	23.1092	23.5846	28.343	28.1907	29.2761	24.6058	25.6178	25.409	25.3541	26.6105	24.9599	24.3272	24.2335	25.0102	29.0589	28.8258	28.9224	25.534	23.9557	24.8076	24.7837	23.276	22.6902	24.2705	23.8908	24.3737	24.1022	+			7	7	7	36	36	36	26.717	0	38.757	4376000000	53	1.30814	0.0237213
Protein/nucleic acid deglycase DJ-1 (EC 3.1.2.-) (EC 3.5.1.-) (EC 3.5.1.124) (Maillard deglycase) (Parkinson disease protein 7 homolog) (Parkinsonism-associated deglycase) (Protein DJ-1) (DJ-1)	Park7	Q99LX0	28.8142	28.6134	28.0705	28.5792	28.1907	28.2657	28.5457	28.5279	28.196	27.8935	27.8908	28.099	28.9056	29.2689	28.2031	28.2952	28.0239	28.0596	28.5901	28.729	28.6101	28.5105	28.5654	28.7079	27.1138	27.6771	27.3862	27.6189	26.9411	27.4717	26.8034	+			17	17	17	92.6	92.6	92.6	20.021	0	184.49	17523000000	257	7.36663	0
Hydroxyacylglutathione hydrolase, mitochondrial (EC 3.1.2.6) (Glyoxalase II) (Glx II)	Hagh Glo2	Q99KB8	28.9104	28.4961	28.2431	27.3181	26.4799	26.6885	28.5864	28.9024	28.3346	28.024	27.487	27.6879	28.0967	28.7602	28.2861	27.8071	27.1092	27.5015	28.8196	28.8657	28.7816	28.1461	28.3142	27.5958	27.579	28.1173	27.2983	26.7677	24.2288	25.4151	26.1663	+			11	11	11	54	54	54	34.084	0	85.819	12658000000	181	2.88012	0.000429185
Quinone oxidoreductase (EC 1.6.5.5) (NADPH:quinone reductase) (Zeta-crystallin)	Cryz	P47199	31.0134	30.6577	30.2852	30.4088	29.5423	29.8468	30.1303	30.2309	30.1454	29.6883	29.8348	30.061	30.2415	30.6595	30.4931	29.4783	29.9644	30.1046	30.7073	30.7252	30.6773	30.5815	30.8139	30.3435	28.884	30.2184	29.2218	29.6844	29.1115	29.0044	29.4196	+			24	24	24	74	74	74	35.268	0	323.31	66721000000	593	4.22093	4.65e-05
Ubiquitin-conjugating enzyme E2 L3 (EC 2.3.2.23) (E2 ubiquitin-conjugating enzyme L3) (UbcM4) (Ubiquitin carrier protein L3) (Ubiquitin-protein ligase L3)	Ube2l3 Ubce7	P68037	25.4068	25.2421	25.5972	26.1395	25.7252	25.5472	26.4393	26.3926	26.3838	25.7351	25.7583	25.8449	27.4224	25.2288	25.1247	25.702	25.7314	26.7665	26.3992	26.6776	26.3219	25.9658	25.83	25.9871	23.5532	26.3729	25.1634	25.5164	23.2837	24.5055	24.0047	+			7	7	7	64.9	64.9	64.9	17.861	0	131.05	4054400000	57	3.31426	9.39e-05
Acyl-CoA-binding protein (ACBP) (Diazepam-binding inhibitor) (DBI) (Endozepine) (EP)	Dbi	P31786	28.0794	28.5584	28.3967	28.4951	26.8952	27.4556	28.8207	28.8079	28.835	27.8717	27.3108	27.3824	28.8597	28.2532	28.7333	27.9632	27.1916	27.5958	29.0383	29.0045	29.0862	28.8069	27.9189	27.6102	23.5439	25.1697	24.5497	25.4941	23.4347	24.6146	23.4608	+			2	2	2	39.1	39.1	39.1	10	0	13.288	14170000000	130	11.608	0
N(G),N(G)-dimethylarginine dimethylaminohydrolase 1 (DDAH-1) (Dimethylarginine dimethylaminohydrolase 1) (EC 3.5.3.18) (DDAHI) (Dimethylargininase-1)	Ddah1	Q9CWS0	28.407	27.6863	27.0525	26.8848	25.7325	25.8941	26.6682	27.0487	26.9666	26.4117	26.6613	27.042	28.206	27.911	27.6974	26.7429	26.1791	26.4088	26.8386	26.9786	27.2707	27.1421	27.2222	27.0706	26.0609	26.2423	24.9475	26.2575	23.7174	24.8413	24.7117	+			13	13	12	56.5	56.5	53.7	31.381	0	156.03	6360700000	107	4.60914	0
Early endosome antigen 1	Eea1	Q8BL66	28.3829	28.0851	27.3257	28.1778	25.7597	26.0678	26.1846	27.3825	26.9244	25.5629	23.4604	24.215	27.5874	27.979	27.4385	27.2969	26.1539	26.3586	27.4191	27.0321	27.427	26.2066	24.588	25.2947	24.0667	25.6211	23.36	24.2847	23.9275	24.6193	23.8776	+			32	32	32	27.3	27.3	27.3	160.91	0	197.69	6114600000	71	3.34018	9.48e-05
Apolipoprotein A-II (Apo-AII) (ApoA-II) (Apolipoprotein A2) [Cleaved into: Proapolipoprotein A-II (ProapoA-II)]	Apoa2	P09813	26.3722	24.7395	25.3493	26.3808	24.8297	25.5303	26.352	26.2099	25.5963	22.7926	23.2797	23.8186	26.3407	26.4328	26.4969	24.3627	25.91	25.0638	26.1665	26.5024	26.018	24.2167	23.4575	23.6627	24.4581	24.07	23.7461	24.0492	24.7227	23.8061	23.432	+			3	3	3	41.2	41.2	41.2	11.309	0	75.044	2288400000	80	1.3636	0.0201702
Far upstream element-binding protein 2 (FUSE-binding protein 2) (KH type-splicing regulatory protein) (KSRP)	Khsrp Fubp2	Q3U0V1	27.6136	27.1726	25.7447	25.5318	24.7128	24.589	25.3972	26.1334	25.6949	25.9065	26.6078	24.7278	27.3615	28.016	26.4052	25.1169	24.6031	24.685	26.1993	26.2987	26.5399	26.8569	25.3403	25.8713	23.4999	25.1158	24.2367	24.3003	25.1603	24.0496	25.12	+			15	15	12	27.8	27.8	24.5	76.775	0	91.862	2868200000	47	2.44738	0.00118219
Apolipoprotein A-IV (Apo-AIV) (ApoA-IV) (Apolipoprotein A4)	Apoa4	P06728	31.0243	30.2101	30.3512	30.7494	29.4576	29.4691	30.9585	30.7	31.277	30.6801	30.726	30.0397	30.4216	31.2068	31.2326	30.107	30.8635	29.7925	31.0728	30.8495	31.2375	30.8573	30.6066	30.9002	23.7392	23.6605	27.1304	26.2049	23.0097	26.265	26.6999	+			29	29	29	77.5	77.5	77.5	45.029	0	323.31	73414000000	599	12.407	0
Hsc70-interacting protein (Hip) (Protein FAM10A1) (Protein ST13 homolog)	St13 Fam10a1 Hip	Q99L47	27.3498	26.5294	26.0918	25.2571	24.6132	24.7459	24.9754	26.192	25.1149	26.0362	25.6076	25.5902	26.1962	26.8965	26.2541	25.1754	24.5373	24.7898	26.5889	26.6356	26.5043	26.6141	26.0255	25.4335	24.7508	26.0604	23.8403	23.4698	24.0247	24.4326	23.5638	+			9	9	9	24.3	24.3	24.3	41.655	0	24.813	2740000000	47	3.19398	0.000180995
Complement C1q subcomponent subunit C	C1qc C1qg	Q02105	26.73	25.2496	24.2326	23.1439	23.7508	23.1529	27.0303	24.5133	28.5337	23.0197	24.3448	24.8457	25.3116	25.8339	24.2484	23.9473	22.4842	22.8417	27.2695	27.9246	28.2668	25.5008	24.1586	24.4482	22.8074	23.4065	23.6873	23.0352	23.5533	24.1416	24.9049				4	4	4	20.3	20.3	20.3	25.991	0	17.574	2413900000	32	0.83155	0.0906275
tRNA-splicing ligase RtcB homolog (EC 6.5.1.3) (Focal adhesion-associated protein) (FAAP)	Rtcb D10Wsu52e	Q99LF4	27.681	27.7491	26.9466	26.7786	27.1408	27.2927	26.6822	26.323	26.7235	26.2617	26.2692	26.4773	28.1835	27.8844	27.1121	27.0571	28.0551	27.6451	26.9	25.9596	26.5685	27.0387	26.949	26.7519	25.8318	27.6682	27.5427	26.4985	23.0801	26.2526	25.8603	+			17	17	17	41.6	41.6	41.6	55.249	0	155.26	9592400000	88	1.29117	0.0249722
Triosephosphate isomerase (TIM) (EC 5.3.1.1) (Methylglyoxal synthase) (EC 4.2.3.3) (Triose-phosphate isomerase)	Tpi1 Tpi	P17751	32.7941	32.704	32.2972	31.8645	31.3321	31.5949	32.2027	32.9014	32.6839	31.8849	32.0516	31.3723	32.5137	33.1115	32.8887	32.3419	31.6343	31.5493	32.7734	32.5257	32.6698	32.7958	32.6971	32.2068	29.7748	30.4104	30.9293	30.8947	29.8954	30.1701	30.4134	+			24	24	24	75.6	75.6	75.6	32.191	0	323.31	246000000000	1054	8.46182	0
Cytochrome b-c1 complex subunit 6, mitochondrial (Complex III subunit 6) (Complex III subunit VIII) (Cytochrome c1 non-heme 11 kDa protein) (Mitochondrial hinge protein) (Ubiquinol-cytochrome c reductase complex 11 kDa protein)	Uqcrh	P99028	26.3772	26.8252	26.7877	29.8748	26.4396	28.3083	29.2074	30.0469	29.9141	28.8719	28.6615	27.6552	27.1164	27.1769	27.3529	29.852	28.5919	28.9283	29.55	28.9681	29.7846	28.8823	28.606	28.2326	24.0284	25.0379	23.4022	24.7772	23.1081	25.2411	22.9218	+			8	8	8	66.3	66.3	66.3	10.435	0	210.73	27478000000	147	8.08389	0
Translationally-controlled tumor protein (TCTP) (21 kDa polypeptide) (p21) (p23)	Tpt1 Trt	P63028	26.8329	26.803	26.0259	25.6155	24.5609	25.2611	26.0607	25.9504	25.9943	25.5434	25.5404	24.7833	26.1571	26.8485	26.2366	26.0335	25.4908	26.841	26.06	25.9279	26.2453	25.8052	25.9111	25.5283	25.7124	26.2132	23.5185	25.099	23.4273	23.955	23.694	+			5	5	5	36	36	36	19.462	0	44.153	3480400000	61	3.41409	7.8e-05
Acidic leucine-rich nuclear phosphoprotein 32 family member A (Acidic nuclear phosphoprotein pp32) (Leucine-rich acidic nuclear protein) (LANP) (Potent heat-stable protein phosphatase 2A inhibitor I1PP2A)	Anp32a Anp32 Lanp	O35381	27.8479	27.9046	27.2649	24.2182	22.7041	25.1946	26.9352	25.7888	26.1787	25.3669	25.0949	25.8092	29.1936	27.7903	27.479	25.1442	25.8943	24.2799	26.0844	25.9407	26.0124	25.6347	25.2844	25.7534	27.5345	29.3373	23.6394	24.3195	24.3161	24.6023	22.6393				11	11	9	48.6	48.6	42.5	28.537	0	138.88	5678400000	89	0.340446	0.375975
Eukaryotic translation initiation factor 4H (eIF-4H) (Williams-Beuren syndrome chromosomal region 1 protein homolog)	Eif4h Wbscr1	Q9WUK2	26.0457	25.2418	25.0334	25.1468	23.9095	23.9443	24.1766	24.8323	25.0569	25.4098	24.5439	24.4056	25.713	25.4916	25.0373	25.3761	24.6788	23.716	25.2455	25.4871	25.4177	25.8575	25.2283	24.7693	23.3703	26.2566	24.6964	22.6239	23.5574	23.4179	23.8617	+			3	3	3	26.2	26.2	26.2	27.341	0	93.519	1474700000	29	1.99285	0.00366667
6-phosphogluconolactonase (6PGL) (EC 3.1.1.31)	Pgls	Q9CQ60	27.727	27.5104	26.6558	26.8743	27.6695	27.1256	26.8651	26.9916	26.6927	26.5718	26.9859	26.7574	28.8686	27.8339	27.2249	26.6728	26.6364	27.1475	27.4041	27.6242	27.3669	27.3479	27.2495	27.5029	26.7913	27.1554	26.1761	26.7045	25.4432	24.7085	26.3371	+			12	12	12	76.3	76.3	76.3	27.254	0	208.31	9884300000	159	3.16008	0.000198198
55 kDa erythrocyte membrane protein (p55) (Membrane protein, palmitoylated 1)	Mpp1	P70290	28.3604	28.4523	27.3506	28.3196	27.9848	28.3164	26.6659	27.2392	27.2127	26.5413	27.1218	27.5684	28.8648	28.7648	28.2142	28.0953	28.1226	28.238	27.6796	27.0839	27.4887	27.5169	27.869	27.7011	26.4519	27.9163	26.99	27.0349	25.0217	25.3898	24.735	+			21	21	21	65.9	65.9	65.9	52.227	0	323.31	16027000000	193	3.73979	6.28e-05
Tetranectin (TN) (C-type lectin domain family 3 member B) (Plasminogen kringle 4-binding protein)	Clec3b Tna	P43025	26.5805	27.1826	27.0689	27.577	27.0072	26.9753	27.769	27.4713	27.9201	27.22	27.2746	27.0487	27.2018	27.9785	27.6291	27.2999	27.7938	27.1231	27.8827	27.8743	27.9212	27.3379	27.7115	27.8844	24.0303	23.6523	23.7024	23.5074	24.2801	25.2702	23.5472	+	+	kidney_I_kidney_U	9	9	9	63.4	63.4	63.4	22.257	0	178.59	7684100000	106	16.1326	0
Alpha-2-HS-glycoprotein (Countertrypin) (Fetuin-A)	Ahsg Fetua	P29699	29.718	29.3785	29.6026	31.4759	31.4855	31.7468	31.2823	30.9616	31.4435	31.5353	31.0262	31.1491	31.4484	31.0046	30.3424	30.4934	31.3197	30.7764	31.9381	31.3989	31.4937	31.8377	31.5722	31.7737	24.3116	25.2331	22.2519	25.2904	23.4268	28.317	24.5722	+			12	12	11	48.4	48.4	46.4	37.325	0	323.31	117000000000	549	12.4558	0
Elongation factor 1-delta (EF-1-delta)	Eef1d	P57776	28.1616	28.2584	27.4076	25.4141	24.4461	25.2593	25.547	26.0793	26.162	25.2956	25.1385	24.4369	27.7144	28.1289	27.6334	26.8212	24.0737	25.3149	26.7546	27.2364	26.4477	25.6768	25.2417	25.2375	27.5497	26.9854	23.9559	24.3917	24.1873	23.5472	23.796				8	7	7	39.5	35.6	35.6	31.293	0	99.643	4407600000	49	1.00135	0.0551126
Na(+)/H(+) exchange regulatory cofactor NHE-RF3 (NHERF-3) (CFTR-associated protein of 70 kDa) (Na(+)/H(+) exchanger regulatory factor 3) (Na/Pi cotransporter C-terminal-associated protein 1) (NaPi-Cap1) (PDZ domain-containing protein 1) (Sodium-hydrogen exchanger regulatory factor 3)	Pdzk1 Cap70 Nherf3	Q9JIL4	31.9737	31.5263	30.6998	31.9891	30.8159	31.5827	31.5393	31.5506	31.7366	31.2096	31.0985	30.0924	31.786	31.9861	31.7583	31.7235	31.4442	31.6471	31.9498	31.5802	32.0913	32.1109	31.2685	31.1727	29.8272	30.8358	30.407	30.9026	29.1196	29.7371	29.861	+	+	kidney_I_kidney_U	51	51	51	81.9	81.9	81.9	56.498	0	323.31	180000000000	1050	6.00163	0
S-methyl-5'-thioadenosine phosphorylase (EC 2.4.2.28) (5'-methylthioadenosine phosphorylase) (MTA phosphorylase) (MTAP) (MTAPase)	Mtap	Q9CQ65	27.155	26.9995	26.9371	26.0588	25.2328	25.6354	25.9198	25.9251	26.396	26.0282	26.3586	25.994	28.631	27.4626	27.154	25.7199	26.518	25.9857	25.5676	26.2707	26.5217	26.5955	26.5848	26.6576	25.8536	27.0474	26.0987	26.3852	23.6567	23.7697	25.7265	+			11	11	11	55.8	55.8	55.8	31.062	0	43.75	5064300000	63	1.44029	0.0164332
Persulfide dioxygenase ETHE1, mitochondrial (EC 1.13.11.18) (Ethylmalonic encephalopathy protein 1 homolog) (Hepatoma subtracted clone one protein) (Sulfur dioxygenase ETHE1)	Ethe1 Hsco	Q9DCM0	27.679	27.5553	27.731	28.1494	27.6326	27.9041	27.4266	27.9346	27.4186	28.0595	28.2221	28.4745	28.0282	28.1271	27.647	28.4381	28.0258	28.1762	28.3473	28.6121	28.3951	28.2102	28.8238	28.4327	27.2153	27.8979	28.1121	28.2523	26.9966	24.3657	26.9961	+	+	kidney_I_kidney_U	12	12	12	72.8	72.8	72.8	27.738	0	172.3	18306000000	175	2.30325	0.00173913
Cysteine and glycine-rich protein 2 (Cysteine-rich protein 2) (CRP2) (Double LIM protein 1) (DLP-1)	Csrp2 Dlp1	P97314	27.1151	27.1117	27.1142	26.8027	25.6506	26.1894	26.9512	27.0109	27.0106	26.3352	26.6054	26.5199	26.1627	27.7171	27.4137	27.3618	26.6982	27.3562	27.7474	27.7985	27.566	27.0006	26.4195	26.4874	26.5493	25.6976	25.9726	25.4232	25.557	26.2899	23.763	+	+	kidney_I_kidney_U	9	9	9	52.3	52.3	52.3	20.926	0	38.552	5680200000	65	4.12942	4.52e-05
Complement factor D (EC 3.4.21.46) (28 kDa adipocyte protein) (Adipsin) (C3 convertase activator) (Properdin factor D)	Cfd Adn Df	P03953	26.5335	26.2973	26.5521	26.5726	24.3911	27.633	28.3124	27.7425	27.4379	27.8337	27.2561	27.5186	26.4625	27.3823	27.3012	28.0171	27.002	26.7329	28.3951	28.3297	27.5318	27.8359	27.2368	27.2694	23.8979	22.8166	24.8306	23.626	24.493	25.0777	24.126	+			7	7	7	44	44	44	28.057	0	88.27	7318000000	80	8.08195	0
Transthyretin (Prealbumin)	Ttr	P07309	30.3648	29.8693	30.0079	29.5727	29.233	29.6631	31.4542	30.7612	31.5497	31.0525	30.4408	30.364	30.4358	31.2832	30.7642	29.4998	30.7482	29.9406	31.5472	31.1071	31.2197	30.9893	31.3866	31.0282	23.4401	24.385	26.2005	25.1376	25.0311	27.2632	24.5853	+			10	10	10	67.3	67.3	67.3	15.776	0	323.31	70562000000	415	13.5765	0
Peptidyl-prolyl cis-trans isomerase FKBP1A (PPIase FKBP1A) (EC 5.2.1.8) (12 kDa FK506-binding protein) (12 kDa FKBP) (FKBP-12) (Calstabin-1) (FK506-binding protein 1A) (FKBP-1A) (Immunophilin FKBP12) (Rotamase)	Fkbp1a Fkbp1	P26883	26.7078	26.8552	26.7372	25.5812	24.5573	25.5381	26.9456	26.6373	27.1707	24.8095	26.1214	25.9227	27.1706	28.0266	28.1074	24.9218	24.7066	24.6094	27.453	26.9407	27.8409	26.7631	25.911	26.8571	24.0529	23.7865	24.0968	24.9206	23.8505	24.2335	24.1279	+			4	4	4	41.7	41.7	41.7	11.922	0	45.959	4085000000	52	4.33671	2.45e-05
Microtubule-associated protein 4 (MAP-4)	Map4 Mtap4	P27546	27.154	27.5857	26.2914	25.8161	23.6553	24.4031	23.8387	26.1018	25.6638	25.0208	25.9666	25.0856	28.5101	27.5732	26.3382	26.0668	23.7337	25.8356	26.2442	25.4929	25.9603	26.9958	24.9025	24.8317	22.6421	25.1418	23.424	23.6749	24.0299	24.8043	23.4148	+			17	17	17	27	27	27	117.43	0	79.889	2746100000	46	2.68497	0.000630705
Cytidine deaminase (EC 3.5.4.5) (Cytidine aminohydrolase)	Cda Cdd	P56389	26.8856	27.2664	26.498	26.6948	25.8871	26.5728	26.1794	26.3545	26.2528	25.6127	26.0508	27.0654	28.8673	27.4199	27.3076	27.1646	26.1385	26.7645	26.3335	26.7023	26.6002	26.3408	26.8559	26.8661	25.6813	25.7609	25.6927	26.055	23.7103	23.2641	24.9268	+			7	7	7	74	74	74	16.131	0	75.2	6077400000	86	4.44552	2.56e-05
Stress-induced-phosphoprotein 1 (STI1) (mSTI1) (Hsc70/Hsp90-organizing protein) (Hop)	Stip1	Q60864	28.0097	27.9355	27.4121	27.6319	24.7871	25.6391	27.2409	27.9727	27.3476	26.3247	26.8332	26.6436	28.4377	28.5842	27.8163	26.2526	25.6885	26.4823	28.1914	27.882	28.2915	28.1254	26.9309	27.1755	25.5414	26.5546	23.1183	25.3962	23.2806	24.2847	24.7161	+			25	25	25	47	47	47	62.581	0	177.54	7571700000	138	4.79013	0
Ganglioside GM2 activator (Cerebroside sulfate activator protein) (GM2-AP) (Sphingolipid activator protein 3) (SAP-3)	Gm2a	Q60648	26.3816	25.566	24.7141	24.7385	26.128	24.8703	27.0196	27.2435	26.8175	25.8594	26.4144	26.1107	26.4455	25.9329	25.9835	25.647	26.3769	26.5329	27.1165	27.1746	26.8991	26.5401	26.5288	26.9061	24.5189	25.7285	26.5563	25.3912	24.1287	25.946	25.0226	+			5	5	5	25.9	25.9	25.9	20.824	0	22.76	4250200000	64	2.09644	0.00276448
Tight junction protein ZO-1 (Tight junction protein 1) (Zona occludens protein 1) (Zonula occludens protein 1)	Tjp1 Zo1	P39447	27.076	27.0452	26.4673	26.6538	24.192	26.8174	26.3271	26.9673	26.2395	26.5295	26.027	24.0921	26.3757	27.382	26.7783	27.3293	27.1559	26.7203	26.2841	26.2812	26.3591	27.4351	25.5704	27.0337	26.5262	26.8506	27.1338	24.193	22.8274	23.3862	23.8776	+			14	14	14	11.5	11.5	11.5	194.74	0	52.139	8125200000	23	2.03834	0.00328244
Alpha-2-macroglobulin receptor-associated protein (Alpha-2-MRAP) (Heparin-binding protein 44) (HBP-44) (Low density lipoprotein receptor-related protein-associated protein 1) (RAP)	Lrpap1	P55302	28.5461	29.0007	28.2465	29.9229	27.8307	28.7143	29.6915	29.873	29.5841	28.522	28.267	28.0761	28.4956	29.731	29.8503	29.4332	28.5638	28.663	29.9041	29.6708	30.4503	29.6368	29.3099	29.0942	24.7561	23.2777	22.647	24.0165	22.5635	24.3683	24.2503	+			18	18	18	48.6	48.6	48.6	42.215	0	230.96	27815000000	248	15.17	0
Heterogeneous nuclear ribonucleoprotein A1 (hnRNP A1) (HDP-1) (Helix-destabilizing protein) (Single-strand-binding protein) (Topoisomerase-inhibitor suppressed) (hnRNP core protein A1) [Cleaved into: Heterogeneous nuclear ribonucleoprotein A1, N-terminally processed]	Hnrnpa1 Fli-2 Hnrpa1 Tis	P49312	26.4735	25.7854	25.8554	22.9627	24.555	25.4317	22.9959	26.2763	24.0164	25.1154	26.5285	23.7616	27.7225	26.1517	26.109	24.6591	22.9404	24.7561	25.2745	25.366	25.7343	26.3441	25.8624	25.5163	25.423	25.366	22.479	23.4598	23.5009	24.2135	23.6287	+			10	10	10	40	40	40	34.196	0	58.085	2134400000	31	1.39379	0.0186477
Polyadenylate-binding protein 1 (PABP-1) (Poly(A)-binding protein 1)	Pabpc1 Pabp1	P29341	28.4372	27.8744	27.0452	25.5736	24.693	25.9929	26.7017	27.664	27.4793	25.4397	26.9944	25.694	28.0542	28.2975	27.6543	26.6934	25.4588	25.6069	27.3954	27.5119	27.4607	27.6218	27.5226	27.1677	25.6865	26.9342	24.1968	26.5761	26.3941	24.6835	22.7946	+			21	21	21	39	39	39	70.67	0	121.94	6483000000	131	2.18188	0.00228794
NADH dehydrogenase [ubiquinone] iron-sulfur protein 6, mitochondrial (Complex I-13kD-A) (CI-13kD-A) (NADH-ubiquinone oxidoreductase 13 kDa-A subunit)	Ndufs6 Ip13	P52503	25.2312	25.3915	24.937	26.1212	24.4186	23.9398	26.0852	26.5127	26.3558	25.7112	24.791	25.9378	27.4249	26.231	26.0026	25.5305	24.6609	26.8987	26.2731	26.6154	26.622	24.7203	25.4236	26.1752	25.0086	26.9149	23.8116	22.4569	24.474	23.9518	24.5132	+			5	5	5	57.8	57.8	57.8	13.02	0	33.65	3072500000	33	2.20348	0.00218039
Cordon-bleu protein-like 1 (Cobl-related protein 1)	Cobll1 Coblr1 Kiaa0977	Q3UMF0	28.5291	27.7007	26.4119	26.9939	25.3435	26.821	26.3026	27.1751	26.8441	26.3802	26.959	25.0313	28.3437	28.3311	27.3319	26.6181	27.2389	26.8175	27.142	27.2517	27.0806	26.6453	27.274	27.6391	26.0448	27.2896	25.6415	25.5921	26.1015	25.6269	25.6849	+			26	26	26	32.6	32.6	32.6	137.38	0	173.49	7485500000	98	2.46778	0.00115918
Protein canopy homolog 2 (MIR-interacting saposin-like protein) (Putative secreted protein ZSIG9) (Transmembrane protein 4)	Cnpy2 Msap Tmem4 Zsig9	Q9QXT0	24.9975	25.5591	25.0325	24.2313	24.6737	25.0851	25.0527	25.5776	25.2091	25.3742	22.897	23.6917	25.4553	25.7922	25.744	25.6697	25.1954	25.4433	25.5285	24.9304	25.8574	24.0434	25.0132	26.8425	26.0142	25.0941	23.5608	22.6109	24.1542	23.6992	23.9779	+	+	kidney_I_kidney_U	8	8	8	57.1	57.1	57.1	20.767	0	42.084	1665600000	32	2.05894	0.00309231
60S acidic ribosomal protein P1	Rplp1	P47955	26.2786	26.4716	25.9765	26.0222	25.5383	26.4562	23.688	22.4937	24.3916	26.1728	26.0995	26.0561	27.3781	26.1707	25.906	26.4777	27.2364	27.3329	23.8881	24.9918	24.518	26.4347	26.8158	26.7035	26.8188	22.8307	23.1854	26.0224	25.2602	22.37	26.0302	+			3	3	3	52.6	52.6	52.6	11.475	0	78.782	5128000000	53	1.10052	0.042101
Plasma kallikrein (EC 3.4.21.34) (Fletcher factor) (Kininogenin) (Plasma prekallikrein) [Cleaved into: Plasma kallikrein heavy chain;Plasma kallikrein light chain]	Klkb1 Klk3 Pk	P26262	25.0124	24.2076	24.3547	23.8388	24.7551	24.9694	27.2316	25.5455	27.5675	23.2222	24.5652	26.5753	24.7699	25.426	24.8114	24.471	24.8893	24.6401	27.8908	27.4615	27.1571	26.2925	26.4729	25.8193	23.5042	23.4406	24.1594	25.6299	24.5645	25.302	23.8485	+			14	14	13	27.3	27.3	26.2	71.382	0	44.62	2237600000	43	1.35271	0.0207915
Lipoprotein lipase (LPL) (EC 3.1.1.34)	Lpl	P11152	26.5653	25.4417	24.9127	27.3036	25.0758	24.8766	26.4688	26.3069	26.2269	23.7777	23.8854	24.0344	28.5857	26.4733	26.1171	24.9257	25.241	25.4709	28.148	26.2961	28.3846	23.6139	25.633	24.5188	22.8162	24.7385	24.8476	25.8305	25.5419	24.1783	24.8632	+			9	9	9	34.4	34.4	34.4	53.109	0	85.283	3999600000	50	1.07338	0.0451467
NADH dehydrogenase [ubiquinone] flavoprotein 2, mitochondrial (EC 1.6.99.3) (EC 7.1.1.2) (NADH-ubiquinone oxidoreductase 24 kDa subunit)	Ndufv2	Q9D6J6	27.4139	27.6247	26.6854	27.8223	27.0104	26.9976	26.6619	26.8086	26.316	26.6951	26.9844	27.43	28.8606	28.1629	28.1586	28.8468	27.8269	28.6635	26.8219	26.9791	26.8108	26.9364	27.1694	27.7884	27.2722	27.4707	28.1588	27.9685	24.0635	24.5218	25.7612	+	+	kidney_I_kidney_U	12	12	12	56.9	56.9	56.9	27.285	0	85.616	12460000000	164	1.596	0.0105683
Calmodulin-like protein 4 (Calmodulin-related) (CALM-Rel)	Calml4	Q91WQ9	23.1115	23.801	22.8859	24.6327	24.1851	23.6349	25.7138	25.3924	25.6701	24.4761	25.3825	23.7399	24.8598	25.576	25.1877	24.6238	24.7461	24.7097	25.5021	25.5233	25.5359	25.8829	25.5669	25.1222	22.4414	23.6639	24.1781	23.4946	24.1698	24.0404	22.961	+	+	kidney_I_kidney_U	5	5	5	39.2	39.2	39.2	17.67	0	15.013	1709400000	16	3.69453	6.22e-05
Calponin-2 (Calponin H2, smooth muscle) (Neutral calponin)	Cnn2	Q08093	26.2257	27.2111	26.6057	25.578	24.0391	23.7307	25.1356	25.7347	25.7851	26.8803	28.0408	25.7764	27.6587	27.7178	26.7819	26.3333	26.3063	26.2731	26.7903	25.6052	25.4145	28.121	27.1347	27.7759	24.1174	24.0992	24.5007	24.5376	23.7849	25.0224	24.5452	+	+	kidney_I_kidney_U	10	9	9	49.5	45.9	45.9	33.155	0	143.29	4355800000	75	4.25969	2.35e-05
N-acetylglucosamine-6-phosphate deacetylase (GlcNAc 6-P deacetylase) (EC 3.5.1.25) (Amidohydrolase domain-containing protein 2)	Amdhd2	Q8JZV7	23.7544	24.7068	24.6043	27.0362	25.2123	26.146	23.6399	24.3296	24.8741	24.0435	24.6206	24.9206	25.3064	24.229	24.1433	27.2362	27.6756	26.526	26.7351	24.4147	26.2976	25.3132	26.22	25.5128	24.5263	25.1747	26.1292	26.1544	23.5933	23.4417	22.6771	+	+	kidney_I_kidney_U	7	7	7	31.8	31.8	31.8	43.5	0	64.318	3980600000	22	1.34739	0.0211549
Myotrophin (Granule cell differentiation protein) (Protein V-1)	Mtpn Gcdp	P62774	27.1011	26.1845	26.0105	27.1629	25.2632	24.4108	24.167	26.001	23.8642	23.0476	26.056	23.7569	27.2091	27.221	27.1241	26.2917	25.017	26.3692	25.7111	26.4202	25.8857	26.2116	24.872	26.5428	26.4702	25.3631	24.8535	25.5975	24.5525	24.8999	23.59	+	+	kidney_I_kidney_U	8	8	8	59.3	59.3	59.3	12.861	0	64.218	3640600000	44	1.42899	0.0168315
Vigilin (High density lipoprotein-binding protein) (HDL-binding protein)	Hdlbp	Q8VDJ3	30.7062	30.3596	30.4075	31.4915	31.5977	31.2327	29.8448	30.2023	30.008	24.2918	23.3518	29.489	31.5012	31.0002	30.5691	30.9532	30.8664	30.9186	30.3929	30.54	30.2752	30.0331	29.6323	29.733	29.2377	30.0767	30.1107	30.0698	29.0917	29.3626	23.4771				27	27	27	24.9	24.9	24.9	141.74	0	120.26	51218000000	97	0.745919	0.115103
Retinol-binding protein 4 (Plasma retinol-binding protein) (PRBP) (RBP)	Rbp4	Q00724	24.4365	25.1517	24.9757	24.214	23.1029	23.5147	25.6953	25.6936	25.7506	25.0676	24.9585	24.7422	25.5819	26.8533	26.8689	24.6992	24.4939	23.9707	27.4015	26.5533	27.1115	26.7864	26.3941	26.5195	25.1373	22.9143	23.0911	23.4037	23.6639	23.9075	24.6489	+	+	kidney_I_kidney_U	6	6	6	34.3	34.3	34.3	23.206	0	40.402	1949800000	33	4.07397	4.49e-05
[truncated: 3 more columns]

## Sheet: Heart
Label-free quantification of proteome changes induced by MRSA-sepsis across the vasculatures of Liver, Kidney, Heart, Brain and White Adipose Tissue (WAT) samples
T: Protein names	T: Gene names	T: Accession	heart_I_1	heart_I_2	heart_I_3	heart_I_4	heart_I_5	heart_I_6	heart_I_7	heart_I_8	heart_I_9	heart_I_10	heart_I_11	heart_I_12	heart_U_1	heart_U_2	heart_U_3	heart_U_4	heart_U_5	heart_U_6	heart_U_7	heart_U_8	heart_U_9	heart_U_10	heart_U_11	heart_U_12	heart_PBS_1	heart_PBS_2	heart_PBS_3	heart_PBS_4	heart_PBS_5	heart_PBS_6	C: ANOVA Significant	C: Student's T-test Significant heart_I_heart_U	C: Student's T-test significant	N: N: Peptides	N: N: Razor + unique peptides	N: N: Unique peptides	N: N: Sequence coverage [%]	N: N: Unique + razor sequence coverage [%]	N: N: Unique sequence coverage [%]	N: N: Mol. weight [kDa]	N: N: Q-value	N: N: Score	N: N: Intensity	N: N: MS/MS count	N: -Log ANOVA p value	N: ANOVA q-value	N: -Log Student's T-test p-value heart_I_heart_U
Haptoglobin [Cleaved into: Haptoglobin alpha chain;Haptoglobin beta chain]	Hp	Q61646	31.2035	32.2475	32.0165	34.3969	33.2902	33.082	33.8542	33.7701	34.0953	32.7589	32.143	32.5333	24.6128	22.7962	24.7774	23.2541	27.3875	27.7645	25.5617	27.9525	28.4974	25.0298	28.2009	23.9314	24.4227	25.5631	25.2949	24.9142	23.9164	26.2047	+	+	heart_I_heart_U	24	24	24	68.6	68.6	68.6	38.752	0	277.45	130000000000	475	11.8998	0	9.61682
Serum amyloid A-1 protein	Saa1	P05366	31.3633	31.5578	31.2277	30.9027	29.782	29.4457	31.3531	31.0977	31.1412	31.1194	30.4304	29.4271	23.5877	22.3726	24.7049	24.8541	24.7067	24.3964	24.2307	24.223	23.2278	25.3218	26.6714	28.4558	24.5957	23.1261	24.3457	23.7992	24.0171	26.8012	+	+	heart_I_heart_U	5	5	3	45.9	45.9	31.1	13.77	0	59.509	19751000000	112	11.7005	0	10.2512
Interferon-inducible GTPase 1 (EC 3.6.5.-)	Iigp1 Irga6	Q9QZ85	28.403	29.8211	29.4335	27.8897	29.6791	28.7404	28.2879	29.5323	29.5755	27.8336	27.7283	29.619	23.1183	23.9764	25.4444	25.6271	24.8564	24.6465	24.4339	24.518	24.159	24.9586	25.1051	25.0457	31.1674	25.8014	30.0866	25.1714	25.399	27.7595	+	+	heart_I_heart_U	18	18	18	50.6	50.6	50.6	47.571	0	91.159	8740900000	140	7.21418	0	11.5415
Serum amyloid A-2 protein [Cleaved into: Amyloid protein A (Amyloid fibril protein AA)]	Saa2	P05367	28.3405	28.5277	28.6224	29.0919	28.5323	28.1813	28.8003	28.7617	28.6699	29.2487	29.0278	27.7198	25.2286	24.1152	24.3609	24.226	23.9401	24.4433	25.1016	23.7433	24.3539	24.3284	25.131	25.0538	25.4443	24.3638	23.4623	24.7152	25.693	26.399	+	+	heart_I_heart_U	5	3	3	45.9	31.1	31.1	13.622	0	13.313	4578700000	47	14.6375	0	15.6703
Protein S100-A9 (Calgranulin-B) (Leukocyte L1 complex heavy chain) (Migration inhibitory factor-related protein 14) (MRP-14) (p14) (S100 calcium-binding protein A9)	S100a9 Cagb Mrp14	P31725	28.8057	29.3039	29.3192	28.238	28.7659	29.6629	26.9455	25.3908	28.9713	27.387	24.9565	27.4918	24.311	25.2184	24.1678	24.0102	22.2824	23.6065	24.1829	24.2011	24.7167	25.1199	25.6301	25.8538	28.9055	23.2431	24.8006	24.0232	25.7039	27.8056	+	+	heart_I_heart_U	5	5	5	44.2	44.2	44.2	13.049	0	27.263	4891900000	70	4.67394	2.48e-05	5.95404
[Pyruvate dehydrogenase (acetyl-transferring)] kinase isozyme 4, mitochondrial (EC 2.7.11.2) (Pyruvate dehydrogenase kinase isoform 4)	Pdk4	O70571	29.0909	28.3247	29.3181	28.3487	28.8484	28.6225	28.8653	28.1947	29.2795	29.7022	29.1106	27.542	25.155	24.8375	25.9412	25.7317	25.883	26.4319	25.1629	25.8138	25.8075	25.785	26.1014	25.3272	30.5475	25.4505	27.6287	25.8532	26.2641	28.1114	+	+	heart_I_heart_U	15	15	15	53.9	53.9	53.9	46.596	0	91.401	7624900000	84	7.18493	0	11.9292
Collagen alpha-6(VI) chain	Col6a6	Q8C6K9	30.1927	29.789	29.4523	29.2011	29.5247	28.6648	28.3174	29.3756	29.343	29.4995	28.6446	28.5546	23.2773	24.4752	24.0317	27.5546	27.3168	27.6695	29.0315	26.0812	28.3688	24.5797	27.9905	24.4162	23.1601	24.5996	25.8243	23.5732	25.4099	24.9351	+	+	heart_I_heart_U	30	30	23	19.8	19.8	15.6	246.32	0	125.59	8364200000	122	6.31073	3.42e-05	4.294
Chitinase-like protein 3 (EC 3.2.1.52) (Beta-N-acetylhexosaminidase Ym1) (Chitinase-3-like protein 3) (ECF-L) (Eosinophil chemotactic cytokine) (Secreted protein Ym1)	Chil3 Chi3l3 Ym1	O35744	29.4164	27.9579	28.4173	27.8812	27.0959	27.0064	26.362	27.2395	26.2325	27.2776	28.4179	25.4062	24.8104	24.4318	25.3796	24.5289	24.7218	22.3797	23.944	24.3499	24.7097	24.5272	25.3402	24.9617	29.3712	24.1319	25.7162	23.8445	24.4036	26.4788	+	+	heart_I_heart_U	12	12	12	43.2	43.2	43.2	44.458	0	40.466	3010700000	51	4.63932	2.45e-05	6.67288
Lactotransferrin (Lactoferrin) (EC 3.4.21.-)	Ltf	P08071	28.5902	25.8839	26.9309	27.1238	27.3148	26.3611	26.0398	26.3608	26.8952	26.7854	27.9474	27.1395	24.4814	24.6424	25.1972	22.2397	24.0966	23.7115	23.503	25.386	23.31	24.1234	23.7288	25.512	28.0447	25.8236	24.8486	24.3381	23.3039	26.8016	+	+	heart_I_heart_U	9	9	9	17.7	17.7	17.7	77.837	0	34.936	2096200000	31	5.33266	2.88e-05	7.11128
Vascular cell adhesion protein 1 (V-CAM 1) (VCAM-1) (CD antigen CD106)	Vcam1 Vcam-1	P29533	26.9842	28.2112	26.9199	27.2082	27.5549	26.3958	27.5609	28.2015	28.4031	27.6353	26.9839	24.4905	24.2153	24.4435	24.3131	24.0746	23.7296	25.8362	25.5623	23.3959	24.3506	25.4524	24.5265	23.567	27.066	25.4571	25.1841	24.9255	24.0133	25.623	+	+	heart_I_heart_U	14	14	14	23.5	23.5	23.5	81.317	0	41.397	2041200000	38	6.34202	0	6.57394
Alpha-1-acid glycoprotein 2 (AGP 2) (Orosomucoid-2) (OMD 2)	Orm2 Agp-2 Orm-2	P07361	23.8044	26.9518	25.8549	27.9303	27.0724	26.6923	28.2045	24.2756	26.1272	29.4205	28.6527	29.2887	24.6487	23.2104	24.3766	25.6828	24.3829	23.5977	25.2351	23.6671	23.5368	23.9047	24.5785	25.7871	23.4449	25.8632	25.444	25.1532	24.7261	23.8817	+	+	heart_I_heart_U	7	4	4	31.9	18.4	18.4	23.843	0	7.6105	2745700000	40	3.93443	4.37e-05	3.83079
Fibroleukin (Cytotoxic T-lymphocyte-specific protein) (Fibrinogen-like protein 2) (Prothrombinase)	Fgl2 Fiblp	P12804	28.32	28.4161	27.9644	27.6755	28.2637	28.2792	28.9265	28.3824	28.3586	28.8468	27.8937	27.5801	24.3744	24.7757	26.4514	26.7029	26.5336	26.3062	26.3793	26.6068	27.0131	24.6478	24.9081	24.8429	26.236	25.0058	25.3367	24.3513	24.3298	25.3613	+	+	heart_I_heart_U	9	9	9	26.4	26.4	26.4	48.95	0	23.901	5469400000	43	8.89148	0	7.1926
Proteoglycan 4 (Lubricin) (Megakaryocyte-stimulating factor) (Superficial zone proteoglycan) [Cleaved into: Proteoglycan 4 C-terminal part]	Prg4 Msf Szp	Q9JM99	28.4715	27.4555	27.0262	26.3078	26.2261	26.1049	28.1406	27.063	26.4465	26.1724	25.4697	24.2504	25.0015	25.0461	24.6228	24.0852	26.0585	23.3916	22.9423	23.5231	24.8338	25.4868	22.6237	24.8966	24.1259	24.8546	25.0345	24.0208	24.0658	22.7411	+	+	heart_I_heart_U	6	6	6	7	7	7	115.99	0	30.997	1271700000	25	4.803	2.56e-05	4.19488
Alpha-1-acid glycoprotein 1 (AGP 1) (Orosomucoid-1) (OMD 1)	Orm1 Agp1 Orm-1	Q60590	28.6568	29.9035	29.2574	31.0788	29.8004	29.6319	31.5363	30.49	31.4188	31.6036	30.9003	30.2171	28.6051	26.994	28.3607	27.1941	27.1753	27.5563	28.9228	29.0906	28.4109	27.9767	29.6162	28.5227	26.3401	23.7875	25.0978	24.2649	23.2083	24.6012	+	+	heart_I_heart_U	11	11	8	39.6	39.6	26.1	23.895	0	88.705	22185000000	201	11.1944	0	5.24338
Inter alpha-trypsin inhibitor, heavy chain 4 (ITI heavy chain H4) (ITI-HC4) (Inter-alpha-inhibitor heavy chain 4)	Itih4	A6X935	30.0085	30.6658	30.4277	32.49	32.1866	31.5412	32.7507	31.5104	32.0419	32.7701	32.2877	32.1397	29.459	28.9368	29.4427	28.6216	28.8582	29.0051	29.9635	30.1096	29.9642	29.573	30.5402	30.4534	29.2679	25.4905	26.8927	23.6789	23.1532	29.8232	+	+	heart_I_heart_U	37	37	37	56.6	56.6	56.6	104.66	0	323.31	62374000000	579	6.79772	0	5.97333
Inter-alpha-trypsin inhibitor heavy chain H3 (ITI heavy chain H3) (ITI-HC3) (Inter-alpha-inhibitor heavy chain 3)	Itih3	Q61704	26.5831	27.3971	27.0918	30.0645	28.9363	26.7332	28.9186	29.8257	28.0534	30.0512	29.2581	28.9239	26.6641	23.5943	26.3675	26.1367	26.5091	25.9094	26.9326	26.6174	26.6749	25.403	28.1434	27.6536	26.8236	22.8118	26.2034	25.0077	23.7826	25.3472	+	+	heart_I_heart_U	15	15	15	25.6	25.6	25.6	99.357	0	180.89	6658500000	86	4.80702	2.58e-05	3.49232
Endothelial cell-selective adhesion molecule	Esam Esam1	Q925F2	27.1203	26.7603	26.4368	26.654	26.3328	26.8287	26.1876	27.9302	27.2786	25.633	24.3721	26.131	23.8164	26.3486	24.1161	23.279	22.9284	26.3563	23.7928	25.3605	24.48	24.3497	25.3633	23.6283	24.5621	25.0768	26.6421	24.4635	24.6764	26.115	+	+	heart_I_heart_U	7	7	7	24.9	24.9	24.9	41.81	0	31.394	1618300000	16	3.70928	8.38e-05	4.02838
Intercellular adhesion molecule 1 (ICAM-1) (MALA-2) (MyD10) (CD antigen CD54)	Icam1 Icam-1	P13597	26.2643	26.4408	26.2888	26.8271	26.3203	26.273	28.3444	26.9699	28.1452	26.7287	26.1448	24.6462	24.8495	25.0473	25.0628	25.2389	24.4041	25.3771	25.4458	23.7575	24.6193	24.1057	24.4468	23.8604	25.2893	25.1065	26.6998	24.8355	24.7326	22.7511	+	+	heart_I_heart_U	8	8	8	16.4	16.4	16.4	58.844	0	51.127	1492400000	34	4.48186	2.41e-05	5.29473
Chondroitin sulfate proteoglycan 4 (Chondroitin sulfate proteoglycan NG2) (Proteoglycan AN2)	Cspg4 An2 Kiaa4232 Ng2	Q8VHY0	29.1546	29.518	29.9054	28.5525	29.0452	27.7278	28.2734	29.918	29.6435	29.0485	27.6444	28.7263	27.003	27.4118	27.6303	26.8038	26.9622	27.1218	27.5035	27.3301	27.8263	26.7511	26.5862	26.1492	27.4042	27.7415	25.0388	24.0926	23.0708	23.2155	+	+	heart_I_heart_U	30	30	30	19.6	19.6	19.6	252.31	0	146.94	6950000000	86	6.50419	0	6.30561
Integrin alpha-1 (CD49 antigen-like family member A) (Laminin and collagen receptor) (VLA-1) (CD antigen CD49a)	Itga1	Q3V3R4	29.0753	28.7745	28.458	28.4417	28.2563	27.636	28.9177	29.9278	29.0056	28.1506	27.9771	26.7874	26.9916	26.6588	27.4185	27.6021	27.3166	27.5193	28.1612	27.9809	27.6562	24.4268	24.6066	24.6168	26.8684	23.4977	25.791	24.1344	25.982	27.3247	+	+	heart_I_heart_U	22	22	22	27.7	27.7	27.7	130.81	0	109.65	5709500000	98	3.85648	4.26e-05	2.9032
Collagen alpha-1(VI) chain	Col6a1	Q04857	27.1504	28.3686	26.4576	30.7576	30.3774	30.3196	27.5915	29.4618	28.8542	27.4507	29.5535	28.852	25.4459	24.5875	23.5722	30.7642	29.948	30.9925	26.5169	27.7918	28.824	27.3719	25.4574	23.4788	26.0843	24.8584	27.1991	24.7511	25.9192	28.4042	+			25	25	25	34	34	34	108.49	0	243.32	19127000000	190	1.48755	0.0137538	1.20711
Neutrophilic granule protein (NGP) (Cystatin-like protein) (Myeloid bactenecin protein) (Myeloid secondary granule protein)	Ngp	O08692	27.1135	26.614	26.6768	27.3928	27.7434	27.1044	26.5502	26.9375	27.1091	24.1203	24.0831	23.577	26.8108	24.3581	24.195	25.1689	23.4365	23.9155	25.2383	23.9524	23.6334	25.1985	24.646	24.3009	24.6637	23.9567	24.7922	23.8478	25.4461	24.2997	+	+	heart_I_heart_U	6	6	6	38.3	38.3	38.3	19.331	0	19.85	1314900000	12	2.79718	0.000556054	2.57858
Hemopexin	Hpx Hpxn	Q91X72	33.2567	34.0364	33.68	35.2199	34.4579	33.5215	35.4953	34.7904	35.7642	36.0731	35.4743	35.7732	33.226	32.1502	32.6558	32.5506	31.7283	32.0586	33.6309	33.9686	33.6546	33.1172	34.8337	34.1003	31.1837	28.2508	29.0136	29.3198	27.437	30.9847	+	+	heart_I_heart_U	36	36	36	67.4	67.4	67.4	51.317	0	323.31	488000000000	2352	9.16294	0	3.45512
Periostin (PN) (Osteoblast-specific factor 2) (OSF-2)	Postn Osf2	Q62009	29.2909	29.6906	29.1079	28.1662	28.9984	27.9162	29.8145	31.2109	30.195	28.9931	28.4479	28.4814	26.2804	25.5306	25.8264	27.0402	27.6034	27.697	30.3076	28.1141	28.1175	27.1737	28.6354	28.1846	25.357	27.1319	26.0004	23.5279	26.2319	25.9149	+	+	heart_I_heart_U	21	21	21	37.7	37.7	37.7	93.142	0	111.93	10001000000	107	5.17215	2.74e-05	2.74982
H-2 class I histocompatibility antigen, K-B alpha chain (H-2K(B))	H2-K1 H2-K	P01901	27.5645	27.6551	26.957	27.6146	27.3603	26.3247	26.8833	28.182	28.2588	26.906	26.7826	27.8836	26.6479	26.4501	26.5231	26.2132	25.4371	25.3523	25.7161	26.3704	26.0723	23.9247	25.337	24.6738	26.4276	24.5287	27.0191	24.6974	24.6822	23.7799	+	+	heart_I_heart_U	12	9	4	39	32.8	16.8	41.301	0	53.691	2706800000	56	4.86771	2.63e-05	4.86072
Serine protease inhibitor A3N (Serpin A3N)	Serpina3n Spi2	Q91WP6	29.7146	31.1521	30.4878	31.9333	31.023	30.9781	31.3911	30.9868	31.8216	31.9903	31.5973	31.2847	30.1777	28.8487	29.9417	29.2514	28.267	28.3993	29.7132	29.8988	29.5707	30.1128	31.0592	29.9422	30.0495	28.2052	26.6238	26.2315	27.0898	30.2235	+	+	heart_I_heart_U	19	19	14	42.3	42.3	32.1	46.717	0	136.49	39153000000	338	5.5005	3.01e-05	4.69713
OX-2 membrane glycoprotein (MRC OX-2 antigen) (CD antigen CD200)	Cd200 Mox2	O54901	27.39	28.2988	27.5989	27.2165	26.2707	26.3671	26.7068	28.423	28.2757	26.6879	27.3618	25.8943	25.6561	25.1698	25.6935	25.5579	25.3382	26.3453	25.324	26.305	25.6666	25.0155	25.75	25.8317	24.4008	24.2585	26.1939	24.807	24.5444	24.3577	+	+	heart_I_heart_U	4	4	4	15.1	15.1	15.1	31.256	0	8.7139	2377700000	29	6.96617	0	5.11484
Transforming growth factor-beta-induced protein ig-h3 (Beta ig-h3)	Tgfbi	P82198	28.9892	28.1864	28.0853	28.6527	28.9918	28.1831	29.922	31.0471	29.4173	28.2242	27.257	27.1437	24.2498	24.3397	24.827	27.8824	25.9979	27.0305	30.7624	29.129	30.0127	25.3555	28.3517	27.3483	25.1521	26.0503	24.7257	24.0733	25.5288	24.8455	+	+	heart_I_heart_U	19	19	19	44.7	44.7	44.7	74.596	0	184.22	8880600000	167	3.34537	0.000137931	1.41758
Protein Z-dependent protease inhibitor (PZ-dependent protease inhibitor) (PZI) (Serpin A10)	Serpina10 Zpi	Q8R121	24.6605	24.2524	24.9502	27.987	27.1899	25.3425	27.7766	25.8432	26.0448	27.691	27.0831	27.5774	24.5837	24.1542	24.5679	24.5545	24.6844	24.5194	25.7756	25.3386	25.2411	24.8188	25.5577	24.712	24.1809	25.2634	26.1075	23.9412	24.2681	24.89	+	+	heart_I_heart_U	10	10	10	32.6	32.6	32.6	51.797	0	49.664	1752200000	41	2.93705	0.000418182	2.81335
Collagen alpha-2(VI) chain	Col6a2	Q02788	24.9583	25.9963	23.8706	31.4111	31.1727	30.877	28.4566	30.9394	28.9215	26.0811	30.4844	28.4197	22.3206	24.1757	22.4888	31.2154	30.5942	31.2393	26.6479	28.7095	29.1752	27.4756	24.3257	25.7553	23.9722	24.7472	24.6482	24.7993	24.8118	26.7554	+			20	20	20	25.1	25.1	25.1	110.33	0	232.43	27018000000	187	1.32058	0.0209474	0.617044
Thrombospondin-1 (Glycoprotein G)	Thbs1 Tsp1	P35441	25.1762	25.8163	25.7594	24.9411	29.3244	25.9783	26.2876	24.9504	28.049	25.202	25.4167	24.2648	22.8359	25.4913	23.8334	24.5896	24.6452	24.5946	25.1261	24.0827	25.3483	24.6781	23.8163	24.8597	25.0944	25.0671	24.3419	23.7766	23.7102	23.3744	+	+	heart_I_heart_U	19	19	19	21.7	21.7	21.7	129.65	0	74.949	1456300000	25	2.56643	0.000929825	2.28349
Complement C4-B [Cleaved into: Complement C4 beta chain;Complement C4 alpha chain;C4a anaphylatoxin;Complement C4 gamma chain]	C4b C4	P01029	27.2523	25.6753	25.4308	28.6216	27.4597	27.0696	25.3833	27.2962	27.5849	27.7042	27.5978	27.8263	25.5713	23.7112	24.2241	25.4205	25.957	26.2537	24.6872	26.4863	25.6928	26.2164	27.3961	26.7943	26.7448	23.4854	24.8895	24.9404	25.9636	25.3709	+	+	heart_I_heart_U	25	25	25	19.7	19.7	19.7	192.91	0	80.311	2874700000	62	2.7009	0.000711111	2.39198
H-2 class I histocompatibility antigen, D-B alpha chain (H-2D(B))	H2-D1	P01899	28.4995	29.7381	28.766	29.3563	29.3532	28.6501	28.6845	30.1064	30.1271	29.0913	29.1281	28.6752	27.824	26.7705	27.3777	27.9259	28	27.8792	28.5192	28.7376	28.3757	27.3301	28.4179	26.5378	27.8799	24.1864	28.0637	23.8623	24.4843	27.2039	+	+	heart_I_heart_U	14	14	2	43.4	43.4	7.2	40.836	0	47.893	9297900000	144	5.392	2.94e-05	4.61928
Protein FAM234A (Protein ITFG3)	Fam234a Itfg3	Q8C0Z1	25.4747	26.9272	27.0435	27.9949	27.8175	27.6893	27.2803	28.8654	28.5328	27.1683	26.8801	26.412	26.7558	23.8101	24.5246	26.6133	27.2014	26.4534	26.4407	27.9899	27.9512	25.0817	24.5968	24.2323	25.1484	24.0663	25.1144	23.8593	24.8185	24.3275	+	+	heart_I_heart_U	9	9	9	29.4	29.4	29.4	60.575	0	83.49	3044800000	50	3.89803	4.28e-05	1.92866
Fibrinogen alpha chain [Cleaved into: Fibrinopeptide A;Fibrinogen alpha chain]	Fga	E9PV24	31.1558	32.4116	32.1254	32.7701	32.8747	31.8653	32.4625	32.4747	33.2025	33.5248	32.3727	32.7147	31.0378	30.5374	30.9371	30.049	30.2638	30.3949	31.4432	31.7431	31.6417	30.8628	32.774	32.1213	31.1797	29.1112	29.4732	28.2472	29.1737	31.5544	+	+	heart_I_heart_U	30	30	30	46.1	46.1	46.1	87.428	0	323.31	99589000000	906	5.4752	2.99e-05	3.80794
Fibrinogen gamma chain	Fgg	Q8VCM7	31.1504	32.6504	32.4897	32.9909	32.6699	31.7288	32.5651	32.8817	33.1741	33.6	32.3752	32.662	31.4556	30.5328	31.1415	30.3011	30.4715	30.6244	31.575	31.9388	31.753	30.8471	32.8521	32.0452	30.9025	28.459	29.1959	26.0389	28.2517	31.346	+	+	heart_I_heart_U	29	29	29	78	78	78	49.391	0	306.26	108000000000	692	5.78911	3.15e-05	3.66497
Fibrinogen beta chain [Cleaved into: Fibrinopeptide B;Fibrinogen beta chain]	Fgb	Q8K0E8	31.582	32.5431	32.4602	33.1574	33.0722	31.7149	32.6242	32.8946	33.2007	33.628	32.6095	32.8357	31.4625	30.9249	31.3251	30.4271	30.4411	30.705	31.7847	31.9862	32.0145	31.2047	32.9485	32.1614	31.6936	29.1958	30.0385	27.5943	29.723	31.8316	+	+	heart_I_heart_U	30	30	30	62.8	62.8	62.8	54.752	0	323.31	116000000000	923	4.85271	2.61e-05	3.70954
Protein AMBP [Cleaved into: Alpha-1-microglobulin;Inter-alpha-trypsin inhibitor light chain (ITI-LC) (Bikunin) (HI-30);Trypstatin]	Ambp Itil	Q07456	25.2024	26.826	25.9839	28.487	27.6253	26.9971	28.5788	28.258	29.2851	29.2225	28.9009	28.8831	25.6437	25.0895	25.5319	26.4579	24.8346	26.1673	27.2511	27.6635	27.041	27.4353	28.6614	27.8522	25.5765	24.4318	25.3925	24.3241	24.0488	25.6886	+	+	heart_I_heart_U	7	7	7	22.9	22.9	22.9	39.029	0	38.221	4715800000	88	3.83004	4.23e-05	1.55153
Cell surface glycoprotein MUC18 (Gicerin) (Melanoma cell adhesion molecule) (Melanoma-associated antigen MUC18) (CD antigen CD146)	Mcam Muc18	Q8R2Y2	27.0606	28.2993	28.1666	29.1029	29.1486	28.5819	29.1933	30.0036	29.4165	28.7529	28.7251	28.4934	27.3979	27.0426	27.0411	27.6921	27.1093	27.7369	27.2425	28.2089	27.4755	27.7799	28.3355	27.6807	26.4926	25.0559	25.4013	26.4513	26.1904	26.1672	+	+	heart_I_heart_U	17	17	16	35.8	35.8	33.6	71.545	0	74.423	8228000000	92	8.45909	0	4.07649
Glutathione reductase, mitochondrial (GR) (GRase) (EC 1.8.1.7)	Gsr Gr1	P47791	26.8206	27.3422	27.3153	27.0547	26.828	27.2807	27.1579	26.9756	26.9131	26.1449	27.1179	28.0174	26.9852	23.9521	27.3432	26.8707	26.7448	26.5042	23.9089	23.3566	26.4256	27.5969	24.9925	26.1341	27.2899	27.3832	26.552	22.9189	24.3771	26.6305	+	+	heart_I_heart_U	9	9	9	28.6	28.6	28.6	53.662	0	38.148	3103800000	18	1.28418	0.0229145	1.86031
Vitronectin (VN) (S-protein) (Serum-spreading factor)	Vtn	P29788	28.846	25.7872	28.0241	29.3284	28.4171	28.3322	30.0034	29.3	28.8834	29.4565	28.6487	28.1677	24.183	23.8087	25.6327	28.0763	27.0165	27.8174	29.2579	29.1018	29.5454	27.6209	29.3474	27.7283	26.7729	23.897	24.7709	25.4731	24.2118	26.5445	+			10	10	10	31.2	31.2	31.2	54.848	0	85.057	8907000000	133	3.16775	0.000186916	1.08761
Prothrombin (EC 3.4.21.5) (Coagulation factor II) [Cleaved into: Activation peptide fragment 1;Activation peptide fragment 2;Thrombin light chain;Thrombin heavy chain]	F2 Cf2	P19221	26.9096	26.7365	26.5955	28.2564	26.9959	26.6014	29.0157	27.1637	28.5018	25.6808	26.4998	26.7723	26.5976	24.621	26.3898	26.732	25.6737	26.003	26.1132	27.0462	27.2252	26.8009	25.2749	23.3314	27.6384	26.636	25.0892	25.0913	24.8557	25.9709	+	+	heart_I_heart_U	15	15	15	31.4	31.4	31.4	70.268	0	67.636	3262200000	58	1.73161	0.00700395	1.89994
Platelet endothelial cell adhesion molecule (PECAM-1) (CD antigen CD31)	Pecam1 Pecam Pecam-1	Q08481	27.4583	28.6764	28.3269	28.965	28.986	27.6936	28.629	29.696	29.606	28.2237	28.4641	27.704	27.9392	27.7872	27.2075	26.737	27.3605	27.1532	27.2813	28.255	27.9505	27.5089	27.0906	26.792	25.7542	23.7769	23.9972	25.385	24.3691	25.052	+	+	heart_I_heart_U	12	12	12	26.3	26.3	26.3	81.262	0	72.453	6699500000	89	10.6748	0	3.74183
Inter-alpha-trypsin inhibitor heavy chain H1 (ITI heavy chain H1) (ITI-HC1) (Inter-alpha-inhibitor heavy chain 1)	Itih1	Q61702	29.6828	29.2324	29.4083	30.031	30.1535	29.3901	30.3549	29.6595	29.468	30.2644	29.7874	29.9021	28.4637	28.4086	28.7612	28.2254	28.269	28.3127	28.8044	28.7546	28.5466	28.6492	29.7528	29.1075	27.6221	26.0043	25.8037	25.6646	27.0805	26.3904	+	+	heart_I_heart_U	24	24	24	39.3	39.3	39.3	101.07	0	199.83	14924000000	255	12.1163	0	6.09769
Apolipoprotein E (Apo-E)	Apoe	P08226	25.6514	26.2374	25.5899	30.841	29.4273	29.1243	29.6926	30.0709	30.3474	29.8014	28.037	27.5489	23.6139	26.3323	23.7535	29.1129	29.2181	29.1754	27.2058	28.8972	29.4754	27.9541	26.0016	28.3752	28.9262	26.5403	25.7905	24.1035	24.1414	27.6073	+			18	18	18	61.7	61.7	61.7	35.866	0	167.39	13696000000	152	1.15219	0.0331471	0.729996
Thy-1 membrane glycoprotein (Thy-1 antigen) (CD antigen CD90)	Thy1 Thy-1	P01831	25.5651	26.2283	25.866	27.6988	24.8438	25.3781	25.3333	28.3921	27.6995	25.1328	25.9361	25.102	24.8799	24.7011	24.79	25.2375	25.3061	23.935	25.3214	25.8817	25.5091	25.3446	25.2689	24.0387	24.5981	24.6701	25.0954	24.7808	24.1202	24.8903	+	+	heart_I_heart_U	4	4	4	31.5	31.5	31.5	18.08	0	13.3	1367400000	18	2.53371	0.000995633	2.02399
Fibronectin (FN) [Cleaved into: Anastellin]	Fn1	P11276	32.8561	33.3182	33.1433	33.3101	33.6447	32.585	32.7572	33.9151	33.6991	33.8266	33.6765	33.2858	32.3422	32.1992	32.6189	30.8768	31.5772	32.0683	32.6158	32.6857	32.4071	31.8322	33.0708	32.8283	26.6546	26.7356	24.7887	24.9793	24.4217	27.2911	+	+	heart_I_heart_U	96	96	96	60.7	60.7	60.7	272.53	0	323.31	167000000000	1790	17.1959	0	4.26106
Clusterin (Apolipoprotein J) (Apo-J) (Clustrin) (Sulfated glycoprotein 2) (SGP-2) [Cleaved into: Clusterin beta chain;Clusterin alpha chain]	Clu Apoj Msgp-2	Q06890	31.9183	32.0259	32.3081	32.1372	32.0047	30.9813	32.0701	31.2584	31.226	32.2933	31.9889	31.4975	31.1799	30.3655	31.0594	30.5525	30.5833	31.2084	30.5065	31.3224	30.5507	30.1917	31.7284	30.6456	28.2076	25.0951	24.9216	23.956	25.316	25.5515	+	+	heart_I_heart_U	18	18	18	37.5	37.5	37.5	51.655	0	284.92	59854000000	407	14.7278	0	4.59015
Desmocollin-2 (Epithelial type 2 desmocollin)	Dsc2 Dsc3	P55292	27.3769	28.3267	28.5751	29.6213	29.4497	28.5359	28.6017	29.7147	29.1476	28.6692	28.7447	27.9717	27.5139	26.7558	26.5938	28.2955	28.6838	28.9029	27.0639	28.6556	28.2235	27.5113	27.351	27.8701	26.8555	26.4599	24.5948	23.5413	24.8146	26.4102	+	+	heart_I_heart_U	17	17	17	28	28	28	99.96	0	125.23	8486800000	122	6.6685	0	2.34758
GTP-binding protein SAR1a	Sar1a Sara Sara1	P36536	29.1327	24.6904	26.5703	25.9326	28.2615	24.6245	25.831	27.3172	24.5966	26.3278	25.6563	25.475	25.5617	26.2581	25.0048	26.1055	25.6458	23.7876	23.2269	24.2813	25.5109	26.2609	25.9631	25.7193	27.5889	23.8095	26.4174	24.3556	26.5473	24.7765				5	4	4	32.8	27.3	27.3	22.371	0	44.013	2129200000	26	0.651468	0.147608	1.09262
Basal cell adhesion molecule (B-CAM cell surface glycoprotein) (Lutheran antigen) (CD antigen CD239)	Bcam Gplu Lu	Q9R069	29.4378	30.186	30.1913	31.3555	31.2275	30.3968	31.2914	31.9262	31.6197	30.9486	30.7646	30.2356	29.378	29.0127	29.3787	29.9321	29.7502	30.1064	29.9675	30.565	30.374	29.9106	30.0312	30.1442	28.3183	27.3382	26.5672	28.7377	28.6402	28.9028	+	+	heart_I_heart_U	22	22	22	58	58	58	67.669	0	228.85	35385000000	364	7.1884	0	2.95804
Integrin alpha-5 (CD49 antigen-like family member E) (Fibronectin receptor subunit alpha) (Integrin alpha-F) (VLA-5) (CD antigen CD49e) [Cleaved into: Integrin alpha-5 heavy chain;Integrin alpha-5 light chain]	Itga5	P11688	28.1358	28.9367	28.5016	28.0444	28.3187	27.5003	27.6984	28.865	29.0006	28.3427	28.1973	27.6997	28.0702	27.3881	27.6374	26.6963	27.1238	27.1698	27.2318	28.2888	27.7782	26.6782	27.413	27.0102	23.5623	25.4151	25.309	23.5197	23.8495	24.4186	+	+	heart_I_heart_U	20	20	20	22.9	22.9	22.9	115.04	0	77.693	5191100000	100	12.1278	0	3.64752
Nebulin-related-anchoring protein (N-RAP)	Nrap	Q80XB4	29.7012	30.6306	29.9794	29.797	30.9098	31.0641	28.0025	28.7529	29.1543	28.8881	28.1209	25.681	28.8284	29.0297	28.7875	28.8879	29.2059	29.5724	28.639	28.9378	28.3364	27.2794	25.4285	27.0818	24.0227	28.694	26.0199	25.8679	26.5129	27.8176	+			69	69	69	49.2	49.2	49.2	195.75	0	264.04	17551000000	263	2.60895	0.000849558	0.917868
Alkaline phosphatase, tissue-nonspecific isozyme (AP-TNAP) (TNSALP) (EC 3.1.3.1) (Alkaline phosphatase 2) (Alkaline phosphatase liver/bone/kidney isozyme)	Alpl Akp-2 Akp2	P09242	26.0118	26.9473	26.8917	27.8766	28.8176	27.6108	27.7641	28.2611	27.7034	27.181	24.518	27.1512	26.2249	26.1787	26.869	26.5187	27.0848	27.654	27.2846	27.6486	26.8861	24.7222	24.2854	24.8267	25.5278	24.5704	24.8365	25.9551	24.958	25.0009	+			9	9	9	29	29	29	57.514	0	56.894	3723600000	41	2.73941	0.000625	1.14842
Ceruloplasmin (EC 1.16.3.1) (Ferroxidase)	Cp	Q61147	29.4614	31.0133	30.3273	31.517	30.4756	30.181	31.67	31.5035	31.9346	31.9058	31.7447	31.4083	30.3153	29.6399	30.0705	29.558	29.5522	29.7341	30.7048	30.9151	30.7227	30.0932	31.1752	30.1756	30.1019	27.7839	24.3313	24.7942	25.7398	28.6841	+	+	heart_I_heart_U	43	43	43	56.1	56.1	56.1	121.15	0	292.96	41605000000	610	6.34085	0	2.29044
Carbonic anhydrase 4 (EC 4.2.1.1) (Carbonate dehydratase IV) (Carbonic anhydrase IV) (CA-IV)	Ca4 Car4	Q64444	26.528	27.7867	27.7483	27.4654	27.2208	26.9945	27.4428	28.1423	28.1386	25.375	24.8337	25.7404	26.9064	26.6699	26.3489	26.4892	26.2148	25.9378	26.2181	27.8347	27.2845	23.8541	23.939	25.5759	25.1998	25.2196	26.6034	26.3264	25.4106	25.3064	+			5	5	5	22	22	22	34.351	0	17.668	2702100000	35	1.31321	0.0213633	1.07039
Microfibrillar-associated protein 5 (MFAP-5) (Microfibril-associated glycoprotein 2) (MAGP-2)	Mfap5 Magp2	Q9QZJ6	27.3174	29.3876	28.6737	28.1156	28.0518	27.4819	27.7102	29.3031	28.9042	28.5302	28.0318	28.7227	26.7772	26.1393	27.2643	28.0104	27.539	28.2709	27.6784	27.8778	27.766	27.6454	28.4021	27.2592	25.0742	25.3111	23.8834	24.7396	23.9239	25.2948	+	+	heart_I_heart_U	3	3	3	19.5	19.5	19.5	18.538	0	17.468	6158600000	39	10.2125	0	2.17337
RNA-binding protein with multiple splicing (RBP-MS) (Heart and RRM expressed sequence) (Hermes)	Rbpms Hermes	Q9WVB0	30.1951	29.9148	29.5501	29.0955	28.6789	29.1594	28.6097	29.4834	29.6446	25.1935	25.7032	24.9019	29.4452	29.597	29.5057	29.074	28.7357	29.0743	29.6674	29.5671	23.6867	23.5076	25.0904	23.7563	25.7582	24.4192	25.3977	24.1672	24.1611	23.0107	+			7	7	7	44.7	44.7	44.7	21.816	0	25.671	11438000000	29	2.36872	0.0014188	0.380921
Complement factor B (EC 3.4.21.47) (C3/C5 convertase) [Cleaved into: Complement factor B Ba fragment;Complement factor B Bb fragment]	Cfb Bf H2-Bf	P04186	28.9335	29.5611	29.1064	30.5939	29.9537	28.9338	30.6861	30.3722	30.5472	30.8264	30.4578	30.5981	29.0842	28.7036	29.1208	28.5156	28.4849	28.6474	29.6982	29.9705	29.8337	29.459	30.2687	29.5506	27.7224	23.982	25.7276	22.2865	26.096	27.6415	+	+	heart_I_heart_U	28	28	27	45.2	45.2	43	85.004	0	235.34	19731000000	306	7.49259	0	2.00419
Collagen alpha-1(XIV) chain	Col14a1	Q80X19	25.2244	26.6398	25.1222	26.6154	26.262	23.5455	28.0469	28.6261	29.2487	24.6141	26.3901	25.5775	25.7772	25.0629	25.7225	25.5397	25.191	25.8815	26.2769	26.6577	26.1114	24.4982	25.0422	24.96	24.0206	23.6543	25.6978	23.3105	25.6544	23.1912	+			12	12	12	10.7	10.7	10.7	193.01	0	76.524	1922300000	31	2.02537	0.0032428	0.817488
Plasma protease C1 inhibitor (C1 Inh) (C1Inh) (C1 esterase inhibitor) (C1-inhibiting factor) (Serpin G1)	Serping1 C1nh	P97290	24.5423	25.5599	26.1953	28.3302	27.3513	26.9111	29.7899	26.4537	27.9609	28.3106	27.5032	29.1741	26.1924	25.5313	26.3134	25.849	25.6145	26.2719	29.5995	26.1407	26.1726	26.9679	27.48	27.0588	28.4222	23.688	25.0052	24.201	23.8559	26.25	+			7	7	7	24.2	24.2	24.2	55.584	0	28.095	4479400000	30	1.63291	0.00934902	0.735048
Carbonic anhydrase 14 (EC 4.2.1.1) (Carbonate dehydratase XIV) (Carbonic anhydrase XIV) (CA-XIV)	Ca14 Car14 Catm	Q9WVT6	24.926	23.6734	25.8257	26.5865	26.8886	26.5106	26.4153	26.053	26.2798	26.2999	26.4505	25.9185	25.2903	24.4106	24.0846	25.9436	26.0534	25.9947	25.311	25.3434	25.9492	24.3932	24.865	25.5869	24.5341	25.6068	24.2503	23.2346	25.125	24.6275	+	+	heart_I_heart_U	6	6	6	21.4	21.4	21.4	37.505	0	14.512	1471600000	23	2.37551	0.00142489	1.4301
Dipeptidase 1 (EC 3.4.13.19) (Membrane-bound dipeptidase 1) (MBD-1) (Microsomal dipeptidase) (Renal dipeptidase)	Dpep1 Mbd1 Rdp	P31428	28.9858	25.5258	24.6456	29.1341	27.811	28.3804	25.4619	28.4784	27.0688	24.5384	25.7829	25.1128	24.7123	24.6636	24.9145	28.1083	29.2084	28.8908	25.3036	25.734	25.4205	25.3105	24.6488	25.7152	23.8817	24.2935	25.471	25.7188	25.3626	25.6493				14	14	14	52	52	52	45.722	0	92.691	5386400000	77	0.91535	0.0655089	0.476455
Biglycan (Bone/cartilage proteoglycan I) (PG-S1)	Bgn	P28653	32.2447	31.0947	31.4339	31.544	31.773	30.9486	32.6501	31.4108	31.6407	32.2085	31.6332	32.0048	29.6049	28.8822	29.6543	30.7961	30.7133	31.1208	32.2871	32.058	31.3822	31.1931	32.3031	32.2975	30.3712	29.5254	23.9433	27.8875	24.7464	27.5436	+			18	17	17	55	52.8	52.8	41.639	0	156.58	69467000000	535	5.64889	3.1e-05	1.15494
Glutathione hydrolase 5 proenzyme (EC 3.4.19.13) (Gamma-glutamyl leukotrienase) (GGL) (Gamma-glutamyltransferase 5) (GGT 5) (EC 2.3.2.2) (Gamma-glutamyltransferase-like activity 1) (Gamma-glutamyltranspeptidase 5) (Leukotriene-C4 hydrolase) (EC 3.4.19.14) [Cleaved into: Glutathione hydrolase 5 heavy chain;Glutathione hydrolase 5 light chain]	Ggt5 Ggtla1	Q9Z2A9	29.0523	26.1652	25.5323	26.5878	26.4319	26.35	26.7844	28.1176	25.4434	26.6572	23.7393	24.6234	24.4611	25.6733	26.2838	25.9813	26.6127	27.0219	25.5095	25.862	24.9876	24.6834	26.0307	24.1078	24.9037	25.2049	25.1423	25.3705	24.5371	24.5183	+			6	6	6	23.2	23.2	23.2	61.673	0	52.474	2275100000	36	1.2794	0.0232444	0.77681
Cadherin-13 (Heart cadherin) (H-cadherin) (Truncated cadherin) (T-cad) (T-cadherin)	Cdh13	Q9WTR5	33.0096	33.395	33.1129	32.9504	32.4091	32.2371	32.7981	32.8146	32.7522	32.3633	31.9795	31.4206	32.9457	32.1443	32.6721	31.6092	31.8291	31.8369	31.8558	32.1852	32.0537	31.4386	31.2753	31.1563	29.0417	28.8541	27.31	29.0017	28.514	27.9349	+	+	heart_I_heart_U	23	23	23	36.8	36.8	36.8	78.185	0	265.66	107000000000	631	13.0658	0	2.30156
Agrin [Cleaved into: Agrin N-terminal 110 kDa subunit;Agrin C-terminal 110 kDa subunit;Agrin C-terminal 90 kDa fragment (C90);Agrin C-terminal 22 kDa fragment (C22)]	Agrn Agrin	A2ASQ1	28.9096	29.6146	29.1541	28.5915	28.8052	27.7804	29.3879	30.2746	29.7561	29.6142	29.0362	29.4939	25.9505	27.6137	27.5533	28.4116	27.5983	28.5747	29.7369	30.137	29.8424	28.16	29.7956	28.9915	26.1965	24.5551	24.8403	23.9814	24.7569	24.8896	+			37	37	37	32.4	32.4	32.4	207.54	0	244.85	11082000000	145	8.50618	0	0.952556
Insulin-like growth factor-binding protein 7 (IBP-7) (IGF-binding protein 7) (IGFBP-7) (MAC25 protein)	Igfbp7 Mac25	Q61581	27.8326	28.2346	28.5217	28.9315	29.0664	28.1029	28.6232	28.9481	28.2457	29.2005	29.1305	28.172	27.5653	27.6688	27.6355	28.3039	27.7102	28.2076	28.0596	28.7608	27.7303	27.9336	28.2243	27.2867	25.5145	24.1474	25.2658	25.3592	24.6827	24.5087	+	+	heart_I_heart_U	13	13	13	55.5	55.5	55.5	28.969	0	46.37	7412800000	114	14.0198	0	2.91739
Lipoprotein lipase (LPL) (EC 3.1.1.34)	Lpl	P11152	30.5806	31.3353	31.2117	31.2744	31.3534	31.5662	32.1031	31.3546	31.2349	31.1224	31.1402	31.0965	30.3853	30.1722	30.5327	30.6969	30.2021	30.8692	30.6831	31.5381	31.1333	30.3353	30.4546	30.5279	30.1605	30.2015	30.3129	29.9418	29.5235	30.0903	+	+	heart_I_heart_U	16	16	16	43.7	43.7	43.7	53.109	0	237.13	52580000000	437	6.23612	3.36e-05	3.515
Cadherin-5 (Vascular endothelial cadherin) (VE-cadherin) (CD antigen CD144)	Cdh5	P55284	29.8254	30.4116	30.0698	29.6624	29.9443	29.1442	29.5027	29.7348	29.4334	29.6871	29.5005	29.1402	29.6808	29.3698	29.702	28.2734	28.7826	28.8897	28.6554	29.5417	29.4272	28.4522	29.0672	28.4195	24.1975	24.7068	24.9721	24.5149	24.2199	24.3161	+	+	heart_I_heart_U	16	16	16	26.4	26.4	26.4	87.902	0	83.346	13934000000	225	18.8298	0	2.75644
Basigin (Basic immunoglobulin superfamily) (HT7 antigen) (Membrane glycoprotein gp42) (CD antigen CD147)	Bsg	P18572	30.4991	31.3409	31.6347	32.5247	31.8735	31.6044	31.646	33.0203	32.4392	30.9764	30.9369	30.616	30.8138	30.6385	30.8131	30.9368	31.4361	31.6423	30.7015	31.8419	31.7276	30.4289	30.1303	30.2356	29.8564	29.2471	28.8361	29.5033	29.7097	30.093	+	+	heart_I_heart_U	9	9	9	25.4	25.4	25.4	42.444	0	69.784	69939000000	358	5.28579	2.82e-05	1.49975
Integrin alpha-6 (CD49 antigen-like family member F) (VLA-6) (CD antigen CD49f) [Cleaved into: Integrin alpha-6 heavy chain;Integrin alpha-6 light chain]	Itga6	Q61739	29.3856	30.2352	29.7509	29.711	29.7483	28.9591	29.1966	30.0618	29.6587	29.1047	29.0371	28.9136	29.1123	28.4974	29.1906	28.9984	28.9168	29.2067	29.1115	29.5864	29.3392	27.9457	28.6166	27.9883	27.1005	24.8239	24.1259	23.6929	24.6339	23.1814	+	+	heart_I_heart_U	30	30	30	36	36	36	122.16	0	170.13	14131000000	212	12.2928	0	2.26328
Integrin beta-1 (Fibronectin receptor subunit beta) (VLA-4 subunit beta) (CD antigen CD29)	Itgb1	P09055	30.3043	29.6956	29.9766	30.9496	31.1258	30.2431	31.1617	31.6132	31.2009	30.7494	30.6838	30.3424	29.3866	29.6014	29.62	29.893	30.2936	30.2901	30.418	30.7008	30.5717	30.0588	29.7341	30.2465	28.6242	25.8225	28.8266	29.1294	29.0813	29.6117	+	+	heart_I_heart_U	24	24	24	38.7	38.7	38.7	88.231	0	169.53	35817000000	421	4.79399	2.55e-05	2.13489
Xin actin-binding repeat-containing protein 1 (Cardiomyopathy-associated protein 1)	Xirp1 Cmya1 Xin	O70373	29.3127	30.1012	29.726	28.2192	28.4247	28.8743	27.9596	28.5851	28.7939	27.059	27.2092	25.8993	30.0295	30.3928	29.5882	27.344	28.3656	28.046	28.6699	29.3764	28.1324	25.2501	24.3557	23.4972	24.458	26.4199	25.0096	24.8346	24.3384	24.3094	+			32	32	32	45	45	45	123.43	0	200.16	8604800000	113	3.00828	0.000258065	0.368358
Desmoglein-2	Dsg2	O55111	29.8327	30.6257	30.9294	30.8176	30.7207	30.2677	30.7174	31.3739	31.1177	30.4503	30.2931	29.9694	29.5443	29.6526	29.4464	30.1067	30.5998	30.6511	30.1852	31.0467	30.5024	29.5472	29.4917	29.427	28.7115	27.616	25.1779	26.3652	26.9412	28.7156	+	+	heart_I_heart_U	40	40	40	54.1	54.1	54.1	122.38	0	323.31	31968000000	453	8.1551	0	1.9162
Beta-2-microglobulin	B2m	P01887	30.2029	31.088	30.5908	29.6808	28.8762	29.5121	29.2073	28.9602	29.4558	29.3982	29.2213	29.3044	30.1069	29.5631	30.0104	29.3046	28.9905	29.5193	28.9261	28.8196	28.2169	27.6342	29.3911	28.2242	25.0969	25.915	24.6653	23.0655	25.0073	23.099	+			4	4	4	59.7	59.7	59.7	13.779	0	35.856	18760000000	92	11.821	0	1.19482
ATP synthase-coupling factor 6, mitochondrial (ATPase subunit F6) (ATP synthase peripheral stalk subunit F6)	Atp5pf Atp5j	P97450	29.0592	28.8495	29.377	26.7525	26.9811	27.5234	29.8651	27.9791	27.5128	25.1802	24.8008	24.0334	27.4608	28.1002	27.7485	27.7898	27.7091	27.451	27.0357	26.8697	26.9577	25.0605	24.2766	24.7148	25.788	26.3515	28.0888	26.0499	24.4789	25.8008				5	5	5	42.6	42.6	42.6	12.496	0	52.939	4700400000	56	0.540716	0.211097	0.392299
Basement membrane-specific heparan sulfate proteoglycan core protein (HSPG) [Cleaved into: Endorepellin;LG3 peptide]	Hspg2	Q05793	34.618	35.0114	35.2406	35.1331	35.5514	34.314	35.1668	35.928	35.7631	35.9758	35.3608	35.693	34.0819	33.8722	34.3368	34.1783	34.5303	34.7406	35.0412	35.4759	35.0361	34.6234	35.793	35.6912	31.8675	32.9313	26.6579	31.4783	31.1767	32.5252	+	+	heart_I_heart_U	144	144	144	54.5	54.5	54.5	398.29	0	323.31	814000000000	5516	7.00243	0	1.46222
Inter-alpha-trypsin inhibitor heavy chain H2 (ITI heavy chain H2) (ITI-HC2) (Inter-alpha-inhibitor heavy chain 2)	Itih2	Q61703	27.9524	28.9586	28.9928	29.6308	29.602	28.8206	29.9764	29.6013	29.7756	30.4612	29.7739	29.501	28.8145	28.2826	28.8197	28.3063	27.9748	28.0914	29.2816	29.6883	29.0674	28.8295	29.8207	29.7674	26.6157	26.5308	26.5682	23.6073	24.9677	26.0021	+			18	18	18	27.1	27.1	27.1	105.93	0	101.9	13572000000	189	8.8487	0	1.21563
Laminin subunit alpha-5 (Laminin-10 subunit alpha) (Laminin-11 subunit alpha) (Laminin-15 subunit alpha)	Lama5	Q61001	27.7818	28.3421	28.0547	27.6769	28.32	26.7257	29.4439	28.8261	28.3969	28.7016	28.1324	27.9507	27.2896	27.5683	27.6751	27.3564	28.0749	27.9432	28.6745	28.2265	27.3069	26.7317	27.7794	27.4929	25.4784	24.5188	24.9044	24.893	24.9951	26.3597	+	+	heart_I_heart_U	34	34	34	12.6	12.6	12.6	404.05	0	142.86	6087700000	120	9.19351	0	1.35197
Complement factor H (Protein beta-1-H)	Cfh Hf1	P06909	30.2521	31.0267	30.7147	32.2093	32.5125	30.7541	32.5264	32.4512	32.6742	33.142	32.9255	33.3096	31.0011	30.0778	31.0772	30.2105	30.4277	31.1814	31.9292	32.4213	31.9583	31.9123	33.6166	32.8146	24.7821	24.6969	25.8616	25.9755	23.6545	27.1925	+			63	63	63	66.6	66.6	66.6	139.14	0	323.31	92206000000	1002	11.4777	0	0.559914
Ig alpha chain C region		P01878	25.6659	26.3114	23.8798	27.8486	28.8061	26.4859	30.4728	27.89	25.7365	28.8958	26.447	26.5184	23.675	23.9578	22.4404	30.3338	28.9631	29.3945	24.2309	27.2948	27.0102	26.6749	28.6899	26.4764	24.7102	23.9531	25.4731	23.0948	25.2716	23.489	+			5	5	5	29.7	29.7	29.7	36.875	0	128.15	8581400000	45	1.47487	0.014069	0.226754
Pregnancy zone protein (Alpha-2-macroglobulin) (Alpha-2-M) [Cleaved into: Alpha-2-macroglobulin 165 kDa subunit;Alpha-2-macroglobulin 35 kDa subunit]	Pzp A2m	Q61838	31.5279	32.1107	31.7789	33.2831	32.2071	31.771	33.5353	32.9709	33.683	33.4561	33.0947	32.9152	32.08	31.2265	31.8696	31.5363	31.8426	31.5713	32.941	32.9737	32.7432	32.0203	33.3186	32.7933	30.9065	28.3798	26.5189	26.7657	28.0989	30.6967	+			59	59	58	60.1	60.1	59.7	165.85	0	323.31	141000000000	1164	7.41422	0	0.846772
Asporin (Periodontal ligament-associated protein 1) (PLAP-1)	Aspn	Q99MQ4	27.8486	29.0674	28.1518	28.7277	27.6637	26.7053	28.6229	28.518	28.9838	28.3188	28.0892	27.9545	27.8089	26.5176	27.5384	28.1639	26.6503	26.6514	28.8634	28.1492	28.4937	27.8215	29.155	27.4689	26.3279	26.3046	25.2226	26.8903	24.2706	26.0422	+			9	9	9	35.9	35.9	35.9	42.572	0	70.409	5917600000	84	5.0358	2.68e-05	0.782504
Plasminogen (EC 3.4.21.7) [Cleaved into: Plasmin heavy chain A;Activation peptide;Angiostatin;Plasmin heavy chain A, short form;Plasmin light chain B]	Plg	P20918	29.8106	30.4602	30.9858	31.4822	30.6069	29.7119	32.3789	31.8457	32.3215	31.4936	30.6535	30.7151	30.4691	29.1585	30.0697	30.4643	28.8281	29.9445	31.7533	32.0849	32.1194	29.9053	31.4736	30.8921	29.0438	26.3104	25.7804	24.3487	28.1336	28.9256	+			46	46	43	68.8	68.8	63.9	90.807	0	323.31	45892000000	523	5.83497	3.17e-05	0.541628
Tubulointerstitial nephritis antigen-like (Adrenocortical zonation factor 1) (AZ-1) (Androgen-regulated gene 1 protein) (Tubulointerstitial nephritis antigen-related protein) (TARP)	Tinagl1 Arg1 Lcn7 Tinagl	Q99JR5	29.6532	29.2959	28.7555	29.8865	29.3904	29.3956	29.1408	30.006	29.7161	29.8107	29.446	29.3436	28.3996	28.3887	28.7257	29.8272	28.3312	28.8548	29.9629	29.5512	29.6179	28.2383	29.6184	29.0665	26.353	24.4896	24.7171	24.8897	25.5488	23.8858	+	+	heart_I_heart_U	14	14	14	53.4	53.4	53.4	52.664	0	215.8	15856000000	223	13.688	0	1.3062
Neural cell adhesion molecule L1 (N-CAM-L1) (NCAM-L1) (CD antigen CD171)	L1cam Caml1	P11627	24.7233	25.8267	25.1732	26.8305	26.7257	25.1505	27.6471	25.7265	25.6446	26.7226	24.8937	25.9585	25.3484	24.8276	25.4586	24.6245	25.905	25.972	25.2852	25.033	25.5625	25.3127	26.1901	26.2602	24.5784	24.5049	26.0911	24.9656	24.4053	24.1938	+			5	5	5	5.9	5.9	5.9	140.97	0	24.854	1340200000	22	1.80593	0.00573494	0.799003
Neuropilin-1 (A5 protein) (CD antigen CD304)	Nrp1 Nrp	P97333	26.326	25.3904	25.3633	27.2565	27.057	27.0013	27.3687	28.5488	26.9079	27.4254	26.2937	26.8783	25.9838	26.1356	25.5784	25.8273	26.0348	26.1394	28.9202	26.7234	25.7731	26.0848	26.8783	26.5157	26.1018	24.1257	25.205	23.1005	24.5494	25.9032	+			12	12	12	18.7	18.7	18.7	103	0	40.619	2696200000	42	3.04479	0.00024186	0.61679
Multimerin-2	Mmrn2	A6H6E2	28.1442	28.8951	28.8372	28.5537	29.3766	28.335	28.4556	28.8435	29.0029	29.1728	28.9312	29.1946	28.1686	28.0367	28.4147	27.7897	28.2914	28.3987	28.5986	28.7014	28.3674	27.8986	28.9905	28.8643	24.804	24.7023	26.9431	23.9255	25.6691	23.4361	+	+	heart_I_heart_U	18	18	18	29.5	29.5	29.5	105.21	0	173.89	8513500000	141	11.4504	0	2.05184
Integrin alpha-7 [Cleaved into: Integrin alpha-7 heavy chain;Integrin alpha-7 light chain]	Itga7	Q61738	29.6388	30.6679	30.7083	31.1103	31.0536	30.6425	30.6887	31.4429	31.3854	30.6592	30.6168	30.441	30.1615	30.0464	29.8802	30.5237	30.5821	30.6763	30.2758	30.9771	30.7813	30.0073	29.8929	30.0549	28.6423	28.1229	26.1505	28.4142	26.8491	28.9483	+	+	heart_I_heart_U	29	29	29	32.7	32.7	32.7	129.33	0	237.02	38079000000	329	8.84886	0	1.67523
Laminin subunit beta-2 (Laminin-11 subunit beta) (Laminin-14 subunit beta) (Laminin-15 subunit beta) (Laminin-3 subunit beta) (Laminin-4 subunit beta) (Laminin-7 subunit beta) (Laminin-9 subunit beta) (S-laminin subunit beta) (S-LAM beta)	Lamb2 Lams	Q61292	29.9153	30.9227	30.7219	31.1138	31.5569	30.5443	31.4856	32.3624	31.8945	31.9682	31.1998	31.4159	30.4404	30.2089	30.3631	30.6724	30.7046	31.2621	31.1777	31.3574	30.9559	30.4133	31.6036	30.8197	28.0864	27.6027	25.9794	25.7827	25.7388	29.081	+			66	66	66	49.4	49.4	49.4	196.58	0	323.31	51986000000	764	10.0314	0	1.09032
Beta-sarcoglycan (Beta-SG) (43 kDa dystrophin-associated glycoprotein) (43DAG)	Sgcb	P82349	28.9197	30.2406	29.9341	30.251	29.981	29.7619	29.5754	30.6272	30.7712	29.4157	29.2604	29.2047	29.7719	29.2581	29.7808	29.0753	29.6429	29.8752	29.012	29.8686	29.5776	29.3151	28.6773	28.9728	28.1399	27.2871	25.8999	27.4685	28.1742	28.1223	+	+	heart_I_heart_U	12	12	12	51.6	51.6	51.6	34.872	0	118.56	19894000000	198	7.14187	0	1.31486
Delta-sarcoglycan (Delta-SG) (35 kDa dystrophin-associated glycoprotein) (35DAG)	Sgcd	P82347	28.1784	28.8885	29.0802	29.0398	29.1977	28.3699	29.5868	30.1753	30.4517	28.7612	28.9402	28.5413	28.516	28.3855	28.6794	28.4854	28.9613	28.7929	28.4429	29.3526	29.3639	28.4793	28.028	28.6535	27.9299	27.819	28.1018	28.2366	27.8003	28.3207	+			10	10	10	40.5	40.5	40.5	32.133	0	71.021	12335000000	177	2.93825	0.000401826	1.11885
Gamma-sarcoglycan (Gamma-SG) (35 kDa dystrophin-associated glycoprotein) (35DAG)	Sgcg	P82348	27.8872	28.5805	28.9304	29.0996	28.8763	28.7337	29.2958	29.5877	29.5849	28.6049	28.4951	28.5237	27.9858	28.1146	28.2341	28.413	28.7592	28.9622	28.3844	28.9366	28.8502	28.5255	27.477	28.496	27.2773	27.0461	27.5137	27.8011	27.565	28.3078	+	+	heart_I_heart_U	9	9	9	45	45	45	32.081	0	48.273	10554000000	166	4.41183	4.71e-05	1.43613
Laminin subunit alpha-4 (Laminin-14 subunit alpha) (Laminin-8 subunit alpha) (Laminin-9 subunit alpha)	Lama4	P97927	30.365	31.1256	30.9098	31.6977	31.8229	30.8284	31.3621	32.1901	31.7545	31.7439	31.4699	31.6663	30.6786	30.8082	30.8743	30.5237	30.6884	30.884	31.2709	31.416	31.0548	30.8227	31.6649	31.433	28.1545	28.3494	26.2698	26.7699	25.968	28.2219	+	+	heart_I_heart_U	49	49	49	33.8	33.8	33.8	201.82	0	323.31	55961000000	787	12.4687	0	1.42856
Endoplasmic reticulum chaperone BiP (EC 3.6.4.10) (78 kDa glucose-regulated protein) (GRP-78) (Binding-immunoglobulin protein) (BiP) (Heat shock protein 70 family protein 5) (HSP70 family protein 5) (Heat shock protein family A member 5) (Immunoglobulin heavy chain-binding protein)	Hspa5 Grp78	P20029	32.2361	32.2198	32.1819	30.0725	30.3517	30.9021	30.5193	30.7639	30.7879	29.9001	29.443	28.1694	31.0718	31.7954	31.0407	29.8773	29.9517	29.9862	31.0077	30.6981	29.7242	28.6546	30.0146	28.9333	29.6514	30.077	29.3398	26.9419	26.9545	28.6883	+			33	31	31	51	51	51	72.421	0	260.95	35334000000	456	2.32262	0.00154237	0.428917
Laminin subunit gamma-1 (Laminin B2 chain) (Laminin-1 subunit gamma) (Laminin-10 subunit gamma) (Laminin-11 subunit gamma) (Laminin-2 subunit gamma) (Laminin-3 subunit gamma) (Laminin-4 subunit gamma) (Laminin-6 subunit gamma) (Laminin-7 subunit gamma) (Laminin-8 subunit gamma) (Laminin-9 subunit gamma) (S-laminin subunit gamma) (S-LAM gamma)	Lamc1 Lamb-2 Lamc-1	P02468	31.6418	32.3719	32.3161	32.9629	33.0159	32.1993	33.1212	33.9865	33.5241	33.3327	33.0255	33.5274	32.0039	31.8557	32.1481	32.4516	32.1739	32.6932	32.8816	33.0704	32.8668	32.5504	33.0322	32.6775	29.2566	28.7649	25.6728	29.7076	27.4593	30.1235	+			76	76	76	57.1	57.1	57.1	177.3	0	323.31	163000000000	1716	9.68303	0	0.98695
Intercellular adhesion molecule 2 (ICAM-2) (Lymphocyte function-associated AG-1 counter-receptor) (CD antigen CD102)	Icam2 Icam-2	P35330	26.2449	26.8714	26.2541	26.9628	26.3604	26.4627	26.6564	28.1737	28.1536	27.5356	27.2506	26.5458	26.5693	26.1027	26.5879	26.205	25.6985	26.5354	27.1744	27.8791	27.3671	26.4171	26.8687	25.8089	24.4784	24.5173	25.3927	24.6185	24.8699	24.387	+			7	7	7	31.4	31.4	31.4	31.39	0	11.396	2301200000	55	6.52965	0	0.689813
Nidogen-1 (NID-1) (Entactin)	Nid1 Ent	P10493	33.2032	34.2151	34.3508	34.6129	35.2843	34.0734	34.7399	35.4051	35.0983	35.6112	35.1468	35.41	33.5995	34.0833	33.8878	33.8435	33.8893	34.3273	34.8817	35.0855	34.7948	34.1932	35.4465	34.9192	30.6405	30.5862	26.6384	27.6573	29.7227	30.4629	+			67	67	66	66.7	66.7	66.7	136.54	0	323.31	606000000000	3046	11.0938	0	0.695647
Laminin subunit beta-1 (Laminin B1 chain) (Laminin-1 subunit beta) (Laminin-10 subunit beta) (Laminin-12 subunit beta) (Laminin-2 subunit beta) (Laminin-6 subunit beta) (Laminin-8 subunit beta)	Lamb1 Lamb-1 Lamb1-1	P02469	30.9969	31.7296	31.8564	31.771	31.9213	30.9025	32.6249	33.2987	32.949	32.6586	32.1707	32.5302	31.5549	31.3908	31.5364	31.2854	31.4595	31.6735	32.4261	32.4228	32.0534	31.5557	32.32	31.7111	28.4886	28.2623	26.2692	27.6247	25.9218	29.1934	+			66	66	66	48.8	48.8	48.8	197.09	0	323.31	86823000000	961	11.0635	0	0.740477
Voltage-dependent calcium channel subunit alpha-2/delta-1 (Voltage-gated calcium channel subunit alpha-2/delta-1) [Cleaved into: Voltage-dependent calcium channel subunit alpha-2-1;Voltage-dependent calcium channel subunit delta-1]	Cacna2d1 Cacna2	O08532	30.7598	31.4186	31.2695	31.3145	30.9405	30.8191	30.5999	31.6473	31.1067	30.5619	30.178	29.9927	30.8879	31.1284	31.4287	30.3397	30.8869	31.1047	30.4943	31.1841	31.1944	29.7179	29.2773	29.1199	27.1893	26.5664	26.1074	26.0921	24.7707	26.2443	+			43	43	43	48.2	48.2	48.2	124.63	0	323.31	40468000000	551	12.7926	0	0.605788
Peroxidasin homolog (EC 1.11.1.7)	Pxdn Kiaa0230	Q3UQ28	26.0628	23.9557	24.274	27.1345	27.7264	26.7394	23.8464	25.7128	26.1208	24.9374	25.6745	26.4944	24.3404	25.1568	22.9943	26.2876	26.2352	26.2372	24.6187	25.9315	26.3801	24.5556	26.0799	26.2361	24.2879	24.5414	26.269	22.9775	24.969	23.3761	+			17	17	17	16.9	16.9	16.9	165.1	0	53.937	1999700000	39	1.0279	0.0474618	0.272643
Laminin subunit alpha-2 (Laminin M chain) (Laminin-12 subunit alpha) (Laminin-2 subunit alpha) (Laminin-4 subunit alpha) (Merosin heavy chain)	Lama2	Q60675	32.2058	32.9705	32.6454	32.7304	32.8889	31.8612	33.3298	34.0024	33.6193	33.9333	33.608	33.942	32.5241	32.7253	32.7756	32.6194	32.205	32.648	33.28	33.0906	32.9926	32.8394	33.688	32.8958	30.4116	29.7148	30.3541	30.5553	29.5276	31.1195	+			136	136	135	57	57	57	343.81	0	323.31	187000000000	2113	9.54092	0	0.641495
Plexin-B2	Plxnb2	B2RXS4	28.1721	29.3364	29.1661	29.7022	29.5531	28.7347	29.3063	30.2188	29.7654	30.0976	29.8616	29.8615	28.0082	28.4022	28.9643	28.8242	28.8539	29.178	29.8564	30.2	29.8564	28.8543	30.0201	29.6833	24.803	29.1553	26.7829	25.8281	25.7832	25.0618	+			26	26	26	20.1	20.1	20.1	206.23	0	179.98	15319000000	193	6.76995	0	0.471363
Cadherin-2 (Neural cadherin) (N-cadherin) (CD antigen CD325)	Cdh2	P15116	31.3569	31.7983	32.0138	31.8014	31.4915	31.1438	31.6729	31.521	31.6493	31.3626	31.2759	30.9858	31.6299	31.6512	31.6964	30.9292	31.5081	31.3112	31.306	31.8361	31.4997	30.6526	30.2503	30.7627	29.8584	29.3563	27.4878	29.4563	29.2278	29.7139	+			24	24	24	34	34	34	99.795	0	323.31	61479000000	595	8.40067	0	0.846801
Immunoglobulin heavy constant mu [Cleaved into: Mu' chain (55 kDa mu' chain)]	Ighm Igh-6	P01872	28.4426	28.3376	28.736	28.6912	27.9889	27.045	29.4766	30.1504	30.9238	29.6912	28.5456	29.6178	27.9492	28.1904	28.8565	27.862	26.8361	27.3059	30.8112	30.5793	29.8643	28.0841	29.8968	28.6185	28.9007	25.004	24.9098	24.1479	24.6467	24.7899	+			14	14	14	37.2	37.2	37.2	49.971	0	70.43	11989000000	175	4.80758	2.6e-05	0.199758
Acyl-CoA-binding protein (ACBP) (Diazepam-binding inhibitor) (DBI) (Endozepine) (EP)	Dbi	P31786	29.7214	28.7537	27.4977	27.3509	26.1258	29.2178	27.4671	26.7851	28.9638	26.3208	25.0213	24.1783	28.5839	28.2307	27.6093	27.1497	27.0964	27.9157	28.3176	27.4541	26.569	25.7172	26.7046	23.269	24.2021	25.8495	25.4972	25.4082	24.419	23.4782	+			2	2	2	39.1	39.1	39.1	10	0	4.5441	5234500000	47	2.20306	0.00207531	0.141114
Complement C3 (HSE-MSF) [Cleaved into: Complement C3 beta chain;C3-beta-c (C3bc);Complement C3 alpha chain;C3a anaphylatoxin;Acylation stimulating protein (ASP) (C3adesArg);Complement C3b alpha' chain;Complement C3c alpha' chain fragment 1;Complement C3dg fragment;Complement C3g fragment;Complement C3d fragment;Complement C3f fragment;Complement C3c alpha' chain fragment 2]	C3	P01027	32.0688	32.9523	32.7625	34.7512	33.6356	33.2124	34.5268	33.6929	34.3385	34.5629	34.1811	33.9742	33.7143	32.9418	33.3262	32.891	32.3988	32.5777	33.8178	34.3092	34.0129	33.6053	34.465	33.8995	31.3634	30.559	29.0513	28.4526	29.7862	31.3956	+			112	112	112	75.3	75.3	75.3	186.48	0	323.31	315000000000	2906	8.09805	0	0.325246
Dermatopontin (Early quiescence protein 1) (EQ-1) (Tyrosine-rich acidic matrix protein) (TRAMP)	Dpt	Q9QZZ6	27.6546	29.5147	28.1302	29.9901	28.5284	28.3009	30.0156	31.1901	30.8704	29.6278	29.1896	28.7695	27.7926	28.4235	27.9852	28.9614	27.2012	29.0066	30.5399	30.9697	30.4247	29.2143	29.8412	29.0127	27.1301	26.5245	25.2063	24.0159	24.4759	24.4507	+			8	8	8	50.7	50.7	50.7	23.995	0	62.236	15467000000	153	6.53911	0	0.175481
Collagen alpha-2(I) chain (Alpha-2 type I collagen)	Col1a2 Cola2	Q01149	28.163	30.9263	30.1396	30.5636	31.9343	29.7743	30.3352	31.0842	30.7011	31.758	30.9633	32.1345	29.5584	29.649	31.206	29.9144	30.0267	31.1594	29.9676	30.3106	30.1969	30.9122	32.4107	30.7951	24.8487	24.87	25.6418	25.0864	24.6617	32.1518	+			12	12	12	9.5	9.5	9.5	129.56	0	59.038	43311000000	205	5.31326	2.86e-05	0.208847
Nidogen-2 (NID-2) (Entactin-2)	Nid2	O88322	32.8313	33.1491	32.6116	33.0092	33.1856	32.1739	32.6685	32.8573	32.7135	33.397	33.1938	33.3229	32.796	32.9358	32.9177	31.8952	32.1575	32.5532	33.0052	33.1972	32.6648	32.1138	33.5088	33.0338	26.5539	25.0156	25.0401	23.3834	24.7312	26.229	+			58	57	57	62.8	62.8	62.8	153.91	0	323.31	156000000000	1213	19.6053	0	0.570835
Decorin (Bone proteoglycan II) (PG-S2) (PG40)	Dcn	P28654	32.9338	32.791	32.626	33.5028	33.7087	32.3297	33.1073	33.6925	33.3662	33.6007	33.3614	33.5735	32.4186	31.6887	32.1738	32.367	33.0316	33.1197	33.733	34.1608	33.1954	32.5755	34.3469	33.5066	29.696	30.0976	26.5644	26.0325	28.0992	28.76	+			21	21	20	55.1	55.1	52.8	39.809	0	265.65	210000000000	1269	10.5221	0	0.310495
Caveolae-associated protein 4 (Muscle-related coiled-coil protein) (Muscle-restricted coiled-coil protein)	Cavin4 Murc	A2AMM0	30.6584	29.2326	28.8729	28.239	28.2147	30.1665	26.7473	27.0701	26.7316	27.6147	27.1293	27.1477	28.447	29.2394	27.99	28.2726	29.3625	29.0026	28.8148	27.8298	26.1167	26.8724	26.7154	26.9047	25.1507	25.6997	25.0649	24.0369	24.3568	27.0016	+			11	11	11	43.9	43.9	43.9	41.008	0	88.716	8473000000	94	4.12334	4.44e-05	0.149625
Glypican-1 [Cleaved into: Secreted glypican-1]	Gpc1	Q9QZF2	27.164	28.2997	28.6443	30.5527	29.8476	29.4804	29.653	30.2793	29.852	29.6158	29.2836	29.4401	28.1868	28.3777	28.1926	29.2286	29.6894	30.1271	29.0208	30.3189	29.9201	28.913	28.7969	29.1055	27.4767	27.6475	28.4356	27.763	27.7383	26.9824	+			17	17	17	45.4	45.4	45.4	61.359	0	105.08	19040000000	183	3.25404	0.000192308	0.229885
Dystroglycan (Dystrophin-associated glycoprotein 1) [Cleaved into: Alpha-dystroglycan (Alpha-DG);Beta-dystroglycan (Beta-DG)]	Dag1 Dag-1	Q62165	30.9971	31.9947	31.9327	30.9239	31.0941	30.0877	31.0139	31.5295	31.4171	31.1062	30.3558	31.1264	31.5724	31.924	32.1802	30.012	30.5536	30.6152	30.7514	31.8129	31.1359	30.2474	30.8367	29.9067	26.9755	27.968	26.0561	26.7538	26.5628	27.0105	+			18	18	18	20.8	20.8	20.8	96.904	0	125.7	44011000000	359	12.2247	0	0.266763
Cytochrome c oxidase subunit 6A1, mitochondrial (Cytochrome c oxidase polypeptide VIa-liver)	Cox6a1 Cox6al	P43024	27.5954	29.7505	29.6147	27.8865	28.8223	28.9663	28.8296	27.7583	27.7041	27.9976	28.3836	27.8658	29.0149	28.7237	28.3898	29.7803	28.5764	29.2322	26.5265	26.8006	27.0367	28.6092	27.8513	28.7039	29.1785	29.1323	25.6126	24.2603	24.2786	29.6257				4	4	4	61.3	61.3	61.3	12.352	0	20.999	11277000000	70	0.933979	0.0628633	0.178396
Cystatin-C (Cystatin-3)	Cst3	P21460	26.9885	27.1225	26.5242	26.8429	26.1876	26.3577	26.5049	27.3338	27.3454	25.8276	24.867	26.8029	26.7843	25.1523	26.6798	27.0378	26.5161	26.5567	26.664	26.8316	26.8012	24.5874	26.758	26.6102	24.2242	24.3099	25.7007	25.5358	24.0809	24.2848	+			4	4	4	32.9	32.9	32.9	15.531	0	23.419	2275600000	11	4.35792	4.65e-05	0.199595
Myosin-binding protein H-like	Mybphl	Q5FW53	25.7841	25.6322	24.6619	28.5005	27.5538	27.053	27.9952	28.8046	30.3008	24.7203	26.1091	24.5226	27.5778	26.9047	27.5291	26.9601	26.7698	27.4172	27.0962	26.929	27.2144	26.7309	24.8016	24.0489	24.1175	25.5151	27.5757	27.1573	24.6097	24.3757				10	10	10	40	40	40	38.76	0	46.415	3721800000	36	0.602363	0.17292	0.0826484
Non-specific lipid-transfer protein (NSL-TP) (EC 2.3.1.176) (Propanoyl-CoA C-acyltransferase) (SCP-chi) (SCPX) (Sterol carrier protein 2) (SCP-2) (Sterol carrier protein X) (SCP-X)	Scp2 Scp-2	P32020	31.4283	31.5217	31.035	29.6167	29.1079	30.5661	29.0068	29.832	30.1167	29.3309	28.8143	28.3041	30.008	30.6469	30.0113	29.8507	30.1143	30.19	30.5332	30.2295	29.2661	28.4893	29.3698	28.4195	27.7677	28.3809	28.9269	27.9295	27.1249	27.7457	+			17	17	17	28.7	28.7	28.7	59.125	0	82.252	24206000000	267	3.51392	0.00010101	0.136293
Calumenin (Crocalbin)	Calu	O35887	29.3061	28.2462	28.3517	25.9218	25.7568	27.0614	26.3881	26.2581	26.0775	24.7978	24.4585	23.9481	27.4895	29.054	28.0909	25.5842	25.9998	26.5619	26.8625	25.5451	26.2993	25.398	23.4388	24.7597	24.3002	24.3064	24.3914	24.7118	25.9148	23.6836	+			9	9	9	45.7	45.7	45.7	37.063	0	45.277	2299700000	43	1.37459	0.0179316	0.0713655
Perilipin-3 (Cargo selection protein TIP47) (Mannose-6-phosphate receptor-binding protein 1)	Plin3 M6prbp1 Tip47	Q9DBG5	29.2017	29.7653	29.4243	28.2618	27.947	29.7433	28.0942	28.3474	26.517	28.3167	26.6906	26.6711	29.7776	29.9896	29.2235	28.0307	28.965	28.8082	29.4381	27.6953	27.1904	25.2042	27.7344	25.5423	25.6644	29.1947	25.3901	25.0925	25.9691	25.2386	+			18	18	18	71.6	71.6	71.6	47.262	0	199.21	9747500000	150	1.9551	0.00398361	0.0760073
Serine protease inhibitor A3M (Serpin A3M)	Serpina3m	Q03734	29.4542	25.6499	25.1613	29.7227	27.22	27.2563	25.7821	27.0337	26.1309	29.9208	29.095	27.6805	27.1571	25.5643	27.102	28.8619	28.0603	28.2896	25.5755	27.3139	25.5445	28.4429	29.183	27.7037	29.1319	24.7569	25.4834	24.9316	24.6814	26.9704				13	5	5	34.7	17.5	17.5	47.064	0	16.565	7763500000	210	0.867965	0.0757305	0.0655091
Dynactin subunit 2 (50 kDa dynein-associated polypeptide) (Dynactin complex 50 kDa subunit) (DCTN-50) (Growth cone membrane protein 23-48K) (GMP23-48K) (p50 dynamitin)	Dctn2	Q99KJ8	29.537	28.7228	28.0865	25.7882	26.505	28.0441	27.4141	26.4154	28.1074	24.0878	23.7754	23.6628	27.7197	28.8661	28.0207	26.6061	27.0325	27.3283	28.7956	27.5384	25.4286	24.6005	24.1035	23.0322	24.1877	25.3209	24.8246	24.6186	24.8978	24.4791	+			12	12	12	40.5	40.5	40.5	44.116	0	94.474	3626000000	49	1.11795	0.0364689	0.0404016
Heat shock protein beta-7 (HspB7) (Cardiovascular heat shock protein) (cvHsp) (Heat shock protein 25 kDa 2) (Protein p19/6.8)	Hspb7 Cvhsp Hsp25-2	P35385	29.3452	28.9728	29.2924	27.6838	27.9122	29.6104	27.9182	27.1984	27.2859	28.6959	27.7701	24.4224	28.5219	29.9647	28.9581	28.198	28.4495	28.6724	28.1732	27.6699	27.7066	26.4864	27.1962	25.318	23.4816	26.3013	23.9597	24.6456	24.367	23.9214	+			8	8	8	65.7	65.7	65.7	18.634	0	123.79	7297800000	81	5.14297	2.72e-05	0.0444501
Spondin-1 (F-spondin)	Spon1	Q8VCC9	26.5143	28.006	26.2286	26.2515	25.8185	26.6629	27.289	27.828	28.1117	27.9178	27.0764	26.6102	27.1802	26.6288	27.6655	26.6188	25.4789	25.9862	27.8833	28.4244	28.0125	26.3782	27.0358	26.2754	25.6184	24.9505	26.3147	23.8551	25.5668	23.2844	+			13	13	13	23.4	23.4	23.4	90.82	0	45.078	2741500000	44	3.80427	4.21e-05	0.0662009
Protein FAM136A	Fam136a	Q9CR98	26.0579	26.6748	26.0395	26.4033	26.0114	29.3166	26.3214	26.4551	26.8863	25.6248	24.25	24.5236	25.4994	27.2782	25.6208	27.6903	26.5165	28.5728	27.4398	27.4294	23.7095	24.6814	25.5573	23.9312	24.2203	24.4428	24.9465	24.2135	24.6226	23.4968	+			6	6	6	48.6	48.6	48.6	15.674	0	64.489	4064400000	20	1.82146	0.00559677	0.0324831
Tropomyosin alpha-1 chain (Alpha-tropomyosin) (Tropomyosin-1)	Tpm1 Tpm-1 Tpma	P58771	34.9123	35.3995	35.5715	33.5303	33.823	35.1032	33.7072	33.8042	34.2002	33.4045	32.9958	32.1333	34.0936	35.4329	34.3576	33.7709	34.5529	34.783	34.5766	34.5722	33.5939	32.3334	33.4454	32.6058	29.4951	32.041	31.5517	29.1289	29.3818	30.8999	+			38	38	23	66.9	66.9	43.7	32.68	0	323.31	446000000000	1189	6.82211	0	0.0349453
Latent-transforming growth factor beta-binding protein 4 (LTBP-4)	Ltbp4	Q8K4G1	28.9815	29.9452	29.2453	29.5485	29.8305	28.442	29.3344	30.2929	30.3271	30.0251	29.9368	30.2479	29.9654	29.4085	29.5489	29.0704	28.5387	29.2909	29.7865	30.1419	29.7428	29.3932	30.6471	30.1726	23.9739	22.4347	25.2983	25.4063	24.8364	24.1364	+			34	34	33	25.8	25.8	25.4	178.64	0	160.22	17397000000	242	14.1518	0	0.0585326
Voltage-dependent anion-selective channel protein 1 (VDAC-1) (mVDAC1) (Outer mitochondrial membrane protein porin 1) (Plasmalemmal porin) (Voltage-dependent anion-selective channel protein 5) (VDAC-5) (mVDAC5)	Vdac1 Vdac5	Q60932	34.4483	34.7703	34.8103	33.6263	33.5651	34.607	33.3797	34.4375	34.5651	33.4001	33.3235	32.9708	34.2951	34.9362	34.5522	33.7765	33.8225	34.2425	34.0835	34.6146	33.7406	33.2262	33.1879	33.094	32.2707	33.1896	32.9544	32.492	32.7644	32.5374	+			23	23	23	80.4	80.4	80.4	32.351	0	323.31	454000000000	2226	3.55033	0.000102041	0.0381997
Mitochondrial import inner membrane translocase subunit Tim9	Timm9 Tim9 Tim9a Timm9a	Q9WV98	26.4739	26.7813	26.3196	26.5127	25.2677	27.331	25.662	26.3605	27.7903	24.6861	25.0012	25.3808	26.379	26.6657	25.8435	26.7093	26.1361	27.2091	27.3319	27.4495	26.0848	25.7965	24.066	23.6075	24.7763	24.574	24.8947	24.1749	25.8934	23.2319	+			4	4	4	47.2	47.2	47.2	10.344	0	8.136	1930300000	25	1.88511	0.00480972	0.0190472
Proteasome subunit alpha type-6 (EC 3.4.25.1) (Macropain iota chain) (Multicatalytic endopeptidase complex iota chain) (Proteasome iota chain)	Psma6	Q9QUM9	27.3381	28.3967	27.8579	28.1715	27.4601	28.0911	26.9652	28.2502	29.1014	27.6765	27.6209	27.6547	27.7928	27.9066	27.9982	27.8474	27.2868	27.7249	28.4298	28.5443	27.691	27.34	28.2711	27.5144	26.6913	27.3887	25.4162	24.9984	27.0776	26.5881	+			10	10	10	43.5	43.5	43.5	27.372	0	26.83	6004900000	101	4.42984	4.73e-05	0.0352818
Fibulin-1 (FIBL-1) (Basement-membrane protein 90) (BM-90)	Fbln1	Q08879	24.5469	25.7267	23.1975	26.2597	26.5183	25.0514	26.3785	27.3464	27.5483	27.0706	26.8614	27.0502	25.7372	24.2136	25.8892	26.118	24.169	25.9371	26.6687	26.7595	27.0647	26.7206	27.0766	27.033	24.5157	25.1303	24.0299	24.5864	24.1988	24.8203	+			7	7	7	17.4	17.4	17.4	78.032	0	57.415	1570000000	48	1.9281	0.00421138	0.0102546
Cofilin-1 (Cofilin, non-muscle isoform)	Cfl1	P18760	29.4247	29.2408	28.8178	29.1502	28.7736	29.3592	29.5205	28.8275	28.7101	28.8192	28.5156	27.6583	29.063	28.9464	28.9188	28.9512	28.852	29.167	29.8839	28.9893	28.1649	28.2991	29.5345	27.8861	26.6529	27.4045	26.9055	23.9233	25.4812	26.1202	+			12	11	10	61.4	57.2	50.6	18.559	0	90.424	12269000000	174	7.69373	0	0.0217325
Myosin light polypeptide 6 (17 kDa myosin light chain) (LC17) (Myosin light chain 3) (MLC-3) (Myosin light chain alkali 3) (Myosin light chain A3) (Smooth muscle and nonmuscle myosin light chain alkali 6)	Myl6 Myln	Q60605	27.8714	28.5872	27.5098	27.7461	27.5528	28.1196	27.5441	28.0284	27.8971	27.3966	26.8954	26.9882	28.2837	28.0768	28.3982	27.5606	27.4536	27.7974	27.3698	27.3107	26.8641	27.0759	28.0106	27.8473	25.9549	27.5703	26.1197	25.5573	24.0353	25.5927	+			7	7	7	47.7	47.7	47.7	16.93	0	25.175	4698300000	74	5.28751	2.84e-05	0.0131282
von Willebrand factor A domain-containing protein 1 (von Willebrand factor A domain-related protein)	Vwa1 Warp	Q8R2Z5	28.711	29.493	28.7155	30.0811	29.657	29.8303	31.0431	28.618	28.3233	29.4545	28.7841	28.7223	28.5657	28.6696	29.0278	29.48	29.7012	29.8146	31.0437	28.9654	29.3664	28.5422	29.3561	28.8552	26.2744	28.2082	25.485	24.5449	26.9444	26.0318	+			13	13	13	61	61	61	44.708	0	111.59	18058000000	206	6.82625	0	0.00427134
Cytochrome b-c1 complex subunit 6, mitochondrial (Complex III subunit 6) (Complex III subunit VIII) (Cytochrome c1 non-heme 11 kDa protein) (Mitochondrial hinge protein) (Ubiquinol-cytochrome c reductase complex 11 kDa protein)	Uqcrh	P99028	33.5219	33.7068	33.4628	33.7642	33.5006	34.5081	33.3887	33.1991	33.8536	32.584	31.9243	29.7745	32.7586	33.3875	32.6796	33.7539	33.6487	34.365	34.4668	34.0623	32.9356	31.3372	32.7442	31.0182	25.2178	29.5628	28.1597	27.6387	27.4641	27.8583	+			8	8	8	66.3	66.3	66.3	10.435	0	157.81	271000000000	387	8.93918	0	0.0018683
Lysyl oxidase homolog 1 (EC 1.4.3.-) (Lysyl oxidase 2) (Lysyl oxidase-like protein 1)	Loxl1 Lox2 Loxl	P97873	26.2961	27.28	25.9501	25.9299	26.5025	25.9945	25.3942	26.5181	26.2594	26.6834	24.48	24.8079	27.3849	26.396	26.9695	25.5318	25.0227	25.4696	26.2442	26.5691	26.1999	25.0517	26.5413	24.7262	23.9761	23.4027	25.7698	24.8689	23.9777	24.1849	+			10	10	10	20.8	20.8	20.8	66.506	0	27.732	1400700000	32	3.17438	0.000187793	0.000928261
Four and a half LIM domains protein 2 (FHL-2) (Skeletal muscle LIM-protein 3) (SLIM-3)	Fhl2	O70433	31.2148	32.5028	32.1484	33.0587	32.3304	33.078	32.1144	32.7429	32.7679	32.5204	31.941	30.8451	31.361	31.7895	31.1629	33.4702	32.8393	33.4272	32.6407	33.0792	32.2638	31.4929	32.3026	31.476	27.7397	29.9915	29.7027	28.7531	28.8941	30.0423	+			27	27	27	84.2	84.2	84.2	32.072	0	311.89	151000000000	768	7.76058	0	0.00376351
Elongation factor 1-delta (EF-1-delta)	Eef1d	P57776	29.6566	30.1931	29.8335	28.315	27.9025	29.2626	27.1265	28.6515	29.1292	27.7872	26.8274	24.691	29.5381	30.3333	29.6968	28.3612	28.5554	28.6297	29.4968	29.5535	27.7552	23.9143	27.4147	26.2084	27.3461	27.3076	25.3239	23.3212	24.194	25.6309	+			12	12	11	58.7	58.7	54.8	31.293	0	102.46	9522600000	100	2.32985	0.00154894	0.00340021
Fibromodulin (FM) (Collagen-binding 59 kDa protein) (Keratan sulfate proteoglycan fibromodulin) (KSPG fibromodulin)	Fmod	P50608	28.9395	28.8305	27.4892	29.1632	28.3353	26.7859	30.9302	26.9912	28.2064	29.5263	28.9432	28.9346	28.7383	28.3156	28.9159	27.8993	28.0975	28.5377	29.1161	28.6287	28.8004	28.201	29.2744	28.6686	24.8231	24.0451	26.8344	24.8978	25.3617	24.4576	+			11	11	11	33.2	33.2	33.2	43.054	0	120.66	8911800000	102	7.90274	0	0.00971915
Cytochrome c oxidase assembly factor 7 (Beta-lactamase hcp-like protein) (Respiratory chain assembly factor 1) (Sel1 repeat-containing protein 1)	Coa7 Selrc1	Q921H9	26.1177	26.5577	26.2583	26.2211	25.7794	25.9398	26.5743	26.1856	26.2843	23.8271	24.3409	25.6329	25.7706	26.642	24.7304	26.1066	25.9327	26.6238	27.1101	26.5638	26.3011	23.9242	24.9509	25.2303	24.1478	24.5291	25.4453	24.7255	24.2991	23.5411	+			4	4	4	33.3	33.3	33.3	25.617	0	17.227	1338900000	13	2.18878	0.00216667	0.0131857
Eukaryotic translation initiation factor 4H (eIF-4H) (Williams-Beuren syndrome chromosomal region 1 protein homolog)	Eif4h Wbscr1	Q9WUK2	27.444	27.1254	27.1575	26.2563	25.5843	27.001	25.1544	28.1368	25.9621	25.5113	24.6959	24.876	27.0818	27.5197	27.2383	25.9472	26.8522	27.0762	26.8449	26.7174	26.6584	24.4268	24.1924	24.6617	24.7687	24.56	25.404	25.5792	25.3543	24.1256	+			5	5	5	29	29	29	27.341	0	40.292	1759200000	33	1.36098	0.0186212	0.0194402
Nucleophosmin (NPM) (Nucleolar phosphoprotein B23) (Nucleolar protein NO38) (Numatrin)	Npm1	Q61937	28.7211	28.5788	28.0533	27.6382	26.7367	27.8532	26.8246	27.5279	27.135	26.9658	26.8348	23.2543	27.511	27.9621	27.6287	27.5888	27.478	27.9762	28.5711	27.7572	26.4691	26.5325	27.9696	23.0594	24.7843	23.3816	23.6955	23.6077	24.5693	23.9768	+			6	6	6	28.4	28.4	28.4	32.56	0	54.586	3882300000	63	4.24689	4.52e-05	0.0191159
Myosin light chain 3 (Myosin alkali light chain 1, ventricular/slow skeletal muscle isoform) (Myosin light chain 1, slow-twitch muscle B/ventricular isoform) (MLC1SB)	Myl3 Mlc1v Mylc	P09542	37.6255	37.7249	37.6066	36.5617	36.3162	37.2946	36.3258	36.9012	36.8995	35.9399	35.3416	34.5089	36.6327	37.7042	37.0894	36.6311	37.0694	37.2862	37.4549	37.3008	36.4029	34.9103	35.9291	35.1026	32.5233	34.4142	33.3827	32.1334	31.6085	31.8009	+			22	22	18	82.4	82.4	69.1	22.421	0	323.31	2650000000000	4010	8.11025	0	0.0361097
Cysteine-rich protein 2 (CRP-2) (Heart LIM protein)	Crip2 Crp2 Hlp	Q9DCT8	32.3317	32.7688	32.4843	31.7493	31.0258	32.2389	31.0928	31.7114	32.0873	30.9401	30.6811	30.093	31.8187	31.8457	31.5483	32.2834	31.8039	32.4744	32.2472	32.2541	31.6152	30.678	30.6816	30.4245	29.3377	29.9725	26.5424	28.3353	29.7803	29.9173	+			9	9	9	71.2	71.2	71.2	22.727	0	209.99	88003000000	323	5.45468	2.96e-05	0.0453214
Four and a half LIM domains protein 1 (FHL-1) (KyoT) (RBP-associated molecule 14-1) (RAM14-1) (Skeletal muscle LIM-protein 1) (SLIM) (SLIM-1)	Fhl1	P97447	29.4155	30.1064	29.8029	29.2692	29.1629	29.896	28.6299	29.5481	30.0054	28.3474	27.9576	26.2041	29.0425	28.9621	29.0079	29.3153	28.8066	29.8905	30.212	30.1957	29.3014	27.6418	28.8123	27.644	25.8753	28.9959	25.9621	25.2068	25.6132	27.6	+			15	15	15	62.9	62.9	62.9	31.888	0	69.362	14655000000	153	3.90656	4.32e-05	0.0359846
Synaptopodin 2-like protein	Synpo2l	Q8BWB1	29.8679	29.7786	29.3167	28.9338	29.0278	30.4449	28.0439	28.7765	28.5841	28.7987	29.1173	28.3192	29.1859	30.1509	29.2831	29.0101	29.7856	29.7453	29.24	29.1653	28.1617	28.6034	28.7168	28.5059	27.0955	26.6768	26.1302	26.2062	27.2557	29.2413	+			28	28	28	45.4	45.4	45.4	102.95	0	144.45	16018000000	183	4.7819	2.53e-05	0.0644399
Collagen alpha-1(I) chain (Alpha-1 type I collagen)	Col1a1 Cola1	P11087	28.8059	31.0899	29.9025	31.3741	31.7162	29.8662	30.2947	31.4647	30.5122	31.6102	30.7978	32.1481	30.8967	30.8207	31.3364	30.492	30.0752	31.6845	30.5901	30.2555	30.4123	30.6506	32.2684	30.7151	25.3048	24.7884	24.7993	23.4534	23.8842	32.8481	+			9	9	9	7.3	7.3	7.3	138.03	0	138.51	50000000000	354	5.54114	3.03e-05	0.0562312
Eukaryotic translation initiation factor 5A-1 (eIF-5A-1) (eIF-5A1) (Eukaryotic initiation factor 5A isoform 1) (eIF-5A) (eIF-4D)	Eif5a	P63242	29.7197	28.6066	28.3413	29.9994	29.7474	30.2835	30.4227	29.3417	29.5641	29.8374	28.6492	28.3772	28.0629	29.0019	29.0149	29.5394	30.3749	30.3737	31.7167	30.0297	29.1287	28.4878	29.2619	28.6217	27.4009	28.8294	25.0136	25.4513	27.3496	28.1662	+			13	13	13	68.8	68.8	68.8	16.832	0	164.13	21574000000	201	3.97708	4.4e-05	0.0610091
Macrophage migration inhibitory factor (MIF) (EC 5.3.2.1) (Delayed early response protein 6) (DER6) (Glycosylation-inhibiting factor) (GIF) (L-dopachrome isomerase) (L-dopachrome tautomerase) (EC 5.3.3.12) (Phenylpyruvate tautomerase)	Mif	P34884	25.732	27.2519	26.4342	27.051	27.4951	28.4649	28.827	27.597	28.2042	27.0839	25.0628	24.9748	26.2215	26.991	26.9132	27.6896	27.7272	27.893	27.5329	27.8788	27.2789	24.7382	27.3109	26.7407	25.1294	25.878	24.3759	24.5924	25.8607	25.7437	+			3	3	3	35.7	35.7	35.7	12.504	0	33.465	4481500000	72	2.52491	0.0010087	0.0498853
Growth factor receptor-bound protein 2 (Adapter protein GRB2) (SH2/SH3 adapter GRB2)	Grb2	Q60631	26.2465	26.7571	26.335	26.3513	25.5775	26.3006	26.1952	26.5859	26.666	23.6115	27.1313	24.016	26.8467	26.9495	26.8072	26.1924	26.324	26.8872	26.7226	26.9445	26.4249	23.8686	24.9636	23.8348	25.5989	23.4308	24.8217	24.9695	24.5536	23.6125	+			7	7	7	47	47	47	25.238	0	24.458	1644400000	33	1.78858	0.006112	0.0660027
RNA-binding protein FUS (Protein pigpen)	Fus	P56959	27.8657	28.3959	27.816	26.6988	26.2532	26.8096	25.5652	27.8654	27.4668	24.5735	25.3488	23.6447	27.7149	28.3407	27.5853	26.6703	26.9247	27.2557	27.3489	27.4518	22.5512	25.7746	26.8124	24.894	23.4484	25.1301	25.5736	23.8171	25.9286	23.9501	+			4	4	4	11.4	11.4	11.4	52.673	0	15.547	2799100000	35	1.60568	0.0100469	0.049277
Cytochrome c oxidase subunit 5A, mitochondrial (Cytochrome c oxidase polypeptide Va)	Cox5a	P12787	32.6617	32.4975	32.637	31.7305	31.4591	32.0823	34.0769	32.3336	31.367	32.1146	31.5873	31.5883	32.5556	32.9434	32.8511	32.5345	32.2629	32.0753	32.7115	32.708	32.1307	31.2666	31.8365	31.2826	31.0297	31.516	31.0859	30.5466	30.1912	30.5884	+			10	10	10	59.6	59.6	59.6	16.101	0	114.03	120000000000	554	3.62886	8.29e-05	0.120586
Serotransferrin (Transferrin) (Beta-1 metal-binding globulin) (Siderophilin)	Tf Trf	Q921I1	33.1944	34.703	33.8559	36.0492	34.7377	34.106	36.4256	35.9294	36.9616	36.3927	35.9354	36.1918	35.0751	34.1179	34.6898	35.0365	33.8609	34.4058	36.45	36.8867	36.4179	35.5173	36.7398	36.3811	32.7514	31.5503	30.3888	31.2234	32.1868	33.1244	+			54	54	53	67.4	67.4	66.3	76.723	0	323.31	1120000000000	3737	6.00267	3.23e-05	0.0723179
Thioredoxin (Trx) (ATL-derived factor) (ADF)	Txn Txn1	P10639	27.4518	27.9562	26.7145	28.5188	27.6845	28.546	27.7448	28.9859	28.7917	27.8288	27.6814	27.1097	27.7414	27.2415	27.0849	28.6486	27.9514	28.4208	28.91	29.2875	27.9493	27.1539	28.4977	27.2663	26.8485	26.5481	25.9655	24.7397	24.0989	26.2102	+			5	5	5	55.2	55.2	55.2	11.675	0	15.063	6882900000	71	5.14237	2.7e-05	0.126371
Cysteine and glycine-rich protein 3 (Cysteine-rich protein 3) (CRP3) (LIM domain protein, cardiac) (Muscle LIM protein)	Csrp3 Clp Mlp	P50462	32.6393	33.7441	33.2998	33.3792	32.6028	33.6432	32.6125	33.2876	33.5267	32.8998	32.4317	31.3178	32.8809	33.2181	32.7756	33.7795	33.5337	33.8324	33.3492	33.7372	32.8559	31.9639	32.7553	31.8542	29.4572	31.5776	30.4793	30.4263	30.3054	31.3815	+			13	13	13	67	67	67	20.895	0	280.8	221000000000	716	6.684	0	0.136751
Fibulin-5 (FIBL-5) (Developmental arteries and neural crest EGF-like protein) (Dance)	Fbln5 Dance	Q9WVH9	27.919	28.8056	28.1556	28.8839	28.2358	27.214	28.067	28.41	28.6836	28.8968	28.5908	28.9222	28.559	28.4203	28.6157	28.1438	27.9791	28.0631	28.1902	28.6675	28.261	28.9037	29.4901	28.7287	27.1033	27.4637	26.7268	27.0447	27.0059	27.4235	+			13	13	13	38.8	38.8	38.8	50.193	0	141.7	8034000000	140	5.63109	3.08e-05	0.224592
Ig kappa chain V-II region 26-10		P01631	25.7671	26.7304	26.3347	27.2276	25.9238	25.1647	29.5637	26.6826	27.724	28.0744	28.1187	26.21	27.2831	26.3837	27.0163	28.2637	27.4681	27.4761	26.7922	27.0739	27.317	25.6576	27.9954	26.0576	24.273	23.6891	25.2781	27.5953	25.3192	22.8333	+			4	4	4	38.9	38.9	38.9	12.273	0	15.403	4021700000	43	2.83814	0.000506787	0.0949037
Epidermal growth factor receptor (EC 2.7.10.1)	Egfr	Q01279	24.3579	25.2504	24.5091	27.9586	26.1603	28.0144	29.131	26.3179	26.5256	27.2304	27.1453	28.5613	26.6259	25.7951	26.0315	26.652	25.9755	26.5225	27.1186	27.3159	26.9808	26.4573	29.6474	27.3376	24.7964	23.9219	24.1288	24.757	23.8792	24.8047	+			17	17	17	18.8	18.8	18.8	134.85	0	44.41	3596200000	45	3.2696	0.000193237	0.0754616
Extracellular superoxide dismutase [Cu-Zn] (EC-SOD) (EC 1.15.1.1)	Sod3	O09164	28.5092	29.1342	27.8627	29.2037	28.6551	28.4032	29.0785	29.1938	29.4637	28.5286	28.2715	28.0158	29.3151	28.5148	29.0758	29.3664	28.4401	28.8397	28.8567	29.4694	28.999	28.1852	28.9961	27.634	25.7351	25.1354	24.9214	23.5449	24.6969	23.9078	+			10	10	10	58.2	58.2	58.2	27.392	0	96.749	10411000000	141	13.2831	0	0.222624
Heterogeneous nuclear ribonucleoprotein A3 (hnRNP A3)	Hnrnpa3 Hnrpa3	Q8BG05	29.3625	29.3825	28.9392	28.7997	28.0222	29.2259	27.7204	28.6216	28.0926	28.1334	27.9162	26.8003	28.8021	29.0223	29.0465	28.4057	28.9962	29.2305	29.0082	28.3456	27.2168	27.9234	28.8225	27.63	25.1954	26.4889	25.3381	25.3162	24.0749	25.2245	+			16	16	16	42.5	42.5	42.5	39.652	0	126.16	9457800000	132	8.81576	0	0.163931
PDZ and LIM domain protein 5 (Enigma homolog) (Enigma-like PDZ and LIM domains protein)	Pdlim5 Enh	Q8CI51	32.5789	32.7667	32.637	31.4091	31.1498	32.4367	30.6553	31.8494	31.9898	31.4956	30.9304	30.1879	32.3258	33.2159	32.2193	31.4264	31.869	32.3911	32.1807	32.361	31.4903	30.4639	31.2331	30.4597	29.1599	29.8563	27.2748	27.9513	28.2862	28.9027	+			20	20	20	40.6	40.6	40.6	63.299	0	323.31	93943000000	515	7.30193	0	0.150252
Hemoglobin subunit alpha (Alpha-globin) (Hemoglobin alpha chain)	Hba Hba-a1	P01942	36.6684	37.6675	36.663	37.7719	36.793	36.4683	37.2448	37.8954	37.6829	36.9268	37.4078	35.2136	37.6044	37.226	37.9736	37.1711	35.5159	36.4019	37.7025	38.1495	38.1149	36.3447	37.4731	36.2999	35.1953	33.7958	33.4747	32.393	33.1917	34.0342	+			15	15	13	78.2	78.2	76.8	15.085	0	267.6	3530000000000	5733	8.18996	0	0.159895
Papilin	Papln	Q9EPX2	30.5338	31.5317	31.2389	30.1332	30.4887	29.1246	30.8357	30.8727	30.7872	31.8388	31.1787	31.5145	31.1181	31.1221	31.2379	30.0021	29.6166	30.201	31.5133	31.5574	31.2749	30.1906	32.0343	31.7843	23.3956	23.3076	25.7638	23.7906	25.3536	24.7136	+			43	43	43	53.3	53.3	53.3	138.9	0	318.12	39587000000	611	14.7539	0	0.171454
Myosin regulatory light chain 2, ventricular/cardiac muscle isoform (MLC-2) (MLC-2v) (Myosin light chain 2, slow skeletal/ventricular muscle isoform) (MLC-2s/v)	Myl2 Mylpc	P51667	36.453	36.2575	36.0948	34.0757	33.884	35.7973	34.6336	34.0989	33.9296	33.6637	33.0316	31.8048	35.5874	36.3166	35.57	34.5444	35.2181	35.5427	35.2389	35.0932	33.6623	32.5197	33.579	32.4582	34.0104	34.5753	31.5308	31.1336	30.1219	30.5572	+			23	23	23	90.4	90.4	90.4	18.864	0	323.31	821000000000	2553	2.57017	0.000933921	0.091515
Prolargin (Proline-arginine-rich end leucine-rich repeat protein)	Prelp	Q9JK53	31.0609	31.8297	30.8911	32.1877	31.8745	30.5818	31.6912	32.4033	32.5268	31.9747	31.2896	31.3835	31.8668	31.3857	31.6964	31.218	31.3789	31.7531	32.305	32.6839	32.3472	30.9371	32.1284	31.6361	28.3033	29.1213	29.8269	28.6378	30.0513	28.5726	+			19	19	19	51.1	51.1	51.1	43.292	0	109.86	81802000000	682	8.78153	0	0.253125
Stress-induced-phosphoprotein 1 (STI1) (mSTI1) (Hsc70/Hsp90-organizing protein) (Hop)	Stip1	Q60864	29.8033	29.8832	29.5359	29.0081	28.5728	29.2824	28.2266	29.0002	29.6787	29.258	28.2	27.3098	29.8465	30.062	29.731	28.7977	29.3067	29.4368	29.5689	29.5434	28.7523	27.4664	28.8872	28.0434	23.779	24.363	25.0162	23.5268	23.9628	24.3226	+			27	27	27	51.7	51.7	51.7	62.581	0	86.153	12560000000	207	12.84	0	0.18028
Alpha-1-antitrypsin 1-5 (Alpha-1 protease inhibitor 5) (Serine protease inhibitor 1-5) (Serine protease inhibitor A1e) (Serpin A1e)	Serpina1e Dom5 Spi1-5	Q00898	28.9235	27.8203	26.5766	31.69	31.1808	30.3416	29.59	28.059	27.79	29.8222	28.3956	31.3263	29.0532	27.3382	28.6605	30.8653	29.9304	30.4421	28.6728	29.426	28.051	29.5029	32.6217	28.713	28.303	25.0004	26.0984	24.1502	25.3398	28.7989	+			16	9	9	37.5	21.5	21.5	45.891	0	88.864	31568000000	317	3.00745	0.000256881	0.0887448
Protein phosphatase 1 regulatory subunit 12B (Myosin phosphatase-targeting subunit 2) (Myosin phosphatase target subunit 2)	Ppp1r12b Mypt2	Q8BG95	29.4066	29.5785	29.2505	27.9864	28.1391	29.868	26.2559	27.3885	26.4271	25.5215	25.5563	26.7561	29.0051	30.1678	29.3542	28.2555	29.6574	29.912	28.5184	28.3227	27.3186	23.5897	26.4962	23.3122	27.087	27.4824	26.0584	23.4895	25.9338	26.223				30	30	27	32.5	32.5	29.9	109.05	0	95.435	9299900000	124	0.805658	0.0913123	0.0673893
Alpha-2-macroglobulin receptor-associated protein (Alpha-2-MRAP) (Heparin-binding protein 44) (HBP-44) (Low density lipoprotein receptor-related protein-associated protein 1) (RAP)	Lrpap1	P55302	28.2469	28.4122	28.5272	26.8741	26.5997	28.3459	23.3863	26.963	27.4553	24.4877	25.3653	25.0949	28.0346	28.2593	27.5037	26.5183	26.5414	27.252	28.1284	27.3732	26.2501	24.6734	27.4466	23.577	25.0944	25.6108	25.829	22.9841	24.2976	24.6984	+			9	9	9	28.1	28.1	28.1	42.215	0	27.032	3003000000	53	1.59823	0.0102257	0.0874683
Heterogeneous nuclear ribonucleoproteins A2/B1 (hnRNP A2/B1)	Hnrnpa2b1 Hnrpa2b1	O88569	30.4335	30.845	30.506	29.0486	28.4158	30.1897	28.3024	29.4574	29.2626	28.9684	28.7192	27.5538	29.7952	30.4528	30.1627	29.2066	29.7812	30.0259	30.1044	29.5244	28.6098	28.5072	29.3886	28.0488	26.8898	28.4599	27.5177	24.6669	27.2374	27.1432	+			18	18	18	64.9	64.9	64.9	37.402	0	139.03	18519000000	223	4.34757	4.62e-05	0.17639
Heterogeneous nuclear ribonucleoprotein A/B (hnRNP A/B) (CArG-binding factor-A) (CBF-A)	Hnrnpab Cbf-a Cgbfa Hnrpab	Q99020	27.7703	27.588	27.1835	27.0154	26.5335	27.3301	25.898	26.1029	26.2558	24.6293	26.1216	26.2168	26.5125	27.0432	26.8221	26.7995	27.0785	27.0776	28.3204	26.4361	26.0724	26.3633	26.5982	25.4502	24.8421	26.3163	25.3699	23.1315	24.2169	25.1015	+			8	8	8	29.1	29.1	29.1	30.831	0	43.135	2533100000	65	3.46879	0.00012	0.205447
Prelamin-A/C [Cleaved into: Lamin-A/C]	Lmna Lmn1	P48678	32.0353	32.0564	31.7578	30.6407	31.3963	31.6576	30.1282	31.0902	31.3345	30.5332	30.1471	29.4707	31.5361	32.2359	31.8245	30.7735	31.3507	31.6047	31.5047	31.2559	30.6048	30.1649	31.2025	30.1777	28.1713	29.5408	28.2685	25.6293	27.3221	28.4476	+			48	48	47	67.2	67.2	66	74.237	0	323.31	55056000000	545	7.13448	0	0.228763
Collagen alpha-1(XV) chain [Cleaved into: Restin (Endostatin-XV)]	Col15a1	O35206	29.9495	30.4846	30.3613	30.5634	30.2197	29.973	29.8971	30.367	30.4319	30.8695	30.3758	30.6874	30.0452	30.4331	30.4816	30.1111	30.1741	30.14	30.7995	30.9537	30.8994	30.1687	31.1235	30.8743	29.4351	29.2989	29.01	27.0789	28.158	27.6906	+			18	18	18	18.2	18.2	18.2	140.47	0	165.28	33246000000	515	7.59323	0	0.605224
PDZ and LIM domain protein 1 (C-terminal LIM domain protein 1) (Elfin) (LIM domain protein CLP-36)	Pdlim1 Clim1	O70400	28.9837	29.1636	28.5967	27.6765	28.0422	28.9787	26.931	28.2696	28.0864	25.7973	24.4534	25.0667	28.526	29.4308	28.9867	28.0044	28.4467	28.8652	28.6952	28.525	27.8644	24.8092	24.319	25.6036	23.9482	25.471	24.5977	23.5214	24.2637	25.6219	+			13	13	13	63	63	63	35.774	0	73.643	6642300000	68	3.03357	0.000259259	0.0935841
Actin-binding LIM protein 1 (abLIM-1) (Actin-binding LIM protein family member 1)	Ablim1 Ablim Kiaa0059	Q8K4G5	32.1635	32.3826	32.1628	30.8507	31.0396	31.8293	29.9355	31.0948	31.3157	30.5303	30.0552	28.6839	31.5828	32.1223	31.7244	31.3151	31.4566	31.6107	31.7106	31.8171	30.6964	29.749	30.7248	29.5706	28.8837	31.5152	27.0315	28.4644	26.1416	28.8357	+			44	44	44	59.5	59.5	59.5	96.804	0	300.93	59546000000	592	3.68934	8.33e-05	0.173617
Heat shock protein beta-1 (HspB1) (Growth-related 25 kDa protein) (Heat shock 25 kDa protein) (HSP 25) (Heat shock 27 kDa protein) (HSP 27) (p25)	Hspb1 Hsp25 Hsp27	P14602	29.5555	29.5593	29.4754	29.5311	28.5151	29.5573	30.2284	29.6133	29.4924	30.4004	30.2182	29.4912	30.0598	30.1461	29.7365	29.3273	29.7889	29.9717	29.8435	30.0366	29.4872	29.7124	30.0845	29.5183	26.7767	28.9259	28.8181	28.8969	28.0922	27.0751	+			14	14	14	80.4	80.4	80.4	23.014	0	159.98	20202000000	226	5.60616	3.05e-05	0.533756
Myozenin-2 (Calsarcin-1) (FATZ-related protein 2)	Myoz2	Q9JJW5	32.8284	32.7089	32.447	31.4974	31.5926	32.6711	30.4445	31.6454	30.8709	31.1261	31.2686	31.007	31.9038	33.1966	32.1616	31.6945	32.4988	32.6366	32.2552	31.9393	31.1613	31.0822	31.2587	30.5857	29.266	30.3003	29.4739	28.7258	30.4212	30.6512	+			17	17	17	74.2	74.2	74.2	29.761	0	224.2	97801000000	737	4.51045	2.42e-05	0.253904
Mimecan (Osteoglycin)	Ogn Og	Q62000	30.6486	31.4037	30.6541	32.611	32.0658	30.9541	32.5019	32.6439	32.0726	32.2254	31.8228	31.6685	30.9457	30.2013	31.0878	31.8871	31.8414	32.336	32.9804	33.3605	32.7708	31.6131	32.7632	31.7977	28.5093	28.1516	26.8453	26.0279	24.8391	27.4501	+			15	15	15	47.7	47.7	47.7	34.012	0	210.96	85929000000	655	10.1866	0	0.239662
Ig gamma-1 chain C region secreted form	Ighg1 Igh-4	P01868	28.2542	28.1809	29.2303	28.8736	26.8342	26.8437	31.446	29.498	30.8616	30.4098	29.8635	30.5902	28.8011	28.9201	28.8709	29.0163	27.7419	28.5985	30.1994	30.3326	30.1809	30.1803	30.8389	29.8648	24.3279	24.5707	30.4012	29.0301	25.9201	27.3496	+			9	9	9	42.9	42.9	42.9	35.704	0	56.942	19020000000	244	2.14308	0.00245643	0.175331
Heterogeneous nuclear ribonucleoprotein A1 (hnRNP A1) (HDP-1) (Helix-destabilizing protein) (Single-strand-binding protein) (Topoisomerase-inhibitor suppressed) (hnRNP core protein A1) [Cleaved into: Heterogeneous nuclear ribonucleoprotein A1, N-terminally processed]	Hnrnpa1 Fli-2 Hnrpa1 Tis	P49312	28.9062	28.1677	27.8552	27.3966	25.7704	27.3532	26.7505	26.3611	26.2617	25.3535	23.2012	23.4572	27.14	27.4062	27.7023	26.633	27.1093	27.1515	27.4401	26.8102	27.3204	25.3622	24.7326	24.6951	24.7651	27.4862	25.8208	23.729	25.0374	23.472				9	9	9	39.4	39.4	39.4	34.196	0	39.06	2693700000	37	0.989718	0.0532029	0.147672
Myomesin-1 (Myomesin family member 1) (Skelemin)	Myom1	Q62234	34.0415	34.3383	34.2809	33.6793	33.7619	34.3042	32.92	33.575	33.6514	33.4491	33.0824	32.7427	33.9351	34.4571	34.2145	33.834	34.0047	34.203	34.2107	34.294	33.6064	33.0614	33.6271	33.0557	32.0896	32.8131	30.3533	31.8121	31.796	32.2678	+			110	110	110	73.5	73.5	73.5	185.46	0	323.31	350000000000	2777	6.42241	0	0.541327
Inhibitor of carbonic anhydrase	Ica	Q9DBD0	25.8511	26.0014	25.6983	27.4355	25.4567	25.8962	27.9417	26.6703	27.6007	27.0934	26.8368	27.3294	26.9149	24.7352	25.9861	26.5293	24.7281	26.5879	28.0279	28.1411	28.1377	26.6373	28.3701	27.7094	23.8316	25.2026	24.2049	23.868	25.1391	25.6072	+			15	14	14	37.7	36.6	36.6	76.765	0	122.78	2785700000	43	3.34397	0.000137255	0.211192
Palmdelphin	Palmd	Q9JHU2	28.196	28.6469	28.1948	27.5639	27.8091	28.8224	28.511	27.0167	26.7897	26.4281	24.1242	24.3131	28.3896	29.3486	28.5174	27.5406	28.3005	28.4509	28.522	28.0935	26.6903	24.1051	25.9907	25.2335	25.5871	26.8631	26.6709	24.3302	25.2822	24.7222	+			16	16	16	39.4	39.4	39.4	62.699	0	66.431	5275100000	89	1.28842	0.0227612	0.139694
Splicing factor, proline- and glutamine-rich (DNA-binding p52/p100 complex, 100 kDa subunit) (Polypyrimidine tract-binding protein-associated-splicing factor) (PSF) (PTB-associated-splicing factor)	Sfpq Psf	Q8VIJ6	28.2694	28.7403	28.5595	28.196	27.8023	28.6559	26.9825	28.0996	27.8361	27.4989	27.1661	27.1657	27.9552	29.0186	28.5223	28.0753	28.3913	28.6911	28.6907	28.5958	27.2205	27.4675	28.5181	26.6374	25.8445	26.9581	26.4118	26.1856	27.2106	26.5416	+			15	15	14	27.5	27.5	26.3	75.441	0	82.558	6875000000	111	4.16278	4.47e-05	0.404124
Collagen alpha-2(V) chain	Col5a2	Q3U962	24.3231	25.8101	25.226	25.3381	27.4661	25.012	22.3815	25.529	23.7041	28.0623	27.1901	28.3371	26.6618	26.9207	27.4197	24.8287	25.0873	25.1028	26.4395	24.3207	25.3502	26.8913	28.1829	24.0148	23.0362	23.7477	25.7303	22.7377	25.8959	24.8557				4	4	4	4	4	4	145.02	0	27.718	1782800000	43	0.920295	0.0650036	0.144546
Peptidyl-prolyl cis-trans isomerase A (PPIase A) (EC 5.2.1.8) (Cyclophilin A) (Cyclosporin A-binding protein) (Rotamase A) (SP18) [Cleaved into: Peptidyl-prolyl cis-trans isomerase A, N-terminally processed]	Ppia	P17742	29.4728	30.4142	29.9107	29.7822	28.8906	29.9047	28.6772	29.7797	30.2595	29.6587	29.3353	29.1084	29.8692	30.086	30.1388	30.0725	29.7888	30.1853	29.7744	29.9578	29.4801	29.208	30.351	29.2473	27.4732	28.9272	28.828	27.2308	28.0717	27.7004	+			10	10	10	65.9	65.9	65.9	17.971	0	86.875	21265000000	288	6.4235	0	0.708559
BAG family molecular chaperone regulator 3 (BAG-3) (Bcl-2-associated athanogene 3) (Bcl-2-binding protein Bis)	Bag3 Bis MNCb-2243	Q9JLV1	31.328	31.3228	31.0677	30.2507	30.9023	31.3763	29.7412	30.1797	30.8186	30.3647	29.5262	27.7574	31.3213	32.2933	31.1956	30.086	31.4533	31.585	30.8861	31.2168	30.0898	28.5073	29.9751	29.0317	23.7749	24.8003	24.9182	23.9798	25.2298	24.9743	+			35	35	35	72.8	72.8	72.8	61.859	0	296.03	40469000000	440	11.5414	0	0.241075
Nexilin (F-actin-binding protein)	Nexn	Q7TPW1	29.13	29.378	29.2191	27.3127	27.3426	28.4223	26.2684	27.708	27.9798	27.5245	28.0707	24.7679	28.7965	29.4165	28.9011	27.7135	28.768	28.7583	28.4883	28.7696	27.6757	23.8183	27.3527	27.6851	25.8361	26.8631	24.5331	24.5648	24.2008	24.5923	+			16	16	16	29.2	29.2	29.2	72.107	0	83.407	6781500000	109	3.40924	0.000118812	0.179407
Beta-2-glycoprotein 1 (APC inhibitor) (Activated protein C-binding protein) (Apolipoprotein H) (Apo-H) (Beta-2-glycoprotein I) (B2GPI) (Beta(2)GPI)	Apoh B2gp1	Q01339	27.9999	28.4627	28.6311	31.1466	30.1488	29.4697	31.5299	30.7079	31.1605	31.4108	31.1541	31.308	29.5428	28.337	28.8215	30.1765	30.2399	30.2294	31.378	31.722	31.335	30.9188	32.1123	31.3441	23.8086	24.1966	24.1968	25.9702	25.5093	27.187	+			18	18	18	57.1	57.1	57.1	38.618	0	93.611	37253000000	403	8.3504	0	0.207044
Telethonin (Titin cap protein)	Tcap	O70548	28.3771	28.4929	28.1618	27.6897	27.1844	28.834	26.5431	28.096	27.3451	26.9696	26.658	26.9965	28.3403	28.9877	28.461	27.1528	27.0197	28.1279	28.8415	28.8215	28.0777	26.4064	27.7319	26.4404	24.4349	25.5648	24.5822	24.7262	23.9474	25.2543	+			12	12	12	72.5	72.5	72.5	19.077	0	76.705	5569700000	105	7.31943	0	0.330102
Peptidyl-prolyl cis-trans isomerase FKBP3 (PPIase FKBP3) (EC 5.2.1.8) (25 kDa FK506-binding protein) (25 kDa FKBP) (FKBP-25) (FK506-binding protein 3) (FKBP-3) (Immunophilin FKBP25) (Rapamycin-selective 25 kDa immunophilin) (Rotamase)	Fkbp3 Fkbp25	Q62446	29.6006	29.9215	29.3734	28.0778	27.9313	29.127	26.4583	27.9161	27.9051	23.794	24.8241	24.6521	29.3529	29.6575	29.2033	28.6211	29.1117	29.3286	28.3735	28.3556	27.3495	24.8316	23.8531	24.6356	25.5257	26.5745	25.7306	23.5317	25.2204	25.9247	+			8	8	8	44.6	44.6	44.6	25.147	0	39.544	8349000000	82	1.21538	0.0278524	0.11676
Perilipin-4 (Adipocyte protein S3-12)	Plin4 Kiaa1881	O88492	31.0274	31.3817	31.4061	29.9424	30.1988	30.7023	29.3737	30.5954	31.02	30.1904	29.5958	29.7306	31.4509	31.8568	31.4256	29.7612	30.6703	30.9555	30.785	30.8888	30.3161	30.0501	30.2535	29.9279	27.209	28.6103	28.2194	29.5422	28.8903	29.8535	+			37	37	37	66.1	66.1	66.1	139.41	0	201.74	36089000000	385	4.46504	2.4e-05	0.457352
Heat shock protein beta-8 (HspB8) (Alpha-crystallin C chain) (Small stress protein-like protein HSP22)	Hspb8 Cryac Hsp22	Q9JK92	29.4885	29.6515	29.1818	28.4949	28.0163	29.4191	27.1453	28.9699	28.8063	27.2006	27.6078	24.7199	29.4799	30.1065	29.3029	28.9359	29.1504	29.3547	29.1281	29.368	28.5405	25.1093	27.3317	26.1827	26.202	26.8726	23.5554	23.6763	24.8345	23.7204	+			7	7	7	44.4	44.4	44.4	21.533	0	56.285	10949000000	135	4.26591	4.55e-05	0.187251
Ubiquitin carboxyl-terminal hydrolase isozyme L1 (UCH-L1) (EC 3.4.19.12) (Neuron cytoplasmic protein 9.5) (PGP 9.5) (PGP9.5) (Ubiquitin thioesterase L1)	Uchl1	Q9R0P9	26.084	26.8938	26.3018	26.8771	25.9977	26.8808	26.0917	27.0916	26.8039	23.9339	25.6282	24.9245	27.0897	26.9353	27.089	27.2298	26.4753	26.493	26.7679	27.7001	27.1919	24.9669	24.881	24.0492	25.109	25.9782	25.3555	24.9419	24.8854	23.9465	+			5	5	5	48	48	48	24.838	0	69.925	2209600000	39	1.51782	0.0126822	0.285925
Heterogeneous nuclear ribonucleoprotein H (hnRNP H) [Cleaved into: Heterogeneous nuclear ribonucleoprotein H, N-terminally processed]	Hnrnph1 Hnrph Hnrph1	O35737	28.0362	28.5598	28.2179	27.9613	28.1672	28.5979	27.6237	28.187	28.4693	27.8585	27.525	26.669	28.5015	29.1204	28.7922	28.0641	28.1601	28.9595	28.3903	28.6558	27.7239	27.3074	28.409	27.2649	28.1829	26.957	26.21	25.4528	25.6015	25.6096	+			9	9	4	33	33	15.4	49.199	0	184.86	6971900000	148	4.75642	2.52e-05	0.644782
Vimentin	Vim	P20152	32.7234	33.3681	32.5963	32.0521	32.482	32.7018	31.5487	32.316	32.3989	31.5272	31.0373	30.5445	32.6842	33.6574	32.9797	32.31	32.354	32.6803	33.2184	32.4528	31.8968	31.1036	32.3347	31.1111	29.4061	30.3673	30.9366	29.9271	30.1278	30.6305	+			43	43	36	82.2	82.2	70.6	53.687	0	323.31	131000000000	852	5.01083	2.67e-05	0.429251
UMP-CMP kinase (EC 2.7.4.14) (Deoxycytidylate kinase) (CK) (dCMP kinase) (Nucleoside-diphosphate kinase) (EC 2.7.4.6) (Uridine monophosphate/cytidine monophosphate kinase) (UMP/CMP kinase) (UMP/CMPK)	Cmpk1 Cmk Cmpk Uck Umk Umpk	Q9DBP5	26.1825	26.8317	26.2818	26.9827	26.1578	26.6113	25.7855	26.9078	27.1788	27.0903	26.7529	25.9559	27.2173	27.2251	27.2308	26.8938	26.8825	26.7955	27.0187	27.1858	26.4202	26.377	26.9134	26.0652	25.692	26.1828	26.6002	23.8475	24.5917	25.9242	+			8	8	8	44.9	44.9	44.9	22.165	0	22.625	2655700000	56	3.52721	0.000101523	0.965675
Adiponectin (30 kDa adipocyte complement-related protein) (Adipocyte complement-related 30 kDa protein) (ACRP30) (Adipocyte, C1q and collagen domain-containing protein) (Adipocyte-specific protein AdipoQ)	Adipoq Acdc Acrp30 Apm1	Q60994	28.8526	29.7384	29.2096	30.172	29.7764	29.3882	29.6297	30.2772	30.2633	29.1972	29.0281	28.9496	30.3099	29.4198	30.1884	29.2132	30.3879	29.811	30.3518	31.0466	30.4246	28.7275	29.408	28.7063	26.7492	26.4847	24.4635	23.9132	25.5515	26.2102	+			6	6	6	25.9	25.9	25.9	26.809	0	90.414	19924000000	147	10.7955	0	0.56653
Myocardial zonula adherens protein	Myzap Myozap	Q3UIJ9	27.1341	27.5047	27.0636	26.2098	26.7917	27.4828	25.9167	26.7667	26.8622	25.3235	23.8721	23.6093	26.6874	27.9504	26.4124	26.7138	27.4856	27.7421	27.6615	27.0573	26.516	23.9742	25.6353	24.2211	26.3475	24.0789	25.7761	24.8857	23.7344	23.6969	+			14	14	14	32.6	32.6	32.6	53.896	0	71.808	2625200000	44	1.50659	0.0132046	0.230013
Serine protease inhibitor A3K (Serpin A3K) (Contrapsin) (SPI-2)	Serpina3k Mcm2 Spi2	P07759	28.278	29.8082	29.2437	31.9211	30.6354	30.7709	32.1783	30.198	31.2694	31.3837	31.2856	31.3605	30.9306	29.7815	30.7668	30.515	30.6317	30.9156	31.0472	31.4707	31.5215	31.2879	32.2412	30.8296	29.3132	28.515	27.9416	28.2144	28.6836	30.7533	+			14	12	7	32.3	28.7	17.9	46.879	0	142.45	49932000000	551	3.41697	0.000119403	0.367587
Sorbin and SH3 domain-containing protein 2 (Arg-binding protein 2) (ArgBP2) (Arg/Abl-interacting protein 2)	Sorbs2 Argbp2 Kiaa0777	Q3UTJ2	31.2511	32.0166	31.6343	30.1581	30.1255	31.1256	29.1706	30.5266	30.3805	29.8502	29.5015	28.5206	31.5097	32.4347	31.2616	29.9354	30.7775	30.864	30.798	31.4161	30.1076	29.2678	29.9806	29.5308	24.6973	27.7297	25.623	25.8376	29.0046	23.7186	+			32	31	31	32.3	31.4	31.4	132.35	0	203.22	37265000000	410	7.06482	0	0.339412
LIM domain-binding protein 3 (Protein cypher) (Protein oracle) (Z-band alternatively spliced PDZ-motif protein)	Ldb3 Kiaa0613	Q9JKS4	33.891	34.212	33.8199	33.1631	33.2406	33.9998	32.0998	33.1456	33.0353	32.9329	32.3578	31.6541	33.789	34.3457	33.7889	33.354	33.8401	34.1816	33.7577	33.8619	32.7126	32.0911	33.1331	32.3429	31.2431	32.1079	30.5715	30.7974	30.3171	31.2274	+			30	30	30	58.4	58.4	58.4	76.431	0	323.31	262000000000	1234	5.78654	3.13e-05	0.474
Histidine triad nucleotide-binding protein 1 (EC 3.-.-.-) (Adenosine 5'-monophosphoramidase) (Protein kinase C inhibitor 1) (Protein kinase C-interacting protein 1) (PKCI-1)	Hint1 Hint Pkci Pkci1 Prkcnh1	P70349	24.9156	23.5676	27.6425	28.8341	23.7566	28.7303	28.8736	28.4751	29.9071	28.3997	28.1664	28.1998	27.6483	28.197	27.3708	28.2743	28.4623	28.3911	27.6429	28.0088	24.0689	28.4893	28.3297	28.2986	23.792	26.7176	26.2605	24.1051	28.4514	23.3315	+			6	6	6	71.4	71.4	71.4	13.777	0	28.398	7883900000	42	1.38905	0.0174046	0.176313
Serum albumin	Alb Alb-1 Alb1	P07724	35.4428	36.7523	36.457	38.6327	38.1569	37.0407	39.6881	38.3274	39.5915	39.5783	39.5321	39.5233	37.4223	36.2661	36.7669	37.7946	37.3564	37.9277	39.7019	40.014	39.7392	39.351	40.282	39.8682	33.8442	34.3445	33.7879	34.6639	34.6364	36.0435	+			76	76	72	86.5	86.5	85.7	68.692	0	323.31	10400000000000	17381	5.21455	2.76e-05	0.221238
EGF-containing fibulin-like extracellular matrix protein 1 (Fibulin-3) (FIBL-3)	Efemp1 Fbln3	Q8BPB5	28.7216	28.639	27.5886	28.2534	27.559	26.2449	27.7612	28.6089	28.1719	28.7782	28.0195	27.934	28.7776	27.657	29.4141	26.7004	26.4476	27.8955	28.9048	29.013	28.8461	28.2138	29.4384	28.7685	23.3868	23.9414	25.0572	24.0974	23.4811	25.1476	+			13	13	13	46	46	46	54.952	0	135.94	5962400000	80	9.48899	0	0.424338
Na(+)/H(+) exchange regulatory cofactor NHE-RF1 (NHERF-1) (Ezrin-radixin-moesin-binding phosphoprotein 50) (EBP50) (Regulatory cofactor of Na(+)/H(+) exchanger) (Sodium-hydrogen exchanger regulatory factor 1) (Solute carrier family 9 isoform A3 regulatory factor 1)	Slc9a3r1 Nherf Nherf1	P70441	25.3506	25.827	25.4658	26.1843	25.7457	25.4199	26.1134	26.2731	26.2084	25.8023	24.0519	24.7183	26.0993	25.6728	26.205	25.451	25.6865	25.9477	26.9706	26.064	26.0558	24.3052	26.5879	26.0043	24.2802	24.9674	25.4559	24.1587	23.5324	24.5144	+			4	4	4	14.9	14.9	14.9	38.6	0	10.296	1190200000	8	3.17569	0.000188679	0.620921
D-dopachrome decarboxylase (EC 4.1.1.84) (D-dopachrome tautomerase)	Ddt	O35215	28.1093	28.3675	28.0216	28.4512	27.0729	28.8575	28.5124	27.4899	28.8185	27.9392	27.6873	27.4425	28.8663	28.422	28.7712	28.5194	28.276	28.574	29.0876	28.5484	28.1371	27.4121	28.0855	27.9728	26.8472	27.8988	25.0359	24.1755	27.2197	26.3797	+			9	9	9	95.8	95.8	95.8	13.077	0	56.245	8508500000	92	4.71726	2.5e-05	0.876026
Cytochrome c oxidase copper chaperone	Cox17 Cox17a	P56394	24.9498	25.3221	24.635	28.1319	27.7293	28.9318	26.9298	27.2192	27.3324	28.2936	28.7005	27.1611	23.9785	25.9766	23.5403	28.4223	28.7162	29.7063	28.4702	28.7181	27.9922	27.1505	29.0259	27.586	24.9678	24.8805	25.3598	24.6888	23.892	24.5387	+			3	3	3	57.1	57.1	57.1	6.784	0	19.826	6861800000	43	2.29711	0.00168067	0.190419
Ubiquitin-conjugating enzyme E2 L3 (EC 2.3.2.23) (E2 ubiquitin-conjugating enzyme L3) (UbcM4) (Ubiquitin carrier protein L3) (Ubiquitin-protein ligase L3)	Ube2l3 Ubce7	P68037	27.1859	27.4859	26.9163	27.6423	26.6251	28.139	27.1464	26.8628	26.8484	27.7523	27.1484	26.7292	27.106	26.844	26.9183	27.3773	27.7735	28.1442	27.8508	28.2983	27.7631	27.166	28.0111	27.3804	25.881	25.6465	23.991	24.642	25.9536	25.8756	+			7	7	7	63.6	63.6	63.6	17.861	0	47.133	4387200000	65	7.36189	0	1.05611
Desmin	Des	P31001	34.0684	34.4034	34.1358	32.9291	33.0768	34.0964	32.6416	33.439	33.3272	32.2017	31.7456	31.4701	33.8349	34.9866	33.9	33.5443	34.0841	34.3728	34.0028	34.0003	32.8485	31.8307	32.4219	31.9345	30.0972	31.2898	31.2462	30.2109	30.9977	31.698	+			38	34	34	72.7	67.2	67.2	53.497	0	323.31	278000000000	1381	4.61591	2.44e-05	0.408745
Far upstream element-binding protein 2 (FUSE-binding protein 2) (KH type-splicing regulatory protein) (KSRP)	Khsrp Fubp2	Q3U0V1	26.9964	27.176	26.7922	26.5626	26.6435	26.9207	26.1414	26.904	26.8056	24.7297	26.412	24.1359	27.4427	28.0692	28.0967	26.3687	27.085	27.3703	27.5516	27.5047	26.7659	23.5078	25.3397	25.5689	25.0306	24.4428	25.4339	25.2167	25.4685	23.6908	+			12	12	10	23	23	19.9	76.775	0	55.65	2303300000	27	2.12679	0.00254545	0.354651
Protein/nucleic acid deglycase DJ-1 (EC 3.1.2.-) (EC 3.5.1.-) (EC 3.5.1.124) (Maillard deglycase) (Parkinson disease protein 7 homolog) (Parkinsonism-associated deglycase) (Protein DJ-1) (DJ-1)	Park7	Q99LX0	29.7088	29.7314	29.1754	29.805	28.8352	29.8284	29.2954	29.5349	29.9937	29.5297	29.4628	28.3379	29.611	29.6851	29.6703	29.8299	30.3032	30.2391	30.2493	30.4149	29.9303	28.9189	29.7389	29.1128	26.8697	28.757	27.7113	25.9226	27.0273	27.6166	+			15	15	15	84.1	84.1	84.1	20.021	0	93.523	20592000000	247	7.85537	0	1.19509
Myotilin (Myofibrillar titin-like Ig domains protein) (Titin immunoglobulin domain protein)	Myot Myo Ttid	Q9JIF9	27.7421	28.2764	27.4836	27.404	27.3446	28.6911	26.605	26.8064	27.2619	27.0664	25.3625	24.6068	27.995	28.3458	27.8223	27.5921	27.992	28.2254	27.8901	28.3439	27.3829	24.9681	27.0687	25.5283	24.7785	25.6859	25.4656	24.7708	24.6638	25.8726	+			16	16	16	47.2	47.2	47.2	55.316	0	70.441	4588600000	70	3.18419	0.000189573	0.37841
Synaptopodin	Synpo Kiaa1029	Q8CC35	28.55	28.8807	28.5348	27.3905	27.7727	28.7605	26.2237	27.6812	27.9583	27.3549	24.7676	24.9369	28.388	29.2512	28.6361	27.7323	28.3446	28.7589	28.9619	28.5459	27.7275	23.8555	27.5678	25.7378	24.8894	24.1074	25.6218	24.2964	25.6256	23.5489	+			17	17	17	31.6	31.6	31.6	99.55	0	90.945	5756400000	65	3.48873	0.000100503	0.28243
Collagen alpha-1(XVIII) chain [Cleaved into: Endostatin;Non-collagenous domain 1 (NC1)]	Col18a1	P39061	25.2103	26.7349	25.7602	27.3988	26.9052	26.2103	27.0966	27.9059	28.3277	26.4475	24.4505	23.4851	26.1471	26.2301	26.9294	26.8407	25.727	26.3074	28.0465	28.2485	28.5217	24.3428	26.6366	26.6615	24.2925	25.1339	26.1209	24.2587	24.3116	24.6251	+			8	8	8	6.5	6.5	6.5	182.17	0	40.893	2615300000	51	1.92876	0.00422857	0.332566
Histidine-rich glycoprotein (Histidine-proline-rich glycoprotein) (HPRG)	Hrg	Q9ESB3	28.314	29.286	28.7727	30.5287	30.8654	29.3101	30.2082	30.3672	30.4773	31.1414	30.6728	30.9906	30.5131	30.0237	30.1241	29.4675	29.6019	30.1793	30.6625	31.0705	30.7785	30.0434	31.6177	31.6769	27.4036	30.1022	25.8692	23.6311	25.19	26.6874	+			18	18	18	44	44	44	59.162	0	179.92	30247000000	378	6.01711	3.25e-05	0.608415
Ig heavy chain V region AC38 205.12		P06330	26.4208	27.9685	27.7304	27.2091	27.1299	26.0542	28.3738	27.7304	28.7389	27.7522	25.3909	27.0809	28.1817	27.7238	27.8609	28.6918	27.5512	26.4167	28.6128	29.6428	29.111	23.9967	27.4499	27.1756	25.6964	26.0641	24.4574	25.5339	24.0259	23.9423	+			5	5	4	55.1	55.1	49.2	12.934	0	26.21	5105900000	58	3.58208	8.21e-05	0.361686
Plasminogen activator inhibitor 1 RNA-binding protein (PAI1 RNA-binding protein 1) (PAI-RBP1) (SERPINE1 mRNA-binding protein 1)	Serbp1 Pairbp1	Q9CY58	29.0807	28.7158	28.6757	27.0758	27.6699	28.5688	27.0767	26.9053	26.7688	24.9192	25.2226	25.0219	28.2921	29.472	28.4128	27.5684	28.1729	28.4778	27.8009	26.8719	26.68	28.4795	24.8694	25.4508	23.1645	27.4985	26.1279	24.8479	28.1176	25.9786				16	16	16	45.7	45.7	45.7	44.714	0	141.55	5726500000	89	0.918331	0.0652143	0.307638
40S ribosomal protein S12	Rps12	P63323	25.1586	26.1435	25.4393	27.4748	26.1168	27.1244	26.3096	26.8887	26.5926	26.5422	26.1571	26.1191	26.4004	26.1945	26.4267	27.6919	27.0997	27.7349	27.0107	27.0334	26.4508	26.0846	26.4916	26.2978	23.7241	24.5652	25.8438	24.5843	24.7912	25.1434	+			5	5	5	41.7	41.7	41.7	14.525	0	22.778	2837000000	44	5.37652	2.9e-05	0.927665
Destrin (Actin-depolymerizing factor) (ADF) (Sid 23)	Dstn Dsn Sid23	Q9R0P5	29.1611	28.7291	28.2014	29.5953	28.9514	29.1052	29.539	28.0577	28.4456	29.0548	28.5967	27.5856	29.2819	29.0528	29.283	29.4598	29.0921	29.5893	29.7346	29.5622	29.0012	28.5649	29.0594	28.2506	27.7858	27.8582	24.3638	24.7404	27.5366	25.8764	+			14	14	13	70.3	70.3	66.1	18.521	0	162.96	12724000000	187	6.03293	3.28e-05	1.16061
Nebulette (Actin-binding Z-disk protein)	Nebl Lnebl	Q0II04	32.46	32.6112	32.1742	31.3333	31.1455	32.2554	30.2746	30.8655	31.1505	31.1838	30.4894	29.8303	32.4716	33.3088	32.1889	31.4988	31.9898	32.1174	31.9003	32.2267	30.9553	30.3126	31.0965	30.6175	24.5274	28.8122	26.2517	26.8618	26.4043	27.8913	+			37	37	37	67.7	67.7	67.7	52.2	0	262.76	74416000000	586	9.31691	0	0.576531
Proteasome subunit beta type-6 (EC 3.4.25.1) (Low molecular mass protein 19) (Macropain delta chain) (Multicatalytic endopeptidase complex delta chain) (Proteasome delta chain) (Proteasome subunit Y)	Psmb6 Lmp19	Q60692	26.9271	27.1236	26.8255	26.5624	26.3623	25.9283	25.2371	25.6437	26.0689	25.8213	23.3935	24.6086	27.4991	27.8042	27.399	25.989	26.7016	26.5916	25.3281	26.0577	25.9257	26.4293	25.953	23.7436	26.4256	26.76	24.737	24.3064	25.9272	22.1069				6	6	6	25.6	25.6	25.6	25.378	0	20.107	2104400000	31	0.830407	0.0848057	0.441197
Sorbin and SH3 domain-containing protein 1 (Ponsin) (SH3 domain protein 5) (SH3P12) (c-Cbl-associated protein) (CAP)	Sorbs1 Kiaa1296 Sh3d5	Q62417	31.2091	30.8408	30.6138	29.4853	29.9687	30.6933	28.8364	29.4663	29.5775	29.1936	27.2513	28.2023	30.7129	31.4091	30.8513	29.7279	30.5583	30.7452	30.4363	30.565	29.596	28.2375	29.7164	28.0128	23.5359	25.8592	25.6932	24.9208	29.1984	24.4838	+			38	38	37	36.1	36.1	35.3	143.07	0	224.35	25188000000	350	6.22545	3.33e-05	0.464936
Electron transfer flavoprotein subunit alpha, mitochondrial (Alpha-ETF)	Etfa	Q99LC5	32.8214	32.3531	32.7002	33.4954	33.0445	33.4918	33.3812	32.8597	33.0178	33.1357	32.7513	32.5579	33.068	33.3459	33.3821	33.5726	33.9013	33.9965	33.3964	33.5799	33.3203	32.6564	33.6296	33.0291	31.0695	32.3453	32.3882	32.2442	31.3837	31.799	+	+	heart_I_heart_U	22	22	22	70.6	70.6	70.6	35.009	0	323.31	242000000000	1144	6.63234	0	2.09767
Ig gamma-3 chain C region		P03987	26.843	27.6502	27.5738	29.5023	26.0334	24.6165	29.4435	28.8257	28.1308	28.5269	27.8006	30.1649	27.5354	26.8813	28.0626	28.1642	27.5775	27.4575	30.9431	31.0978	32.022	27.0846	29.6186	24.0435	26.6313	23.9047	25.7619	24.8695	25.4602	24.4888	+			11	11	11	43.2	43.2	43.2	43.929	0	75.74	9435100000	71	2.40561	0.0012987	0.242133
Heterogeneous nuclear ribonucleoprotein L (hnRNP L)	Hnrnpl Hnrpl	Q8R081	29.2788	29.8149	29.4678	28.9825	28.6179	28.9802	28.041	29.0775	29.1226	28.6385	28.1407	28.2062	29.7474	30.088	29.9826	29.0867	29.1045	29.6062	29.7318	29.2675	28.898	28.4455	29.1612	28.6589	28.0692	28.6964	26.5843	26.5869	26.3492	27.6056	+			19	19	19	50.5	50.5	50.5	63.963	0	123.33	13908000000	200	5.38205	2.92e-05	1.29239
Heat shock protein beta-6 (HspB6)	Hspb6 Gm479	Q5EBG6	29.774	30.3272	29.0479	29.7638	28.8075	29.8416	29.452	28.6888	28.8721	29.2249	28.6113	27.8747	29.8649	30.6969	30.2781	29.6542	30.4929	30.2933	30.0145	29.8939	29.0298	28.3719	28.9992	28.1086	26.9325	28.1711	24.9424	26.5797	25.9821	26.5357	+			8	8	8	84.6	84.6	84.6	17.521	0	76.572	17171000000	129	6.90955	0	0.795276
Lumican (Keratan sulfate proteoglycan lumican) (KSPG lumican)	Lum Lcn Ldc	P51885	33.806	33.845	33.284	33.7899	33.7842	32.3245	33.5034	32.7138	32.8717	33.3143	33.5089	33.454	33.897	33.7296	34.2326	32.8364	33.4739	33.6015	34.4742	34.6328	33.6221	33.2176	34.3108	33.6766	23.2479	27.4472	23.9165	24.6459	25.2684	28.2174	+	+	heart_I_heart_U	14	14	14	50.6	50.6	50.6	38.265	0	220.18	258000000000	990	15.3133	0	1.42823
Cofilin-2 (Cofilin, muscle isoform)	Cfl2	P45591	27.5837	27.9882	27.6453	28.3347	26.8675	28.8257	27.9933	26.6828	26.7396	27.9494	27.2461	26.7327	27.8915	28.2129	28.1081	28.0221	28.2719	28.4581	29.1785	27.6633	27.1552	27.3992	28.0125	27.8076	28.6305	27.3312	25.6597	25.4053	24.8238	23.9522	+			12	10	10	71.1	60.2	60.2	18.709	0	34.773	5824900000	83	3.24692	0.000191388	1.1067
Nascent polypeptide-associated complex subunit alpha, muscle-specific form (Alpha-NAC, muscle-specific form) (skNAC)	Naca Gm1878	P70670	31.4393	31.7634	31.7511	30.2893	30.376	31.2999	29.288	30.6079	30.372	30.3423	28.8995	29.2835	31.3571	32.0461	31.4206	30.8735	31.4952	31.3108	31.0471	30.7084	30.1422	30.5181	30.1868	30.3224	28.0187	29.2913	27.4078	29.5593	28.7006	29.6069	+			84	84	84	57.9	57.9	57.9	220.5	0	323.31	43507000000	717	4.2834	4.57e-05	0.794268
NADH dehydrogenase [ubiquinone] iron-sulfur protein 6, mitochondrial (Complex I-13kD-A) (CI-13kD-A) (NADH-ubiquinone oxidoreductase 13 kDa-A subunit)	Ndufs6 Ip13	P52503	29.635	27.7086	27.9303	28.1837	28.3129	28.538	29.1881	27.9792	28.3707	23.9751	24.0384	27.0858	27.8075	28.6231	28.7231	28.7658	29.0683	28.9513	29.2386	28.1882	28.559	24.9461	28.2933	25.5562	24.3002	27.462	28.4373	27.8679	25.5297	27.5447				6	6	6	52.6	52.6	52.6	13.02	0	26.714	8090000000	70	0.477376	0.258851	0.329413
Murinoglobulin-1 (MuG1)	Mug1 Mug-1	P28665	29.5284	30.0638	30.0358	31.7543	30.8236	30.0932	31.2177	30.3119	30.9352	31.6753	31.2916	32.0446	31.5854	30.9697	31.4023	30.1339	30.9143	31.1725	30.8565	31.5182	30.8988	31.384	32.8435	31.9433	29.5715	28.5541	26.0998	24.9759	25.7521	29.3069	+			48	48	47	48.2	48.2	47.6	165.3	0	323.31	52594000000	796	6.58632	0	0.915739
Phosphatidylethanolamine-binding protein 1 (PEBP-1) (HCNPpp) [Cleaved into: Hippocampal cholinergic neurostimulating peptide (HCNP)]	Pebp1 Pbp Pebp	P70296	29.4675	30.5073	29.8678	30.1161	29.0185	30.5818	30.3557	29.8627	30.1005	29.9803	29.6535	29.8294	30.8285	30.6767	30.8984	30.7313	30.4073	30.4113	30.4999	30.6971	30.272	29.6305	30.6059	29.6496	27.3111	29.0339	25.2969	25.8182	27.6871	26.5398	+	+	heart_I_heart_U	12	12	12	76.5	76.5	76.5	20.83	0	75.781	27697000000	219	9.35192	0	2.0194
6-phosphogluconolactonase (6PGL) (EC 3.1.1.31)	Pgls	Q9CQ60	28.331	28.3835	27.8681	28.7271	28.1662	28.5634	28.6104	28.2072	27.9107	28.8644	28.5884	28.234	29.2164	28.7827	28.857	29.2687	29.0416	28.8924	28.971	29.3597	28.5234	28.4564	28.8555	28.2029	27.0342	29.3661	25.7054	24.0385	27.6189	28.1014	+	+	heart_I_heart_U	11	11	11	74.3	74.3	74.3	27.254	0	115.77	9755600000	207	3.18524	0.000190476	2.9195
Lipoma-preferred partner homolog	Lpp	Q8BFW7	27.7015	28.1748	27.0628	26.7993	26.5068	26.6182	26.228	27.0096	27.2286	23.0742	23.6227	23.7667	27.5888	28.4648	27.5627	26.7326	26.7946	26.8888	26.9353	27.2871	26.7283	25.2942	24.7792	24.9359	25.1118	24.0491	25.1005	24.7058	25.177	23.7022	+			10	10	10	28.7	28.7	28.7	65.89	0	34.474	2298100000	19	1.76011	0.00651793	0.411241
Microtubule-associated protein 4 (MAP-4)	Map4 Mtap4	P27546	29.8741	30.1311	29.9584	26.6418	27.0066	27.8779	25.4035	26.7992	26.5327	23.6176	25.348	26.0498	30.0034	31.0823	29.9593	27.6515	28.2989	28.1778	28.0095	27.5399	25.9943	26.3407	23.3819	25.0781	24.6398	25.2166	25.2119	24.9201	25.1046	25.7613	+			31	31	31	41.9	41.9	41.9	117.43	0	149.66	6966200000	136	1.33751	0.0200151	0.259239
Receptor-type tyrosine-protein phosphatase mu (Protein-tyrosine phosphatase mu) (R-PTP-mu) (EC 3.1.3.48)	Ptprm Kiaa4044	P28828	25.6529	26.6195	26.5416	26.3749	26.5038	26.2279	25.9987	26.774	27.1651	26.689	24.4118	24.7516	27.1558	27.0734	27.0938	26.1374	26.3611	26.0521	26.2879	27.4261	26.8457	25.6437	26.9751	26.9711	23.8909	24.5523	26.69	25.1397	23.8593	23.8329	+			7	7	7	9	9	9	163.65	0	63.584	1879000000	41	3.91748	4.35e-05	1.09731
Fatty acid-binding protein, heart (Fatty acid-binding protein 3) (Heart-type fatty acid-binding protein) (H-FABP) (Mammary-derived growth inhibitor) (MDGI)	Fabp3 Fabph1	P11404	31.4084	32.602	32.4086	30.9732	29.8513	31.8885	30.537	31.5783	32.1438	31.0788	30.2442	29.1764	33.0462	32.8691	32.7267	30.635	31.686	31.411	32.2326	32.8362	31.4844	29.9973	30.982	30.4433	29.3308	29.0237	29.7956	28.1859	26.3539	27.3509	+			7	7	7	53.4	53.4	53.4	14.819	0	46.639	70872000000	246	5.23958	2.8e-05	0.651082
Muscular LMNA-interacting protein (Cardiac Isl1-interacting protein) (CIP) (Muscular-enriched A-type laminin-interacting protein)	Mlip Cip	Q5FW52	28.9964	29.3682	28.9837	28.155	28.0621	29.0145	27.5891	28.2347	28.5979	27.9297	27.3815	24.3648	29.4179	30.3423	29.3967	28.306	28.5322	28.5802	29.1516	29.4751	28.1445	27.177	27.6634	27.0348	23.1751	24.8306	25.8734	24.9815	23.7022	23.3283	+			7	7	7	41.3	41.3	41.3	29.465	0	44.903	8978700000	97	6.82872	0	0.57563
Ig gamma-2B chain C region	Igh-3	P01867	29.186	27.6071	27.1622	28.845	28.065	27.448	31.4454	29.7624	30.8205	29.9134	29.1518	28.9679	28.495	27.7647	28.6679	30.3776	28.8078	28.61	31.3361	31.427	31.1769	28.6019	29.938	29.7507	24.5074	23.9452	24.8615	23.0719	26.6672	23.468	+			9	9	9	30.9	30.9	30.9	44.259	0	50.186	19073000000	261	7.46603	0	0.506133
Antithrombin-III (ATIII) (Serpin C1)	Serpinc1 At3	P32261	28.6841	30.115	29.4663	31.6487	30.8903	30.2784	31.0604	31.0048	31.4693	30.9765	30.8659	30.855	30.8627	30.6177	30.9332	31.1286	30.4518	30.7309	32.0497	31.9148	32.0614	30.8452	31.3812	31.0089	28.1656	28.1534	26.5092	27.0557	26.2186	28.2335	+			27	27	20	62.2	62.2	51.2	52.003	0	173.04	47110000000	577	9.32664	0	1.14755
Extracellular matrix protein 1 (Secretory component p85)	Ecm1	Q61508	26.8315	27.7238	27.1659	27.7545	27.8645	26.2242	27.4772	27.7665	28.3508	28.0031	27.808	28.0667	28.9916	28.1267	28.7189	27.2882	27.1597	27.6172	28.0351	28.6722	28.2577	27.6262	28.8385	28.4791	24.7275	25.1328	24.6597	22.7363	25.1438	24.0081	+	+	heart_I_heart_U	17	17	17	41.1	41.1	41.1	62.832	0	55.561	5171600000	94	10.3976	0	1.49768
Alpha-1-antitrypsin 1-3 (Alpha-1 protease inhibitor 3) (Alpha-1 protease inhibitor 6) (Alpha-1-antitrypsin 1-6) (Serine protease inhibitor 1-3) (Serine protease inhibitor 1-6) (Serine protease inhibitor A1c) (Serpin A1c)	Serpina1c Dom3 Dom6 Spi1-3 Spi1-6	Q00896	29.321	30.1903	29.2957	32.3288	31.4964	30.9385	31.9068	30.5426	31.4747	32.5183	31.9235	32.06	31.434	30.4652	31.2016	31.685	31.3835	31.3893	31.9969	32.0357	31.9508	31.7742	33.2898	32.3642	29.9503	28.1694	26.8781	26.8855	27.5105	29.4317	+			18	8	1	50.5	23.5	5.3	45.823	0	166.1	85321000000	441	6.45466	0	0.85892
LIM zinc-binding domain-containing Nebulette (Actin-binding Z-disk protein)	Nebl Lnebl	Q9DC07	29.9271	30.2563	29.6976	28.9833	28.8829	29.9392	27.8213	28.7649	28.5142	28.7064	28.0564	27.0206	29.9773	31.0864	30.0234	29.3813	29.7429	30.1202	29.7313	29.7044	28.6965	28.4967	28.8094	27.841	24.824	26.4187	23.4092	25.7161	24.5039	25.2444	+			8	8	7	36.3	36.3	32.6	31.113	0	58.937	15174000000	151	8.85769	0	0.876241
Immunoglobulin kappa constant (Ig kappa chain C region MOPC 21)	Igkc	P01837	29.4192	30.0607	29.6059	30.1319	28.8332	28.2357	31.1202	30.0924	30.7607	30.1163	29.5293	29.4871	30.3601	29.3273	30.4065	31.7041	30.5822	30.4916	31.3803	31.1228	30.8824	29.1348	30.0347	29.0254	25.8216	25.6136	25.9077	24.0345	26.0941	25.4399	+			4	4	4	66	66	66	11.778	0	44.244	30026000000	224	11.2486	0	1.02336
Gelsolin (Actin-depolymerizing factor) (ADF) (Brevin)	Gsn Gsb	P13020	30.0054	30.1631	31.0088	32.0974	31.2294	29.9935	32.6135	31.1013	31.8567	32.1559	31.7306	31.8915	31.3087	30.5296	31.0972	31.3436	31.6911	32.0171	32.1615	32.5991	32.5039	31.9169	33.3472	32.6034	26.8733	28.4104	25.1158	24.4142	24.0396	27.3777	+			36	36	36	63.8	63.8	63.8	85.941	0	323.31	79903000000	795	10.3947	0	1.04263
Thioredoxin-like protein 1 (32 kDa thioredoxin-related protein)	Txnl1 Trp32 Txnl	Q8CDN6	26.8492	27.7199	27.4485	27.6781	27.3884	27.6471	26.3236	27.201	27.4654	27.5137	27.7445	25.0357	28.3748	28.5077	28.5749	27.7004	27.7952	28.1675	27.4338	27.8129	27.5364	26.9547	27.607	26.8931	27.1603	27.5051	24.1913	24.497	24.0606	22.4048	+	+	heart_I_heart_U	12	12	12	61.2	61.2	61.2	32.237	0	50.914	4675400000	56	4.32587	4.6e-05	1.41711
Kininogen-1 [Cleaved into: Kininogen-1 heavy chain;Bradykinin;Kininogen-1 light chain]	Kng1 Kng	O08677	29.2459	30.8406	30.4742	32.5037	31.393	30.7028	32.0617	31.2031	32.3832	32.4972	32.2112	32.5085	32.4811	31.5479	32.089	31.573	31.552	31.6457	32.267	32.6688	32.2474	31.939	32.8592	32.517	24.5972	24.3856	24.6982	22.7836	24.9089	26.0077	+			24	24	24	39.8	39.8	39.8	73.101	0	280.76	85063000000	669	15.425	0	1.12049
Alpha-1-antitrypsin 1-4 (Alpha-1 protease inhibitor 4) (Serine protease inhibitor 1-4) (Serine protease inhibitor A1d) (Serpin A1d)	Serpina1d Dom4 Spi1-4	Q00897	30.8791	31.9367	31.1555	34.1392	33.3376	32.8488	34.1353	32.1842	32.9971	33.6101	33.225	33.5314	33.2866	32.2463	32.8978	33.1379	33.1281	33.2051	33.8176	34.0462	33.9433	33.1852	34.6796	33.8529	31.2689	30.5884	28.6909	29.0549	28.2265	30.4785	+			20	20	9	54.5	54.5	25.2	45.998	0	323.31	262000000000	1659	7.11513	0	0.997361
Vitamin D-binding protein (DBP) (VDB) (Gc-globulin) (Group-specific component)	Gc	P21614	29.4662	30.7845	30.2299	32.2042	30.7225	30.3437	32.9261	31.9627	32.4421	32.6693	32.1026	32.6417	32.3916	31.35	32.0814	31.5182	30.8038	30.9814	32.6558	33.1586	32.6243	32.3968	33.3645	32.6198	27.3466	23.9884	26.1087	23.4664	26.1973	28.5297	+			35	35	35	83.4	83.4	83.4	53.6	0	323.31	86640000000	733	9.59773	0	0.836202
Filamin-binding LIM protein 1 (FBLP-1) (CSX-associated LIM)	Fblim1 Cal	Q71FD7	26.4809	26.8184	26.7331	28.1046	27.3746	28.3538	27.1299	27.4472	28.067	28.4609	24.505	24.7047	26.5339	28.3898	26.8839	28.4842	28.4286	29.0566	28.7226	29.032	27.7333	26.7688	27.6539	24.0141	24.9197	24.9742	25.926	22.9473	23.5722	23.1044	+			12	12	12	45.3	45.3	45.3	41.026	0	56.779	6157500000	63	4.03977	4.42e-05	0.561637
NADH dehydrogenase [ubiquinone] flavoprotein 2, mitochondrial (EC 1.6.99.3) (EC 7.1.1.2) (NADH-ubiquinone oxidoreductase 24 kDa subunit)	Ndufv2	Q9D6J6	29.9045	29.5171	29.2289	30.0986	29.7366	30.4683	30.0625	28.7488	28.9372	29.6117	29.2704	29.1988	30.737	30.8932	30.8992	30.6318	30.9904	30.8622	29.5622	29.678	29.5889	29.0734	30.0418	29.3535	28.6682	30.319	27.8558	26.1223	28.2187	28.9489	+	+	heart_I_heart_U	13	13	13	61.3	61.3	61.3	27.285	0	159.58	29168000000	340	3.27823	0.000195122	1.67003
14 kDa phosphohistidine phosphatase (EC 3.9.1.3) (Phosphohistidine phosphatase 1) (PHPT1) (Protein histidine phosphatase) (PHP)	Phpt1 Php14	Q9DAK9	25.5881	26.5629	24.353	26.1235	26.7019	26.5776	25.7054	26.4642	26.6273	26.3041	25.0885	24.7359	26.9998	26.5958	27.1294	26.164	26.255	26.5766	26.6905	26.6772	26.8571	26.9817	25.3392	26.1	26.4331	26.0102	25.925	24.9189	23.7913	22.639	+	+	heart_I_heart_U	6	6	6	55.6	55.6	55.6	13.996	0	15.598	2082600000	39	2.30185	0.00167089	1.49728
Dihydropyrimidinase-related protein 2 (DRP-2) (Unc-33-like phosphoprotein 2) (ULIP-2)	Dpysl2 Crmp2 Ulip2	O08553	29.3893	29.96	29.0388	29.6747	28.7601	28.903	28.3672	28.9976	29.2207	29.1969	29.2332	28.7095	30.4301	30.2719	30.516	29.6507	29.7667	29.8305	29.4684	29.4346	29.2421	29.4216	29.9474	29.1507	28.3421	29.7296	25.3822	25.9157	28.4685	27.7121	+	+	heart_I_heart_U	24	24	20	64.9	64.9	55.9	62.277	0	142.64	17571000000	250	4.21489	4.49e-05	2.72971
Tropomodulin-1 (Erythrocyte tropomodulin) (E-Tmod)	Tmod1 Tmod	P49813	30.5586	30.5881	30.4847	29.4971	29.8246	30.8279	28.8147	29.3572	28.7932	29.187	28.9493	28.1567	30.6326	31.6839	30.8309	30.0836	30.7146	30.7531	30.8697	30.3645	29.1902	28.8742	29.6887	29.0331	27.7229	29.9296	26.7327	26.4476	27.4209	27.5825	+			22	22	20	69.6	69.6	64.3	40.466	0	313.97	26084000000	324	4.43016	4.76e-05	1.07657
Natriuretic peptides A (Prepronatriodilatin) [Cleaved into: Atrial natriuretic factor (ANF) (Atrial natriuretic peptide) (ANP);Auriculin-B;Auriculin-A;Atriopeptin-1 (Atriopeptin I);Atriopeptin-2 (Atriopeptin II)]	Nppa Pnd	P05125	27.4164	27.9353	23.5011	29.848	29.7019	28.0545	28.5576	30.0411	29.0375	28.1338	29.0571	29.352	28.9896	27.4698	28.1292	29.6379	29.7189	30.0539	28.5651	28.9239	28.5946	29.8439	29.5637	29.0316	25.5257	26.5189	28.4927	28.3811	29.8636	26.2479				5	5	5	52	52	52	16.572	0	85.752	15698000000	167	0.962625	0.0578917	0.609057
Mitochondrial fission regulator 1-like	Mtfr1l Fam54b	Q9CWE0	27.8529	27.2456	26.458	26.564	26.5214	27.5592	25.5464	23.8797	25.4971	25.4453	25.171	23.6555	27.3406	28.2546	27.1465	26.5731	27.1129	27.8591	27.6887	26.7021	26.9402	24.537	25.6033	23.747	25.219	24.5524	25.3495	24.0111	22.8683	23.5991	+			10	10	10	42.2	42.2	42.2	31.726	0	35.056	2583300000	59	2.39062	0.00134483	0.635987
Adenylate kinase isoenzyme 1 (AK 1) (EC 2.7.4.3) (EC 2.7.4.6) (ATP-AMP transphosphorylase 1) (ATP:AMP phosphotransferase) (Adenylate monophosphate kinase) (Myokinase)	Ak1	Q9R0Y5	31.4886	31.5045	31.1042	31.7315	31.0198	32.0177	31.749	31.2309	30.9555	31.9895	31.4483	30.5608	32.9361	32.1378	31.9352	32.1965	32.3638	32.1532	32.0834	33.0821	31.5327	31.3278	31.8186	31.3661	29.3571	31.2192	30.8046	29.0209	29.128	29.329	+	+	heart_I_heart_U	15	15	15	72.7	72.7	72.7	21.539	0	291.12	81062000000	659	6.58152	0	2.52357
[truncated: 30 more rows]
[truncated: 2 more columns]

## Sheet: Brain
Label-free quantification of proteome changes induced by MRSA-sepsis across the vasculatures of Liver, Kidney, Heart, Brain and White Adipose Tissue (WAT) samples
[truncated: 97 more rows]
[truncated: 3 more columns]

[truncated: 1 more sheets: WAT]
