# Supplementary material for: Proteomic atlas of organ vasculopathies triggered by Staphylococcus aureus sepsis
Source: Nat Commun. 2019 Oct 11;10:4656. doi: 10.1038/s41467-019-12672-x (PMC6789120; doi:10.1038/s41467-019-12672-x)
Supplement: Supplementary file 6 — Supplementary Data 3 [file 41467_2019_12672_MOESM6_ESM.xlsx]

## Sheet: Annotation_Shared
Raw values for the METASCAPE pathway enrichment analysis of the identified proteome changes at the organ level.
Input ID	Gene ID	Type	Tax ID	Homologene Gene ID	Homologene Gene Tax ID	Gene Symbol	Description	Biological Process (GO)	Protein Function (Protein Atlas)	Subcellular Location (Protein Atlas)	Drug (DrugBank)	Canonical Pathways_x000D_	Hallmark Gene Sets_x000D_	GO:0002576 platelet degranulation	GO:0043062 extracellular structure organi	GO:0002526 acute inflammatory response	M18 PID INTEGRIN1 PATHWAY	R-HSA-3000178 ECM proteoglycans	hsa04610 Complement and coagulation cas	GO:0009611 response to wounding	R-HSA-2173782 Binding and Uptake of Ligands	GO:0010951 negative regulation of endopep	GO:0030203 glycosaminoglycan metabolic pr	CORUM:6820 APOL1 complex B (APOL1, APOA1,	GO:0071711 basement membrane organization	R-HSA-977225 Amyloid fiber formation	GO:0001568 blood vessel development	GO:0050704 regulation of interleukin-1 se	GO:0007597 blood coagulation, intrinsic p	M16518 ST WNT CA2 CYCLIC GMP PATHWAY	GO:0045807 positive regulation of endocyt	GO:0070848 response to growth factor	GO:0007584 response to nutrient
Hp	3240	symbol	H. sapiens	3240	H. sapiens	HP	haptoglobin	GO:2000296 negative regulation of hydrogen peroxide catabolic process;GO:2000295 regulation of hydrogen peroxide catabolic process;GO:0010727 negative regulation of hydrogen peroxide metabolic process	Enzymes/Peptidases/Serine-type peptidases	Vesicles(Approved)				1	0	1	1	0	0	0	1	0	0	0	1	0	0	0	0	0	0	0	1
Itih4	3700	symbol	H. sapiens	3700	H. sapiens	ITIH4	inter-alpha-trypsin inhibitor heavy chain 4	GO:0030212 hyaluronan metabolic process;GO:0002576 platelet degranulation;GO:0006953 acute-phase response		Vesicles(Approved)		(M3468)NABA ECM REGULATORS; (M5885)NABA MATRISOME ASSOCIATED; (M5889)NABA MATRISOME	(M5934)HALLMARK XENOBIOTIC METABOLISM	1	0	1	0	0	0	0	0	1	1	0	0	0	0	0	0	0	0	0	0
Vcam1	7412	symbol	H. sapiens	7412	H. sapiens	VCAM1	vascular cell adhesion molecule 1	GO:0060945 cardiac neuron differentiation;GO:0140039 cell-cell adhesion in response to extracellular stimulus;GO:0022614 membrane to membrane docking	CD markers	Cell Junctions(Approved)	Ethanol (Primary amine oxidase activity);Carvedilol (Primary amine oxidase activity);AGI-1067 (Primary amine oxidase activity)	(M267)PID ANTHRAX PATHWAY; (M212)PID INTEGRIN5 PATHWAY; (M118)PID INTEGRIN A9B1 PATHWAY	(M5930)HALLMARK EPITHELIAL MESENCHYMAL TRANSITION; (M5915)HALLMARK APICAL JUNCTION; (M5913)HALLMARK INTERFERON GAMMA RESPONSE	0	1	1	1	1	0	0	0	0	0	0	0	0	0	0	0	0	0	1	1
Saa2	6288	gene_synonym	H. sapiens	6288	H. sapiens	SAA1	serum amyloid A1	GO:0050716 positive regulation of interleukin-1 secretion;GO:0050704 regulation of interleukin-1 secretion;GO:0048246 macrophage chemotaxis			Human Serum Albumin (Heparin binding);Serum albumin iodonated (Heparin binding)	(M264)PID TOLL ENDOGENOUS PATHWAY		0	0	1	1	1	1	1	1	0	0	0	0	1	0	1	0	0	0	0	0
Orm1	5004	symbol	H. sapiens	5004	H. sapiens	ORM1	orosomucoid 1	GO:0050718 positive regulation of interleukin-1 beta secretion;GO:1904469 positive regulation of tumor necrosis factor secretion;GO:0050716 positive regulation of interleukin-1 secretion		Golgi apparatus;Vesicles(Approved)	Chlorpromazine;Oxycodone;Thalidomide		(M5905)HALLMARK ADIPOGENESIS	1	0	1	1	0	0	0	0	0	0	0	0	0	0	1	0	0	0	0	0
Hpx	3263	symbol	H. sapiens	3263	H. sapiens	HPX	hemopexin	GO:0002925 positive regulation of humoral immune response mediated by circulating immunoglobulin;GO:0060335 positive regulation of interferon-gamma-mediated signaling pathway;GO:0002923 regulation of humoral immune response mediated by circulating immunoglobulin				(M5880)NABA ECM AFFILIATED; (M5885)NABA MATRISOME ASSOCIATED; (M5889)NABA MATRISOME		0	0	0	1	1	1	0	1	1	0	0	0	0	0	0	0	0	0	0	0
Plg	5340	symbol	H. sapiens	5340	H. sapiens	PLG	plasminogen	GO:0051919 positive regulation of fibrinolysis;GO:0051918 negative regulation of fibrinolysis;GO:0052182 modification by host of symbiont morphology or physiology via secreted substance	Enzymes/{ENZYME proteins/Hydrolases,Peptidases/Serine-type peptidases}	Vesicles(Uncertain)	Alteplase (Serine-type peptidase activity);Urokinase (Serine-type peptidase activity);Reteplase (Serine-type peptidase activity);Anistreplase (Serine-type peptidase activity);Tenecteplase (Serine-type peptidase activity);Streptokinase (Serine-type peptidase activity);Tranexamic Acid (Serine-type peptidase activity);Aminocaproic Acid (Serine-type peptidase activity);Bicine (Serine-type peptidase a…	(M165)PID SYNDECAN 4 PATHWAY; (M159)PID AMB2 NEUTROPHILS PATHWAY; (M174)PID UPA UPAR PATHWAY	(M5919)HALLMARK HEDGEHOG SIGNALING; (M5946)HALLMARK COAGULATION; (M5934)HALLMARK XENOBIOTIC METABOLISM	1	1	0	1	1	1	1	0	1	0	0	0	0	0	0	0	0	0	0	0
Cfb	629	symbol	H. sapiens	629	H. sapiens	CFB	complement factor B	GO:0006957 complement activation, alternative pathway;GO:0030449 regulation of complement activation;GO:2000257 regulation of protein activation cascade	Enzymes/{ENZYME proteins/Hydrolases,Peptidases/Serine-type peptidases}	Cell Junctions;Endoplasmic reticulum;Vesicles(Approved)	4-Guanidinobenzoic Acid (Serine-type endopeptidase activity);Diisopropylphosphono Group (Serine-type endopeptidase activity)	(M14775)ST G ALPHA S PATHWAY; (M16518)ST WNT CA2 CYCLIC GMP PATHWAY; (M15743)ST GA12 PATHWAY	(M5946)HALLMARK COAGULATION; (M5934)HALLMARK XENOBIOTIC METABOLISM; (M5921)HALLMARK COMPLEMENT	0	0	1	0	0	1	0	0	0	0	0	0	0	0	0	0	1	0	0	0
Fgb	2244	symbol	H. sapiens	2244	H. sapiens	FGB	fibrinogen beta chain	GO:0045907 positive regulation of vasoconstriction;GO:0043152 induction of bacterial agglutination;GO:0042730 fibrinolysis		Endoplasmic reticulum(Enhanced)	Sucralfate (Structural molecule activity);Alfimeprase (Structural molecule activity)	(M169)PID INTEGRIN2 PATHWAY; (M257)PID EPHRINB REV PATHWAY; (M174)PID UPA UPAR PATHWAY		1	1	0	1	0	1	1	0	0	0	0	0	0	0	0	0	0	1	0	0
Fga	2243	symbol	H. sapiens	2243	H. sapiens	FGA	fibrinogen alpha chain	GO:0072377 blood coagulation, common pathway;GO:0045907 positive regulation of vasoconstriction;GO:0043152 induction of bacterial agglutination			Alteplase (Structural molecule activity);Reteplase (Structural molecule activity);Anistreplase (Structural molecule activity);Tenecteplase (Structural molecule activity);Sucralfate (Structural molecule activity);Alfimeprase (Structural molecule activity);Ancrod (Structural molecule activity);EP-2104R (Structural molecule activity)	(M169)PID INTEGRIN2 PATHWAY; (M257)PID EPHRINB REV PATHWAY; (M174)PID UPA UPAR PATHWAY	(M5946)HALLMARK COAGULATION	1	1	0	1	0	1	1	0	0	0	0	0	1	0	0	0	0	1	0	0
Fgg	2266	symbol	H. sapiens	2266	H. sapiens	FGG	fibrinogen gamma chain	GO:0090331 negative regulation of platelet aggregation;GO:0045907 positive regulation of vasoconstriction;GO:0036345 platelet maturation			Sucralfate (Structural molecule activity)	(M169)PID INTEGRIN2 PATHWAY; (M257)PID EPHRINB REV PATHWAY; (M174)PID UPA UPAR PATHWAY	(M5946)HALLMARK COAGULATION	1	1	0	1	0	1	1	0	0	0	0	0	0	0	0	0	0	1	0	0
Cp	1356	symbol	H. sapiens	1356	H. sapiens	CP	ceruloplasmin	GO:0006879 cellular iron ion homeostasis;GO:0006825 copper ion transport;GO:0055072 iron ion homeostasis	Enzymes/ENZYME proteins/Oxidoreductases		Drotrecogin alfa (Ferroxidase activity)	(M255)PID HIF1 TFPATHWAY	(M5891)HALLMARK HYPOXIA; (M5921)HALLMARK COMPLEMENT	1	0	0	0	0	0	0	0	0	0	0	0	0	0	0	0	0	0	0	0
Clu	1191	symbol	H. sapiens	1191	H. sapiens	CLU	clusterin	GO:1905895 negative regulation of cellular response to tunicamycin;GO:1905892 negative regulation of cellular response to thapsigargin;GO:1902998 positive regulation of neurofibrillary tangle assembly				(M254)PID MYC REPRESS PATHWAY	(M5892)HALLMARK CHOLESTEROL HOMEOSTASIS; (M5946)HALLMARK COAGULATION; (M5902)HALLMARK APOPTOSIS	1	0	1	1	0	1	0	1	0	0	0	1	1	0	1	0	0	1	1	1
Serpina3n	20716	symbol	M. musculus	12	H. sapiens	SERPINA3	serpin family A member 3	GO:0030277 maintenance of gastrointestinal epithelium;GO:0002576 platelet degranulation;GO:0043312 neutrophil degranulation				(M3468)NABA ECM REGULATORS; (M5885)NABA MATRISOME ASSOCIATED; (M5889)NABA MATRISOME	(M5953)HALLMARK KRAS SIGNALING UP; (M5907)HALLMARK ESTROGEN RESPONSE LATE	1	0	1	0	0	0	0	0	1	0	0	0	1	0	0	0	0	0	0	0
Itih3	3699	symbol	H. sapiens	3699	H. sapiens	ITIH3	inter-alpha-trypsin inhibitor heavy chain 3	GO:0030212 hyaluronan metabolic process;GO:0002576 platelet degranulation;GO:1903510 mucopolysaccharide metabolic process				(M3468)NABA ECM REGULATORS; (M5885)NABA MATRISOME ASSOCIATED; (M5889)NABA MATRISOME	(M5956)HALLMARK KRAS SIGNALING DN	1	0	0	0	0	0	0	0	1	1	0	0	0	0	0	0	0	0	0	0
Orm2	5005	symbol	H. sapiens	5005	H. sapiens	ORM2	orosomucoid 2	GO:0050718 positive regulation of interleukin-1 beta secretion;GO:1904469 positive regulation of tumor necrosis factor secretion;GO:0050716 positive regulation of interleukin-1 secretion		Golgi apparatus;Vesicles(Approved)				1	0	1	1	0	0	0	0	0	0	0	0	0	0	1	0	0	0	0	0
Apoh	350	symbol	H. sapiens	350	H. sapiens	APOH	apolipoprotein H	GO:0051918 negative regulation of fibrinolysis;GO:0051917 regulation of fibrinolysis;GO:0051006 positive regulation of lipoprotein lipase activity		Golgi apparatus(Supported)	LJP 1082 (Phospholipid binding)		(M5944)HALLMARK ANGIOGENESIS	1	0	0	1	0	1	1	0	0	0	0	0	1	1	0	1	0	0	0	0
C3	718	symbol	H. sapiens	718	H. sapiens	C3	complement C3	GO:0001798 positive regulation of type IIa hypersensitivity;GO:0001970 positive regulation of activation of membrane attack complex;GO:0002894 positive regulation of type II hypersensitivity			Immune Globulin Human (Receptor binding);S-Hydroxycysteine (Receptor binding)	(M119)PID ERB GENOMIC PATHWAY; (M169)PID INTEGRIN2 PATHWAY; (M200)PID ERA GENOMIC PATHWAY	(M5946)HALLMARK COAGULATION; (M5905)HALLMARK ADIPOGENESIS; (M5945)HALLMARK HEME METABOLISM	1	0	1	1	1	1	1	1	1	0	0	1	1	1	1	0	0	1	0	0
Ambp	259	symbol	H. sapiens	259	H. sapiens	AMBP	alpha-1-microglobulin/bikunin precursor	GO:0042167 heme catabolic process;GO:0046329 negative regulation of JNK cascade;GO:0006787 porphyrin-containing compound catabolic process			Human Serum Albumin (Small molecule binding);Serum albumin iodonated (Small molecule binding)	(M3468)NABA ECM REGULATORS; (M5885)NABA MATRISOME ASSOCIATED; (M5889)NABA MATRISOME		0	0	0	1	0	0	0	1	1	0	0	0	0	0	0	0	0	0	0	0
Cfh	3075	symbol	H. sapiens	3075	H. sapiens	CFH	complement factor H	GO:0006957 complement activation, alternative pathway;GO:0030449 regulation of complement activation;GO:2000257 regulation of protein activation cascade		Vesicles(Approved)			(M5946)HALLMARK COAGULATION; (M5953)HALLMARK KRAS SIGNALING UP; (M5921)HALLMARK COMPLEMENT	0	0	1	0	0	1	0	0	0	0	0	0	0	0	0	0	0	0	0	0
Apoa4	337	symbol	H. sapiens	337	H. sapiens	APOA4	apolipoprotein A4	GO:0034445 negative regulation of plasma lipoprotein oxidation;GO:0034444 regulation of plasma lipoprotein oxidation;GO:0010898 positive regulation of triglyceride catabolic process		Vesicles(Approved)			(M5921)HALLMARK COMPLEMENT	0	1	0	1	0	0	0	1	0	0	0	1	1	0	0	0	0	0	0	1
H2-D1	14964	symbol	M. musculus	3105	H. sapiens	HLA-A	major histocompatibility complex, class I, A	GO:0002480 antigen processing and presentation of exogenous peptide antigen via MHC class I, TAP-independent;GO:0002486 antigen processing and presentation of endogenous peptide antigen via MHC class I via ER pathway, TAP-independent;GO:0002484 antigen processing and presentation of endogenous peptide antigen via MHC class I via ER pathway		Plasma membrane(Supported)Golgi apparatus(Approved)		(M88)PID CD8 TCR PATHWAY; (M54)PID IL12 2PATHWAY; (M272)PID CD8 TCR DOWNSTREAM PATHWAY	(M5950)HALLMARK ALLOGRAFT REJECTION; (M5913)HALLMARK INTERFERON GAMMA RESPONSE	0	0	0	0	1	1	0	0	0	0	0	0	0	0	0	0	0	0	1	0
Itgb1	3688	symbol	H. sapiens	3688	H. sapiens	ITGB1	integrin subunit beta 1	GO:0021943 formation of radial glial scaffolds;GO:0007161 calcium-independent cell-matrix adhesion;GO:0021932 hindbrain radial glia guided cell migration	CD markers;Transporters	Focal adhesion sites;Plasma membrane(Supported)Endoplasmic reticulum(Approved)	Anti-thymocyte Globulin (Rabbit) (Virus receptor activity)	(M11)PID PRL SIGNALING EVENTS PATHWAY; (M274)PID LYMPH ANGIOGENESIS PATHWAY; (M118)PID INTEGRIN A9B1 PATHWAY	(M5930)HALLMARK EPITHELIAL MESENCHYMAL TRANSITION; (M5909)HALLMARK MYOGENESIS; (M5915)HALLMARK APICAL JUNCTION	1	1	0	1	1	0	0	1	0	1	0	1	1	1	0	0	0	0	1	0
Gsn	2934	symbol	H. sapiens	2934	H. sapiens	GSN	gelsolin	GO:1903906 regulation of plasma membrane raft polarization;GO:0044858 plasma membrane raft polarization;GO:0046597 negative regulation of viral entry into host cell		Actin filaments(Supported)	Latrunculin A (Protein domain specific binding)	(M63)PID AVB3 OPN PATHWAY; (M266)PID NCADHERIN PATHWAY; (M127)PID ERBB1 RECEPTOR PROXIMAL PATHWAY	(M5946)HALLMARK COAGULATION; (M5902)HALLMARK APOPTOSIS; (M5893)HALLMARK MITOTIC SPINDLE	1	1	1	1	0	1	1	0	1	0	0	1	1	0	0	0	0	0	1	1
Nid1	4811	symbol	H. sapiens	4811	H. sapiens	NID1	nidogen 1	GO:0032836 glomerular basement membrane development;GO:0032835 glomerulus development;GO:0071711 basement membrane organization			Urokinase (Proteoglycan binding)	(M5887)NABA BASEMENT MEMBRANES; (M18)PID INTEGRIN1 PATHWAY; (M3008)NABA ECM GLYCOPROTEINS		0	1	0	1	1	0	0	0	0	0	0	1	0	0	0	0	0	0	0	0
Fn1	2335	symbol	H. sapiens	2335	H. sapiens	FN1	fibronectin 1	GO:2001202 negative regulation of transforming growth factor-beta secretion;GO:1904237 positive regulation of substrate-dependent cell migration, cell attachment to substrate;GO:2001201 regulation of transforming growth factor-beta secretion			Ocriplasmin (Protease binding)	(M212)PID INTEGRIN5 PATHWAY; (M274)PID LYMPH ANGIOGENESIS PATHWAY; (M118)PID INTEGRIN A9B1 PATHWAY	(M5946)HALLMARK COAGULATION; (M5930)HALLMARK EPITHELIAL MESENCHYMAL TRANSITION; (M5921)HALLMARK COMPLEMENT	1	1	1	1	1	0	1	0	1	1	1	0	1	1	1	0	0	0	0	0
Serpina3k	20714	symbol	M. musculus	12	H. sapiens	SERPINA3	serpin family A member 3	GO:0030277 maintenance of gastrointestinal epithelium;GO:0002576 platelet degranulation;GO:0043312 neutrophil degranulation				(M3468)NABA ECM REGULATORS; (M5885)NABA MATRISOME ASSOCIATED; (M5889)NABA MATRISOME	(M5953)HALLMARK KRAS SIGNALING UP; (M5907)HALLMARK ESTROGEN RESPONSE LATE	1	0	1	0	0	0	0	0	1	0	0	0	1	0	0	0	0	0	0	0
Lamc1	3915	symbol	H. sapiens	3915	H. sapiens	LAMC1	laminin subunit gamma 1	GO:0031581 hemidesmosome assembly;GO:0022617 extracellular matrix disassembly;GO:0034446 substrate adhesion-dependent cell spreading		Endoplasmic reticulum;Plasma membrane(Approved)		(M158)PID INTEGRIN4 PATHWAY; (M5887)NABA BASEMENT MEMBRANES; (M53)PID INTEGRIN3 PATHWAY	(M5942)HALLMARK UV RESPONSE DN; (M5930)HALLMARK EPITHELIAL MESENCHYMAL TRANSITION	1	1	0	1	1	0	0	0	0	0	0	0	0	0	0	0	0	0	0	0
Cdh5	1003	symbol	H. sapiens	1003	H. sapiens	CDH5	cadherin 5	GO:1903142 positive regulation of establishment of endothelial barrier;GO:1901552 positive regulation of endothelial cell development;GO:1903140 regulation of establishment of endothelial barrier	CD markers		Lenalidomide (Receptor binding);FX06 (Receptor binding)	(M268)PID S1P S1P2 PATHWAY; (M237)PID VEGFR1 2 PATHWAY		0	0	0	1	1	1	1	0	0	0	0	0	0	1	0	0	0	0	1	0
Tf	7018	symbol	H. sapiens	7018	H. sapiens	TF	transferrin	GO:0033572 transferrin transport;GO:0034756 regulation of iron ion transport;GO:0015682 ferric iron transport		Mitochondria(Uncertain)	Aluminium (Transferrin receptor binding)	(M16518)ST WNT CA2 CYCLIC GMP PATHWAY; (M62)PID EPHB FWD PATHWAY; (M255)PID HIF1 TFPATHWAY	(M5946)HALLMARK COAGULATION	1	0	0	1	0	0	0	1	0	0	0	1	0	0	0	0	1	1	0	0
Ighm	3507	symbol	H. sapiens	3507	H. sapiens	IGHM	immunoglobulin heavy constant mu	GO:0006958 complement activation, classical pathway;GO:0050853 B cell receptor signaling pathway;GO:0002455 humoral immune response mediated by circulating immunoglobulin						0	0	0	1	1	1	0	0	0	0	1	0	0	0	0	0	0	0	0	0
Bcam	4059	symbol	H. sapiens	4059	H. sapiens	BCAM	basal cell adhesion molecule (Lutheran blood group)	GO:0007160 cell-matrix adhesion;GO:0031589 cell-substrate adhesion;GO:0007155 cell adhesion	Blood group antigen proteins;CD markers	Nucleoli fibrillar center(Approved)			(M5898)HALLMARK DNA REPAIR; (M5945)HALLMARK HEME METABOLISM	0	0	0	1	0	0	0	0	0	0	0	0	0	0	0	0	0	0	0	0
Plxnb2	23654	symbol	H. sapiens	23654	H. sapiens	PLXNB2	plexin B2	GO:1902287 semaphorin-plexin signaling pathway involved in axon guidance;GO:1902285 semaphorin-plexin signaling pathway involved in neuron projection guidance;GO:0001843 neural tube closure				(M5880)NABA ECM AFFILIATED; (M5885)NABA MATRISOME ASSOCIATED; (M5889)NABA MATRISOME	(M5939)HALLMARK P53 PATHWAY; (M5909)HALLMARK MYOGENESIS	0	0	0	1	0	0	1	0	1	0	0	0	0	0	0	0	0	0	1	0
Lamb2	3913	symbol	H. sapiens	3913	H. sapiens	LAMB2	laminin subunit beta 2	GO:0072249 metanephric glomerular visceral epithelial cell development;GO:0072248 metanephric glomerular visceral epithelial cell differentiation;GO:0072313 metanephric glomerular epithelial cell development		Cytosol;Vesicles(Approved)		(M158)PID INTEGRIN4 PATHWAY; (M5887)NABA BASEMENT MEMBRANES; (M239)PID A6B1 A6B4 INTEGRIN PATHWAY		1	1	0	1	1	0	1	0	0	0	0	1	0	0	0	0	0	0	0	0
Itih2	3698	symbol	H. sapiens	3698	H. sapiens	ITIH2	inter-alpha-trypsin inhibitor heavy chain 2	GO:0030212 hyaluronan metabolic process;GO:1903510 mucopolysaccharide metabolic process;GO:0010951 negative regulation of endopeptidase activity		Golgi apparatus(Approved)		(M3468)NABA ECM REGULATORS; (M5885)NABA MATRISOME ASSOCIATED; (M5889)NABA MATRISOME		1	0	0	0	0	0	0	0	1	1	0	0	0	0	0	0	0	0	0	0
Alb	213	symbol	H. sapiens	213	H. sapiens	ALB	albumin	GO:0051659 maintenance of mitochondrion location;GO:0034375 high-density lipoprotein particle remodeling;GO:0032460 negative regulation of protein oligomerization		Endoplasmic reticulum;Golgi apparatus(Enhanced)	Erythromycin (Toxic substance binding);Cefotaxime (Toxic substance binding);Vancomycin (Toxic substance binding);Rifampicin (Toxic substance binding)	(M106)PID HNF3B PATHWAY	(M5949)HALLMARK PEROXISOME	1	1	0	0	0	0	0	1	0	0	0	1	1	0	0	0	0	0	0	1
Hspg2	3339	symbol	H. sapiens	3339	H. sapiens	HSPG2	heparan sulfate proteoglycan 2	GO:0016525 negative regulation of angiogenesis;GO:0001523 retinoid metabolic process;GO:0006027 glycosaminoglycan catabolic process		Cytosol;Nucleoplasm;Plasma membrane(Approved)	Palifermin (Protein c-terminus binding)	(M5882)NABA PROTEOGLYCANS; (M5887)NABA BASEMENT MEMBRANES; (M5884)NABA CORE MATRISOME		0	1	0	1	1	0	0	1	0	1	0	0	1	1	0	0	0	0	0	0
Pzp	5858	symbol	H. sapiens	5858	H. sapiens	PZP	PZP alpha-2-macroglobulin like	GO:0010951 negative regulation of endopeptidase activity;GO:0010466 negative regulation of peptidase activity;GO:0007565 female pregnancy				(M3468)NABA ECM REGULATORS; (M5885)NABA MATRISOME ASSOCIATED; (M5889)NABA MATRISOME		0	0	0	0	0	0	0	0	1	0	0	0	0	0	0	0	0	0	0	0
Ahsg	197	symbol	H. sapiens	197	H. sapiens	AHSG	alpha 2-HS glycoprotein	GO:0046627 negative regulation of insulin receptor signaling pathway;GO:1900077 negative regulation of cellular response to insulin stimulus;GO:0030502 negative regulation of bone mineralization		Golgi apparatus(Supported)		(M181)PID BMP PATHWAY		1	0	1	0	1	1	0	0	1	0	0	0	0	0	0	0	0	1	0	0
Dag1	1605	symbol	H. sapiens	1605	H. sapiens	DAG1	dystroglycan 1	GO:1904261 positive regulation of basement membrane assembly involved in embryonic body morphogenesis;GO:1904259 regulation of basement membrane assembly involved in embryonic body morphogenesis;GO:0014894 response to denervation involved in regulation of muscle adaptation		Vesicles(Supported)		(M599)ST PAC1 RECEPTOR PATHWAY; (M16518)ST WNT CA2 CYCLIC GMP PATHWAY; (M2701)ST MYOCYTE AD PATHWAY		0	1	0	1	1	0	1	0	0	1	0	1	0	1	0	0	1	0	0	1
Apoa1	335	symbol	H. sapiens	335	H. sapiens	APOA1	apolipoprotein A1	GO:0010903 negative regulation of very-low-density lipoprotein particle remodeling;GO:0010901 regulation of very-low-density lipoprotein particle remodeling;GO:0050713 negative regulation of interleukin-1 beta secretion		Cytosol;Vesicles(Approved)		(M106)PID HNF3B PATHWAY	(M5948)HALLMARK BILE ACID METABOLISM; (M5946)HALLMARK COAGULATION	1	1	0	1	1	1	1	1	1	0	1	1	1	1	1	0	0	1	1	1
Dcn	1634	symbol	H. sapiens	1634	H. sapiens	DCN	decorin	GO:0030208 dermatan sulfate biosynthetic process;GO:1900747 negative regulation of vascular endothelial growth factor signaling pathway;GO:0030207 chondroitin sulfate catabolic process			Tris (Poly(a) rna binding)	(M5882)NABA PROTEOGLYCANS; (M65)PID FRA PATHWAY; (M5884)NABA CORE MATRISOME	(M5902)HALLMARK APOPTOSIS; (M5930)HALLMARK EPITHELIAL MESENCHYMAL TRANSITION; (M5891)HALLMARK HYPOXIA	0	1	0	1	1	0	1	0	0	1	0	0	0	1	0	0	0	0	1	0
Bgn	633	symbol	H. sapiens	633	H. sapiens	BGN	biglycan	GO:0030208 dermatan sulfate biosynthetic process;GO:0030207 chondroitin sulfate catabolic process;GO:0019800 peptide cross-linking via chondroitin 4-sulfate glycosaminoglycan		Endoplasmic reticulum;Golgi apparatus(Approved)		(M264)PID TOLL ENDOGENOUS PATHWAY; (M5882)NABA PROTEOGLYCANS; (M5884)NABA CORE MATRISOME	(M5902)HALLMARK APOPTOSIS; (M5930)HALLMARK EPITHELIAL MESENCHYMAL TRANSITION; (M5891)HALLMARK HYPOXIA	0	1	0	0	1	0	1	0	0	1	0	0	0	0	0	0	0	0	0	0
Serpina1b	20701	symbol	M. musculus	5265	H. sapiens	SERPINA1	serpin family A member 1	GO:0048208 COPII vesicle coating;GO:0048207 vesicle targeting, rough ER to cis-Golgi;GO:0048199 vesicle targeting, to, from or within Golgi		Vesicles(Enhanced)	2-[3,4-Dihydroxy-2-Hydroxymethyl-5-(2-Hydroxy-Nonyl)-Tetrahydro-Furan-2-Yloxy]-6-Hydroxymethyl-Tetra Hydro-Pyran-3,4,5-Triol (Serine-type endopeptidase inhibitor activity);Beta-Mercaptoethanol (Serine-type endopeptidase inhibitor activity);Recombinant alpha 1-antitrypsin (Serine-type endopeptidase inhibitor activity)	(M285)PID HNF3A PATHWAY; (M19)PID P73PATHWAY; (M3468)NABA ECM REGULATORS	(M5946)HALLMARK COAGULATION; (M5907)HALLMARK ESTROGEN RESPONSE LATE; (M5921)HALLMARK COMPLEMENT	1	0	1	0	0	1	1	1	1	0	0	0	0	0	0	0	0	0	0	0
Gc	2638	symbol	H. sapiens	2638	H. sapiens	GC	GC vitamin D binding protein	GO:0042359 vitamin D metabolic process;GO:0035461 vitamin transmembrane transport;GO:0006775 fat-soluble vitamin metabolic process					(M5948)HALLMARK BILE ACID METABOLISM	0	0	0	0	0	0	0	0	0	0	0	0	0	0	0	0	0	0	0	0
Serpinc1	462	symbol	H. sapiens	462	H. sapiens	SERPINC1	serpin family C member 1	GO:2000266 regulation of blood coagulation, intrinsic pathway;GO:0007597 blood coagulation, intrinsic pathway;GO:0072378 blood coagulation, fibrin clot formation			Ardeparin (Serine-type endopeptidase inhibitor activity);Fondaparinux sodium (Serine-type endopeptidase inhibitor activity);Heparin (Serine-type endopeptidase inhibitor activity);Enoxaparin (Serine-type endopeptidase inhibitor activity);N-Formylmethionine (Serine-type endopeptidase inhibitor activity);SR-123781A (Serine-type endopeptidase inhibitor activity);Sulodexide (Serine-type endopeptidase …	(M33)PID GLYPICAN 1PATHWAY; (M3468)NABA ECM REGULATORS; (M5885)NABA MATRISOME ASSOCIATED	(M5946)HALLMARK COAGULATION; (M5921)HALLMARK COMPLEMENT; (M5947)HALLMARK IL2 STAT5 SIGNALING	1	0	1	1	0	1	1	0	1	0	0	0	0	0	0	1	0	0	0	1
Nid2	22795	symbol	H. sapiens	22795	H. sapiens	NID2	nidogen 2	GO:0071711 basement membrane organization;GO:0007160 cell-matrix adhesion;GO:0031589 cell-substrate adhesion		Plasma membrane(Supported)		(M5887)NABA BASEMENT MEMBRANES; (M3008)NABA ECM GLYCOPROTEINS; (M5884)NABA CORE MATRISOME	(M5930)HALLMARK EPITHELIAL MESENCHYMAL TRANSITION	0	1	0	1	0	0	0	0	0	0	0	1	0	0	0	0	0	0	0	0
Tinagl1	64129	symbol	H. sapiens	64129	H. sapiens	TINAGL1	tubulointerstitial nephritis antigen like 1	GO:0006898 receptor-mediated endocytosis;GO:0016197 endosomal transport;GO:0006897 endocytosis	Enzymes/Peptidases/Cysteine-type peptidases			(M3008)NABA ECM GLYCOPROTEINS; (M5884)NABA CORE MATRISOME; (M5889)NABA MATRISOME		0	1	0	0	0	0	0	1	0	0	0	0	0	0	0	0	0	0	0	0
Hba	6326	gene_synonym	H. sapiens	6326	H. sapiens	SCN2A	sodium voltage-gated channel alpha subunit 2	GO:0008627 intrinsic apoptotic signaling pathway in response to osmotic stress;GO:0086010 membrane depolarization during action potential;GO:0019228 neuronal action potential	Transporters/Transporter channels and pores;Voltage-gated ion channels/Voltage-Gated Sodium Channels		Lamotrigine (Voltage-gated sodium channel activity);Propofol (Voltage-gated sodium channel activity);Zonisamide (Voltage-gated sodium channel activity);Tetrodotoxin (Voltage-gated sodium channel activity)			0	0	0	1	1	0	0	0	0	0	0	1	0	0	0	0	0	0	0	0
Serpina1d	20703	symbol	M. musculus	5265	H. sapiens	SERPINA1	serpin family A member 1	GO:0048208 COPII vesicle coating;GO:0048207 vesicle targeting, rough ER to cis-Golgi;GO:0048199 vesicle targeting, to, from or within Golgi		Vesicles(Enhanced)	2-[3,4-Dihydroxy-2-Hydroxymethyl-5-(2-Hydroxy-Nonyl)-Tetrahydro-Furan-2-Yloxy]-6-Hydroxymethyl-Tetra Hydro-Pyran-3,4,5-Triol (Serine-type endopeptidase inhibitor activity);Beta-Mercaptoethanol (Serine-type endopeptidase inhibitor activity);Recombinant alpha 1-antitrypsin (Serine-type endopeptidase inhibitor activity)	(M285)PID HNF3A PATHWAY; (M19)PID P73PATHWAY; (M3468)NABA ECM REGULATORS	(M5946)HALLMARK COAGULATION; (M5907)HALLMARK ESTROGEN RESPONSE LATE; (M5921)HALLMARK COMPLEMENT	1	0	1	0	0	1	1	1	1	0	0	0	0	0	0	0	0	0	0	0
Prelp	5549	symbol	H. sapiens	5549	H. sapiens	PRELP	proline and arginine rich end leucine rich repeat protein	GO:0042340 keratan sulfate catabolic process;GO:0018146 keratan sulfate biosynthetic process;GO:0042339 keratan sulfate metabolic process				(M5882)NABA PROTEOGLYCANS; (M5884)NABA CORE MATRISOME; (M5889)NABA MATRISOME		0	1	0	0	1	0	0	0	0	1	0	0	0	0	0	0	0	0	0	0
Kng1	3827	symbol	H. sapiens	3827	H. sapiens	KNG1	kininogen 1	GO:0007597 blood coagulation, intrinsic pathway;GO:0042311 vasodilation;GO:0072378 blood coagulation, fibrin clot formation				(M169)PID INTEGRIN2 PATHWAY; (M240)PID SYNDECAN 2 PATHWAY; (M3468)NABA ECM REGULATORS		1	0	0	1	1	1	1	0	1	0	0	1	0	0	0	1	0	0	0	0
Col1a2	1278	symbol	H. sapiens	1278	H. sapiens	COL1A2	collagen type I alpha 2 chain	GO:0070208 protein heterotrimerization;GO:0043589 skin morphogenesis;GO:0085029 extracellular matrix assembly		Endoplasmic reticulum(Supported)	Collagenase clostridium histolyticum (Protein binding, bridging)	(M274)PID LYMPH ANGIOGENESIS PATHWAY; (M65)PID FRA PATHWAY; (M53)PID INTEGRIN3 PATHWAY	(M5942)HALLMARK UV RESPONSE DN; (M5930)HALLMARK EPITHELIAL MESENCHYMAL TRANSITION	1	1	0	1	1	0	1	1	0	0	0	0	0	1	0	0	0	0	1	0
Col1a1	1277	symbol	H. sapiens	1277	H. sapiens	COL1A1	collagen type I alpha 1 chain	GO:0071306 cellular response to vitamin E;GO:1902618 cellular response to fluoride;GO:0044691 tooth eruption		Cytosol;Vesicles(Approved)	Collagenase clostridium histolyticum (Platelet-derived growth factor binding);Halofuginone (Platelet-derived growth factor binding)	(M274)PID LYMPH ANGIOGENESIS PATHWAY; (M53)PID INTEGRIN3 PATHWAY; (M3005)NABA COLLAGENS	(M5942)HALLMARK UV RESPONSE DN; (M5930)HALLMARK EPITHELIAL MESENCHYMAL TRANSITION; (M5909)HALLMARK MYOGENESIS	1	1	0	1	1	0	1	1	0	0	0	0	0	1	0	0	0	0	1	1
Lum	4060	symbol	H. sapiens	4060	H. sapiens	LUM	lumican	GO:0042340 keratan sulfate catabolic process;GO:0032914 positive regulation of transforming growth factor beta1 production;GO:0018146 keratan sulfate biosynthetic process				(M5882)NABA PROTEOGLYCANS; (M5884)NABA CORE MATRISOME; (M5889)NABA MATRISOME	(M5944)HALLMARK ANGIOGENESIS; (M5902)HALLMARK APOPTOSIS; (M5930)HALLMARK EPITHELIAL MESENCHYMAL TRANSITION	0	1	0	1	1	0	0	0	0	1	0	0	0	0	1	0	0	0	1	0
Hrg	3273	symbol	H. sapiens	3273	H. sapiens	HRG	histidine rich glycoprotein	GO:0051918 negative regulation of fibrinolysis;GO:2001027 negative regulation of endothelial cell chemotaxis;GO:0051917 regulation of fibrinolysis		Nucleoli fibrillar center(Uncertain)		(M3468)NABA ECM REGULATORS; (M5885)NABA MATRISOME ASSOCIATED; (M5889)NABA MATRISOME	(M5946)HALLMARK COAGULATION; (M5934)HALLMARK XENOBIOTIC METABOLISM	1	0	0	1	0	1	1	0	1	0	0	1	0	1	0	0	0	0	1	0
Ttr	7276	symbol	H. sapiens	7276	H. sapiens	TTR	transthyretin	GO:0042572 retinol metabolic process;GO:0070327 thyroid hormone transport;GO:0001523 retinoid metabolic process		Golgi apparatus(Approved)		(M106)PID HNF3B PATHWAY	(M5949)HALLMARK PEROXISOME; (M5948)HALLMARK BILE ACID METABOLISM	1	1	1	1	1	0	0	0	0	0	0	0	1	0	0	0	0	0	0	0

## Sheet: Enrichment_Shared
GroupID	Category	Term	Description	LogP	Log(q-value)	InTerm_InList	Genes	Symbols
1_Summary	GO Biological Processes	GO:0002576	platelet degranulation	-29.4656	-25.3818	19/128	12,197,213,335,350,1191,2243,2244,2266,2335,3273,3699,3700,3827,5004,5005,5265,5340,7018,1277,1278,462,718,1356,3698,3913,3915,3688,2934,3240,7276	SERPINA3,AHSG,ALB,APOA1,APOH,CLU,FGA,FGB,FGG,FN1,HRG,ITIH3,ITIH4,KNG1,ORM1,ORM2,SERPINA1,PLG,TF,COL1A1,COL1A2,SERPINC1,C3,CP,ITIH2,LAMB2,LAMC1,ITGB1,GSN,HP,TTR
1_Member	GO Biological Processes	GO:0002576	platelet degranulation	-29.4656	-25.3818	19/128	12,197,213,335,350,1191,2243,2244,2266,2335,3273,3699,3700,3827,5004,5005,5265,5340,7018	SERPINA3,AHSG,ALB,APOA1,APOH,CLU,FGA,FGB,FGG,FN1,HRG,ITIH3,ITIH4,KNG1,ORM1,ORM2,SERPINA1,PLG,TF
1_Member	Reactome Gene Sets	R-HSA-114608	Platelet degranulation	-29.397	-25.3818	19/129	12,197,213,335,350,1191,2243,2244,2266,2335,3273,3699,3700,3827,5004,5005,5265,5340,7018	SERPINA3,AHSG,ALB,APOA1,APOH,CLU,FGA,FGB,FGG,FN1,HRG,ITIH3,ITIH4,KNG1,ORM1,ORM2,SERPINA1,PLG,TF
1_Member	Reactome Gene Sets	R-HSA-76005	Response to elevated platelet cytosolic Ca2+	-29.0626	-25.2235	19/134	12,197,213,335,350,1191,2243,2244,2266,2335,3273,3699,3700,3827,5004,5005,5265,5340,7018	SERPINA3,AHSG,ALB,APOA1,APOH,CLU,FGA,FGB,FGG,FN1,HRG,ITIH3,ITIH4,KNG1,ORM1,ORM2,SERPINA1,PLG,TF
1_Member	Reactome Gene Sets	R-HSA-76002	Platelet activation, signaling and aggregation	-26.8278	-23.1136	21/262	12,197,213,335,350,1191,1277,1278,2243,2244,2266,2335,3273,3699,3700,3827,5004,5005,5265,5340,7018	SERPINA3,AHSG,ALB,APOA1,APOH,CLU,COL1A1,COL1A2,FGA,FGB,FGG,FN1,HRG,ITIH3,ITIH4,KNG1,ORM1,ORM2,SERPINA1,PLG,TF
1_Member	Reactome Gene Sets	R-HSA-381426	Regulation of Insulin-like Growth Factor (IGF) transport and uptake by Insulin-like Growth Factor Bi	-23.6085	-20.0705	16/125	197,213,335,462,718,1356,2243,2266,2335,3698,3827,3913,3915,5265,5340,7018	AHSG,ALB,APOA1,SERPINC1,C3,CP,FGA,FGG,FN1,ITIH2,KNG1,LAMB2,LAMC1,SERPINA1,PLG,TF
1_Member	Reactome Gene Sets	R-HSA-8957275	Post-translational protein phosphorylation	-22.6709	-19.1998	15/108	197,213,335,462,718,1356,2243,2266,2335,3698,3827,3913,3915,5265,7018	AHSG,ALB,APOA1,SERPINC1,C3,CP,FGA,FGG,FN1,ITIH2,KNG1,LAMB2,LAMC1,SERPINA1,TF
1_Member	Reactome Gene Sets	R-HSA-109582	Hemostasis	-21.7728	-18.4566	23/623	12,197,213,335,350,462,1191,1277,1278,2243,2244,2266,2335,3273,3688,3699,3700,3827,5004,5005,5265,5340,7018	SERPINA3,AHSG,ALB,APOA1,APOH,SERPINC1,CLU,COL1A1,COL1A2,FGA,FGB,FGG,FN1,HRG,ITGB1,ITIH3,ITIH4,KNG1,ORM1,ORM2,SERPINA1,PLG,TF
1_Member	GO Biological Processes	GO:0045055	regulated exocytosis	-19.4327	-16.1579	23/792	12,197,213,335,350,718,1191,2243,2244,2266,2335,2934,3240,3273,3699,3700,3827,5004,5005,5265,5340,7018,7276	SERPINA3,AHSG,ALB,APOA1,APOH,C3,CLU,FGA,FGB,FGG,FN1,GSN,HP,HRG,ITIH3,ITIH4,KNG1,ORM1,ORM2,SERPINA1,PLG,TF,TTR
1_Member	GO Biological Processes	GO:0043687	post-translational protein modification	-14.6143	-11.5769	15/364	197,213,335,462,718,1356,2243,2266,2335,3698,3827,3913,3915,5265,7018	AHSG,ALB,APOA1,SERPINC1,C3,CP,FGA,FGG,FN1,ITIH2,KNG1,LAMB2,LAMC1,SERPINA1,TF
2_Summary	GO Biological Processes	GO:0043062	extracellular structure organization	-25.59	-21.9727	23/424	213,335,337,633,1277,1278,1605,1634,2243,2244,2266,2335,2934,3339,3688,3913,3915,4060,4811,5340,7276,7412,22795,5549,64129	ALB,APOA1,APOA4,BGN,COL1A1,COL1A2,DAG1,DCN,FGA,FGB,FGG,FN1,GSN,HSPG2,ITGB1,LAMB2,LAMC1,LUM,NID1,PLG,TTR,VCAM1,NID2,PRELP,TINAGL1
2_Member	GO Biological Processes	GO:0043062	extracellular structure organization	-25.59	-21.9727	23/424	213,335,337,633,1277,1278,1605,1634,2243,2244,2266,2335,2934,3339,3688,3913,3915,4060,4811,5340,7276,7412,22795	ALB,APOA1,APOA4,BGN,COL1A1,COL1A2,DAG1,DCN,FGA,FGB,FGG,FN1,GSN,HSPG2,ITGB1,LAMB2,LAMC1,LUM,NID1,PLG,TTR,VCAM1,NID2
2_Member	Reactome Gene Sets	R-HSA-1474244	Extracellular matrix organization	-22.1587	-18.7456	19/301	633,1277,1278,1605,1634,2243,2244,2266,2335,3339,3688,3913,3915,4060,4811,5340,7276,7412,22795	BGN,COL1A1,COL1A2,DAG1,DCN,FGA,FGB,FGG,FN1,HSPG2,ITGB1,LAMB2,LAMC1,LUM,NID1,PLG,TTR,VCAM1,NID2
2_Member	GO Biological Processes	GO:0030198	extracellular matrix organization	-22.0739	-18.7119	20/368	633,1277,1278,1605,1634,2243,2244,2266,2335,2934,3339,3688,3913,3915,4060,4811,5340,7276,7412,22795	BGN,COL1A1,COL1A2,DAG1,DCN,FGA,FGB,FGG,FN1,GSN,HSPG2,ITGB1,LAMB2,LAMC1,LUM,NID1,PLG,TTR,VCAM1,NID2
2_Member	Canonical Pathways	M5884	NABA CORE MATRISOME	-17.9874	-14.7504	16/275	633,1277,1278,1634,2243,2244,2266,2335,3339,3913,3915,4060,4811,5549,22795,64129	BGN,COL1A1,COL1A2,DCN,FGA,FGB,FGG,FN1,HSPG2,LAMB2,LAMC1,LUM,NID1,PRELP,NID2,TINAGL1
2_Member	Reactome Gene Sets	R-HSA-3000157	Laminin interactions	-10.2224	-7.62218	6/30	3339,3688,3913,3915,4811,22795	HSPG2,ITGB1,LAMB2,LAMC1,NID1,NID2
2_Member	Canonical Pathways	M3008	NABA ECM GLYCOPROTEINS	-9.23287	-6.6875	9/196	2243,2244,2266,2335,3913,3915,4811,22795,64129	FGA,FGB,FGG,FN1,LAMB2,LAMC1,NID1,NID2,TINAGL1
2_Member	Canonical Pathways	M5887	NABA BASEMENT MEMBRANES	-7.50199	-5.06749	5/40	3339,3913,3915,4811,22795	HSPG2,LAMB2,LAMC1,NID1,NID2
3_Summary	GO Biological Processes	GO:0002526	acute inflammatory response	-17.8814	-14.6791	15/220	12,197,462,629,718,1191,2335,3075,3240,3700,5004,5005,5265,6288,7412,2934,7276	SERPINA3,AHSG,SERPINC1,CFB,C3,CLU,FN1,CFH,HP,ITIH4,ORM1,ORM2,SERPINA1,SAA1,VCAM1,GSN,TTR
3_Member	GO Biological Processes	GO:0002526	acute inflammatory response	-17.8814	-14.6791	15/220	12,197,462,629,718,1191,2335,3075,3240,3700,5004,5005,5265,6288,7412	SERPINA3,AHSG,SERPINC1,CFB,C3,CLU,FN1,CFH,HP,ITIH4,ORM1,ORM2,SERPINA1,SAA1,VCAM1
3_Member	GO Biological Processes	GO:0006953	acute-phase response	-14.9768	-11.9158	9/47	12,197,2335,3240,3700,5004,5005,5265,6288	SERPINA3,AHSG,FN1,HP,ITIH4,ORM1,ORM2,SERPINA1,SAA1
3_Member	Reactome Gene Sets	R-HSA-6798695	Neutrophil degranulation	-5.89685	-3.59766	9/480	12,197,718,2934,3240,5004,5005,5265,7276	SERPINA3,AHSG,C3,GSN,HP,ORM1,ORM2,SERPINA1,TTR
3_Member	GO Biological Processes	GO:0043312	neutrophil degranulation	-5.8524	-3.56556	9/486	12,197,718,2934,3240,5004,5005,5265,7276	SERPINA3,AHSG,C3,GSN,HP,ORM1,ORM2,SERPINA1,TTR
3_Member	GO Biological Processes	GO:0002283	neutrophil activation involved in immune response	-5.8304	-3.5476	9/489	12,197,718,2934,3240,5004,5005,5265,7276	SERPINA3,AHSG,C3,GSN,HP,ORM1,ORM2,SERPINA1,TTR
3_Member	GO Biological Processes	GO:0002446	neutrophil mediated immunity	-5.75101	-3.47618	9/500	12,197,718,2934,3240,5004,5005,5265,7276	SERPINA3,AHSG,C3,GSN,HP,ORM1,ORM2,SERPINA1,TTR
3_Member	GO Biological Processes	GO:0042119	neutrophil activation	-5.75101	-3.47618	9/500	12,197,718,2934,3240,5004,5005,5265,7276	SERPINA3,AHSG,C3,GSN,HP,ORM1,ORM2,SERPINA1,TTR
3_Member	GO Biological Processes	GO:0002274	myeloid leukocyte activation	-5.72661	-3.45571	10/652	12,197,718,1191,2934,3240,5004,5005,5265,7276	SERPINA3,AHSG,C3,CLU,GSN,HP,ORM1,ORM2,SERPINA1,TTR
3_Member	GO Biological Processes	GO:0036230	granulocyte activation	-5.70853	-3.44152	9/506	12,197,718,2934,3240,5004,5005,5265,7276	SERPINA3,AHSG,C3,GSN,HP,ORM1,ORM2,SERPINA1,TTR
3_Member	GO Biological Processes	GO:0043299	leukocyte degranulation	-5.51083	-3.25906	9/535	12,197,718,2934,3240,5004,5005,5265,7276	SERPINA3,AHSG,C3,GSN,HP,ORM1,ORM2,SERPINA1,TTR
3_Member	GO Biological Processes	GO:0002275	myeloid cell activation involved in immune response	-5.45191	-3.20757	9/544	12,197,718,2934,3240,5004,5005,5265,7276	SERPINA3,AHSG,C3,GSN,HP,ORM1,ORM2,SERPINA1,TTR
3_Member	GO Biological Processes	GO:0002444	myeloid leukocyte mediated immunity	-5.39407	-3.16776	9/553	12,197,718,2934,3240,5004,5005,5265,7276	SERPINA3,AHSG,C3,GSN,HP,ORM1,ORM2,SERPINA1,TTR
3_Member	GO Biological Processes	GO:0002366	leukocyte activation involved in immune response	-4.563	-2.46426	9/703	12,197,718,2934,3240,5004,5005,5265,7276	SERPINA3,AHSG,C3,GSN,HP,ORM1,ORM2,SERPINA1,TTR
3_Member	GO Biological Processes	GO:0002263	cell activation involved in immune response	-4.54371	-2.45538	9/707	12,197,718,2934,3240,5004,5005,5265,7276	SERPINA3,AHSG,C3,GSN,HP,ORM1,ORM2,SERPINA1,TTR
4_Summary	Canonical Pathways	M18	PID INTEGRIN1 PATHWAY	-17.5413	-14.3713	11/66	1277,1278,2243,2244,2266,2335,3688,3913,3915,4811,7412,335,1605,3273,4059,5340,22795,3339,4060,2934,3827,6288,23654,350,462,718,337,3240,7018,5004,5005,1191,3507,1003,1634,259,7276,6326,3263	COL1A1,COL1A2,FGA,FGB,FGG,FN1,ITGB1,LAMB2,LAMC1,NID1,VCAM1,APOA1,DAG1,HRG,BCAM,PLG,NID2,HSPG2,LUM,GSN,KNG1,SAA1,PLXNB2,APOH,SERPINC1,C3,APOA4,HP,TF,ORM1,ORM2,CLU,IGHM,CDH5,DCN,AMBP,TTR,SCN2A,HPX
4_Member	Canonical Pathways	M18	PID INTEGRIN1 PATHWAY	-17.5413	-14.3713	11/66	1277,1278,2243,2244,2266,2335,3688,3913,3915,4811,7412	COL1A1,COL1A2,FGA,FGB,FGG,FN1,ITGB1,LAMB2,LAMC1,NID1,VCAM1
4_Member	GO Biological Processes	GO:0031589	cell-substrate adhesion	-14.995	-11.9158	15/343	335,1277,1605,2243,2244,2266,2335,3273,3688,3915,4059,4811,5340,7412,22795	APOA1,COL1A1,DAG1,FGA,FGB,FGG,FN1,HRG,ITGB1,LAMC1,BCAM,NID1,PLG,VCAM1,NID2
4_Member	Reactome Gene Sets	R-HSA-216083	Integrin cell surface interactions	-14.3627	-11.3475	10/85	1277,1278,2243,2244,2266,2335,3339,3688,4060,7412	COL1A1,COL1A2,FGA,FGB,FGG,FN1,HSPG2,ITGB1,LUM,VCAM1
4_Member	GO Biological Processes	GO:0007160	cell-matrix adhesion	-11.5233	-8.66943	11/225	1605,2243,2244,2266,2335,3273,3688,4059,4811,7412,22795	DAG1,FGA,FGB,FGG,FN1,HRG,ITGB1,BCAM,NID1,VCAM1,NID2
4_Member	Canonical Pathways	M53	PID INTEGRIN3 PATHWAY	-11.1896	-8.36471	7/43	1277,1278,2243,2244,2266,2335,3915	COL1A1,COL1A2,FGA,FGB,FGG,FN1,LAMC1
4_Member	GO Biological Processes	GO:0030155	regulation of cell adhesion	-10.6471	-7.93291	15/686	335,1277,1605,2243,2244,2266,2335,2934,3273,3827,4811,5340,6288,7412,23654	APOA1,COL1A1,DAG1,FGA,FGB,FGG,FN1,GSN,HRG,KNG1,NID1,PLG,SAA1,VCAM1,PLXNB2
4_Member	GO Biological Processes	GO:0072378	blood coagulation, fibrin clot formation	-10.4185	-7.77434	6/28	350,462,2243,2244,2266,3827	APOH,SERPINC1,FGA,FGB,FGG,KNG1
4_Member	GO Biological Processes	GO:0010810	regulation of cell-substrate adhesion	-10.342	-7.71596	10/212	335,1277,1605,2243,2244,2266,2335,3273,4811,5340	APOA1,COL1A1,DAG1,FGA,FGB,FGG,FN1,HRG,NID1,PLG
4_Member	Canonical Pathways	M169	PID INTEGRIN2 PATHWAY	-10.3186	-7.7013	6/29	718,2243,2244,2266,3827,7412	C3,FGA,FGB,FGG,KNG1,VCAM1
4_Member	GO Biological Processes	GO:0010811	positive regulation of cell-substrate adhesion	-9.59068	-7.00686	8/118	335,1605,2243,2244,2266,2335,3273,4811	APOA1,DAG1,FGA,FGB,FGG,FN1,HRG,NID1
4_Member	Reactome Gene Sets	R-HSA-76009	Platelet Aggregation (Plug Formation)	-9.48926	-6.9134	6/39	1277,1278,2243,2244,2266,2335	COL1A1,COL1A2,FGA,FGB,FGG,FN1
4_Member	Canonical Pathways	M174	PID UPA UPAR PATHWAY	-9.28528	-6.73249	6/42	2243,2244,2266,2335,3688,5340	FGA,FGB,FGG,FN1,ITGB1,PLG
4_Member	GO Biological Processes	GO:0034113	heterotypic cell-cell adhesion	-8.23152	-5.7478	6/62	335,2243,2244,2266,3688,7412	APOA1,FGA,FGB,FGG,ITGB1,VCAM1
4_Member	CORUM	CORUM:6417	Fibrinogen complex	-7.95177	-5.48681	3/3	2243,2244,2266	FGA,FGB,FGG
4_Member	GO Biological Processes	GO:0045785	positive regulation of cell adhesion	-7.6696	-5.2167	10/401	335,1605,2243,2244,2266,2335,3273,4811,6288,7412	APOA1,DAG1,FGA,FGB,FGG,FN1,HRG,NID1,SAA1,VCAM1
4_Member	Reactome Gene Sets	R-HSA-140877	Formation of Fibrin Clot (Clotting Cascade)	-7.55924	-5.11808	5/39	462,2243,2244,2266,3827	SERPINC1,FGA,FGB,FGG,KNG1
4_Member	Reactome Gene Sets	R-HSA-354194	GRB2:SOS provides linkage to MAPK signaling for Integrins	-7.49161	-5.06749	4/15	2243,2244,2266,2335	FGA,FGB,FGG,FN1
4_Member	Reactome Gene Sets	R-HSA-372708	p130Cas linkage to MAPK signaling for integrins	-7.49161	-5.06749	4/15	2243,2244,2266,2335	FGA,FGB,FGG,FN1
4_Member	GO Biological Processes	GO:0034446	substrate adhesion-dependent cell spreading	-7.30593	-4.89819	6/88	335,2243,2244,2266,2335,3915	APOA1,FGA,FGB,FGG,FN1,LAMC1
4_Member	GO Biological Processes	GO:0030168	platelet activation	-7.2316	-4.82919	7/154	1277,1278,2243,2244,2266,3273,6288	COL1A1,COL1A2,FGA,FGB,FGG,HRG,SAA1
4_Member	Reactome Gene Sets	R-HSA-140875	Common Pathway of Fibrin Clot Formation	-6.76767	-4.38595	4/22	462,2243,2244,2266	SERPINC1,FGA,FGB,FGG
4_Member	GO Biological Processes	GO:0031639	plasminogen activation	-6.60698	-4.245	4/24	350,2243,2244,2266	APOH,FGA,FGB,FGG
4_Member	KEGG Pathway	hsa04611	Platelet activation	-6.438	-4.09026	6/123	1277,1278,2243,2244,2266,3688	COL1A1,COL1A2,FGA,FGB,FGG,ITGB1
4_Member	GO Biological Processes	GO:0034114	regulation of heterotypic cell-cell adhesion	-6.39128	-4.06353	4/27	335,2243,2244,2266	APOA1,FGA,FGB,FGG
4_Member	Reactome Gene Sets	R-HSA-354192	Integrin alphaIIb beta3 signaling	-6.39128	-4.06353	4/27	2243,2244,2266,2335	FGA,FGB,FGG,FN1
4_Member	Reactome Gene Sets	R-HSA-9006921	Integrin signaling	-6.39128	-4.06353	4/27	2243,2244,2266,2335	FGA,FGB,FGG,FN1
4_Member	GO Biological Processes	GO:0010770	positive regulation of cell morphogenesis involved in differentiation	-5.94847	-3.64085	6/149	335,2243,2244,2266,2335,23654	APOA1,FGA,FGB,FGG,FN1,PLXNB2
4_Member	GO Biological Processes	GO:1900026	positive regulation of substrate adhesion-dependent cell spreading	-5.92242	-3.61904	4/35	335,2243,2244,2266	APOA1,FGA,FGB,FGG
4_Member	Reactome Gene Sets	R-HSA-6802948	Signaling by high-kinase activity BRAF mutants	-5.872	-3.58109	4/36	2243,2244,2266,2335	FGA,FGB,FGG,FN1
4_Member	Reactome Gene Sets	R-HSA-5674135	MAP2K and MAPK activation	-5.68419	-3.42105	4/40	2243,2244,2266,2335	FGA,FGB,FGG,FN1
4_Member	Reactome Gene Sets	R-HSA-6802946	Signaling by moderate kinase activity BRAF mutants	-5.39891	-3.16853	4/47	2243,2244,2266,2335	FGA,FGB,FGG,FN1
4_Member	Reactome Gene Sets	R-HSA-6802955	Paradoxical activation of RAF signaling by kinase inactive BRAF	-5.39891	-3.16853	4/47	2243,2244,2266,2335	FGA,FGB,FGG,FN1
4_Member	GO Biological Processes	GO:0010035	response to inorganic substance	-5.34355	-3.12424	9/561	337,1277,2243,2244,2266,2934,3240,7018,7412	APOA4,COL1A1,FGA,FGB,FGG,GSN,HP,TF,VCAM1
4_Member	GO Biological Processes	GO:0000904	cell morphogenesis involved in differentiation	-5.30145	-3.09244	10/728	335,1605,2243,2244,2266,2335,3688,3913,3915,23654	APOA1,DAG1,FGA,FGB,FGG,FN1,ITGB1,LAMB2,LAMC1,PLXNB2
4_Member	GO Biological Processes	GO:1900024	regulation of substrate adhesion-dependent cell spreading	-5.29013	-3.0845	4/50	335,2243,2244,2266	APOA1,FGA,FGB,FGG
4_Member	GO Biological Processes	GO:0034116	positive regulation of heterotypic cell-cell adhesion	-5.21271	-3.02359	3/16	2243,2244,2266	FGA,FGB,FGG
4_Member	GO Biological Processes	GO:0031638	zymogen activation	-5.18801	-3.00533	4/53	350,2243,2244,2266	APOH,FGA,FGB,FGG
4_Member	GO Biological Processes	GO:0050708	regulation of protein secretion	-5.10559	-2.93238	8/451	335,2243,2244,2266,2335,5004,5005,6288	APOA1,FGA,FGB,FGG,FN1,ORM1,ORM2,SAA1
4_Member	GO Biological Processes	GO:0019730	antimicrobial humoral response	-5.04781	-2.88692	5/123	1191,2243,2244,3273,3507	CLU,FGA,FGB,HRG,IGHM
4_Member	Reactome Gene Sets	R-HSA-5686938	Regulation of TLR by endogenous ligand	-4.97667	-2.83364	3/19	2243,2244,2266	FGA,FGB,FGG
4_Member	Reactome Gene Sets	R-HSA-6802949	Signaling by RAS mutants	-4.97166	-2.83153	4/60	2243,2244,2266,2335	FGA,FGB,FGG,FN1
4_Member	GO Biological Processes	GO:0002791	regulation of peptide secretion	-4.91591	-2.7837	8/479	335,2243,2244,2266,2335,5004,5005,6288	APOA1,FGA,FGB,FGG,FN1,ORM1,ORM2,SAA1
4_Member	Reactome Gene Sets	R-HSA-6802952	Signaling by BRAF and RAF fusions	-4.78038	-2.66282	4/67	2243,2244,2266,2335	FGA,FGB,FGG,FN1
4_Member	GO Biological Processes	GO:0050714	positive regulation of protein secretion	-4.61951	-2.5128	6/254	2243,2244,2266,5004,5005,6288	FGA,FGB,FGG,ORM1,ORM2,SAA1
4_Member	GO Biological Processes	GO:0010720	positive regulation of cell development	-4.5143	-2.42853	8/545	335,1003,1605,2243,2244,2266,2335,23654	APOA1,CDH5,DAG1,FGA,FGB,FGG,FN1,PLXNB2
4_Member	GO Biological Processes	GO:0002793	positive regulation of peptide secretion	-4.43522	-2.35453	6/274	2243,2244,2266,5004,5005,6288	FGA,FGB,FGG,ORM1,ORM2,SAA1
4_Member	Reactome Gene Sets	R-HSA-6802957	Oncogenic MAPK signaling	-4.41235	-2.33417	4/83	2243,2244,2266,2335	FGA,FGB,FGG,FN1
4_Member	GO Biological Processes	GO:0009306	protein secretion	-4.39802	-2.32483	8/566	335,2243,2244,2266,2335,5004,5005,6288	APOA1,FGA,FGB,FGG,FN1,ORM1,ORM2,SAA1
4_Member	Canonical Pathways	M257	PID EPHRINB REV PATHWAY	-4.36218	-2.30123	3/30	2243,2244,2266	FGA,FGB,FGG
4_Member	GO Biological Processes	GO:0045907	positive regulation of vasoconstriction	-4.31868	-2.26491	3/31	2243,2244,2266	FGA,FGB,FGG
4_Member	GO Biological Processes	GO:1904035	regulation of epithelial cell apoptotic process	-4.25551	-2.21345	4/91	2243,2244,2266,2934	FGA,FGB,FGG,GSN
4_Member	GO Biological Processes	GO:0010769	regulation of cell morphogenesis involved in differentiation	-4.2407	-2.20094	6/297	335,2243,2244,2266,2335,23654	APOA1,FGA,FGB,FGG,FN1,PLXNB2
4_Member	GO Biological Processes	GO:0002790	peptide secretion	-4.22495	-2.19203	8/599	335,2243,2244,2266,2335,5004,5005,6288	APOA1,FGA,FGB,FGG,FN1,ORM1,ORM2,SAA1
4_Member	GO Biological Processes	GO:2000352	negative regulation of endothelial cell apoptotic process	-4.12121	-2.09946	3/36	2243,2244,2266	FGA,FGB,FGG
4_Member	GO Biological Processes	GO:1902042	negative regulation of extrinsic apoptotic signaling pathway via death domain receptors	-4.08519	-2.07432	3/37	2243,2244,2266	FGA,FGB,FGG
4_Member	GO Biological Processes	GO:0022604	regulation of cell morphogenesis	-3.99851	-1.99616	7/477	335,1605,2243,2244,2266,2335,23654	APOA1,DAG1,FGA,FGB,FGG,FN1,PLXNB2
4_Member	GO Biological Processes	GO:1904019	epithelial cell apoptotic process	-3.88976	-1.90062	4/113	2243,2244,2266,2934	FGA,FGB,FGG,GSN
4_Member	GO Biological Processes	GO:0051223	regulation of protein transport	-3.85204	-1.86826	8/678	335,2243,2244,2266,2335,5004,5005,6288	APOA1,FGA,FGB,FGG,FN1,ORM1,ORM2,SAA1
4_Member	GO Biological Processes	GO:0019731	antibacterial humoral response	-3.77269	-1.80865	3/47	2243,2244,3507	FGA,FGB,IGHM
4_Member	GO Biological Processes	GO:1904036	negative regulation of epithelial cell apoptotic process	-3.77269	-1.80865	3/47	2243,2244,2266	FGA,FGB,FGG
4_Member	GO Biological Processes	GO:0010038	response to metal ion	-3.74429	-1.78218	6/366	2243,2244,2266,2934,7018,7412	FGA,FGB,FGG,GSN,TF,VCAM1
4_Member	GO Biological Processes	GO:0090087	regulation of peptide transport	-3.72361	-1.76722	8/708	335,2243,2244,2266,2335,5004,5005,6288	APOA1,FGA,FGB,FGG,FN1,ORM1,ORM2,SAA1
4_Member	GO Biological Processes	GO:0070201	regulation of establishment of protein localization	-3.66179	-1.72214	8/723	335,2243,2244,2266,2335,5004,5005,6288	APOA1,FGA,FGB,FGG,FN1,ORM1,ORM2,SAA1
4_Member	GO Biological Processes	GO:1903532	positive regulation of secretion by cell	-3.63194	-1.69774	6/384	2243,2244,2266,5004,5005,6288	FGA,FGB,FGG,ORM1,ORM2,SAA1
4_Member	GO Biological Processes	GO:1903530	regulation of secretion by cell	-3.62142	-1.69005	8/733	335,2243,2244,2266,2335,5004,5005,6288	APOA1,FGA,FGB,FGG,FN1,ORM1,ORM2,SAA1
4_Member	GO Biological Processes	GO:0035296	regulation of tube diameter	-3.61775	-1.69005	4/133	2243,2244,2266,3827	FGA,FGB,FGG,KNG1
4_Member	GO Biological Processes	GO:0097746	regulation of blood vessel diameter	-3.61775	-1.69005	4/133	2243,2244,2266,3827	FGA,FGB,FGG,KNG1
4_Member	GO Biological Processes	GO:0019229	regulation of vasoconstriction	-3.54611	-1.62609	3/56	2243,2244,2266	FGA,FGB,FGG
4_Member	GO Biological Processes	GO:0022407	regulation of cell-cell adhesion	-3.54278	-1.62449	6/399	335,2243,2244,2266,5340,7412	APOA1,FGA,FGB,FGG,PLG,VCAM1
4_Member	GO Biological Processes	GO:0050880	regulation of blood vessel size	-3.53276	-1.61621	4/140	2243,2244,2266,3827	FGA,FGB,FGG,KNG1
4_Member	GO Biological Processes	GO:0035150	regulation of tube size	-3.52099	-1.60825	4/141	2243,2244,2266,3827	FGA,FGB,FGG,KNG1
4_Member	GO Biological Processes	GO:0051222	positive regulation of protein transport	-3.51964	-1.60825	6/403	2243,2244,2266,5004,5005,6288	FGA,FGB,FGG,ORM1,ORM2,SAA1
4_Member	GO Biological Processes	GO:1902041	regulation of extrinsic apoptotic signaling pathway via death domain receptors	-3.50096	-1.59467	3/58	2243,2244,2266	FGA,FGB,FGG
4_Member	GO Biological Processes	GO:0070527	platelet aggregation	-3.479	-1.57775	3/59	2243,2244,2266	FGA,FGB,FGG
4_Member	GO Biological Processes	GO:0051047	positive regulation of secretion	-3.45734	-1.56107	6/414	2243,2244,2266,5004,5005,6288	FGA,FGB,FGG,ORM1,ORM2,SAA1
4_Member	GO Biological Processes	GO:0051046	regulation of secretion	-3.39599	-1.51163	8/792	335,2243,2244,2266,2335,5004,5005,6288	APOA1,FGA,FGB,FGG,FN1,ORM1,ORM2,SAA1
4_Member	GO Biological Processes	GO:2000351	regulation of endothelial cell apoptotic process	-3.39488	-1.51163	3/63	2243,2244,2266	FGA,FGB,FGG
4_Member	Reactome Gene Sets	R-HSA-168898	Toll-like Receptor Cascades	-3.36507	-1.4866	4/155	2243,2244,2266,6288	FGA,FGB,FGG,SAA1
4_Member	GO Biological Processes	GO:1904951	positive regulation of establishment of protein localization	-3.31732	-1.44357	6/440	2243,2244,2266,5004,5005,6288	FGA,FGB,FGG,ORM1,ORM2,SAA1
4_Member	GO Biological Processes	GO:0072577	endothelial cell apoptotic process	-3.29731	-1.42825	3/68	2243,2244,2266	FGA,FGB,FGG
4_Member	GO Biological Processes	GO:0003018	vascular process in circulatory system	-3.24307	-1.38247	4/167	2243,2244,2266,3827	FGA,FGB,FGG,KNG1
4_Member	GO Biological Processes	GO:1903524	positive regulation of blood circulation	-3.24233	-1.38247	3/71	2243,2244,2266	FGA,FGB,FGG
4_Member	GO Biological Processes	GO:0042310	vasoconstriction	-3.20702	-1.35319	3/73	2243,2244,2266	FGA,FGB,FGG
4_Member	GO Biological Processes	GO:0034109	homotypic cell-cell adhesion	-3.12302	-1.27956	3/78	2243,2244,2266	FGA,FGB,FGG
4_Member	GO Biological Processes	GO:0070371	ERK1 and ERK2 cascade	-3.0967	-1.25904	5/320	335,2243,2244,2266,2335	APOA1,FGA,FGB,FGG,FN1
4_Member	GO Biological Processes	GO:0097756	negative regulation of blood vessel diameter	-3.07531	-1.24196	3/81	2243,2244,2266	FGA,FGB,FGG
4_Member	GO Biological Processes	GO:0008625	extrinsic apoptotic signaling pathway via death domain receptors	-3.02944	-1.20469	3/84	2243,2244,2266	FGA,FGB,FGG
4_Member	GO Biological Processes	GO:0009617	response to bacterium	-3.02815	-1.20469	7/691	718,1634,2243,2244,3240,3507,7412	C3,DCN,FGA,FGB,HP,IGHM,VCAM1
4_Member	GO Biological Processes	GO:0090066	regulation of anatomical structure size	-3.01875	-1.19807	6/502	2243,2244,2266,2335,2934,3827	FGA,FGB,FGG,FN1,GSN,KNG1
4_Member	GO Biological Processes	GO:0045921	positive regulation of exocytosis	-2.99981	-1.18327	3/86	2243,2244,2266	FGA,FGB,FGG
4_Member	GO Biological Processes	GO:0090277	positive regulation of peptide hormone secretion	-2.88818	-1.08916	3/94	2243,2244,2266	FGA,FGB,FGG
4_Member	GO Biological Processes	GO:0043408	regulation of MAPK cascade	-2.76405	-0.984388	7/768	259,1605,2243,2244,2266,2335,6288	AMBP,DAG1,FGA,FGB,FGG,FN1,SAA1
4_Member	GO Biological Processes	GO:2001234	negative regulation of apoptotic signaling pathway	-2.75637	-0.979229	4/226	1191,2243,2244,2266	CLU,FGA,FGB,FGG
4_Member	GO Biological Processes	GO:2001237	negative regulation of extrinsic apoptotic signaling pathway	-2.75019	-0.975543	3/105	2243,2244,2266	FGA,FGB,FGG
4_Member	Reactome Gene Sets	R-HSA-5663202	Diseases of signal transduction	-2.72657	-0.955653	5/388	2243,2244,2266,2335,7276	FGA,FGB,FGG,FN1,TTR
4_Member	GO Biological Processes	GO:2001233	regulation of apoptotic signaling pathway	-2.66902	-0.904489	5/400	1191,2243,2244,2266,2934	CLU,FGA,FGB,FGG,GSN
4_Member	GO Biological Processes	GO:0097190	apoptotic signaling pathway	-2.64032	-0.881605	6/596	1191,2243,2244,2266,2934,6326	CLU,FGA,FGB,FGG,GSN,SCN2A
4_Member	Reactome Gene Sets	R-HSA-5673001	RAF/MAP kinase cascade	-2.60367	-0.849738	4/249	2243,2244,2266,2335	FGA,FGB,FGG,FN1
4_Member	GO Biological Processes	GO:0044057	regulation of system process	-2.58658	-0.835028	6/611	335,337,1605,2243,2244,2266	APOA1,APOA4,DAG1,FGA,FGB,FGG
4_Member	GO Biological Processes	GO:0022409	positive regulation of cell-cell adhesion	-2.56642	-0.818398	4/255	2243,2244,2266,7412	FGA,FGB,FGG,VCAM1
4_Member	Reactome Gene Sets	R-HSA-5684996	MAPK1/MAPK3 signaling	-2.56642	-0.818398	4/255	2243,2244,2266,2335	FGA,FGB,FGG,FN1
4_Member	GO Biological Processes	GO:0046887	positive regulation of hormone secretion	-2.49634	-0.755305	3/129	2243,2244,2266	FGA,FGB,FGG
4_Member	GO Biological Processes	GO:0051258	protein polymerization	-2.43226	-0.702195	4/278	2243,2244,2266,2934	FGA,FGB,FGG,GSN
4_Member	Reactome Gene Sets	R-HSA-5683057	MAPK family signaling cascades	-2.34615	-0.631505	4/294	2243,2244,2266,2335	FGA,FGB,FGG,FN1
4_Member	GO Biological Processes	GO:0002224	toll-like receptor signaling pathway	-2.33741	-0.62541	3/147	2243,2244,2266	FGA,FGB,FGG
4_Member	GO Biological Processes	GO:0051592	response to calcium ion	-2.31299	-0.603146	3/150	2243,2244,2266	FGA,FGB,FGG
4_Member	GO Biological Processes	GO:0070372	regulation of ERK1 and ERK2 cascade	-2.30507	-0.59727	4/302	2243,2244,2266,2335	FGA,FGB,FGG,FN1
4_Member	GO Biological Processes	GO:2001236	regulation of extrinsic apoptotic signaling pathway	-2.25803	-0.554588	3/157	2243,2244,2266	FGA,FGB,FGG
4_Member	GO Biological Processes	GO:0031349	positive regulation of defense response	-2.21033	-0.515284	5/513	718,2243,2244,2266,3263	C3,FGA,FGB,FGG,HPX
4_Member	GO Biological Processes	GO:0009914	hormone transport	-2.20764	-0.51363	4/322	2243,2244,2266,7276	FGA,FGB,FGG,TTR
4_Member	GO Biological Processes	GO:0042742	defense response to bacterium	-2.18899	-0.49705	4/326	2243,2244,3240,3507	FGA,FGB,HP,IGHM
4_Member	GO Biological Processes	GO:0010817	regulation of hormone levels	-2.17567	-0.484758	5/523	335,2243,2244,2266,7276	APOA1,FGA,FGB,FGG,TTR
4_Member	GO Biological Processes	GO:0008015	blood circulation	-2.12847	-0.444456	5/537	1278,2243,2244,2266,3827	COL1A2,FGA,FGB,FGG,KNG1
4_Member	GO Biological Processes	GO:0003013	circulatory system process	-2.09892	-0.418184	5/546	1278,2243,2244,2266,3827	COL1A2,FGA,FGB,FGG,KNG1
4_Member	GO Biological Processes	GO:0098542	defense response to other organism	-2.03846	-0.365297	5/565	2243,2244,3240,3273,3507	FGA,FGB,HP,HRG,IGHM
5_Summary	Reactome Gene Sets	R-HSA-3000178	ECM proteoglycans	-16.8217	-13.6816	11/76	633,1277,1278,1605,1634,2335,3339,3688,3913,3915,4060,7276,4811,5340,718,3105,7412,6288,1003,335,3827,3507,3263,6326,197,5549	BGN,COL1A1,COL1A2,DAG1,DCN,FN1,HSPG2,ITGB1,LAMB2,LAMC1,LUM,TTR,NID1,PLG,C3,HLA-A,VCAM1,SAA1,CDH5,APOA1,KNG1,IGHM,HPX,SCN2A,AHSG,PRELP
5_Member	Reactome Gene Sets	R-HSA-3000178	ECM proteoglycans	-16.8217	-13.6816	11/76	633,1277,1278,1605,1634,2335,3339,3688,3913,3915,4060	BGN,COL1A1,COL1A2,DAG1,DCN,FN1,HSPG2,ITGB1,LAMB2,LAMC1,LUM
5_Member	Reactome Gene Sets	R-HSA-3000171	Non-integrin membrane-ECM interactions	-14.0209	-11.0471	9/59	1277,1278,1605,2335,3339,3688,3913,3915,7276	COL1A1,COL1A2,DAG1,FN1,HSPG2,ITGB1,LAMB2,LAMC1,TTR
5_Member	KEGG Pathway	hsa04512	ECM-receptor interaction	-10.8758	-8.12902	8/82	1277,1278,1605,2335,3339,3688,3913,3915	COL1A1,COL1A2,DAG1,FN1,HSPG2,ITGB1,LAMB2,LAMC1
5_Member	Reactome Gene Sets	R-HSA-8874081	MET activates PTK2 signaling	-10.2224	-7.62218	6/30	1277,1278,2335,3688,3913,3915	COL1A1,COL1A2,FN1,ITGB1,LAMB2,LAMC1
5_Member	Reactome Gene Sets	R-HSA-8875878	MET promotes cell motility	-9.35147	-6.79112	6/41	1277,1278,2335,3688,3913,3915	COL1A1,COL1A2,FN1,ITGB1,LAMB2,LAMC1
5_Member	Reactome Gene Sets	R-HSA-1474228	Degradation of the extracellular matrix	-8.99644	-6.45837	8/140	1277,1278,1634,2335,3339,3915,4811,5340	COL1A1,COL1A2,DCN,FN1,HSPG2,LAMC1,NID1,PLG
5_Member	Reactome Gene Sets	R-HSA-6806834	Signaling by MET	-7.58908	-5.14209	6/79	1277,1278,2335,3688,3913,3915	COL1A1,COL1A2,FN1,ITGB1,LAMB2,LAMC1
5_Member	Canonical Pathways	M274	PID LYMPH ANGIOGENESIS PATHWAY	-6.532	-4.17956	4/25	1277,1278,2335,3688	COL1A1,COL1A2,FN1,ITGB1
5_Member	Reactome Gene Sets	R-HSA-3000170	Syndecan interactions	-6.39128	-4.06353	4/27	1277,1278,2335,3688	COL1A1,COL1A2,FN1,ITGB1
5_Member	Reactome Gene Sets	R-HSA-198933	Immunoregulatory interactions between a Lymphoid and a non-Lymphoid cell	-6.25707	-3.93649	6/132	718,1277,1278,3105,3688,7412	C3,COL1A1,COL1A2,HLA-A,ITGB1,VCAM1
5_Member	KEGG Pathway	hsa05146	Amoebiasis	-5.57598	-3.32045	5/96	1277,1278,2335,3913,3915	COL1A1,COL1A2,FN1,LAMB2,LAMC1
5_Member	Reactome Gene Sets	R-HSA-6785807	Interleukin-4 and Interleukin-13 signaling	-5.32402	-3.10817	5/108	1278,2335,3688,6288,7412	COL1A2,FN1,ITGB1,SAA1,VCAM1
5_Member	Reactome Gene Sets	R-HSA-75892	Platelet Adhesion to exposed collagen	-5.30218	-3.09244	3/15	1277,1278,3688	COL1A1,COL1A2,ITGB1
5_Member	KEGG Pathway	hsa04510	Focal adhesion	-5.22104	-3.02539	6/199	1277,1278,2335,3688,3913,3915	COL1A1,COL1A2,FN1,ITGB1,LAMB2,LAMC1
5_Member	Reactome Gene Sets	R-HSA-9006934	Signaling by Receptor Tyrosine Kinases	-5.05696	-2.88995	8/458	1003,1277,1278,2335,3688,3913,3915,5340	CDH5,COL1A1,COL1A2,FN1,ITGB1,LAMB2,LAMC1,PLG
5_Member	Reactome Gene Sets	R-HSA-3000480	Scavenging by Class A Receptors	-4.97667	-2.83364	3/19	335,1277,1278	APOA1,COL1A1,COL1A2
5_Member	Canonical Pathways	M118	PID INTEGRIN A9B1 PATHWAY	-4.60548	-2.50144	3/25	2335,3688,7412	FN1,ITGB1,VCAM1
5_Member	KEGG Pathway	hsa05222	Small cell lung cancer	-4.39189	-2.32118	4/84	2335,3688,3913,3915	FN1,ITGB1,LAMB2,LAMC1
5_Member	Canonical Pathways	M165	PID SYNDECAN 4 PATHWAY	-4.27663	-2.23087	3/32	2335,3688,5340	FN1,ITGB1,PLG
5_Member	Canonical Pathways	M240	PID SYNDECAN 2 PATHWAY	-4.23593	-2.20075	3/33	2335,3688,3827	FN1,ITGB1,KNG1
5_Member	Canonical Pathways	M277	PID INTEGRIN A4B1 PATHWAY	-4.23593	-2.20075	3/33	2335,3688,7412	FN1,ITGB1,VCAM1
5_Member	KEGG Pathway	hsa04933	AGE-RAGE signaling pathway in diabetic complications	-4.11262	-2.09306	4/99	1277,1278,2335,7412	COL1A1,COL1A2,FN1,VCAM1
5_Member	GO Biological Processes	GO:0050900	leukocyte migration	-3.91517	-1.91701	7/492	1277,1278,2335,3507,3688,6288,7412	COL1A1,COL1A2,FN1,IGHM,ITGB1,SAA1,VCAM1
5_Member	KEGG Pathway	hsa04151	PI3K-Akt signaling pathway	-3.90416	-1.91016	6/342	1277,1278,2335,3688,3913,3915	COL1A1,COL1A2,FN1,ITGB1,LAMB2,LAMC1
5_Member	Canonical Pathways	M239	PID A6B1 A6B4 INTEGRIN PATHWAY	-3.80064	-1.82486	3/46	3688,3913,3915	ITGB1,LAMB2,LAMC1
5_Member	Canonical Pathways	M92	PID ANGIOPOIETIN RECEPTOR PATHWAY	-3.69245	-1.74358	3/50	2335,3688,5340	FN1,ITGB1,PLG
5_Member	GO Biological Processes	GO:0030199	collagen fibril organization	-3.61711	-1.69005	3/53	1277,1278,4060	COL1A1,COL1A2,LUM
5_Member	Reactome Gene Sets	R-HSA-202733	Cell surface interactions at the vascular wall	-3.55657	-1.6348	4/138	1277,1278,2335,3688	COL1A1,COL1A2,FN1,ITGB1
5_Member	GO Biological Processes	GO:0019221	cytokine-mediated signaling pathway	-3.41063	-1.52092	8/788	335,1278,2335,3105,3263,3688,6288,7412	APOA1,COL1A2,FN1,HLA-A,HPX,ITGB1,SAA1,VCAM1
5_Member	Canonical Pathways	M160	PID AVB3 INTEGRIN PATHWAY	-3.17271	-1.32336	3/75	1277,1278,2335	COL1A1,COL1A2,FN1
5_Member	KEGG Pathway	hsa05145	Toxoplasmosis	-2.6592	-0.896856	3/113	3688,3913,3915	ITGB1,LAMB2,LAMC1
5_Member	GO Biological Processes	GO:0032963	collagen metabolic process	-2.64831	-0.88839	3/114	1277,1278,3688	COL1A1,COL1A2,ITGB1
5_Member	GO Biological Processes	GO:0048675	axon extension	-2.61626	-0.859941	3/117	2335,3688,3913	FN1,ITGB1,LAMB2
5_Member	Reactome Gene Sets	R-HSA-373760	L1CAM interactions	-2.59537	-0.842634	3/119	3688,3915,6326	ITGB1,LAMC1,SCN2A
5_Member	Reactome Gene Sets	R-HSA-449147	Signaling by Interleukins	-2.40077	-0.68004	5/462	1278,2335,3688,6288,7412	COL1A2,FN1,ITGB1,SAA1,VCAM1
5_Member	Reactome Gene Sets	R-HSA-1280215	Cytokine Signaling in Immune system	-2.32801	-0.617096	6/690	1278,2335,3105,3688,6288,7412	COL1A2,FN1,HLA-A,ITGB1,SAA1,VCAM1
5_Member	GO Biological Processes	GO:0031214	biomineral tissue development	-2.25039	-0.549069	3/158	197,1277,1278	AHSG,COL1A1,COL1A2
5_Member	GO Biological Processes	GO:1990138	neuron projection extension	-2.21301	-0.516927	3/163	2335,3688,3913	FN1,ITGB1,LAMB2
5_Member	GO Biological Processes	GO:0001501	skeletal system development	-2.1929	-0.499924	5/518	197,1277,1278,4060,5549	AHSG,COL1A1,COL1A2,LUM,PRELP
5_Member	Reactome Gene Sets	R-HSA-1280218	Adaptive Immune System	-2.13341	-0.447615	6/758	718,1277,1278,3105,3688,7412	C3,COL1A1,COL1A2,HLA-A,ITGB1,VCAM1
6_Summary	KEGG Pathway	hsa04610	Complement and coagulation cascades	-16.6258	-13.5137	11/79	462,629,718,1191,2243,2244,2266,3075,3827,5265,5340,350,3507,2934,3263,3273,197,335,1003,6288,3105	SERPINC1,CFB,C3,CLU,FGA,FGB,FGG,CFH,KNG1,SERPINA1,PLG,APOH,IGHM,GSN,HPX,HRG,AHSG,APOA1,CDH5,SAA1,HLA-A
6_Member	KEGG Pathway	hsa04610	Complement and coagulation cascades	-16.6258	-13.5137	11/79	462,629,718,1191,2243,2244,2266,3075,3827,5265,5340	SERPINC1,CFB,C3,CLU,FGA,FGB,FGG,CFH,KNG1,SERPINA1,PLG
6_Member	GO Biological Processes	GO:0072376	protein activation cascade	-12.1533	-9.26845	11/197	350,462,629,718,1191,2243,2244,2266,3075,3507,3827	APOH,SERPINC1,CFB,C3,CLU,FGA,FGB,FGG,CFH,IGHM,KNG1
6_Member	GO Biological Processes	GO:0016485	protein processing	-7.34336	-4.93023	9/323	350,629,718,1191,2243,2244,2266,2934,3075	APOH,CFB,C3,CLU,FGA,FGB,FGG,GSN,CFH
6_Member	GO Biological Processes	GO:0006959	humoral immune response	-6.98332	-4.58618	9/356	629,718,1191,2243,2244,3075,3263,3273,3507	CFB,C3,CLU,FGA,FGB,CFH,HPX,HRG,IGHM
6_Member	KEGG Pathway	hsa05150	Staphylococcus aureus infection	-6.75018	-4.37758	5/56	629,718,2266,3075,5340	CFB,C3,FGG,CFH,PLG
6_Member	GO Biological Processes	GO:0051604	protein maturation	-6.62042	-4.25358	9/393	350,629,718,1191,2243,2244,2266,2934,3075	APOH,CFB,C3,CLU,FGA,FGB,FGG,GSN,CFH
6_Member	Reactome Gene Sets	R-HSA-977606	Regulation of Complement cascade	-5.39891	-3.16853	4/47	629,718,1191,3075	CFB,C3,CLU,CFH
6_Member	GO Biological Processes	GO:0006957	complement activation, alternative pathway	-5.21271	-3.02359	3/16	629,718,3075	CFB,C3,CFH
6_Member	GO Biological Processes	GO:2000257	regulation of protein activation cascade	-5.20893	-3.02305	5/114	462,629,718,1191,3075	SERPINC1,CFB,C3,CLU,CFH
6_Member	Reactome Gene Sets	R-HSA-166658	Complement cascade	-5.03065	-2.87579	4/58	629,718,1191,3075	CFB,C3,CLU,CFH
6_Member	GO Biological Processes	GO:0050727	regulation of inflammatory response	-4.98891	-2.84	8/468	197,335,629,718,1003,1191,3075,6288	AHSG,APOA1,CFB,C3,CDH5,CLU,CFH,SAA1
6_Member	GO Biological Processes	GO:0002920	regulation of humoral immune response	-4.89874	-2.77842	5/132	629,718,1191,3075,3263	CFB,C3,CLU,CFH,HPX
6_Member	GO Biological Processes	GO:0006956	complement activation	-4.3341	-2.27556	5/173	629,718,1191,3075,3507	CFB,C3,CLU,CFH,IGHM
6_Member	GO Biological Processes	GO:0070613	regulation of protein processing	-4.29858	-2.24717	5/176	629,718,1191,2934,3075	CFB,C3,CLU,GSN,CFH
6_Member	GO Biological Processes	GO:1903317	regulation of protein maturation	-4.27525	-2.23087	5/178	629,718,1191,2934,3075	CFB,C3,CLU,GSN,CFH
6_Member	GO Biological Processes	GO:0002697	regulation of immune effector process	-4.09666	-2.08043	7/460	335,629,718,1191,3075,3105,3263	APOA1,CFB,C3,CLU,CFH,HLA-A,HPX
6_Member	GO Biological Processes	GO:0030449	regulation of complement activation	-3.88976	-1.90062	4/113	629,718,1191,3075	CFB,C3,CLU,CFH
6_Member	GO Biological Processes	GO:0002253	activation of immune response	-3.67403	-1.72702	8/720	629,718,1191,2243,2244,2266,3075,3507	CFB,C3,CLU,FGA,FGB,FGG,CFH,IGHM
6_Member	GO Biological Processes	GO:0002673	regulation of acute inflammatory response	-3.33364	-1.45832	4/158	629,718,1191,3075	CFB,C3,CLU,CFH
7_Summary	GO Biological Processes	GO:0009611	response to wounding	-14.3011	-11.3071	18/677	335,350,462,1277,1278,1605,1634,2243,2244,2266,2335,2934,3273,3827,3913,5265,5340,6288,1003,23654,718,633	APOA1,APOH,SERPINC1,COL1A1,COL1A2,DAG1,DCN,FGA,FGB,FGG,FN1,GSN,HRG,KNG1,LAMB2,SERPINA1,PLG,SAA1,CDH5,PLXNB2,C3,BGN
7_Member	GO Biological Processes	GO:0009611	response to wounding	-14.3011	-11.3071	18/677	335,350,462,1277,1278,1605,1634,2243,2244,2266,2335,2934,3273,3827,3913,5265,5340,6288	APOA1,APOH,SERPINC1,COL1A1,COL1A2,DAG1,DCN,FGA,FGB,FGG,FN1,GSN,HRG,KNG1,LAMB2,SERPINA1,PLG,SAA1
7_Member	GO Biological Processes	GO:0042060	wound healing	-13.1613	-10.2253	16/558	350,462,1277,1278,1605,1634,2243,2244,2266,2335,2934,3273,3827,5265,5340,6288	APOH,SERPINC1,COL1A1,COL1A2,DAG1,DCN,FGA,FGB,FGG,FN1,GSN,HRG,KNG1,SERPINA1,PLG,SAA1
7_Member	GO Biological Processes	GO:0030193	regulation of blood coagulation	-11.1009	-8.2973	8/77	350,462,2243,2244,2266,3273,3827,5340	APOH,SERPINC1,FGA,FGB,FGG,HRG,KNG1,PLG
7_Member	GO Biological Processes	GO:1900046	regulation of hemostasis	-11.0547	-8.26996	8/78	350,462,2243,2244,2266,3273,3827,5340	APOH,SERPINC1,FGA,FGB,FGG,HRG,KNG1,PLG
7_Member	GO Biological Processes	GO:0007596	blood coagulation	-10.9399	-8.16772	12/337	350,462,1277,1278,2243,2244,2266,3273,3827,5265,5340,6288	APOH,SERPINC1,COL1A1,COL1A2,FGA,FGB,FGG,HRG,KNG1,SERPINA1,PLG,SAA1
7_Member	GO Biological Processes	GO:0050818	regulation of coagulation	-10.8758	-8.12902	8/82	350,462,2243,2244,2266,3273,3827,5340	APOH,SERPINC1,FGA,FGB,FGG,HRG,KNG1,PLG
7_Member	GO Biological Processes	GO:0007599	hemostasis	-10.8655	-8.12902	12/342	350,462,1277,1278,2243,2244,2266,3273,3827,5265,5340,6288	APOH,SERPINC1,COL1A1,COL1A2,FGA,FGB,FGG,HRG,KNG1,SERPINA1,PLG,SAA1
7_Member	GO Biological Processes	GO:0050817	coagulation	-10.8507	-8.12556	12/343	350,462,1277,1278,2243,2244,2266,3273,3827,5265,5340,6288	APOH,SERPINC1,COL1A1,COL1A2,FGA,FGB,FGG,HRG,KNG1,SERPINA1,PLG,SAA1
7_Member	GO Biological Processes	GO:0030195	negative regulation of blood coagulation	-10.5781	-7.89539	7/52	350,2243,2244,2266,3273,3827,5340	APOH,FGA,FGB,FGG,HRG,KNG1,PLG
7_Member	GO Biological Processes	GO:1900047	negative regulation of hemostasis	-10.5174	-7.85438	7/53	350,2243,2244,2266,3273,3827,5340	APOH,FGA,FGB,FGG,HRG,KNG1,PLG
7_Member	GO Biological Processes	GO:0042730	fibrinolysis	-10.4185	-7.77434	6/28	350,2243,2244,2266,3273,5340	APOH,FGA,FGB,FGG,HRG,PLG
7_Member	GO Biological Processes	GO:0050819	negative regulation of coagulation	-10.3422	-7.71596	7/56	350,2243,2244,2266,3273,3827,5340	APOH,FGA,FGB,FGG,HRG,KNG1,PLG
7_Member	GO Biological Processes	GO:0061045	negative regulation of wound healing	-9.38302	-6.81499	7/76	350,2243,2244,2266,3273,3827,5340	APOH,FGA,FGB,FGG,HRG,KNG1,PLG
7_Member	GO Biological Processes	GO:0061041	regulation of wound healing	-8.97182	-6.44093	8/141	350,462,2243,2244,2266,3273,3827,5340	APOH,SERPINC1,FGA,FGB,FGG,HRG,KNG1,PLG
7_Member	GO Biological Processes	GO:0050878	regulation of body fluid levels	-8.95378	-6.42995	12/502	350,462,1277,1278,2243,2244,2266,3273,3827,5265,5340,6288	APOH,SERPINC1,COL1A1,COL1A2,FGA,FGB,FGG,HRG,KNG1,SERPINA1,PLG,SAA1
7_Member	GO Biological Processes	GO:1903035	negative regulation of response to wounding	-8.89431	-6.37743	7/89	350,2243,2244,2266,3273,3827,5340	APOH,FGA,FGB,FGG,HRG,KNG1,PLG
7_Member	GO Biological Processes	GO:1903034	regulation of response to wounding	-8.30858	-5.81191	8/171	350,462,2243,2244,2266,3273,3827,5340	APOH,SERPINC1,FGA,FGB,FGG,HRG,KNG1,PLG
7_Member	GO Biological Processes	GO:0032102	negative regulation of response to external stimulus	-8.24155	-5.7514	10/349	335,350,1003,2243,2244,2266,3273,3827,5340,6288	APOA1,APOH,CDH5,FGA,FGB,FGG,HRG,KNG1,PLG,SAA1
7_Member	GO Biological Processes	GO:0051918	negative regulation of fibrinolysis	-5.8775	-3.58247	3/10	350,3273,5340	APOH,HRG,PLG
7_Member	GO Biological Processes	GO:0007162	negative regulation of cell adhesion	-5.46196	-3.21393	7/282	335,1277,2266,3273,3827,5340,23654	APOA1,COL1A1,FGG,HRG,KNG1,PLG,PLXNB2
7_Member	GO Biological Processes	GO:0051917	regulation of fibrinolysis	-5.39839	-3.16853	3/14	350,3273,5340	APOH,HRG,PLG
7_Member	GO Biological Processes	GO:0030194	positive regulation of blood coagulation	-4.55293	-2.46202	3/26	350,3273,5340	APOH,HRG,PLG
7_Member	GO Biological Processes	GO:1900048	positive regulation of hemostasis	-4.55293	-2.46202	3/26	350,3273,5340	APOH,HRG,PLG
7_Member	GO Biological Processes	GO:0050820	positive regulation of coagulation	-4.50248	-2.41925	3/27	350,3273,5340	APOH,HRG,PLG
7_Member	GO Biological Processes	GO:0090303	positive regulation of wound healing	-3.50096	-1.59467	3/58	350,3273,5340	APOH,HRG,PLG
7_Member	GO Biological Processes	GO:1903036	positive regulation of response to wounding	-3.26038	-1.39594	3/70	350,3273,5340	APOH,HRG,PLG
7_Member	GO Biological Processes	GO:0032103	positive regulation of response to external stimulus	-2.24575	-0.545481	4/314	350,718,3273,5340	APOH,C3,HRG,PLG
7_Member	GO Biological Processes	GO:0035821	modification of morphology or physiology of other organism	-2.22781	-0.530683	3/161	1605,3273,5340	DAG1,HRG,PLG
7_Member	GO Biological Processes	GO:0048771	tissue remodeling	-2.1419	-0.454065	3/173	633,3273,5340	BGN,HRG,PLG
7_Member	GO Biological Processes	GO:0022408	negative regulation of cell-cell adhesion	-2.12822	-0.444456	3/175	335,2266,5340	APOA1,FGG,PLG
8_Summary	Reactome Gene Sets	R-HSA-2173782	Binding and Uptake of Ligands by Scavenger Receptors	-13.3257	-10.3712	8/42	213,259,335,1277,1278,3240,3263,6288,718,1191,3339,3688,7018,64129,5265,337	ALB,AMBP,APOA1,COL1A1,COL1A2,HP,HPX,SAA1,C3,CLU,HSPG2,ITGB1,TF,TINAGL1,SERPINA1,APOA4
8_Member	Reactome Gene Sets	R-HSA-2173782	Binding and Uptake of Ligands by Scavenger Receptors	-13.3257	-10.3712	8/42	213,259,335,1277,1278,3240,3263,6288	ALB,AMBP,APOA1,COL1A1,COL1A2,HP,HPX,SAA1
8_Member	GO Biological Processes	GO:0006898	receptor-mediated endocytosis	-10.5929	-7.89991	12/361	213,259,335,718,1191,3240,3263,3339,3688,6288,7018,64129	ALB,AMBP,APOA1,C3,CLU,HP,HPX,HSPG2,ITGB1,SAA1,TF,TINAGL1
8_Member	Reactome Gene Sets	R-HSA-2168880	Scavenging of heme from plasma	-10.1904	-7.59846	5/13	213,259,335,3240,3263	ALB,AMBP,APOA1,HP,HPX
8_Member	Reactome Gene Sets	R-HSA-5653656	Vesicle-mediated transport	-5.60369	-3.34437	10/673	213,259,335,1277,1278,3240,3263,5265,6288,7018	ALB,AMBP,APOA1,COL1A1,COL1A2,HP,HPX,SERPINA1,SAA1,TF
8_Member	GO Biological Processes	GO:0051187	cofactor catabolic process	-3.29731	-1.42825	3/68	259,337,3240	AMBP,APOA4,HP
8_Member	GO Biological Processes	GO:0098869	cellular oxidant detoxification	-2.78623	-1.00404	3/102	213,337,3240	ALB,APOA4,HP
8_Member	GO Biological Processes	GO:1990748	cellular detoxification	-2.68128	-0.915287	3/111	213,337,3240	ALB,APOA4,HP
8_Member	GO Biological Processes	GO:0098754	detoxification	-2.49634	-0.755305	3/129	213,337,3240	ALB,APOA4,HP
9_Summary	GO Biological Processes	GO:0010951	negative regulation of endopeptidase activity	-12.4433	-9.52506	12/251	12,197,259,462,718,3273,3698,3699,3700,3827,5265,5858,2335,2934,5340,335,3263,23654	SERPINA3,AHSG,AMBP,SERPINC1,C3,HRG,ITIH2,ITIH3,ITIH4,KNG1,SERPINA1,PZP,FN1,GSN,PLG,APOA1,HPX,PLXNB2
9_Member	GO Biological Processes	GO:0010951	negative regulation of endopeptidase activity	-12.4433	-9.52506	12/251	12,197,259,462,718,3273,3698,3699,3700,3827,5265,5858	SERPINA3,AHSG,AMBP,SERPINC1,C3,HRG,ITIH2,ITIH3,ITIH4,KNG1,SERPINA1,PZP
9_Member	GO Biological Processes	GO:0010466	negative regulation of peptidase activity	-12.2228	-9.32153	12/262	12,197,259,462,718,3273,3698,3699,3700,3827,5265,5858	SERPINA3,AHSG,AMBP,SERPINC1,C3,HRG,ITIH2,ITIH3,ITIH4,KNG1,SERPINA1,PZP
9_Member	GO Biological Processes	GO:0052547	regulation of peptidase activity	-12.0326	-9.16349	14/445	12,197,259,462,718,2335,2934,3273,3698,3699,3700,3827,5265,5858	SERPINA3,AHSG,AMBP,SERPINC1,C3,FN1,GSN,HRG,ITIH2,ITIH3,ITIH4,KNG1,SERPINA1,PZP
9_Member	Canonical Pathways	M3468	NABA ECM REGULATORS	-11.2584	-8.41933	11/238	12,259,462,3273,3698,3699,3700,3827,5265,5340,5858	SERPINA3,AMBP,SERPINC1,HRG,ITIH2,ITIH3,ITIH4,KNG1,SERPINA1,PLG,PZP
9_Member	GO Biological Processes	GO:0052548	regulation of endopeptidase activity	-11.095	-8.2973	13/419	12,197,259,462,718,2934,3273,3698,3699,3700,3827,5265,5858	SERPINA3,AHSG,AMBP,SERPINC1,C3,GSN,HRG,ITIH2,ITIH3,ITIH4,KNG1,SERPINA1,PZP
9_Member	GO Biological Processes	GO:0045861	negative regulation of proteolysis	-10.5929	-7.89991	12/361	12,197,259,462,718,3273,3698,3699,3700,3827,5265,5858	SERPINA3,AHSG,AMBP,SERPINC1,C3,HRG,ITIH2,ITIH3,ITIH4,KNG1,SERPINA1,PZP
9_Member	GO Biological Processes	GO:0051346	negative regulation of hydrolase activity	-10.5664	-7.89359	13/462	12,197,259,335,462,718,3273,3698,3699,3700,3827,5265,5858	SERPINA3,AHSG,AMBP,APOA1,SERPINC1,C3,HRG,ITIH2,ITIH3,ITIH4,KNG1,SERPINA1,PZP
9_Member	Canonical Pathways	M5885	NABA MATRISOME ASSOCIATED	-7.98763	-5.5165	13/753	12,259,462,3263,3273,3698,3699,3700,3827,5265,5340,5858,23654	SERPINA3,AMBP,SERPINC1,HPX,HRG,ITIH2,ITIH3,ITIH4,KNG1,SERPINA1,PLG,PZP,PLXNB2
9_Member	GO Biological Processes	GO:0030212	hyaluronan metabolic process	-4.08519	-2.07432	3/37	3698,3699,3700	ITIH2,ITIH3,ITIH4
10_Summary	GO Biological Processes	GO:0030203	glycosaminoglycan metabolic process	-8.60134	-6.0913	8/157	633,1634,3339,3698,3699,3700,4060,5549,1605,2335,3688	BGN,DCN,HSPG2,ITIH2,ITIH3,ITIH4,LUM,PRELP,DAG1,FN1,ITGB1
10_Member	GO Biological Processes	GO:0030203	glycosaminoglycan metabolic process	-8.60134	-6.0913	8/157	633,1634,3339,3698,3699,3700,4060,5549	BGN,DCN,HSPG2,ITIH2,ITIH3,ITIH4,LUM,PRELP
10_Member	GO Biological Processes	GO:0006022	aminoglycan metabolic process	-8.36913	-5.86582	8/168	633,1634,3339,3698,3699,3700,4060,5549	BGN,DCN,HSPG2,ITIH2,ITIH3,ITIH4,LUM,PRELP
10_Member	GO Biological Processes	GO:1903510	mucopolysaccharide metabolic process	-8.19091	-5.71353	7/112	633,1634,3698,3699,3700,4060,5549	BGN,DCN,ITIH2,ITIH3,ITIH4,LUM,PRELP
10_Member	Canonical Pathways	M5882	NABA PROTEOGLYCANS	-7.80509	-5.3462	5/35	633,1634,3339,4060,5549	BGN,DCN,HSPG2,LUM,PRELP
10_Member	Reactome Gene Sets	R-HSA-3560782	Diseases associated with glycosaminoglycan metabolism	-7.44626	-5.02767	5/41	633,1634,3339,4060,5549	BGN,DCN,HSPG2,LUM,PRELP
10_Member	GO Biological Processes	GO:0006027	glycosaminoglycan catabolic process	-6.56151	-4.20433	5/61	633,1634,3339,4060,5549	BGN,DCN,HSPG2,LUM,PRELP
10_Member	GO Biological Processes	GO:0006026	aminoglycan catabolic process	-6.38852	-4.06353	5/66	633,1634,3339,4060,5549	BGN,DCN,HSPG2,LUM,PRELP
10_Member	Reactome Gene Sets	R-HSA-3781865	Diseases of glycosylation	-6.14357	-3.82735	6/138	633,1605,1634,3339,4060,5549	BGN,DAG1,DCN,HSPG2,LUM,PRELP
10_Member	GO Biological Processes	GO:0006024	glycosaminoglycan biosynthetic process	-5.34386	-3.12424	5/107	633,1634,3339,4060,5549	BGN,DCN,HSPG2,LUM,PRELP
10_Member	GO Biological Processes	GO:0006023	aminoglycan biosynthetic process	-5.24657	-3.04429	5/112	633,1634,3339,4060,5549	BGN,DCN,HSPG2,LUM,PRELP
10_Member	GO Biological Processes	GO:0044273	sulfur compound catabolic process	-5.09181	-2.92172	4/56	633,1634,4060,5549	BGN,DCN,LUM,PRELP
10_Member	Reactome Gene Sets	R-HSA-1630316	Glycosaminoglycan metabolism	-5.03068	-2.87579	5/124	633,1634,3339,4060,5549	BGN,DCN,HSPG2,LUM,PRELP
10_Member	Reactome Gene Sets	R-HSA-3560783	Defective B4GALT7 causes EDS, progeroid type	-4.90679	-2.7837	3/20	633,1634,3339	BGN,DCN,HSPG2
10_Member	Reactome Gene Sets	R-HSA-3560801	Defective B3GAT3 causes JDSSDHD	-4.90679	-2.7837	3/20	633,1634,3339	BGN,DCN,HSPG2
10_Member	Reactome Gene Sets	R-HSA-4420332	Defective B3GALT6 causes EDSP2 and SEMDJL1	-4.90679	-2.7837	3/20	633,1634,3339	BGN,DCN,HSPG2
10_Member	Reactome Gene Sets	R-HSA-1971475	A tetrasaccharide linker sequence is required for GAG synthesis	-4.55293	-2.46202	3/26	633,1634,3339	BGN,DCN,HSPG2
10_Member	GO Biological Processes	GO:1901136	carbohydrate derivative catabolic process	-4.13022	-2.10403	5/191	633,1634,3339,4060,5549	BGN,DCN,HSPG2,LUM,PRELP
10_Member	KEGG Pathway	hsa05205	Proteoglycans in cancer	-4.00552	-2.00105	5/203	1634,2335,3339,3688,4060	DCN,FN1,HSPG2,ITGB1,LUM
10_Member	Reactome Gene Sets	R-HSA-1793185	Chondroitin sulfate/dermatan sulfate metabolism	-3.69245	-1.74358	3/50	633,1634,3339	BGN,DCN,HSPG2
10_Member	Reactome Gene Sets	R-HSA-1638091	Heparan sulfate/heparin (HS-GAG) metabolism	-3.56932	-1.6458	3/55	633,1634,3339	BGN,DCN,HSPG2
10_Member	GO Biological Processes	GO:0018149	peptide cross-linking	-3.45742	-1.56107	3/60	633,1634,2335	BGN,DCN,FN1
10_Member	Reactome Gene Sets	R-HSA-71387	Metabolism of carbohydrates	-3.38726	-1.5072	5/276	633,1634,3339,4060,5549	BGN,DCN,HSPG2,LUM,PRELP
10_Member	GO Biological Processes	GO:0044272	sulfur compound biosynthetic process	-3.02532	-1.20325	4/191	633,1634,4060,5549	BGN,DCN,LUM,PRELP
11_Summary	CORUM	CORUM:6820	APOL1 complex B (APOL1, APOA1, HPR, FN1, IGHM)	-6.95318	-4.56123	3/5	335,2335,3507	APOA1,FN1,IGHM
11_Member	CORUM	CORUM:6820	APOL1 complex B (APOL1, APOA1, HPR, FN1, IGHM)	-6.95318	-4.56123	3/5	335,2335,3507	APOA1,FN1,IGHM
12_Summary	GO Biological Processes	GO:0071711	basement membrane organization	-6.85409	-4.46728	4/21	1605,3688,4811,22795,1191,2934,3913,213,335,718,6326,7018,3240,3273,3827,337	DAG1,ITGB1,NID1,NID2,CLU,GSN,LAMB2,ALB,APOA1,C3,SCN2A,TF,HP,HRG,KNG1,APOA4
12_Member	GO Biological Processes	GO:0071711	basement membrane organization	-6.85409	-4.46728	4/21	1605,3688,4811,22795	DAG1,ITGB1,NID1,NID2
12_Member	GO Biological Processes	GO:0021782	glial cell development	-3.93495	-1.9347	4/110	1191,1605,2934,3913	CLU,DAG1,GSN,LAMB2
12_Member	GO Biological Processes	GO:0051235	maintenance of location	-3.04871	-1.22245	5/328	213,335,718,1605,2934	ALB,APOA1,C3,DAG1,GSN
12_Member	GO Biological Processes	GO:0048709	oligodendrocyte differentiation	-2.92882	-1.12447	3/91	1191,1605,2934	CLU,DAG1,GSN
12_Member	GO Biological Processes	GO:0010001	glial cell differentiation	-2.88079	-1.08352	4/209	1191,1605,2934,3913	CLU,DAG1,GSN,LAMB2
12_Member	GO Biological Processes	GO:0051651	maintenance of location in cell	-2.87494	-1.07986	3/95	213,1605,2934	ALB,DAG1,GSN
12_Member	GO Biological Processes	GO:0042552	myelination	-2.57487	-0.824493	3/121	1191,1605,6326	CLU,DAG1,SCN2A
12_Member	GO Biological Processes	GO:0046718	viral entry into host cell	-2.56475	-0.817902	3/122	1605,2934,3688	DAG1,GSN,ITGB1
12_Member	GO Biological Processes	GO:0007272	ensheathment of neurons	-2.55472	-0.810208	3/123	1191,1605,6326	CLU,DAG1,SCN2A
12_Member	GO Biological Processes	GO:0008366	axon ensheathment	-2.55472	-0.810208	3/123	1191,1605,6326	CLU,DAG1,SCN2A
12_Member	GO Biological Processes	GO:0030260	entry into host cell	-2.44082	-0.707799	3/135	1605,2934,3688	DAG1,GSN,ITGB1
12_Member	GO Biological Processes	GO:0044409	entry into host	-2.44082	-0.707799	3/135	1605,2934,3688	DAG1,GSN,ITGB1
12_Member	GO Biological Processes	GO:0051806	entry into cell of other organism involved in symbiotic interaction	-2.44082	-0.707799	3/135	1605,2934,3688	DAG1,GSN,ITGB1
12_Member	GO Biological Processes	GO:0051828	entry into other organism involved in symbiotic interaction	-2.44082	-0.707799	3/135	1605,2934,3688	DAG1,GSN,ITGB1
12_Member	GO Biological Processes	GO:0031647	regulation of protein stability	-2.43226	-0.702195	4/278	335,1191,2934,7018	APOA1,CLU,GSN,TF
12_Member	GO Biological Processes	GO:0031333	negative regulation of protein complex assembly	-2.40528	-0.682924	3/139	213,1191,2934	ALB,CLU,GSN
12_Member	GO Biological Processes	GO:0042063	gliogenesis	-2.40475	-0.682924	4/283	1191,1605,2934,3913	CLU,DAG1,GSN,LAMB2
12_Member	GO Biological Processes	GO:0010942	positive regulation of cell death	-2.25085	-0.549069	6/716	1191,2934,3240,3273,3688,3827	CLU,GSN,HP,HRG,ITGB1,KNG1
12_Member	GO Biological Processes	GO:0051129	negative regulation of cellular component organization	-2.23355	-0.534327	6/722	213,335,337,1191,2934,3273	ALB,APOA1,APOA4,CLU,GSN,HRG
12_Member	GO Biological Processes	GO:0044089	positive regulation of cellular component biogenesis	-2.12185	-0.440109	5/539	335,1191,1605,2934,3273	APOA1,CLU,DAG1,GSN,HRG
12_Member	GO Biological Processes	GO:1905475	regulation of protein localization to membrane	-2.09477	-0.415035	3/180	1605,2934,3688	DAG1,GSN,ITGB1
13_Summary	Reactome Gene Sets	R-HSA-977225	Amyloid fiber formation	-6.74932	-4.37758	6/109	335,2243,2934,3339,6288,7276,213,337,1191,350,718,12,2335,3688	APOA1,FGA,GSN,HSPG2,SAA1,TTR,ALB,APOA4,CLU,APOH,C3,SERPINA3,FN1,ITGB1
13_Member	Reactome Gene Sets	R-HSA-977225	Amyloid fiber formation	-6.74932	-4.37758	6/109	335,2243,2934,3339,6288,7276	APOA1,FGA,GSN,HSPG2,SAA1,TTR
13_Member	GO Biological Processes	GO:0034375	high-density lipoprotein particle remodeling	-5.12909	-2.95274	3/17	213,335,337	ALB,APOA1,APOA4
13_Member	GO Biological Processes	GO:0043691	reverse cholesterol transport	-4.90679	-2.7837	3/20	335,337,1191	APOA1,APOA4,CLU
13_Member	GO Biological Processes	GO:0034368	protein-lipid complex remodeling	-4.36218	-2.30123	3/30	213,335,337	ALB,APOA1,APOA4
13_Member	GO Biological Processes	GO:0034369	plasma lipoprotein particle remodeling	-4.36218	-2.30123	3/30	213,335,337	ALB,APOA1,APOA4
13_Member	GO Biological Processes	GO:0034367	protein-containing complex remodeling	-4.31868	-2.26491	3/31	213,335,337	ALB,APOA1,APOA4
13_Member	GO Biological Processes	GO:0001523	retinoid metabolic process	-4.20043	-2.16976	4/94	335,337,3339,7276	APOA1,APOA4,HSPG2,TTR
13_Member	GO Biological Processes	GO:0016101	diterpenoid metabolic process	-4.09562	-2.08043	4/100	335,337,3339,7276	APOA1,APOA4,HSPG2,TTR
13_Member	GO Biological Processes	GO:0006641	triglyceride metabolic process	-4.07881	-2.07067	4/101	335,337,350,718	APOA1,APOA4,APOH,C3
13_Member	GO Biological Processes	GO:0006721	terpenoid metabolic process	-3.90468	-1.91016	4/112	335,337,3339,7276	APOA1,APOA4,HSPG2,TTR
13_Member	Reactome Gene Sets	R-HSA-975634	Retinoid metabolism and transport	-3.88846	-1.90062	3/43	335,3339,7276	APOA1,HSPG2,TTR
13_Member	Canonical Pathways	M106	PID HNF3B PATHWAY	-3.82923	-1.84946	3/45	213,335,7276	ALB,APOA1,TTR
13_Member	GO Biological Processes	GO:0071827	plasma lipoprotein particle organization	-3.77269	-1.80865	3/47	213,335,337	ALB,APOA1,APOA4
13_Member	Reactome Gene Sets	R-HSA-6806667	Metabolism of fat-soluble vitamins	-3.77269	-1.80865	3/47	335,3339,7276	APOA1,HSPG2,TTR
13_Member	GO Biological Processes	GO:0006639	acylglycerol metabolic process	-3.73434	-1.77605	4/124	335,337,350,718	APOA1,APOA4,APOH,C3
13_Member	GO Biological Processes	GO:0006638	neutral lipid metabolic process	-3.72095	-1.76645	4/125	335,337,350,718	APOA1,APOA4,APOH,C3
13_Member	GO Biological Processes	GO:0071825	protein-lipid complex subunit organization	-3.66682	-1.72535	3/51	213,335,337	ALB,APOA1,APOA4
13_Member	GO Biological Processes	GO:0006720	isoprenoid metabolic process	-3.64291	-1.7057	4/131	335,337,3339,7276	APOA1,APOA4,HSPG2,TTR
13_Member	GO Biological Processes	GO:0022600	digestive system process	-2.84891	-1.05773	3/97	12,335,337	SERPINA3,APOA1,APOA4
13_Member	GO Biological Processes	GO:0060191	regulation of lipase activity	-2.8361	-1.04751	3/98	335,337,350	APOA1,APOA4,APOH
13_Member	GO Biological Processes	GO:0030301	cholesterol transport	-2.8109	-1.02616	3/100	335,337,1191	APOA1,APOA4,CLU
13_Member	Reactome Gene Sets	R-HSA-2187338	Visual phototransduction	-2.77409	-0.993166	3/103	335,3339,7276	APOA1,HSPG2,TTR
13_Member	GO Biological Processes	GO:0097006	regulation of plasma lipoprotein particle levels	-2.73841	-0.966259	3/106	213,335,337	ALB,APOA1,APOA4
13_Member	GO Biological Processes	GO:0010876	lipid localization	-2.70234	-0.933896	5/393	335,337,350,718,1191	APOA1,APOA4,APOH,C3,CLU
13_Member	GO Biological Processes	GO:0015918	sterol transport	-2.69248	-0.925265	3/110	335,337,1191	APOA1,APOA4,CLU
13_Member	GO Biological Processes	GO:0007586	digestion	-2.43183	-0.702195	3/136	12,335,337	SERPINA3,APOA1,APOA4
13_Member	GO Biological Processes	GO:1905952	regulation of lipid localization	-2.28125	-0.575684	3/154	335,337,718	APOA1,APOA4,C3
13_Member	GO Biological Processes	GO:0051345	positive regulation of hydrolase activity	-2.12534	-0.442585	6/761	335,337,350,2335,2934,3688	APOA1,APOA4,APOH,FN1,GSN,ITGB1
13_Member	GO Biological Processes	GO:0006869	lipid transport	-2.04463	-0.36889	4/359	335,337,350,1191	APOA1,APOA4,APOH,CLU
13_Member	GO Biological Processes	GO:0046890	regulation of lipid biosynthetic process	-2.03708	-0.365297	3/189	335,337,718	APOA1,APOA4,C3
13_Member	Reactome Gene Sets	R-HSA-196854	Metabolism of vitamins and cofactors	-2.03708	-0.365297	3/189	335,3339,7276	APOA1,HSPG2,TTR
14_Summary	GO Biological Processes	GO:0001568	blood vessel development	-5.99202	-3.68012	11/766	350,718,1003,1277,1278,1605,1634,2335,3273,3339,3688,335	APOH,C3,CDH5,COL1A1,COL1A2,DAG1,DCN,FN1,HRG,HSPG2,ITGB1,APOA1
14_Member	GO Biological Processes	GO:0001568	blood vessel development	-5.99202	-3.68012	11/766	350,718,1003,1277,1278,1605,1634,2335,3273,3339,3688	APOH,C3,CDH5,COL1A1,COL1A2,DAG1,DCN,FN1,HRG,HSPG2,ITGB1
14_Member	GO Biological Processes	GO:0001525	angiogenesis	-5.14931	-2.96981	9/593	350,718,1003,1605,1634,2335,3273,3339,3688	APOH,C3,CDH5,DAG1,DCN,FN1,HRG,HSPG2,ITGB1
14_Member	GO Biological Processes	GO:0048514	blood vessel morphogenesis	-4.65138	-2.53656	9/685	350,718,1003,1605,1634,2335,3273,3339,3688	APOH,C3,CDH5,DAG1,DCN,FN1,HRG,HSPG2,ITGB1
14_Member	GO Biological Processes	GO:0045765	regulation of angiogenesis	-4.56327	-2.46426	7/388	350,718,1003,1634,3273,3339,3688	APOH,C3,CDH5,DCN,HRG,HSPG2,ITGB1
14_Member	GO Biological Processes	GO:1901342	regulation of vasculature development	-4.28033	-2.23128	7/430	350,718,1003,1634,3273,3339,3688	APOH,C3,CDH5,DCN,HRG,HSPG2,ITGB1
14_Member	GO Biological Processes	GO:0043542	endothelial cell migration	-3.42352	-1.5289	5/271	335,350,1634,3273,3688	APOA1,APOH,DCN,HRG,ITGB1
14_Member	GO Biological Processes	GO:0001667	ameboidal-type cell migration	-3.19627	-1.34394	6/464	335,350,1634,2335,3273,3688	APOA1,APOH,DCN,FN1,HRG,ITGB1
14_Member	GO Biological Processes	GO:0016525	negative regulation of angiogenesis	-3.12118	-1.27918	4/180	350,1634,3273,3339	APOH,DCN,HRG,HSPG2
14_Member	GO Biological Processes	GO:2000181	negative regulation of blood vessel morphogenesis	-3.10329	-1.26418	4/182	350,1634,3273,3339	APOH,DCN,HRG,HSPG2
14_Member	GO Biological Processes	GO:1901343	negative regulation of vasculature development	-3.00022	-1.18327	4/194	350,1634,3273,3339	APOH,DCN,HRG,HSPG2
14_Member	GO Biological Processes	GO:0010631	epithelial cell migration	-2.92881	-1.12447	5/349	335,350,1634,3273,3688	APOA1,APOH,DCN,HRG,ITGB1
14_Member	GO Biological Processes	GO:0090132	epithelium migration	-2.91235	-1.112	5/352	335,350,1634,3273,3688	APOA1,APOH,DCN,HRG,ITGB1
14_Member	GO Biological Processes	GO:0090130	tissue migration	-2.87991	-1.08352	5/358	335,350,1634,3273,3688	APOA1,APOH,DCN,HRG,ITGB1
14_Member	GO Biological Processes	GO:0010596	negative regulation of endothelial cell migration	-2.8361	-1.04751	3/98	350,1634,3273	APOH,DCN,HRG
14_Member	GO Biological Processes	GO:0010633	negative regulation of epithelial cell migration	-2.63753	-0.880012	3/115	350,1634,3273	APOH,DCN,HRG
14_Member	GO Biological Processes	GO:0030336	negative regulation of cell migration	-2.13904	-0.452232	4/337	350,1605,1634,3273	APOH,DAG1,DCN,HRG
14_Member	GO Biological Processes	GO:2000146	negative regulation of cell motility	-2.07392	-0.396186	4/352	350,1605,1634,3273	APOH,DAG1,DCN,HRG
14_Member	GO Biological Processes	GO:0043534	blood vessel endothelial cell migration	-2.06874	-0.392007	3/184	335,3273,3688	APOA1,HRG,ITGB1
15_Summary	GO Biological Processes	GO:0050704	regulation of interleukin-1 secretion	-5.22136	-3.02539	4/52	335,5004,5005,6288,2335,718,1191,4060	APOA1,ORM1,ORM2,SAA1,FN1,C3,CLU,LUM
15_Member	GO Biological Processes	GO:0050704	regulation of interleukin-1 secretion	-5.22136	-3.02539	4/52	335,5004,5005,6288	APOA1,ORM1,ORM2,SAA1
15_Member	GO Biological Processes	GO:0050701	interleukin-1 secretion	-5.00089	-2.84902	4/59	335,5004,5005,6288	APOA1,ORM1,ORM2,SAA1
15_Member	GO Biological Processes	GO:0032652	regulation of interleukin-1 production	-4.37169	-2.30344	4/85	335,5004,5005,6288	APOA1,ORM1,ORM2,SAA1
15_Member	GO Biological Processes	GO:0032612	interleukin-1 production	-4.16472	-2.1363	4/96	335,5004,5005,6288	APOA1,ORM1,ORM2,SAA1
15_Member	GO Biological Processes	GO:0050716	positive regulation of interleukin-1 secretion	-4.12121	-2.09946	3/36	5004,5005,6288	ORM1,ORM2,SAA1
15_Member	GO Biological Processes	GO:0050707	regulation of cytokine secretion	-4.07726	-2.07067	5/196	335,2335,5004,5005,6288	APOA1,FN1,ORM1,ORM2,SAA1
15_Member	GO Biological Processes	GO:0050706	regulation of interleukin-1 beta secretion	-3.82923	-1.84946	3/45	335,5004,5005	APOA1,ORM1,ORM2
15_Member	GO Biological Processes	GO:0050663	cytokine secretion	-3.82358	-1.84581	5/222	335,2335,5004,5005,6288	APOA1,FN1,ORM1,ORM2,SAA1
15_Member	GO Biological Processes	GO:0001817	regulation of cytokine production	-3.79128	-1.81945	8/692	335,718,1191,2335,4060,5004,5005,6288	APOA1,C3,CLU,FN1,LUM,ORM1,ORM2,SAA1
15_Member	GO Biological Processes	GO:0032732	positive regulation of interleukin-1 production	-3.66682	-1.72535	3/51	5004,5005,6288	ORM1,ORM2,SAA1
15_Member	GO Biological Processes	GO:0050702	interleukin-1 beta secretion	-3.66682	-1.72535	3/51	335,5004,5005	APOA1,ORM1,ORM2
15_Member	GO Biological Processes	GO:0001816	cytokine production	-3.51181	-1.60213	8/761	335,718,1191,2335,4060,5004,5005,6288	APOA1,C3,CLU,FN1,LUM,ORM1,ORM2,SAA1
15_Member	GO Biological Processes	GO:0001819	positive regulation of cytokine production	-3.27105	-1.40507	6/449	718,1191,4060,5004,5005,6288	C3,CLU,LUM,ORM1,ORM2,SAA1
15_Member	GO Biological Processes	GO:0032651	regulation of interleukin-1 beta production	-3.22454	-1.36922	3/72	335,5004,5005	APOA1,ORM1,ORM2
15_Member	GO Biological Processes	GO:0032760	positive regulation of tumor necrosis factor production	-3.12302	-1.27956	3/78	1191,5004,5005	CLU,ORM1,ORM2
15_Member	GO Biological Processes	GO:1903557	positive regulation of tumor necrosis factor superfamily cytokine production	-3.07531	-1.24196	3/81	1191,5004,5005	CLU,ORM1,ORM2
15_Member	GO Biological Processes	GO:0032611	interleukin-1 beta production	-3.05982	-1.23074	3/82	335,5004,5005	APOA1,ORM1,ORM2
15_Member	GO Biological Processes	GO:0050715	positive regulation of cytokine secretion	-2.47753	-0.737648	3/131	5004,5005,6288	ORM1,ORM2,SAA1
15_Member	GO Biological Processes	GO:0032680	regulation of tumor necrosis factor production	-2.41406	-0.6889	3/138	1191,5004,5005	CLU,ORM1,ORM2
15_Member	GO Biological Processes	GO:0032640	tumor necrosis factor production	-2.40528	-0.682924	3/139	1191,5004,5005	CLU,ORM1,ORM2
15_Member	GO Biological Processes	GO:1903555	regulation of tumor necrosis factor superfamily cytokine production	-2.37934	-0.660811	3/142	1191,5004,5005	CLU,ORM1,ORM2
15_Member	GO Biological Processes	GO:0071706	tumor necrosis factor superfamily cytokine production	-2.35399	-0.637651	3/145	1191,5004,5005	CLU,ORM1,ORM2
16_Summary	GO Biological Processes	GO:0007597	blood coagulation, intrinsic pathway	-5.05061	-2.88692	3/18	350,462,3827	APOH,SERPINC1,KNG1
16_Member	GO Biological Processes	GO:0007597	blood coagulation, intrinsic pathway	-5.05061	-2.88692	3/18	350,462,3827	APOH,SERPINC1,KNG1
17_Summary	Canonical Pathways	M16518	ST WNT CA2 CYCLIC GMP PATHWAY	-4.90679	-2.7837	3/20	629,1605,7018	CFB,DAG1,TF
17_Member	Canonical Pathways	M16518	ST WNT CA2 CYCLIC GMP PATHWAY	-4.90679	-2.7837	3/20	629,1605,7018	CFB,DAG1,TF
18_Summary	GO Biological Processes	GO:0045807	positive regulation of endocytosis	-4.64456	-2.53246	5/149	197,335,718,1191,7018,2243,2244,2266	AHSG,APOA1,C3,CLU,TF,FGA,FGB,FGG
18_Member	GO Biological Processes	GO:0045807	positive regulation of endocytosis	-4.64456	-2.53246	5/149	197,335,718,1191,7018	AHSG,APOA1,C3,CLU,TF
18_Member	GO Biological Processes	GO:0060627	regulation of vesicle-mediated transport	-4.62401	-2.51461	8/526	197,335,718,1191,2243,2244,2266,7018	AHSG,APOA1,C3,CLU,FGA,FGB,FGG,TF
18_Member	GO Biological Processes	GO:0030100	regulation of endocytosis	-3.40167	-1.51358	5/274	197,335,718,1191,7018	AHSG,APOA1,C3,CLU,TF
18_Member	GO Biological Processes	GO:0050766	positive regulation of phagocytosis	-3.33541	-1.45852	3/66	197,335,718	AHSG,APOA1,C3
18_Member	GO Biological Processes	GO:0050764	regulation of phagocytosis	-2.92882	-1.12447	3/91	197,335,718	AHSG,APOA1,C3
19_Summary	GO Biological Processes	GO:0070848	response to growth factor	-4.4076	-2.33193	9/736	335,1003,1277,1278,1634,3273,3688,4060,7412,3105,1191,23654,2934	APOA1,CDH5,COL1A1,COL1A2,DCN,HRG,ITGB1,LUM,VCAM1,HLA-A,CLU,PLXNB2,GSN
19_Member	GO Biological Processes	GO:0070848	response to growth factor	-4.4076	-2.33193	9/736	335,1003,1277,1278,1634,3273,3688,4060,7412	APOA1,CDH5,COL1A1,COL1A2,DCN,HRG,ITGB1,LUM,VCAM1
19_Member	GO Biological Processes	GO:0071363	cellular response to growth factor stimulus	-3.73616	-1.77605	8/705	335,1003,1277,1278,1634,3273,3688,7412	APOA1,CDH5,COL1A1,COL1A2,DCN,HRG,ITGB1,VCAM1
19_Member	GO Biological Processes	GO:0071560	cellular response to transforming growth factor beta stimulus	-3.57635	-1.65106	5/251	335,1003,1277,1278,3688	APOA1,CDH5,COL1A1,COL1A2,ITGB1
19_Member	GO Biological Processes	GO:0071559	response to transforming growth factor beta	-3.52137	-1.60825	5/258	335,1003,1277,1278,3688	APOA1,CDH5,COL1A1,COL1A2,ITGB1
19_Member	KEGG Pathway	hsa04514	Cell adhesion molecules (CAMs)	-3.4748	-1.57522	4/145	1003,3105,3688,7412	CDH5,HLA-A,ITGB1,VCAM1
19_Member	Canonical Pathways	M254	PID MYC REPRESS PATHWAY	-3.39488	-1.51163	3/63	1191,1278,3688	CLU,COL1A2,ITGB1
19_Member	GO Biological Processes	GO:0098742	cell-cell adhesion via plasma-membrane adhesion molecules	-3.38726	-1.5072	5/276	335,1003,3688,7412,23654	APOA1,CDH5,ITGB1,VCAM1,PLXNB2
19_Member	GO Biological Processes	GO:0097435	supramolecular fiber organization	-3.13322	-1.28682	7/663	335,1191,1277,1278,2934,3688,4060	APOA1,CLU,COL1A1,COL1A2,GSN,ITGB1,LUM
19_Member	GO Biological Processes	GO:0007179	transforming growth factor beta receptor signaling pathway	-2.94327	-1.13296	4/201	335,1003,1278,3688	APOA1,CDH5,COL1A2,ITGB1
19_Member	KEGG Pathway	hsa04670	Leukocyte transendothelial migration	-2.64831	-0.88839	3/114	1003,3688,7412	CDH5,ITGB1,VCAM1
19_Member	GO Biological Processes	GO:0007156	homophilic cell adhesion via plasma membrane adhesion molecules	-2.16275	-0.472865	3/170	1003,3688,23654	CDH5,ITGB1,PLXNB2
19_Member	GO Biological Processes	GO:0007178	transmembrane receptor protein serine/threonine kinase signaling pathway	-2.07816	-0.399427	4/351	335,1003,1278,3688	APOA1,CDH5,COL1A2,ITGB1
20_Summary	GO Biological Processes	GO:0007584	response to nutrient	-3.86043	-1.87462	5/218	335,462,1277,2934,7412,213,1191,3240,337,1605	APOA1,SERPINC1,COL1A1,GSN,VCAM1,ALB,CLU,HP,APOA4,DAG1
20_Member	GO Biological Processes	GO:0007584	response to nutrient	-3.86043	-1.87462	5/218	335,462,1277,2934,7412	APOA1,SERPINC1,COL1A1,GSN,VCAM1
20_Member	GO Biological Processes	GO:0031667	response to nutrient levels	-3.06848	-1.23656	6/491	213,335,462,1277,2934,7412	ALB,APOA1,SERPINC1,COL1A1,GSN,VCAM1
20_Member	GO Biological Processes	GO:0046677	response to antibiotic	-3.04871	-1.22245	5/328	1191,1277,2934,3240,7412	CLU,COL1A1,GSN,HP,VCAM1
20_Member	GO Biological Processes	GO:0009636	response to toxic substance	-2.93154	-1.12447	6/522	213,337,1277,2934,3240,7412	ALB,APOA4,COL1A1,GSN,HP,VCAM1
20_Member	GO Biological Processes	GO:0009991	response to extracellular stimulus	-2.92728	-1.12428	6/523	213,335,462,1277,2934,7412	ALB,APOA1,SERPINC1,COL1A1,GSN,VCAM1
20_Member	GO Biological Processes	GO:0071496	cellular response to external stimulus	-2.14798	-0.459127	4/335	213,1277,1605,7412	ALB,COL1A1,DAG1,VCAM1

## Sheet: Annotation_liver
Input ID	Gene ID	Type	Tax ID	Homologene Gene ID	Homologene Gene Tax ID	Gene Symbol	Description	Biological Process (GO)	R-MMU-6798695 Neutrophil degranulation	GO:0044403 symbiont process	GO:0070661 leukocyte proliferation	GO:0007229 integrin-mediated signaling pa	GO:0001960 negative regulation of cytokin	GO:0043410 positive regulation of MAPK ca	GO:0034113 heterotypic cell-cell adhesion	GO:0006457 protein folding	mmu04141 Protein processing in endoplas	GO:0018108 peptidyl-tyrosine phosphorylat	GO:0098609 cell-cell adhesion	GO:0050808 synapse organization	mmu04015 Rap1 signaling pathway	GO:0051186 cofactor metabolic process	GO:0003184 pulmonary valve morphogenesis	GO:0006027 glycosaminoglycan catabolic pr	mmu05150 Staphylococcus aureus infectio	mmu04514 Cell adhesion molecules (CAMs)	GO:0002011 morphogenesis of an epithelial	R-MMU-422475 Axon guidance
Marco	17167	symbol	M. musculus	17167	M. musculus	Marco	macrophage receptor with collagenous structure	GO:0043277 apoptotic cell clearance;GO:0070374 positive regulation of ERK1 and ERK2 cascade;GO:0097242 amyloid-beta clearance	0.0	0.0	0.0	0.0	0.0	1.0	0.0	0.0	0.0	0.0	0.0	0.0	0.0	0.0	0.0	0.0	1.0	0.0	0.0	0.0
Mpo	17523	symbol	M. musculus	17523	M. musculus	Mpo	myeloperoxidase	GO:0002149 hypochlorous acid biosynthetic process;GO:0044130 negative regulation of growth of symbiont in host;GO:0002148 hypochlorous acid metabolic process	1.0	1.0	0.0	0.0	0.0	0.0	0.0	0.0	0.0	0.0	0.0	0.0	0.0	1.0	0.0	0.0	1.0	0.0	1.0	0.0
Cxcl9	17329	symbol	M. musculus	17329	M. musculus	Cxcl9	chemokine (C-X-C motif) ligand 9	GO:1901741 positive regulation of myoblast fusion;GO:1901739 regulation of myoblast fusion;GO:0060143 positive regulation of syncytium formation by plasma membrane fusion	0.0	0.0	0.0	0.0	1.0	1.0	1.0	0.0	0.0	1.0	0.0	0.0	0.0	0.0	1.0	0.0	0.0	0.0	0.0	0.0
Isg15	100038882	symbol	M. musculus	100038882	M. musculus	Isg15	ISG15 ubiquitin-like modifier	GO:0045648 positive regulation of erythrocyte differentiation;GO:0045071 negative regulation of viral genome replication;GO:0032020 ISG15-protein conjugation	0.0	1.0	0.0	0.0	0.0	1.0	0.0	0.0	0.0	0.0	0.0	0.0	0.0	0.0	0.0	0.0	0.0	0.0	0.0	0.0
Il1rn	16181	symbol	M. musculus	16181	M. musculus	Il1rn	interleukin 1 receptor antagonist	GO:0014050 negative regulation of glutamate secretion;GO:2000660 negative regulation of interleukin-1-mediated signaling pathway;GO:0034115 negative regulation of heterotypic cell-cell adhesion	0.0	0.0	1.0	0.0	1.0	1.0	1.0	0.0	1.0	0.0	1.0	0.0	0.0	0.0	0.0	0.0	0.0	0.0	0.0	0.0
Fcgr4	246256	symbol	M. musculus	246256	M. musculus	Fcgr4	Fc receptor, IgG, low affinity IV	GO:0045780 positive regulation of bone resorption;GO:0046852 positive regulation of bone remodeling;GO:0045124 regulation of bone resorption	1.0	0.0	0.0	0.0	0.0	0.0	0.0	0.0	0.0	0.0	0.0	0.0	0.0	0.0	0.0	0.0	1.0	0.0	0.0	0.0
Itgal	16408	symbol	M. musculus	16408	M. musculus	Itgal	integrin alpha L	GO:0002291 T cell activation via T cell receptor contact with antigen bound to MHC molecule on antigen presenting cell;GO:0042102 positive regulation of T cell proliferation;GO:0050798 activated T cell proliferation	0.0	0.0	1.0	1.0	0.0	0.0	0.0	0.0	0.0	0.0	1.0	0.0	1.0	0.0	0.0	0.0	1.0	1.0	0.0	0.0
Il6st	16195	symbol	M. musculus	16195	M. musculus	Il6st	interleukin 6 signal transducer	GO:0070104 negative regulation of interleukin-6-mediated signaling pathway;GO:0070103 regulation of interleukin-6-mediated signaling pathway;GO:0048711 positive regulation of astrocyte differentiation	0.0	0.0	1.0	0.0	1.0	0.0	0.0	0.0	0.0	1.0	1.0	0.0	0.0	1.0	1.0	0.0	0.0	0.0	0.0	0.0
Itgb2	16414	symbol	M. musculus	16414	M. musculus	Itgb2	integrin beta 2	GO:0043315 positive regulation of neutrophil degranulation;GO:1902565 positive regulation of neutrophil activation;GO:0043313 regulation of neutrophil degranulation	1.0	0.0	1.0	1.0	0.0	1.0	1.0	0.0	0.0	1.0	1.0	0.0	1.0	1.0	1.0	0.0	1.0	1.0	0.0	0.0
Osmr	18414	symbol	M. musculus	18414	M. musculus	Osmr	oncostatin M receptor	GO:0038165 oncostatin-M-mediated signaling pathway;GO:0019221 cytokine-mediated signaling pathway;GO:0071345 cellular response to cytokine stimulus	0.0	0.0	0.0	0.0	1.0	0.0	0.0	0.0	0.0	1.0	0.0	0.0	1.0	0.0	0.0	0.0	0.0	0.0	0.0	0.0
Itga2b	16399	symbol	M. musculus	16399	M. musculus	Itga2b	integrin alpha 2b	GO:0070527 platelet aggregation;GO:0002687 positive regulation of leukocyte migration;GO:0030168 platelet activation	0.0	0.0	0.0	1.0	0.0	0.0	1.0	0.0	0.0	1.0	1.0	0.0	1.0	0.0	0.0	0.0	0.0	0.0	1.0	1.0
Hspe1	15528	symbol	M. musculus	15528	M. musculus	Hspe1	heat shock protein 1 (chaperonin 10)	GO:0051085 chaperone cofactor-dependent protein refolding;GO:0051084 'de novo' posttranslational protein folding;GO:0006458 'de novo' protein folding	0.0	0.0	0.0	0.0	0.0	0.0	0.0	1.0	0.0	0.0	0.0	0.0	0.0	0.0	0.0	0.0	0.0	0.0	0.0	0.0
Cemip2	83921	symbol	M. musculus	83921	M. musculus	Cemip2	cell migration inducing hyaluronidase 2	GO:0030214 hyaluronan catabolic process;GO:0030212 hyaluronan metabolic process;GO:0006027 glycosaminoglycan catabolic process	0.0	0.0	0.0	0.0	0.0	0.0	0.0	0.0	0.0	0.0	0.0	0.0	0.0	0.0	1.0	1.0	0.0	0.0	0.0	0.0
Lyve1	114332	symbol	M. musculus	114332	M. musculus	Lyve1	lymphatic vessel endothelial hyaluronan receptor 1	GO:0006027 glycosaminoglycan catabolic process;GO:0006026 aminoglycan catabolic process;GO:0030203 glycosaminoglycan metabolic process	0.0	0.0	0.0	0.0	0.0	0.0	0.0	0.0	0.0	0.0	0.0	0.0	0.0	0.0	0.0	1.0	0.0	0.0	0.0	0.0
Bst2	69550	symbol	M. musculus	69550	M. musculus	Bst2	bone marrow stromal cell antigen 2	GO:1901253 negative regulation of intracellular transport of viral material;GO:1901252 regulation of intracellular transport of viral material;GO:0045071 negative regulation of viral genome replication	1.0	1.0	0.0	0.0	0.0	0.0	0.0	0.0	0.0	0.0	0.0	0.0	0.0	0.0	0.0	0.0	0.0	0.0	0.0	0.0
Stab1	192187	symbol	M. musculus	192187	M. musculus	Stab1	stabilin 1	GO:0016525 negative regulation of angiogenesis;GO:2000181 negative regulation of blood vessel morphogenesis;GO:0045765 regulation of angiogenesis	0.0	0.0	0.0	0.0	0.0	1.0	0.0	0.0	0.0	0.0	0.0	0.0	0.0	0.0	1.0	0.0	0.0	0.0	0.0	0.0
Cd44	12505	symbol	M. musculus	12505	M. musculus	Cd44	CD44 antigen	GO:0002906 negative regulation of mature B cell apoptotic process;GO:2000562 negative regulation of CD4-positive, alpha-beta T cell proliferation;GO:0045590 negative regulation of regulatory T cell differentiation	1.0	0.0	1.0	0.0	1.0	1.0	1.0	0.0	1.0	1.0	1.0	0.0	0.0	0.0	1.0	1.0	0.0	1.0	1.0	0.0
Apcs	20219	symbol	M. musculus	20219	M. musculus	Apcs	serum amyloid P-component	GO:0044869 negative regulation by host of viral exo-alpha-sialidase activity;GO:0044866 modulation by host of viral exo-alpha-sialidase activity;GO:0052403 negative regulation by host of symbiont catalytic activity	0.0	1.0	0.0	0.0	0.0	1.0	0.0	0.0	0.0	0.0	0.0	0.0	0.0	0.0	1.0	0.0	0.0	1.0	0.0	0.0
Dnaja3	83945	symbol	M. musculus	83945	M. musculus	Dnaja3	DnaJ heat shock protein family (Hsp40) member A3	GO:0060336 negative regulation of interferon-gamma-mediated signaling pathway;GO:0006924 activation-induced cell death of T cells;GO:0060331 negative regulation of response to interferon-gamma	0.0	0.0	1.0	0.0	1.0	0.0	0.0	1.0	0.0	0.0	1.0	1.0	0.0	0.0	0.0	0.0	0.0	1.0	0.0	0.0
Serpinh1	12406	symbol	M. musculus	12406	M. musculus	Serpinh1	serine (or cysteine) peptidase inhibitor, clade H, member 1	GO:0003433 chondrocyte development involved in endochondral bone morphogenesis;GO:0003413 chondrocyte differentiation involved in endochondral bone morphogenesis;GO:0060351 cartilage development involved in endochondral bone morphogenesis	0.0	0.0	0.0	0.0	0.0	0.0	0.0	0.0	0.0	0.0	0.0	0.0	0.0	0.0	0.0	0.0	0.0	0.0	0.0	1.0
Notch2	18129	symbol	M. musculus	18129	M. musculus	Notch2	notch 2	GO:0072104 glomerular capillary formation;GO:0072015 glomerular visceral epithelial cell development;GO:0002315 marginal zone B cell differentiation	0.0	0.0	1.0	0.0	0.0	1.0	0.0	0.0	0.0	0.0	0.0	0.0	0.0	0.0	1.0	0.0	1.0	0.0	1.0	1.0
Flna	192176	symbol	M. musculus	192176	M. musculus	Flna	filamin, alpha	GO:1905000 regulation of membrane repolarization during atrial cardiac muscle cell action potential;GO:0098914 membrane repolarization during atrial cardiac muscle cell action potential;GO:0098910 regulation of atrial cardiac muscle cell action potential	0.0	0.0	1.0	1.0	0.0	0.0	0.0	0.0	0.0	1.0	0.0	1.0	0.0	0.0	1.0	0.0	0.0	1.0	1.0	0.0
Creld2	76737	symbol	M. musculus	76737	M. musculus	Creld2	cysteine-rich with EGF-like domains 2	GO:0008150 biological_process	0.0	0.0	0.0	0.0	0.0	0.0	0.0	0.0	0.0	0.0	0.0	0.0	0.0	0.0	0.0	0.0	0.0	0.0	0.0	0.0
Cd97	26364	gene_synonym	M. musculus	26364	M. musculus	Adgre5	adhesion G protein-coupled receptor E5	GO:0051965 positive regulation of synapse assembly;GO:0007189 adenylate cyclase-activating G protein-coupled receptor signaling pathway;GO:0051963 regulation of synapse assembly	1.0	0.0	0.0	0.0	0.0	0.0	0.0	0.0	0.0	0.0	0.0	1.0	0.0	0.0	0.0	0.0	0.0	0.0	0.0	0.0
F11	109821	symbol	M. musculus	109821	M. musculus	F11	coagulation factor XI	GO:0051919 positive regulation of fibrinolysis;GO:0051917 regulation of fibrinolysis;GO:0042730 fibrinolysis	0.0	0.0	0.0	0.0	0.0	0.0	0.0	0.0	0.0	0.0	0.0	0.0	0.0	0.0	0.0	0.0	0.0	0.0	1.0	0.0
Ptprc	19264	symbol	M. musculus	19264	M. musculus	Ptprc	protein tyrosine phosphatase, receptor type, C	GO:0048304 positive regulation of isotype switching to IgG isotypes;GO:0048302 regulation of isotype switching to IgG isotypes;GO:0045830 positive regulation of isotype switching	1.0	0.0	1.0	0.0	1.0	1.0	1.0	0.0	0.0	1.0	1.0	0.0	0.0	0.0	1.0	0.0	1.0	1.0	0.0	1.0
Adgre1	13733	symbol	M. musculus	13733	M. musculus	Adgre1	adhesion G protein-coupled receptor E1	GO:0007189 adenylate cyclase-activating G protein-coupled receptor signaling pathway;GO:0019933 cAMP-mediated signaling;GO:0007188 adenylate cyclase-modulating G protein-coupled receptor signaling pathway	0.0	0.0	0.0	0.0	0.0	0.0	0.0	0.0	0.0	0.0	0.0	0.0	0.0	0.0	0.0	0.0	0.0	0.0	0.0	0.0
Manf	74840	symbol	M. musculus	74840	M. musculus	Manf	mesencephalic astrocyte-derived neurotrophic factor	GO:0002014 vasoconstriction of artery involved in ischemic response to lowering of systemic arterial blood pressure;GO:0001980 regulation of systemic arterial blood pressure by ischemic conditions;GO:0003084 positive regulation of systemic arterial blood pressure	0.0	0.0	0.0	0.0	0.0	0.0	0.0	1.0	1.0	0.0	0.0	0.0	0.0	0.0	0.0	0.0	0.0	0.0	0.0	0.0
Atp5f1d	66043	gene_synonym	M. musculus	66043	M. musculus	Atp5d	ATP synthase, H+ transporting, mitochondrial F1 complex, delta subunit	GO:0015986 ATP synthesis coupled proton transport;GO:0015985 energy coupled proton transport, down electrochemical gradient;GO:0006754 ATP biosynthetic process	0.0	0.0	0.0	0.0	0.0	0.0	0.0	0.0	0.0	0.0	0.0	0.0	0.0	1.0	0.0	0.0	0.0	0.0	0.0	0.0
Insr	16337	symbol	M. musculus	16337	M. musculus	Insr	insulin receptor	GO:0045821 positive regulation of glycolytic process;GO:0019087 transformation of host cell by virus;GO:0046326 positive regulation of glucose import	0.0	1.0	0.0	0.0	1.0	1.0	0.0	0.0	0.0	1.0	0.0	1.0	1.0	1.0	1.0	0.0	1.0	0.0	1.0	0.0
Hspa9	15526	symbol	M. musculus	15526	M. musculus	Hspa9	heat shock protein 9	GO:1902037 negative regulation of hematopoietic stem cell differentiation;GO:0045647 negative regulation of erythrocyte differentiation;GO:1901533 negative regulation of hematopoietic progenitor cell differentiation	0.0	0.0	0.0	0.0	0.0	1.0	0.0	1.0	0.0	1.0	0.0	0.0	0.0	1.0	0.0	0.0	1.0	0.0	0.0	0.0
Parp9	80285	symbol	M. musculus	80285	M. musculus	Parp9	poly (ADP-ribose) polymerase family, member 9	GO:0060335 positive regulation of interferon-gamma-mediated signaling pathway;GO:2001034 positive regulation of double-strand break repair via nonhomologous end joining;GO:0060332 positive regulation of response to interferon-gamma	0.0	1.0	0.0	0.0	1.0	0.0	0.0	0.0	1.0	1.0	0.0	0.0	0.0	0.0	0.0	0.0	0.0	1.0	0.0	0.0
Hspd1	15510	symbol	M. musculus	15510	M. musculus	Hspd1	heat shock protein 1 (chaperonin)	GO:0002842 positive regulation of T cell mediated immune response to tumor cell;GO:0048291 isotype switching to IgG isotypes;GO:0002840 regulation of T cell mediated immune response to tumor cell	0.0	1.0	1.0	0.0	0.0	1.0	0.0	1.0	0.0	0.0	1.0	0.0	0.0	0.0	0.0	0.0	1.0	1.0	0.0	0.0
Pkm	18746	symbol	M. musculus	18746	M. musculus	Pkm	pyruvate kinase, muscle	GO:1903672 positive regulation of sprouting angiogenesis;GO:0006096 glycolytic process;GO:1903670 regulation of sprouting angiogenesis	1.0	0.0	0.0	0.0	0.0	0.0	0.0	0.0	0.0	0.0	0.0	1.0	0.0	1.0	1.0	1.0	0.0	0.0	1.0	0.0
Hyou1	12282	symbol	M. musculus	12282	M. musculus	Hyou1	hypoxia up-regulated 1	GO:1903382 negative regulation of endoplasmic reticulum stress-induced neuron intrinsic apoptotic signaling pathway;GO:1903381 regulation of endoplasmic reticulum stress-induced neuron intrinsic apoptotic signaling pathway;GO:1903298 negative regulation of hypoxia-induced intrinsic apoptotic signaling pathway	0.0	0.0	0.0	0.0	0.0	0.0	0.0	0.0	1.0	0.0	0.0	0.0	0.0	0.0	0.0	0.0	0.0	0.0	0.0	0.0
Tln1	21894	symbol	M. musculus	21894	M. musculus	Tln1	talin 1	GO:0007016 cytoskeletal anchoring at plasma membrane;GO:0033622 integrin activation;GO:0007044 cell-substrate junction assembly	0.0	0.0	0.0	1.0	0.0	0.0	0.0	0.0	0.0	0.0	0.0	0.0	1.0	0.0	0.0	0.0	0.0	0.0	0.0	1.0
Dnajb11	67838	symbol	M. musculus	67838	M. musculus	Dnajb11	DnaJ heat shock protein family (Hsp40) member B11	GO:0032781 positive regulation of ATPase activity;GO:0016556 mRNA modification;GO:0043462 regulation of ATPase activity	0.0	0.0	0.0	0.0	0.0	0.0	0.0	1.0	1.0	0.0	0.0	0.0	0.0	0.0	0.0	0.0	0.0	0.0	0.0	0.0
Notch1	18128	symbol	M. musculus	18128	M. musculus	Notch1	notch 1	GO:0003270 Notch signaling pathway involved in regulation of secondary heart field cardioblast proliferation;GO:0072144 glomerular mesangial cell development;GO:1903849 positive regulation of aorta morphogenesis	0.0	1.0	1.0	0.0	0.0	1.0	1.0	0.0	0.0	1.0	0.0	1.0	0.0	0.0	1.0	0.0	0.0	0.0	1.0	0.0
Plxnb1	235611	symbol	M. musculus	235611	M. musculus	Plxnb1	plexin B1	GO:1902287 semaphorin-plexin signaling pathway involved in axon guidance;GO:1900220 semaphorin-plexin signaling pathway involved in bone trabecula morphogenesis;GO:1902285 semaphorin-plexin signaling pathway involved in neuron projection guidance	0.0	0.0	1.0	0.0	0.0	0.0	1.0	0.0	0.0	0.0	0.0	1.0	1.0	0.0	0.0	0.0	0.0	0.0	0.0	1.0
Cd38	12494	symbol	M. musculus	12494	M. musculus	Cd38	CD38 antigen	GO:0014824 artery smooth muscle contraction;GO:0045907 positive regulation of vasoconstriction;GO:0014829 vascular smooth muscle contraction	0.0	0.0	1.0	0.0	0.0	1.0	0.0	0.0	0.0	0.0	0.0	0.0	0.0	0.0	0.0	0.0	0.0	1.0	1.0	0.0
Flt4	14257	symbol	M. musculus	14257	M. musculus	Flt4	FMS-like tyrosine kinase 4	GO:0090037 positive regulation of protein kinase C signaling;GO:0001946 lymphangiogenesis;GO:0060312 regulation of blood vessel remodeling	0.0	0.0	0.0	1.0	0.0	1.0	0.0	0.0	1.0	1.0	0.0	0.0	1.0	0.0	1.0	0.0	0.0	0.0	1.0	0.0
Aldoa	11674	symbol	M. musculus	11674	M. musculus	Aldoa	aldolase A, fructose-bisphosphate	GO:0061615 glycolytic process through fructose-6-phosphate;GO:0019242 methylglyoxal biosynthetic process;GO:0007339 binding of sperm to zona pellucida	1.0	0.0	0.0	1.0	0.0	0.0	0.0	0.0	0.0	1.0	0.0	0.0	0.0	1.0	0.0	1.0	0.0	0.0	0.0	0.0
Cxadr	13052	symbol	M. musculus	13052	M. musculus	Cxadr	coxsackie virus and adenovirus receptor	GO:0098904 regulation of AV node cell action potential;GO:0086072 AV node cell-bundle of His cell adhesion involved in cell communication;GO:0086016 AV node cell action potential	0.0	0.0	1.0	0.0	0.0	0.0	1.0	0.0	0.0	0.0	1.0	0.0	0.0	0.0	0.0	0.0	0.0	0.0	1.0	0.0
Lsr	54135	symbol	M. musculus	54135	M. musculus	Lsr	lipolysis stimulated lipoprotein receptor	GO:1904274 tricellular tight junction assembly;GO:0061833 protein localization to tricellular tight junction;GO:0042953 lipoprotein transport	0.0	0.0	0.0	0.0	0.0	0.0	0.0	0.0	0.0	0.0	0.0	0.0	0.0	0.0	1.0	0.0	0.0	0.0	0.0	0.0
Itga9	104099	symbol	M. musculus	104099	M. musculus	Itga9	integrin alpha 9	GO:0030593 neutrophil chemotaxis;GO:1990266 neutrophil migration;GO:0071621 granulocyte chemotaxis	0.0	0.0	0.0	1.0	0.0	0.0	1.0	0.0	0.0	0.0	0.0	0.0	1.0	0.0	0.0	0.0	0.0	1.0	0.0	1.0
Dnajc3	100037258	symbol	M. musculus	100037258	M. musculus	Dnajc3	DnaJ heat shock protein family (Hsp40) member C3	GO:0036494 positive regulation of translation initiation in response to endoplasmic reticulum stress;GO:1903912 negative regulation of endoplasmic reticulum stress-induced eIF2 alpha phosphorylation;GO:0036492 eiF2alpha phosphorylation in response to endoplasmic reticulum stress	1.0	0.0	0.0	0.0	1.0	0.0	0.0	1.0	1.0	0.0	0.0	0.0	0.0	0.0	0.0	0.0	0.0	0.0	0.0	0.0
Loxl4	67573	symbol	M. musculus	67573	M. musculus	Loxl4	lysyl oxidase-like 4	GO:0018057 peptidyl-lysine oxidation;GO:0018158 protein oxidation;GO:0030199 collagen fibril organization	0.0	0.0	0.0	0.0	0.0	0.0	0.0	0.0	0.0	0.0	0.0	0.0	0.0	0.0	0.0	0.0	0.0	0.0	0.0	0.0
Hdlbp	110611	symbol	M. musculus	110611	M. musculus	Hdlbp	high density lipoprotein (HDL) binding protein	GO:0008203 cholesterol metabolic process;GO:1902652 secondary alcohol metabolic process;GO:0016125 sterol metabolic process	0.0	0.0	0.0	0.0	0.0	0.0	0.0	0.0	0.0	0.0	0.0	0.0	0.0	0.0	0.0	0.0	0.0	0.0	0.0	0.0
Fabp5	16592	symbol	M. musculus	16592	M. musculus	Fabp5	fatty acid binding protein 5, epidermal	GO:0031392 regulation of prostaglandin biosynthetic process;GO:0099178 regulation of retrograde trans-synaptic signaling by endocanabinoid;GO:0010829 negative regulation of glucose transmembrane transport	1.0	0.0	0.0	0.0	0.0	0.0	0.0	0.0	0.0	0.0	0.0	0.0	0.0	1.0	0.0	0.0	0.0	0.0	0.0	0.0
Gfra1	14585	symbol	M. musculus	14585	M. musculus	Gfra1	glial cell line derived neurotrophic factor family receptor alpha 1	GO:0050731 positive regulation of peptidyl-tyrosine phosphorylation;GO:0050730 regulation of peptidyl-tyrosine phosphorylation;GO:0018108 peptidyl-tyrosine phosphorylation	0.0	0.0	0.0	0.0	0.0	0.0	0.0	0.0	0.0	1.0	0.0	0.0	0.0	0.0	0.0	0.0	0.0	0.0	0.0	1.0
Rrbp1	81910	symbol	M. musculus	81910	M. musculus	Rrbp1	ribosome binding protein 1	GO:0015031 protein transport;GO:0015833 peptide transport;GO:0042886 amide transport	0.0	0.0	0.0	0.0	0.0	0.0	0.0	0.0	1.0	0.0	0.0	0.0	0.0	0.0	0.0	0.0	0.0	0.0	0.0	0.0
Robo1	19876	symbol	M. musculus	19876	M. musculus	Robo1	roundabout guidance receptor 1	GO:0021836 chemorepulsion involved in postnatal olfactory bulb interneuron migration;GO:0021827 postnatal olfactory bulb interneuron migration;GO:0021823 cerebral cortex tangential migration using cell-cell interactions	0.0	0.0	0.0	0.0	1.0	1.0	1.0	0.0	0.0	0.0	1.0	0.0	0.0	0.0	1.0	0.0	0.0	0.0	1.0	1.0
Nectin2	19294	symbol	M. musculus	19294	M. musculus	Nectin2	nectin cell adhesion molecule 2	GO:0019064 fusion of virus membrane with host plasma membrane;GO:0060370 susceptibility to T cell mediated cytotoxicity;GO:0046814 coreceptor-mediated virion attachment to host cell	0.0	1.0	1.0	0.0	0.0	0.0	0.0	0.0	0.0	0.0	1.0	0.0	0.0	0.0	0.0	0.0	1.0	1.0	1.0	0.0
Cadm1	54725	symbol	M. musculus	54725	M. musculus	Cadm1	cell adhesion molecule 1	GO:0042271 susceptibility to natural killer cell mediated cytotoxicity;GO:0098942 retrograde trans-synaptic signaling by trans-synaptic protein complex;GO:0098880 maintenance of postsynaptic specialization structure	0.0	0.0	0.0	0.0	0.0	1.0	0.0	0.0	0.0	0.0	1.0	1.0	0.0	0.0	1.0	0.0	0.0	1.0	1.0	1.0
Fcgr2	14130	gene_synonym	M. musculus	14130	M. musculus	Fcgr2b	Fc receptor, IgG, low affinity IIb	GO:0001811 negative regulation of type I hypersensitivity;GO:0002924 negative regulation of humoral immune response mediated by circulating immunoglobulin;GO:0050859 negative regulation of B cell receptor signaling pathway	1.0	0.0	1.0	0.0	0.0	1.0	0.0	0.0	1.0	0.0	0.0	1.0	0.0	0.0	1.0	0.0	1.0	1.0	0.0	0.0
Krt8	16691	symbol	M. musculus	16691	M. musculus	Krt8	keratin 8	GO:0051599 response to hydrostatic pressure;GO:0060706 cell differentiation involved in embryonic placenta development;GO:0097284 hepatocyte apoptotic process	0.0	0.0	0.0	0.0	1.0	0.0	0.0	0.0	0.0	0.0	0.0	0.0	0.0	0.0	0.0	0.0	0.0	0.0	1.0	1.0
Mcfd2	193813	symbol	M. musculus	193813	M. musculus	Mcfd2	multiple coagulation factor deficiency 2	GO:0060548 negative regulation of cell death;GO:0019752 carboxylic acid metabolic process;GO:0015031 protein transport	0.0	0.0	0.0	0.0	0.0	0.0	0.0	0.0	0.0	0.0	0.0	0.0	0.0	0.0	0.0	0.0	0.0	0.0	0.0	0.0
Hnrnph2	56258	symbol	M. musculus	56258	M. musculus	Hnrnph2	heterogeneous nuclear ribonucleoprotein H2	GO:0008150 biological_process	0.0	0.0	0.0	0.0	0.0	0.0	0.0	0.0	0.0	0.0	0.0	0.0	0.0	0.0	0.0	0.0	0.0	0.0	0.0	0.0
Ssb	20823	symbol	M. musculus	20823	M. musculus	Ssb	Sjogren syndrome antigen B	GO:0071045 nuclear histone mRNA catabolic process;GO:0006409 tRNA export from nucleus;GO:0075522 IRES-dependent viral translational initiation	0.0	1.0	0.0	0.0	0.0	0.0	0.0	0.0	0.0	0.0	0.0	0.0	0.0	0.0	0.0	0.0	0.0	0.0	0.0	0.0
Fcgrt	14132	symbol	M. musculus	14132	M. musculus	Fcgrt	Fc receptor, IgG, alpha chain transporter	GO:0006955 immune response;GO:0002376 immune system process;GO:0050896 response to stimulus	0.0	0.0	0.0	0.0	0.0	0.0	0.0	0.0	0.0	0.0	0.0	0.0	0.0	0.0	0.0	0.0	0.0	0.0	0.0	0.0
Cd163	93671	symbol	M. musculus	93671	M. musculus	Cd163	CD163 antigen	GO:0006953 acute-phase response;GO:0002526 acute inflammatory response;GO:0006954 inflammatory response	0.0	0.0	0.0	0.0	0.0	1.0	0.0	0.0	0.0	0.0	0.0	0.0	0.0	0.0	0.0	0.0	0.0	0.0	0.0	0.0
Hnrnpk	15387	symbol	M. musculus	15387	M. musculus	Hnrnpk	heterogeneous nuclear ribonucleoprotein K	GO:0045716 positive regulation of low-density lipoprotein particle receptor biosynthetic process;GO:1903861 positive regulation of dendrite extension;GO:0072369 regulation of lipid transport by positive regulation of transcription from RNA polymerase II promoter	0.0	0.0	0.0	0.0	0.0	0.0	0.0	0.0	1.0	0.0	0.0	1.0	0.0	0.0	0.0	0.0	1.0	0.0	1.0	0.0
Prdx4	53381	symbol	M. musculus	53381	M. musculus	Prdx4	peroxiredoxin 4	GO:2000255 negative regulation of male germ cell proliferation;GO:1905937 negative regulation of germ cell proliferation;GO:2000254 regulation of male germ cell proliferation	1.0	1.0	0.0	0.0	0.0	0.0	0.0	1.0	0.0	0.0	0.0	0.0	0.0	1.0	0.0	0.0	1.0	0.0	1.0	0.0
Csf1r	12978	symbol	M. musculus	12978	M. musculus	Csf1r	colony stimulating factor 1 receptor	GO:0090197 positive regulation of chemokine secretion;GO:0045672 positive regulation of osteoclast differentiation;GO:0038145 macrophage colony-stimulating factor signaling pathway	0.0	0.0	1.0	0.0	1.0	1.0	1.0	0.0	0.0	1.0	0.0	1.0	1.0	0.0	0.0	0.0	0.0	0.0	0.0	0.0
Psma2	19166	symbol	M. musculus	19166	M. musculus	Psma2	proteasome (prosome, macropain) subunit, alpha type 2	GO:0010499 proteasomal ubiquitin-independent protein catabolic process;GO:0043161 proteasome-mediated ubiquitin-dependent protein catabolic process;GO:0006511 ubiquitin-dependent protein catabolic process	1.0	0.0	0.0	0.0	0.0	0.0	0.0	0.0	0.0	0.0	0.0	0.0	0.0	0.0	0.0	0.0	0.0	0.0	0.0	0.0
Serbp1	66870	symbol	M. musculus	66870	M. musculus	Serbp1	serpine1 mRNA binding protein 1	GO:0030578 PML body organization;GO:0030575 nuclear body organization;GO:0006997 nucleus organization	0.0	0.0	0.0	0.0	0.0	0.0	0.0	0.0	0.0	0.0	0.0	0.0	0.0	0.0	0.0	0.0	0.0	0.0	0.0	0.0
Erp29	67397	symbol	M. musculus	67397	M. musculus	Erp29	endoplasmic reticulum protein 29	GO:1902235 regulation of endoplasmic reticulum stress-induced intrinsic apoptotic signaling pathway;GO:0000187 activation of MAPK activity;GO:0070059 intrinsic apoptotic signaling pathway in response to endoplasmic reticulum stress	0.0	0.0	0.0	0.0	1.0	1.0	0.0	0.0	1.0	0.0	0.0	0.0	0.0	0.0	0.0	0.0	0.0	0.0	0.0	0.0
Eif3f	66085	symbol	M. musculus	66085	M. musculus	Eif3f	eukaryotic translation initiation factor 3, subunit F	GO:0075522 IRES-dependent viral translational initiation;GO:0019081 viral translation;GO:0019080 viral gene expression	0.0	1.0	0.0	0.0	0.0	0.0	0.0	0.0	0.0	0.0	0.0	0.0	0.0	0.0	0.0	0.0	0.0	0.0	0.0	0.0
Asgr1	11889	symbol	M. musculus	11889	M. musculus	Asgr1	asialoglycoprotein receptor 1	GO:0031668 cellular response to extracellular stimulus;GO:0071496 cellular response to external stimulus;GO:0006897 endocytosis	0.0	0.0	0.0	0.0	0.0	0.0	0.0	0.0	0.0	0.0	0.0	0.0	0.0	0.0	0.0	0.0	1.0	0.0	0.0	0.0
Eif5	217869	symbol	M. musculus	217869	M. musculus	Eif5	eukaryotic translation initiation factor 5	GO:0001731 formation of translation preinitiation complex;GO:0002183 cytoplasmic translational initiation;GO:0006446 regulation of translational initiation	0.0	0.0	0.0	0.0	0.0	0.0	0.0	0.0	0.0	0.0	0.0	0.0	0.0	0.0	0.0	0.0	0.0	0.0	0.0	0.0
7-Sep						None	None	None	nan	nan	nan	nan	nan	nan	nan	nan	nan	nan	nan	nan	nan	nan	nan	nan	nan	nan	nan	nan
Matr3	17184	symbol	M. musculus	17184	M. musculus	Matr3	matrin 3	GO:0001825 blastocyst formation;GO:0003281 ventricular septum development;GO:0003170 heart valve development	0.0	0.0	0.0	0.0	0.0	0.0	0.0	0.0	0.0	0.0	0.0	0.0	0.0	0.0	1.0	0.0	0.0	1.0	0.0	0.0
Txndc5	105245	symbol	M. musculus	105245	M. musculus	Txndc5	thioredoxin domain containing 5	GO:0043277 apoptotic cell clearance;GO:0045454 cell redox homeostasis;GO:0006909 phagocytosis	1.0	0.0	0.0	0.0	0.0	0.0	0.0	0.0	1.0	0.0	0.0	0.0	0.0	0.0	0.0	0.0	1.0	0.0	0.0	0.0
Apoc1	11812	symbol	M. musculus	11812	M. musculus	Apoc1	apolipoprotein C-I	GO:0006641 triglyceride metabolic process;GO:0008203 cholesterol metabolic process;GO:0006639 acylglycerol metabolic process	0.0	0.0	0.0	0.0	0.0	0.0	0.0	0.0	0.0	0.0	0.0	0.0	0.0	0.0	0.0	0.0	0.0	0.0	0.0	0.0
Vcp	269523	symbol	M. musculus	269523	M. musculus	Vcp	valosin containing protein	GO:1903007 positive regulation of Lys63-specific deubiquitinase activity;GO:1903006 positive regulation of protein K63-linked deubiquitination;GO:0072389 flavin adenine dinucleotide catabolic process	1.0	1.0	0.0	0.0	0.0	0.0	0.0	1.0	1.0	0.0	0.0	1.0	0.0	1.0	0.0	0.0	1.0	0.0	0.0	0.0
Lypla1	18777	symbol	M. musculus	18777	M. musculus	Lypla1	lysophospholipase 1	GO:0042997 negative regulation of Golgi to plasma membrane protein transport;GO:0042996 regulation of Golgi to plasma membrane protein transport;GO:1903077 negative regulation of protein localization to plasma membrane	0.0	0.0	0.0	0.0	0.0	0.0	0.0	0.0	0.0	0.0	0.0	0.0	0.0	1.0	0.0	0.0	0.0	0.0	0.0	0.0
Lgmn	19141	symbol	M. musculus	19141	M. musculus	Lgmn	legumain	GO:2001028 positive regulation of endothelial cell chemotaxis;GO:1900273 positive regulation of long-term synaptic potentiation;GO:0090026 positive regulation of monocyte chemotaxis	0.0	0.0	0.0	0.0	0.0	0.0	1.0	0.0	0.0	1.0	0.0	1.0	0.0	0.0	1.0	0.0	0.0	0.0	1.0	0.0
Akr1a1	58810	symbol	M. musculus	58810	M. musculus	Akr1a1	aldo-keto reductase family 1, member A1 (aldehyde reductase)	GO:0042840 D-glucuronate catabolic process;GO:0042839 D-glucuronate metabolic process;GO:0006064 glucuronate catabolic process	0.0	0.0	0.0	0.0	0.0	0.0	0.0	0.0	0.0	0.0	0.0	0.0	0.0	1.0	0.0	1.0	0.0	0.0	0.0	0.0
Phyh	16922	symbol	M. musculus	16922	M. musculus	Phyh	phytanoyl-CoA hydroxylase	GO:0019606 2-oxobutyrate catabolic process;GO:0046361 2-oxobutyrate metabolic process;GO:0097089 methyl-branched fatty acid metabolic process	0.0	0.0	0.0	0.0	0.0	0.0	0.0	0.0	0.0	0.0	0.0	0.0	0.0	1.0	0.0	1.0	0.0	0.0	0.0	0.0
Acaa1b	235674	symbol	M. musculus	235674	M. musculus	Acaa1b	acetyl-Coenzyme A acyltransferase 1B	GO:0010124 phenylacetate catabolic process;GO:0009852 auxin catabolic process;GO:0042178 xenobiotic catabolic process	1.0	0.0	0.0	0.0	0.0	0.0	0.0	0.0	0.0	0.0	0.0	0.0	0.0	1.0	0.0	1.0	0.0	0.0	0.0	0.0
Clec4f	51811	symbol	M. musculus	51811	M. musculus	Clec4f	C-type lectin domain family 4, member f	GO:0051132 NK T cell activation;GO:0046631 alpha-beta T cell activation;GO:0042110 T cell activation	0.0	0.0	1.0	0.0	0.0	0.0	0.0	0.0	0.0	0.0	0.0	0.0	0.0	0.0	0.0	0.0	1.0	0.0	0.0	0.0
Cd300lg	52685	symbol	M. musculus	52685	M. musculus	Cd300lg	CD300 molecule like family member G	GO:0002414 immunoglobulin transcytosis in epithelial cells;GO:0045056 transcytosis;GO:0016192 vesicle-mediated transport	0.0	0.0	0.0	0.0	0.0	0.0	0.0	0.0	0.0	0.0	0.0	0.0	0.0	0.0	0.0	0.0	1.0	0.0	0.0	0.0
Ces1e	13897	symbol	M. musculus	13897	M. musculus	Ces1e	carboxylesterase 1E	GO:0016042 lipid catabolic process;GO:0006629 lipid metabolic process;GO:1901575 organic substance catabolic process	0.0	0.0	0.0	0.0	0.0	0.0	0.0	0.0	0.0	0.0	0.0	0.0	0.0	0.0	0.0	0.0	0.0	0.0	0.0	0.0
Apoc3	11814	symbol	M. musculus	11814	M. musculus	Apoc3	apolipoprotein C-III	GO:0010987 negative regulation of high-density lipoprotein particle clearance;GO:0010897 negative regulation of triglyceride catabolic process;GO:0090324 negative regulation of oxidative phosphorylation	0.0	0.0	0.0	0.0	0.0	0.0	0.0	0.0	0.0	0.0	0.0	1.0	0.0	1.0	0.0	0.0	0.0	0.0	0.0	0.0
Gamt	14431	symbol	M. musculus	14431	M. musculus	Gamt	guanidinoacetate methyltransferase	GO:0006601 creatine biosynthetic process;GO:0006600 creatine metabolic process;GO:0046498 S-adenosylhomocysteine metabolic process	0.0	0.0	0.0	0.0	0.0	0.0	0.0	0.0	0.0	0.0	0.0	0.0	0.0	1.0	0.0	0.0	0.0	0.0	1.0	0.0
Mup3	17842	symbol	M. musculus	17842	M. musculus	Mup3	major urinary protein 3	GO:0035634 response to stilbenoid;GO:0014070 response to organic cyclic compound;GO:0010033 response to organic substance	0.0	0.0	0.0	0.0	0.0	0.0	0.0	0.0	0.0	0.0	0.0	0.0	0.0	0.0	0.0	0.0	0.0	0.0	0.0	0.0
Hpgd	15446	symbol	M. musculus	15446	M. musculus	Hpgd	hydroxyprostaglandin dehydrogenase 15 (NAD)	GO:0097070 ductus arteriosus closure;GO:0006693 prostaglandin metabolic process;GO:1904707 positive regulation of vascular smooth muscle cell proliferation	0.0	0.0	0.0	0.0	0.0	0.0	0.0	0.0	0.0	0.0	0.0	0.0	0.0	1.0	1.0	0.0	0.0	0.0	0.0	0.0
Etnppl	71760	symbol	M. musculus	71760	M. musculus	Etnppl	ethanolamine phosphate phospholyase	GO:0008150 biological_process	0.0	0.0	0.0	0.0	0.0	0.0	0.0	0.0	0.0	0.0	0.0	0.0	0.0	0.0	0.0	0.0	0.0	0.0	0.0	0.0

## Sheet: Enrichment_liver
GroupID	Category	Term	Description	LogP	Log(q-value)	InTerm_InList	Genes	Symbols
1_Summary	Reactome Gene Sets	R-MMU-6798695	Neutrophil degranulation	-10.0298	-5.77005	17/525	11674,12505,14130,16414,16592,17523,18746,19166,19264,26364,53381,69550,105245,235674,246256,269523,100037258	Aldoa,Cd44,Fcgr2b,Itgb2,Fabp5,Mpo,Pkm,Psma2,Ptprc,Adgre5,Prdx4,Bst2,Txndc5,Acaa1b,Fcgr4,Vcp,Dnajc3
1_Member	Reactome Gene Sets	R-MMU-6798695	Neutrophil degranulation	-10.0298	-5.77005	17/525	11674,12505,14130,16414,16592,17523,18746,19166,19264,26364,53381,69550,105245,235674,246256,269523,100037258	Aldoa,Cd44,Fcgr2b,Itgb2,Fabp5,Mpo,Pkm,Psma2,Ptprc,Adgre5,Prdx4,Bst2,Txndc5,Acaa1b,Fcgr4,Vcp,Dnajc3
2_Summary	GO Biological Processes	GO:0044403	symbiont process	-6.41616	-2.45741	11/354	15510,16337,17523,18128,19294,20219,20823,66085,69550,269523,100038882,53381,80285	Hspd1,Insr,Mpo,Notch1,Nectin2,Apcs,Ssb,Eif3f,Bst2,Vcp,Isg15,Prdx4,Parp9
2_Member	GO Biological Processes	GO:0044403	symbiont process	-6.41616	-2.45741	11/354	15510,16337,17523,18128,19294,20219,20823,66085,69550,269523,100038882	Hspd1,Insr,Mpo,Notch1,Nectin2,Apcs,Ssb,Eif3f,Bst2,Vcp,Isg15
2_Member	GO Biological Processes	GO:0044419	interspecies interaction between organisms	-5.70949	-2.25848	11/418	15510,16337,17523,18128,19294,20219,20823,66085,69550,269523,100038882	Hspd1,Insr,Mpo,Notch1,Nectin2,Apcs,Ssb,Eif3f,Bst2,Vcp,Isg15
2_Member	GO Biological Processes	GO:0016032	viral process	-5.45986	-2.24147	9/279	16337,18128,19294,20219,20823,66085,69550,269523,100038882	Insr,Notch1,Nectin2,Apcs,Ssb,Eif3f,Bst2,Vcp,Isg15
2_Member	GO Biological Processes	GO:0019058	viral life cycle	-3.64693	-1.161	6/198	18128,19294,20219,69550,269523,100038882	Notch1,Nectin2,Apcs,Bst2,Vcp,Isg15
2_Member	GO Biological Processes	GO:0043903	regulation of symbiosis, encompassing mutualism through parasitism	-3.4444	-1.1148	6/216	17523,18128,19294,20219,69550,100038882	Mpo,Notch1,Nectin2,Apcs,Bst2,Isg15
2_Member	GO Biological Processes	GO:0043900	regulation of multi-organism process	-3.43431	-1.1148	8/403	17523,18128,19294,20219,53381,69550,80285,100038882	Mpo,Notch1,Nectin2,Apcs,Prdx4,Bst2,Parp9,Isg15
2_Member	GO Biological Processes	GO:1903900	regulation of viral life cycle	-3.36983	-1.09681	5/145	18128,19294,20219,69550,100038882	Notch1,Nectin2,Apcs,Bst2,Isg15
2_Member	GO Biological Processes	GO:0050792	regulation of viral process	-2.94587	-0.853404	5/180	18128,19294,20219,69550,100038882	Notch1,Nectin2,Apcs,Bst2,Isg15
2_Member	GO Biological Processes	GO:0043901	negative regulation of multi-organism process	-2.91398	-0.83798	5/183	17523,20219,53381,69550,100038882	Mpo,Apcs,Prdx4,Bst2,Isg15
2_Member	GO Biological Processes	GO:0019079	viral genome replication	-2.85419	-0.806595	4/111	18128,69550,269523,100038882	Notch1,Bst2,Vcp,Isg15
2_Member	GO Biological Processes	GO:1903901	negative regulation of viral life cycle	-2.2611	-0.440651	3/82	20219,69550,100038882	Apcs,Bst2,Isg15
2_Member	GO Biological Processes	GO:0045069	regulation of viral genome replication	-2.09728	-0.33992	3/94	18128,69550,100038882	Notch1,Bst2,Isg15
2_Member	GO Biological Processes	GO:0048525	negative regulation of viral process	-2.05995	-0.319266	3/97	20219,69550,100038882	Apcs,Bst2,Isg15
3_Summary	GO Biological Processes	GO:0070661	leukocyte proliferation	-5.77281	-2.25848	10/330	12494,12505,12978,14130,15510,16195,16408,16414,19264,83945,192176,13052,51811,19294,16181,18128,235611,18129	Cd38,Cd44,Csf1r,Fcgr2b,Hspd1,Il6st,Itgal,Itgb2,Ptprc,Dnaja3,Flna,Cxadr,Clec4f,Nectin2,Il1rn,Notch1,Plxnb1,Notch2
3_Member	GO Biological Processes	GO:0070661	leukocyte proliferation	-5.77281	-2.25848	10/330	12494,12505,12978,14130,15510,16195,16408,16414,19264,83945	Cd38,Cd44,Csf1r,Fcgr2b,Hspd1,Il6st,Itgal,Itgb2,Ptprc,Dnaja3
3_Member	GO Biological Processes	GO:0046651	lymphocyte proliferation	-5.11234	-2.02637	9/308	12494,12505,14130,15510,16195,16408,16414,19264,83945	Cd38,Cd44,Fcgr2b,Hspd1,Il6st,Itgal,Itgb2,Ptprc,Dnaja3
3_Member	GO Biological Processes	GO:0032943	mononuclear cell proliferation	-5.08977	-2.02637	9/310	12494,12505,14130,15510,16195,16408,16414,19264,83945	Cd38,Cd44,Fcgr2b,Hspd1,Il6st,Itgal,Itgb2,Ptprc,Dnaja3
3_Member	GO Biological Processes	GO:0050670	regulation of lymphocyte proliferation	-4.24944	-1.42101	7/225	12494,12505,14130,16195,16408,19264,83945	Cd38,Cd44,Fcgr2b,Il6st,Itgal,Ptprc,Dnaja3
3_Member	GO Biological Processes	GO:0032944	regulation of mononuclear cell proliferation	-4.2252	-1.41258	7/227	12494,12505,14130,16195,16408,19264,83945	Cd38,Cd44,Fcgr2b,Il6st,Itgal,Ptprc,Dnaja3
3_Member	GO Biological Processes	GO:0070663	regulation of leukocyte proliferation	-4.09614	-1.34857	7/238	12494,12505,14130,16195,16408,19264,83945	Cd38,Cd44,Fcgr2b,Il6st,Itgal,Ptprc,Dnaja3
3_Member	GO Biological Processes	GO:0043113	receptor clustering	-3.68408	-1.16466	4/67	16408,16414,83945,192176	Itgal,Itgb2,Dnaja3,Flna
3_Member	GO Biological Processes	GO:1903039	positive regulation of leukocyte cell-cell adhesion	-3.62341	-1.15601	6/200	12505,15510,16195,16408,19264,83945	Cd44,Hspd1,Il6st,Itgal,Ptprc,Dnaja3
3_Member	GO Biological Processes	GO:0042098	T cell proliferation	-3.56575	-1.14249	6/205	12505,16195,16408,16414,19264,83945	Cd44,Il6st,Itgal,Itgb2,Ptprc,Dnaja3
3_Member	GO Biological Processes	GO:0042110	T cell activation	-3.55693	-1.14224	9/490	12505,13052,15510,16195,16408,16414,19264,51811,83945	Cd44,Cxadr,Hspd1,Il6st,Itgal,Itgb2,Ptprc,Clec4f,Dnaja3
3_Member	GO Biological Processes	GO:0050671	positive regulation of lymphocyte proliferation	-3.49774	-1.12137	5/136	12494,16195,16408,19264,83945	Cd38,Il6st,Itgal,Ptprc,Dnaja3
3_Member	GO Biological Processes	GO:0032946	positive regulation of mononuclear cell proliferation	-3.46851	-1.12137	5/138	12494,16195,16408,19264,83945	Cd38,Il6st,Itgal,Ptprc,Dnaja3
3_Member	GO Biological Processes	GO:0070665	positive regulation of leukocyte proliferation	-3.36983	-1.09681	5/145	12494,16195,16408,19264,83945	Cd38,Il6st,Itgal,Ptprc,Dnaja3
3_Member	GO Biological Processes	GO:0007159	leukocyte cell-cell adhesion	-3.35118	-1.08715	7/315	12505,15510,16195,16408,16414,19264,83945	Cd44,Hspd1,Il6st,Itgal,Itgb2,Ptprc,Dnaja3
3_Member	GO Biological Processes	GO:0002694	regulation of leukocyte activation	-3.27908	-1.04048	10/652	12494,12505,14130,15510,16195,16408,16414,19264,19294,83945	Cd38,Cd44,Fcgr2b,Hspd1,Il6st,Itgal,Itgb2,Ptprc,Nectin2,Dnaja3
3_Member	GO Biological Processes	GO:0022409	positive regulation of cell-cell adhesion	-3.22178	-1.01508	6/238	12505,15510,16195,16408,19264,83945	Cd44,Hspd1,Il6st,Itgal,Ptprc,Dnaja3
3_Member	GO Biological Processes	GO:0030155	regulation of cell adhesion	-3.15287	-0.953785	10/677	12505,15510,16181,16195,16408,18128,19264,83945,192176,235611	Cd44,Hspd1,Il1rn,Il6st,Itgal,Notch1,Ptprc,Dnaja3,Flna,Plxnb1
3_Member	GO Biological Processes	GO:0002696	positive regulation of leukocyte activation	-3.13833	-0.946729	8/447	12494,15510,16195,16408,16414,19264,19294,83945	Cd38,Hspd1,Il6st,Itgal,Itgb2,Ptprc,Nectin2,Dnaja3
3_Member	GO Biological Processes	GO:0050865	regulation of cell activation	-3.07528	-0.912245	10/693	12494,12505,14130,15510,16195,16408,16414,19264,19294,83945	Cd38,Cd44,Fcgr2b,Hspd1,Il6st,Itgal,Itgb2,Ptprc,Nectin2,Dnaja3
3_Member	GO Biological Processes	GO:0042102	positive regulation of T cell proliferation	-3.07186	-0.912245	4/97	16195,16408,19264,83945	Il6st,Itgal,Ptprc,Dnaja3
3_Member	GO Biological Processes	GO:0042129	regulation of T cell proliferation	-3.06823	-0.912245	5/169	12505,16195,16408,19264,83945	Cd44,Il6st,Itgal,Ptprc,Dnaja3
3_Member	GO Biological Processes	GO:0050867	positive regulation of cell activation	-3.0456	-0.8995	8/462	12494,15510,16195,16408,16414,19264,19294,83945	Cd38,Hspd1,Il6st,Itgal,Itgb2,Ptprc,Nectin2,Dnaja3
3_Member	GO Biological Processes	GO:0050870	positive regulation of T cell activation	-2.89306	-0.829174	5/185	15510,16195,16408,19264,83945	Hspd1,Il6st,Itgal,Ptprc,Dnaja3
3_Member	GO Biological Processes	GO:0051668	localization within membrane	-2.88269	-0.824306	5/186	16408,16414,19264,83945,192176	Itgal,Itgb2,Ptprc,Dnaja3,Flna
3_Member	GO Biological Processes	GO:1903037	regulation of leukocyte cell-cell adhesion	-2.84123	-0.798934	6/282	12505,15510,16195,16408,19264,83945	Cd44,Hspd1,Il6st,Itgal,Ptprc,Dnaja3
3_Member	GO Biological Processes	GO:0022407	regulation of cell-cell adhesion	-2.82883	-0.793994	7/387	12505,15510,16181,16195,16408,19264,83945	Cd44,Hspd1,Il1rn,Il6st,Itgal,Ptprc,Dnaja3
3_Member	GO Biological Processes	GO:0045785	positive regulation of cell adhesion	-2.7107	-0.718089	7/406	12505,15510,16195,16408,19264,83945,192176	Cd44,Hspd1,Il6st,Itgal,Ptprc,Dnaja3,Flna
3_Member	GO Biological Processes	GO:0050863	regulation of T cell activation	-2.68382	-0.700493	6/303	12505,15510,16195,16408,19264,83945	Cd44,Hspd1,Il6st,Itgal,Ptprc,Dnaja3
3_Member	GO Biological Processes	GO:0051249	regulation of lymphocyte activation	-2.5359	-0.614568	8/557	12494,12505,14130,15510,16195,16408,19264,83945	Cd38,Cd44,Fcgr2b,Hspd1,Il6st,Itgal,Ptprc,Dnaja3
3_Member	GO Biological Processes	GO:0002312	B cell activation involved in immune response	-2.29098	-0.457706	3/80	15510,18129,19264	Hspd1,Notch2,Ptprc
3_Member	GO Biological Processes	GO:0002366	leukocyte activation involved in immune response	-2.22949	-0.41995	5/264	15510,16408,16414,18129,19264	Hspd1,Itgal,Itgb2,Notch2,Ptprc
3_Member	GO Biological Processes	GO:0002263	cell activation involved in immune response	-2.20242	-0.405036	5/268	15510,16408,16414,18129,19264	Hspd1,Itgal,Itgb2,Notch2,Ptprc
3_Member	GO Biological Processes	GO:0007162	negative regulation of cell adhesion	-2.13687	-0.358532	5/278	12505,16181,18128,19264,235611	Cd44,Il1rn,Notch1,Ptprc,Plxnb1
3_Member	GO Biological Processes	GO:0051251	positive regulation of lymphocyte activation	-2.12483	-0.352878	6/395	12494,15510,16195,16408,19264,83945	Cd38,Hspd1,Il6st,Itgal,Ptprc,Dnaja3
3_Member	GO Biological Processes	GO:0002285	lymphocyte activation involved in immune response	-2.02281	-0.297047	4/190	15510,16408,18129,19264	Hspd1,Itgal,Notch2,Ptprc
4_Summary	GO Biological Processes	GO:0007229	integrin-mediated signaling pathway	-5.69577	-2.25848	6/86	16399,16408,16414,21894,104099,192176,14257,11674	Itga2b,Itgal,Itgb2,Tln1,Itga9,Flna,Flt4,Aldoa
4_Member	GO Biological Processes	GO:0007229	integrin-mediated signaling pathway	-5.69577	-2.25848	6/86	16399,16408,16414,21894,104099,192176	Itga2b,Itgal,Itgb2,Tln1,Itga9,Flna
4_Member	KEGG Pathway	mmu04510	Focal adhesion	-2.75353	-0.748401	5/199	14257,16399,21894,104099,192176	Flt4,Itga2b,Tln1,Itga9,Flna
4_Member	Reactome Gene Sets	R-MMU-114608	Platelet degranulation	-2.53257	-0.613227	4/136	11674,16399,21894,192176	Aldoa,Itga2b,Tln1,Flna
4_Member	Reactome Gene Sets	R-MMU-76005	Response to elevated platelet cytosolic Ca2+	-2.47627	-0.574422	4/141	11674,16399,21894,192176	Aldoa,Itga2b,Tln1,Flna
5_Summary	GO Biological Processes	GO:0001960	negative regulation of cytokine-mediated signaling pathway	-5.69028	-2.25848	5/48	16181,16195,19264,19876,83945,12978,16691,17329,18414,80285,16337,67397,12505,100037258	Il1rn,Il6st,Ptprc,Robo1,Dnaja3,Csf1r,Krt8,Cxcl9,Osmr,Parp9,Insr,Erp29,Cd44,Dnajc3
5_Member	GO Biological Processes	GO:0001960	negative regulation of cytokine-mediated signaling pathway	-5.69028	-2.25848	5/48	16181,16195,19264,19876,83945	Il1rn,Il6st,Ptprc,Robo1,Dnaja3
5_Member	GO Biological Processes	GO:0019221	cytokine-mediated signaling pathway	-5.6453	-2.25848	10/341	12978,16181,16195,16691,17329,18414,19264,19876,80285,83945	Csf1r,Il1rn,Il6st,Krt8,Cxcl9,Osmr,Ptprc,Robo1,Parp9,Dnaja3
5_Member	GO Biological Processes	GO:0060761	negative regulation of response to cytokine stimulus	-5.51499	-2.24147	5/52	16181,16195,19264,19876,83945	Il1rn,Il6st,Ptprc,Robo1,Dnaja3
5_Member	GO Biological Processes	GO:0001959	regulation of cytokine-mediated signaling pathway	-5.23832	-2.09248	6/103	16181,16195,19264,19876,80285,83945	Il1rn,Il6st,Ptprc,Robo1,Parp9,Dnaja3
5_Member	GO Biological Processes	GO:0060759	regulation of response to cytokine stimulus	-5.00613	-2.0201	6/113	16181,16195,19264,19876,80285,83945	Il1rn,Il6st,Ptprc,Robo1,Parp9,Dnaja3
5_Member	GO Biological Processes	GO:0071902	positive regulation of protein serine/threonine kinase activity	-2.85696	-0.806595	6/280	12978,16181,16337,19264,19876,67397	Csf1r,Il1rn,Insr,Ptprc,Robo1,Erp29
5_Member	GO Biological Processes	GO:0043406	positive regulation of MAP kinase activity	-2.54746	-0.621744	5/222	16181,16337,19264,19876,67397	Il1rn,Insr,Ptprc,Robo1,Erp29
5_Member	GO Biological Processes	GO:0043549	regulation of kinase activity	-2.3628	-0.49921	9/728	12505,12978,16181,16337,19264,19876,67397,83945,100037258	Cd44,Csf1r,Il1rn,Insr,Ptprc,Robo1,Erp29,Dnaja3,Dnajc3
5_Member	GO Biological Processes	GO:0033674	positive regulation of kinase activity	-2.32445	-0.475354	7/477	12505,12978,16181,16337,19264,19876,67397	Cd44,Csf1r,Il1rn,Insr,Ptprc,Robo1,Erp29
5_Member	GO Biological Processes	GO:0045859	regulation of protein kinase activity	-2.08802	-0.334106	8/663	12978,16181,16337,19264,19876,67397,83945,100037258	Csf1r,Il1rn,Insr,Ptprc,Robo1,Erp29,Dnaja3,Dnajc3
5_Member	GO Biological Processes	GO:0043405	regulation of MAP kinase activity	-2.02591	-0.297047	5/296	16181,16337,19264,19876,67397	Il1rn,Insr,Ptprc,Robo1,Erp29
5_Member	GO Biological Processes	GO:0051347	positive regulation of transferase activity	-2.00284	-0.282135	7/549	12505,12978,16181,16337,19264,19876,67397	Cd44,Csf1r,Il1rn,Insr,Ptprc,Robo1,Erp29
6_Summary	GO Biological Processes	GO:0043410	positive regulation of MAPK cascade	-5.61517	-2.25848	12/518	12505,12978,14130,14257,16181,16337,17167,18128,18129,19264,19876,67397,15510,16414,17329,93671,192187,54725,96875,100038882,15526,20219,12494	Cd44,Csf1r,Fcgr2b,Flt4,Il1rn,Insr,Marco,Notch1,Notch2,Ptprc,Robo1,Erp29,Hspd1,Itgb2,Cxcl9,Cd163,Stab1,Cadm1,Prg4,Isg15,Hspa9,Apcs,Cd38
6_Member	GO Biological Processes	GO:0043410	positive regulation of MAPK cascade	-5.61517	-2.25848	12/518	12505,12978,14130,14257,16181,16337,17167,18128,18129,19264,19876,67397	Cd44,Csf1r,Fcgr2b,Flt4,Il1rn,Insr,Marco,Notch1,Notch2,Ptprc,Robo1,Erp29
6_Member	GO Biological Processes	GO:0070374	positive regulation of ERK1 and ERK2 cascade	-4.31111	-1.44273	7/220	12505,12978,14257,17167,18128,18129,19264	Cd44,Csf1r,Flt4,Marco,Notch1,Notch2,Ptprc
6_Member	GO Biological Processes	GO:0043408	regulation of MAPK cascade	-4.08984	-1.34857	12/738	12505,12978,14130,14257,16181,16337,17167,18128,18129,19264,19876,67397	Cd44,Csf1r,Fcgr2b,Flt4,Il1rn,Insr,Marco,Notch1,Notch2,Ptprc,Robo1,Erp29
6_Member	GO Biological Processes	GO:0006954	inflammatory response	-3.79703	-1.17961	11/674	12505,12978,14130,15510,16181,16414,17329,18128,18129,93671,192187	Cd44,Csf1r,Fcgr2b,Hspd1,Il1rn,Itgb2,Cxcl9,Notch1,Notch2,Cd163,Stab1
6_Member	GO Biological Processes	GO:0000165	MAPK cascade	-3.78657	-1.17961	12/795	12505,12978,14130,14257,16181,16337,17167,18128,18129,19264,19876,67397	Cd44,Csf1r,Fcgr2b,Flt4,Il1rn,Insr,Marco,Notch1,Notch2,Ptprc,Robo1,Erp29
6_Member	GO Biological Processes	GO:0001816	cytokine production	-3.4787	-1.12137	11/734	12978,14130,14257,15510,16181,18128,18129,19264,54725,96875,100038882	Csf1r,Fcgr2b,Flt4,Hspd1,Il1rn,Notch1,Notch2,Ptprc,Cadm1,Prg4,Isg15
6_Member	GO Biological Processes	GO:1903706	regulation of hemopoiesis	-3.43431	-1.1148	8/403	12505,12978,15526,18128,18129,19264,20219,100038882	Cd44,Csf1r,Hspa9,Notch1,Notch2,Ptprc,Apcs,Isg15
6_Member	GO Biological Processes	GO:0070372	regulation of ERK1 and ERK2 cascade	-3.40113	-1.10039	7/309	12505,12978,14257,17167,18128,18129,19264	Cd44,Csf1r,Flt4,Marco,Notch1,Notch2,Ptprc
6_Member	GO Biological Processes	GO:0070371	ERK1 and ERK2 cascade	-3.2625	-1.03614	7/326	12505,12978,14257,17167,18128,18129,19264	Cd44,Csf1r,Flt4,Marco,Notch1,Notch2,Ptprc
6_Member	GO Biological Processes	GO:0001817	regulation of cytokine production	-2.64003	-0.674296	9/661	12978,14130,14257,15510,16181,19264,54725,96875,100038882	Csf1r,Fcgr2b,Flt4,Hspd1,Il1rn,Ptprc,Cadm1,Prg4,Isg15
6_Member	GO Biological Processes	GO:0045637	regulation of myeloid cell differentiation	-2.61618	-0.666021	5/214	12978,15526,18129,20219,100038882	Csf1r,Hspa9,Notch2,Apcs,Isg15
6_Member	GO Biological Processes	GO:0050663	cytokine secretion	-2.46558	-0.57128	5/232	12978,15510,18128,18129,54725	Csf1r,Hspd1,Notch1,Notch2,Cadm1
6_Member	GO Biological Processes	GO:0009306	protein secretion	-2.41591	-0.534527	8/583	12494,12978,15510,16181,18128,18129,54725,67397	Cd38,Csf1r,Hspd1,Il1rn,Notch1,Notch2,Cadm1,Erp29
6_Member	GO Biological Processes	GO:0002790	peptide secretion	-2.2244	-0.419457	8/628	12494,12978,15510,16181,18128,18129,54725,67397	Cd38,Csf1r,Hspd1,Il1rn,Notch1,Notch2,Cadm1,Erp29
6_Member	GO Biological Processes	GO:0045639	positive regulation of myeloid cell differentiation	-2.04779	-0.314348	3/98	12978,18129,100038882	Csf1r,Notch2,Isg15
6_Member	GO Biological Processes	GO:1902105	regulation of leukocyte differentiation	-2.04382	-0.31166	5/293	12505,12978,18129,19264,20219	Cd44,Csf1r,Notch2,Ptprc,Apcs
7_Summary	GO Biological Processes	GO:0034113	heterotypic cell-cell adhesion	-5.47344	-2.24147	5/53	12505,13052,16181,16414,19264,17329,104099,12978,18128,19141,19876,235611,16399	Cd44,Cxadr,Il1rn,Itgb2,Ptprc,Cxcl9,Itga9,Csf1r,Notch1,Lgmn,Robo1,Plxnb1,Itga2b
7_Member	GO Biological Processes	GO:0034113	heterotypic cell-cell adhesion	-5.47344	-2.24147	5/53	12505,13052,16181,16414,19264	Cd44,Cxadr,Il1rn,Itgb2,Ptprc
7_Member	GO Biological Processes	GO:0030593	neutrophil chemotaxis	-4.1241	-1.34857	5/100	13052,16181,16414,17329,104099	Cxadr,Il1rn,Itgb2,Cxcl9,Itga9
7_Member	GO Biological Processes	GO:1990266	neutrophil migration	-3.78446	-1.17961	5/118	13052,16181,16414,17329,104099	Cxadr,Il1rn,Itgb2,Cxcl9,Itga9
7_Member	GO Biological Processes	GO:0071621	granulocyte chemotaxis	-3.70019	-1.1728	5/123	13052,16181,16414,17329,104099	Cxadr,Il1rn,Itgb2,Cxcl9,Itga9
7_Member	GO Biological Processes	GO:0006935	chemotaxis	-3.65672	-1.161	10/584	12978,13052,16181,16414,17329,18128,19141,19876,104099,235611	Csf1r,Cxadr,Il1rn,Itgb2,Cxcl9,Notch1,Lgmn,Robo1,Itga9,Plxnb1
7_Member	GO Biological Processes	GO:0042330	taxis	-3.63889	-1.161	10/587	12978,13052,16181,16414,17329,18128,19141,19876,104099,235611	Csf1r,Cxadr,Il1rn,Itgb2,Cxcl9,Notch1,Lgmn,Robo1,Itga9,Plxnb1
7_Member	GO Biological Processes	GO:0097529	myeloid leukocyte migration	-3.58862	-1.14249	6/203	13052,16181,16414,17329,19141,104099	Cxadr,Il1rn,Itgb2,Cxcl9,Lgmn,Itga9
7_Member	GO Biological Processes	GO:0030595	leukocyte chemotaxis	-3.49866	-1.12137	6/211	13052,16181,16414,17329,19141,104099	Cxadr,Il1rn,Itgb2,Cxcl9,Lgmn,Itga9
7_Member	GO Biological Processes	GO:0060326	cell chemotaxis	-3.487	-1.12137	7/299	13052,16181,16414,17329,18128,19141,104099	Cxadr,Il1rn,Itgb2,Cxcl9,Notch1,Lgmn,Itga9
7_Member	GO Biological Processes	GO:0097530	granulocyte migration	-3.36983	-1.09681	5/145	13052,16181,16414,17329,104099	Cxadr,Il1rn,Itgb2,Cxcl9,Itga9
7_Member	GO Biological Processes	GO:0050900	leukocyte migration	-3.19256	-0.989685	7/335	13052,16181,16399,16414,17329,19141,104099	Cxadr,Il1rn,Itga2b,Itgb2,Cxcl9,Lgmn,Itga9
8_Summary	GO Biological Processes	GO:0006457	protein folding	-5.3509	-2.17029	7/152	15510,15526,15528,53381,67838,83945,100037258,74840,269523	Hspd1,Hspa9,Hspe1,Prdx4,Dnajb11,Dnaja3,Dnajc3,Manf,Vcp
8_Member	GO Biological Processes	GO:0006457	protein folding	-5.3509	-2.17029	7/152	15510,15526,15528,53381,67838,83945,100037258	Hspd1,Hspa9,Hspe1,Prdx4,Dnajb11,Dnaja3,Dnajc3
8_Member	GO Biological Processes	GO:0035966	response to topologically incorrect protein	-3.63546	-1.161	5/127	15510,15526,74840,269523,100037258	Hspd1,Hspa9,Manf,Vcp,Dnajc3
8_Member	GO Biological Processes	GO:0006458	'de novo' protein folding	-3.29227	-1.04952	3/36	15510,15526,15528	Hspd1,Hspa9,Hspe1
8_Member	GO Biological Processes	GO:0006986	response to unfolded protein	-2.95897	-0.860282	4/104	15510,15526,74840,100037258	Hspd1,Hspa9,Manf,Dnajc3
8_Member	GO Biological Processes	GO:0009266	response to temperature stimulus	-2.23458	-0.421952	4/165	15526,83945,269523,100037258	Hspa9,Dnaja3,Vcp,Dnajc3
8_Member	GO Biological Processes	GO:0035967	cellular response to topologically incorrect protein	-2.07225	-0.32568	3/96	15526,269523,100037258	Hspa9,Vcp,Dnajc3
9_Summary	KEGG Pathway	mmu04141	Protein processing in endoplasmic reticulum	-5.08204	-2.02637	7/167	12282,67397,67838,81910,105245,269523,100037258,14130,74840,12505,14257,15387,16181,80285	Hyou1,Erp29,Dnajb11,Rrbp1,Txndc5,Vcp,Dnajc3,Fcgr2b,Manf,Cd44,Flt4,Hnrnpk,Il1rn,Parp9
9_Member	KEGG Pathway	mmu04141	Protein processing in endoplasmic reticulum	-5.08204	-2.02637	7/167	12282,67397,67838,81910,105245,269523,100037258	Hyou1,Erp29,Dnajb11,Rrbp1,Txndc5,Vcp,Dnajc3
9_Member	GO Biological Processes	GO:1905897	regulation of response to endoplasmic reticulum stress	-4.78421	-1.84665	5/73	12282,14130,67397,74840,100037258	Hyou1,Fcgr2b,Erp29,Manf,Dnajc3
9_Member	GO Biological Processes	GO:0034976	response to endoplasmic reticulum stress	-3.38116	-1.09681	6/222	12282,14130,67397,74840,269523,100037258	Hyou1,Fcgr2b,Erp29,Manf,Vcp,Dnajc3
9_Member	GO Biological Processes	GO:0080135	regulation of cellular response to stress	-3.2636	-1.03614	10/655	12282,12505,14130,14257,15387,16181,67397,74840,80285,100037258	Hyou1,Cd44,Fcgr2b,Flt4,Hnrnpk,Il1rn,Erp29,Manf,Parp9,Dnajc3
9_Member	GO Biological Processes	GO:2001242	regulation of intrinsic apoptotic signaling pathway	-2.2254	-0.419457	4/166	12282,12505,15387,67397	Hyou1,Cd44,Hnrnpk,Erp29
10_Summary	GO Biological Processes	GO:0018108	peptidyl-tyrosine phosphorylation	-5.03407	-2.0201	9/315	12505,12978,14257,14585,16195,16337,16414,19264,80285,11674,16399,18128,19141,192176,15526,17329,18414	Cd44,Csf1r,Flt4,Gfra1,Il6st,Insr,Itgb2,Ptprc,Parp9,Aldoa,Itga2b,Notch1,Lgmn,Flna,Hspa9,Cxcl9,Osmr
10_Member	GO Biological Processes	GO:0018108	peptidyl-tyrosine phosphorylation	-5.03407	-2.0201	9/315	12505,12978,14257,14585,16195,16337,16414,19264,80285	Cd44,Csf1r,Flt4,Gfra1,Il6st,Insr,Itgb2,Ptprc,Parp9
10_Member	GO Biological Processes	GO:0018212	peptidyl-tyrosine modification	-5.00113	-2.0201	9/318	12505,12978,14257,14585,16195,16337,16414,19264,80285	Cd44,Csf1r,Flt4,Gfra1,Il6st,Insr,Itgb2,Ptprc,Parp9
10_Member	GO Biological Processes	GO:0030335	positive regulation of cell migration	-3.98535	-1.28187	10/532	11674,12978,14257,16195,16337,16399,18128,19141,19264,192176	Aldoa,Csf1r,Flt4,Il6st,Insr,Itga2b,Notch1,Lgmn,Ptprc,Flna
10_Member	GO Biological Processes	GO:0050730	regulation of peptidyl-tyrosine phosphorylation	-3.87815	-1.23115	7/258	12505,12978,14585,16195,16414,19264,80285	Cd44,Csf1r,Gfra1,Il6st,Itgb2,Ptprc,Parp9
10_Member	GO Biological Processes	GO:2000147	positive regulation of cell motility	-3.84161	-1.20507	10/554	11674,12978,14257,16195,16337,16399,18128,19141,19264,192176	Aldoa,Csf1r,Flt4,Il6st,Insr,Itga2b,Notch1,Lgmn,Ptprc,Flna
10_Member	GO Biological Processes	GO:0051272	positive regulation of cellular component movement	-3.73533	-1.17923	10/571	11674,12978,14257,16195,16337,16399,18128,19141,19264,192176	Aldoa,Csf1r,Flt4,Il6st,Insr,Itga2b,Notch1,Lgmn,Ptprc,Flna
10_Member	GO Biological Processes	GO:0050731	positive regulation of peptidyl-tyrosine phosphorylation	-3.73145	-1.17923	6/191	12505,12978,14585,16195,19264,80285	Cd44,Csf1r,Gfra1,Il6st,Ptprc,Parp9
10_Member	GO Biological Processes	GO:0040017	positive regulation of locomotion	-3.64482	-1.161	10/586	11674,12978,14257,16195,16337,16399,18128,19141,19264,192176	Aldoa,Csf1r,Flt4,Il6st,Insr,Itga2b,Notch1,Lgmn,Ptprc,Flna
10_Member	GO Biological Processes	GO:0046425	regulation of JAK-STAT cascade	-3.12688	-0.945138	5/164	12978,16195,18128,19264,80285	Csf1r,Il6st,Notch1,Ptprc,Parp9
10_Member	GO Biological Processes	GO:1904892	regulation of STAT cascade	-3.06823	-0.912245	5/169	12978,16195,18128,19264,80285	Csf1r,Il6st,Notch1,Ptprc,Parp9
10_Member	GO Biological Processes	GO:0046427	positive regulation of JAK-STAT cascade	-2.99035	-0.872579	4/102	12978,16195,18128,80285	Csf1r,Il6st,Notch1,Parp9
10_Member	GO Biological Processes	GO:0007259	JAK-STAT cascade	-2.96747	-0.860282	5/178	12978,16195,18128,19264,80285	Csf1r,Il6st,Notch1,Ptprc,Parp9
10_Member	GO Biological Processes	GO:1904894	positive regulation of STAT cascade	-2.92825	-0.843536	4/106	12978,16195,18128,80285	Csf1r,Il6st,Notch1,Parp9
10_Member	GO Biological Processes	GO:0097696	STAT cascade	-2.92455	-0.843536	5/182	12978,16195,18128,19264,80285	Csf1r,Il6st,Notch1,Ptprc,Parp9
10_Member	GO Biological Processes	GO:0042531	positive regulation of tyrosine phosphorylation of STAT protein	-2.75291	-0.748401	3/55	12978,16195,80285	Csf1r,Il6st,Parp9
10_Member	GO Biological Processes	GO:0042509	regulation of tyrosine phosphorylation of STAT protein	-2.45382	-0.563247	3/70	12978,16195,80285	Csf1r,Il6st,Parp9
10_Member	GO Biological Processes	GO:0046777	protein autophosphorylation	-2.40304	-0.528811	5/240	12978,14257,15526,16337,19264	Csf1r,Flt4,Hspa9,Insr,Ptprc
10_Member	GO Biological Processes	GO:0007260	tyrosine phosphorylation of STAT protein	-2.3858	-0.516946	3/74	12978,16195,80285	Csf1r,Il6st,Parp9
10_Member	GO Biological Processes	GO:0002244	hematopoietic progenitor cell differentiation	-2.32017	-0.475354	4/156	12978,15526,18128,19264	Csf1r,Hspa9,Notch1,Ptprc
10_Member	KEGG Pathway	mmu04060	Cytokine-cytokine receptor interaction	-2.18908	-0.393184	5/270	12978,14257,16195,17329,18414	Csf1r,Flt4,Il6st,Cxcl9,Osmr
11_Summary	GO Biological Processes	GO:0098609	cell-cell adhesion	-4.87345	-1.91469	13/720	12505,13052,15510,16181,16195,16399,16408,16414,19264,19294,19876,54725,83945	Cd44,Cxadr,Hspd1,Il1rn,Il6st,Itga2b,Itgal,Itgb2,Ptprc,Nectin2,Robo1,Cadm1,Dnaja3
11_Member	GO Biological Processes	GO:0098609	cell-cell adhesion	-4.87345	-1.91469	13/720	12505,13052,15510,16181,16195,16399,16408,16414,19264,19294,19876,54725,83945	Cd44,Cxadr,Hspd1,Il1rn,Il6st,Itga2b,Itgal,Itgb2,Ptprc,Nectin2,Robo1,Cadm1,Dnaja3
11_Member	GO Biological Processes	GO:0098742	cell-cell adhesion via plasma-membrane adhesion molecules	-3.57715	-1.14249	6/204	13052,16181,16408,19294,19876,54725	Cxadr,Il1rn,Itgal,Nectin2,Robo1,Cadm1
11_Member	GO Biological Processes	GO:0007157	heterophilic cell-cell adhesion via plasma membrane cell adhesion molecules	-2.92434	-0.843536	3/48	13052,16408,54725	Cxadr,Itgal,Cadm1
11_Member	KEGG Pathway	mmu05416	Viral myocarditis	-2.17609	-0.386126	3/88	13052,16408,16414	Cxadr,Itgal,Itgb2
12_Summary	GO Biological Processes	GO:0050808	synapse organization	-4.61824	-1.70088	10/447	14130,15387,16337,19141,26364,54725,83945,192176,235611,269523,12978,11814,18128,18746	Fcgr2b,Hnrnpk,Insr,Lgmn,Adgre5,Cadm1,Dnaja3,Flna,Plxnb1,Vcp,Csf1r,Apoc3,Notch1,Pkm
12_Member	GO Biological Processes	GO:0050808	synapse organization	-4.61824	-1.70088	10/447	14130,15387,16337,19141,26364,54725,83945,192176,235611,269523	Fcgr2b,Hnrnpk,Insr,Lgmn,Adgre5,Cadm1,Dnaja3,Flna,Plxnb1,Vcp
12_Member	GO Biological Processes	GO:0043954	cellular component maintenance	-3.92802	-1.27029	4/58	12978,14130,16337,54725	Csf1r,Fcgr2b,Insr,Cadm1
12_Member	GO Biological Processes	GO:0099173	postsynapse organization	-3.74381	-1.17923	6/190	14130,15387,16337,19141,54725,83945	Fcgr2b,Hnrnpk,Insr,Lgmn,Cadm1,Dnaja3
12_Member	GO Biological Processes	GO:1901652	response to peptide	-2.90721	-0.837759	7/375	11814,14130,15387,16337,18128,18746,19141	Apoc3,Fcgr2b,Hnrnpk,Insr,Notch1,Pkm,Lgmn
12_Member	GO Biological Processes	GO:0097061	dendritic spine organization	-2.14917	-0.363602	3/90	14130,16337,19141	Fcgr2b,Insr,Lgmn
12_Member	GO Biological Processes	GO:1901653	cellular response to peptide	-2.10518	-0.341493	5/283	14130,15387,16337,18746,19141	Fcgr2b,Hnrnpk,Insr,Pkm,Lgmn
12_Member	GO Biological Processes	GO:0106027	neuron projection organization	-2.04779	-0.314348	3/98	14130,16337,19141	Fcgr2b,Insr,Lgmn
13_Summary	KEGG Pathway	mmu04015	Rap1 signaling pathway	-4.40017	-1.50212	7/213	12978,14257,16337,16399,16408,16414,21894,235611,18414,104099	Csf1r,Flt4,Insr,Itga2b,Itgal,Itgb2,Tln1,Plxnb1,Osmr,Itga9
13_Member	KEGG Pathway	mmu04015	Rap1 signaling pathway	-4.40017	-1.50212	7/213	12978,14257,16337,16399,16408,16414,21894	Csf1r,Flt4,Insr,Itga2b,Itgal,Itgb2,Tln1
13_Member	GO Biological Processes	GO:0014068	positive regulation of phosphatidylinositol 3-kinase signaling	-2.43642	-0.549639	3/71	14257,16337,235611	Flt4,Insr,Plxnb1
13_Member	KEGG Pathway	mmu04151	PI3K-Akt signaling pathway	-2.39943	-0.528811	6/346	12978,14257,16337,16399,18414,104099	Csf1r,Flt4,Insr,Itga2b,Osmr,Itga9
13_Member	GO Biological Processes	GO:0048015	phosphatidylinositol-mediated signaling	-2.32017	-0.475354	4/156	12978,14257,16337,235611	Csf1r,Flt4,Insr,Plxnb1
13_Member	GO Biological Processes	GO:0048017	inositol lipid-mediated signaling	-2.29102	-0.457706	4/159	12978,14257,16337,235611	Csf1r,Flt4,Insr,Plxnb1
13_Member	GO Biological Processes	GO:0014066	regulation of phosphatidylinositol 3-kinase signaling	-2.08469	-0.334106	3/95	14257,16337,235611	Flt4,Insr,Plxnb1
14_Summary	GO Biological Processes	GO:0051186	cofactor metabolic process	-4.28876	-1.44273	10/489	11674,14431,15526,16337,16922,17523,18746,53381,58810,269523,66043,11814,16414,15446,16592,18777,235674,16195	Aldoa,Gamt,Hspa9,Insr,Phyh,Mpo,Pkm,Prdx4,Akr1a1,Vcp,Atp5d,Apoc3,Itgb2,Hpgd,Fabp5,Lypla1,Acaa1b,Il6st
14_Member	GO Biological Processes	GO:0051186	cofactor metabolic process	-4.28876	-1.44273	10/489	11674,14431,15526,16337,16922,17523,18746,53381,58810,269523	Aldoa,Gamt,Hspa9,Insr,Phyh,Mpo,Pkm,Prdx4,Akr1a1,Vcp
14_Member	GO Biological Processes	GO:0006754	ATP biosynthetic process	-3.70019	-1.1728	5/123	11674,16337,18746,66043,269523	Aldoa,Insr,Pkm,Atp5d,Vcp
14_Member	GO Biological Processes	GO:0017144	drug metabolic process	-3.58614	-1.14249	11/713	11674,11814,14431,16337,16414,17523,18746,53381,58810,66043,269523	Aldoa,Apoc3,Gamt,Insr,Itgb2,Mpo,Pkm,Prdx4,Akr1a1,Atp5d,Vcp
14_Member	GO Biological Processes	GO:0009206	purine ribonucleoside triphosphate biosynthetic process	-3.54249	-1.14003	5/133	11674,16337,18746,66043,269523	Aldoa,Insr,Pkm,Atp5d,Vcp
14_Member	GO Biological Processes	GO:0009145	purine nucleoside triphosphate biosynthetic process	-3.52745	-1.13098	5/134	11674,16337,18746,66043,269523	Aldoa,Insr,Pkm,Atp5d,Vcp
14_Member	GO Biological Processes	GO:0009201	ribonucleoside triphosphate biosynthetic process	-3.49774	-1.12137	5/136	11674,16337,18746,66043,269523	Aldoa,Insr,Pkm,Atp5d,Vcp
14_Member	GO Biological Processes	GO:0009127	purine nucleoside monophosphate biosynthetic process	-3.38359	-1.09681	5/144	11674,16337,18746,66043,269523	Aldoa,Insr,Pkm,Atp5d,Vcp
14_Member	GO Biological Processes	GO:0009168	purine ribonucleoside monophosphate biosynthetic process	-3.38359	-1.09681	5/144	11674,16337,18746,66043,269523	Aldoa,Insr,Pkm,Atp5d,Vcp
14_Member	GO Biological Processes	GO:0009142	nucleoside triphosphate biosynthetic process	-3.34261	-1.08715	5/147	11674,16337,18746,66043,269523	Aldoa,Insr,Pkm,Atp5d,Vcp
14_Member	GO Biological Processes	GO:0009156	ribonucleoside monophosphate biosynthetic process	-3.32916	-1.07797	5/148	11674,16337,18746,66043,269523	Aldoa,Insr,Pkm,Atp5d,Vcp
14_Member	GO Biological Processes	GO:0046034	ATP metabolic process	-3.27022	-1.03614	6/233	11674,11814,16337,18746,66043,269523	Aldoa,Apoc3,Insr,Pkm,Atp5d,Vcp
14_Member	GO Biological Processes	GO:0009124	nucleoside monophosphate biosynthetic process	-3.23777	-1.01937	5/155	11674,16337,18746,66043,269523	Aldoa,Insr,Pkm,Atp5d,Vcp
14_Member	GO Biological Processes	GO:0032787	monocarboxylic acid metabolic process	-3.14356	-0.948231	9/559	11674,15446,16337,16592,16922,18746,18777,58810,235674	Aldoa,Hpgd,Insr,Fabp5,Phyh,Pkm,Lypla1,Akr1a1,Acaa1b
14_Member	GO Biological Processes	GO:0009167	purine ribonucleoside monophosphate metabolic process	-3.03931	-0.8995	6/258	11674,11814,16337,18746,66043,269523	Aldoa,Apoc3,Insr,Pkm,Atp5d,Vcp
14_Member	GO Biological Processes	GO:0009205	purine ribonucleoside triphosphate metabolic process	-3.03931	-0.8995	6/258	11674,11814,16337,18746,66043,269523	Aldoa,Apoc3,Insr,Pkm,Atp5d,Vcp
14_Member	GO Biological Processes	GO:0009126	purine nucleoside monophosphate metabolic process	-3.03062	-0.894689	6/259	11674,11814,16337,18746,66043,269523	Aldoa,Apoc3,Insr,Pkm,Atp5d,Vcp
14_Member	GO Biological Processes	GO:0009161	ribonucleoside monophosphate metabolic process	-3.00481	-0.881745	6/262	11674,11814,16337,18746,66043,269523	Aldoa,Apoc3,Insr,Pkm,Atp5d,Vcp
14_Member	GO Biological Processes	GO:0009199	ribonucleoside triphosphate metabolic process	-3.00481	-0.881745	6/262	11674,11814,16337,18746,66043,269523	Aldoa,Apoc3,Insr,Pkm,Atp5d,Vcp
14_Member	GO Biological Processes	GO:0009144	purine nucleoside triphosphate metabolic process	-2.96255	-0.860282	6/267	11674,11814,16337,18746,66043,269523	Aldoa,Apoc3,Insr,Pkm,Atp5d,Vcp
14_Member	GO Biological Processes	GO:0009123	nucleoside monophosphate metabolic process	-2.91307	-0.83798	6/273	11674,11814,16337,18746,66043,269523	Aldoa,Apoc3,Insr,Pkm,Atp5d,Vcp
14_Member	GO Biological Processes	GO:0009141	nucleoside triphosphate metabolic process	-2.82564	-0.793994	6/284	11674,11814,16337,18746,66043,269523	Aldoa,Apoc3,Insr,Pkm,Atp5d,Vcp
14_Member	GO Biological Processes	GO:0009166	nucleotide catabolic process	-2.66513	-0.684192	4/125	11674,16337,18746,269523	Aldoa,Insr,Pkm,Vcp
14_Member	GO Biological Processes	GO:0009152	purine ribonucleotide biosynthetic process	-2.66068	-0.684192	5/209	11674,16337,18746,66043,269523	Aldoa,Insr,Pkm,Atp5d,Vcp
14_Member	GO Biological Processes	GO:0009260	ribonucleotide biosynthetic process	-2.58145	-0.641809	5/218	11674,16337,18746,66043,269523	Aldoa,Insr,Pkm,Atp5d,Vcp
14_Member	GO Biological Processes	GO:0016052	carbohydrate catabolic process	-2.57932	-0.641758	4/132	11674,16337,18746,58810	Aldoa,Insr,Pkm,Akr1a1
14_Member	GO Biological Processes	GO:0006732	coenzyme metabolic process	-2.55908	-0.627674	6/321	11674,14431,16337,18746,58810,269523	Aldoa,Gamt,Insr,Pkm,Akr1a1,Vcp
14_Member	KEGG Pathway	mmu00010	Glycolysis / Gluconeogenesis	-2.52622	-0.611586	3/66	11674,18746,58810	Aldoa,Pkm,Akr1a1
14_Member	GO Biological Processes	GO:0046390	ribose phosphate biosynthetic process	-2.52244	-0.611586	5/225	11674,16337,18746,66043,269523	Aldoa,Insr,Pkm,Atp5d,Vcp
14_Member	GO Biological Processes	GO:1901292	nucleoside phosphate catabolic process	-2.52112	-0.611586	4/137	11674,16337,18746,269523	Aldoa,Insr,Pkm,Vcp
14_Member	GO Biological Processes	GO:0006164	purine nucleotide biosynthetic process	-2.50598	-0.598383	5/227	11674,16337,18746,66043,269523	Aldoa,Insr,Pkm,Atp5d,Vcp
14_Member	GO Biological Processes	GO:0072522	purine-containing compound biosynthetic process	-2.46558	-0.57128	5/232	11674,16337,18746,66043,269523	Aldoa,Insr,Pkm,Atp5d,Vcp
14_Member	GO Biological Processes	GO:0046496	nicotinamide nucleotide metabolic process	-2.40117	-0.528811	4/148	11674,16337,18746,269523	Aldoa,Insr,Pkm,Vcp
14_Member	GO Biological Processes	GO:0019362	pyridine nucleotide metabolic process	-2.38045	-0.513933	4/150	11674,16337,18746,269523	Aldoa,Insr,Pkm,Vcp
14_Member	GO Biological Processes	GO:0046394	carboxylic acid biosynthetic process	-2.35729	-0.497174	6/353	11674,14431,16337,16592,18746,58810	Aldoa,Gamt,Insr,Fabp5,Pkm,Akr1a1
14_Member	GO Biological Processes	GO:0016053	organic acid biosynthetic process	-2.35135	-0.492966	6/354	11674,14431,16337,16592,18746,58810	Aldoa,Gamt,Insr,Fabp5,Pkm,Akr1a1
14_Member	GO Biological Processes	GO:0072524	pyridine-containing compound metabolic process	-2.33003	-0.477824	4/155	11674,16337,18746,269523	Aldoa,Insr,Pkm,Vcp
14_Member	GO Biological Processes	GO:0072521	purine-containing compound metabolic process	-2.32937	-0.477824	7/476	11674,11814,14431,16337,18746,66043,269523	Aldoa,Apoc3,Gamt,Insr,Pkm,Atp5d,Vcp
14_Member	GO Biological Processes	GO:0005996	monosaccharide metabolic process	-2.32101	-0.475354	5/251	11674,16337,16592,18746,58810	Aldoa,Insr,Fabp5,Pkm,Akr1a1
14_Member	GO Biological Processes	GO:0006091	generation of precursor metabolites and energy	-2.31039	-0.467241	6/361	11674,11814,16195,16337,18746,269523	Aldoa,Apoc3,Il6st,Insr,Pkm,Vcp
14_Member	GO Biological Processes	GO:0006096	glycolytic process	-2.29098	-0.457706	3/80	11674,16337,18746	Aldoa,Insr,Pkm
14_Member	GO Biological Processes	GO:0006757	ATP generation from ADP	-2.27594	-0.447414	3/81	11674,16337,18746	Aldoa,Insr,Pkm
14_Member	GO Biological Processes	GO:1903578	regulation of ATP metabolic process	-2.27594	-0.447414	3/81	11814,16337,269523	Apoc3,Insr,Vcp
14_Member	GO Biological Processes	GO:0034404	nucleobase-containing small molecule biosynthetic process	-2.27193	-0.447414	4/161	11674,16337,18746,269523	Aldoa,Insr,Pkm,Vcp
14_Member	GO Biological Processes	GO:0042866	pyruvate biosynthetic process	-2.23202	-0.420942	3/84	11674,16337,18746	Aldoa,Insr,Pkm
14_Member	GO Biological Processes	GO:0006733	oxidoreduction coenzyme metabolic process	-2.2254	-0.419457	4/166	11674,16337,18746,269523	Aldoa,Insr,Pkm,Vcp
14_Member	GO Biological Processes	GO:0044283	small molecule biosynthetic process	-2.18042	-0.387503	8/639	11674,14431,16337,16592,17523,18746,58810,269523	Aldoa,Gamt,Insr,Fabp5,Mpo,Pkm,Akr1a1,Vcp
14_Member	GO Biological Processes	GO:0046031	ADP metabolic process	-2.17609	-0.386126	3/88	11674,16337,18746	Aldoa,Insr,Pkm
14_Member	GO Biological Processes	GO:0009165	nucleotide biosynthetic process	-2.16928	-0.380787	5/273	11674,16337,18746,66043,269523	Aldoa,Insr,Pkm,Atp5d,Vcp
14_Member	GO Biological Processes	GO:1901293	nucleoside phosphate biosynthetic process	-2.12411	-0.352878	5/280	11674,16337,18746,66043,269523	Aldoa,Insr,Pkm,Atp5d,Vcp
14_Member	GO Biological Processes	GO:0009135	purine nucleoside diphosphate metabolic process	-2.11002	-0.342992	3/93	11674,16337,18746	Aldoa,Insr,Pkm
14_Member	GO Biological Processes	GO:0009179	purine ribonucleoside diphosphate metabolic process	-2.11002	-0.342992	3/93	11674,16337,18746	Aldoa,Insr,Pkm
14_Member	GO Biological Processes	GO:1900542	regulation of purine nucleotide metabolic process	-2.09728	-0.33992	3/94	11814,16337,269523	Apoc3,Insr,Vcp
14_Member	GO Biological Processes	GO:0006165	nucleoside diphosphate phosphorylation	-2.08469	-0.334106	3/95	11674,16337,18746	Aldoa,Insr,Pkm
14_Member	GO Biological Processes	GO:0009108	coenzyme biosynthetic process	-2.07864	-0.329403	4/183	11674,16337,18746,58810	Aldoa,Insr,Pkm,Akr1a1
14_Member	GO Biological Processes	GO:0019359	nicotinamide nucleotide biosynthetic process	-2.07225	-0.32568	3/96	11674,16337,18746	Aldoa,Insr,Pkm
14_Member	GO Biological Processes	GO:0009185	ribonucleoside diphosphate metabolic process	-2.05995	-0.319266	3/97	11674,16337,18746	Aldoa,Insr,Pkm
14_Member	GO Biological Processes	GO:0046939	nucleotide phosphorylation	-2.05995	-0.319266	3/97	11674,16337,18746	Aldoa,Insr,Pkm
14_Member	GO Biological Processes	GO:0009150	purine ribonucleotide metabolic process	-2.05922	-0.319266	6/408	11674,11814,16337,18746,66043,269523	Aldoa,Apoc3,Insr,Pkm,Atp5d,Vcp
14_Member	GO Biological Processes	GO:0006140	regulation of nucleotide metabolic process	-2.04779	-0.314348	3/98	11814,16337,269523	Apoc3,Insr,Vcp
14_Member	GO Biological Processes	GO:0019363	pyridine nucleotide biosynthetic process	-2.03578	-0.304907	3/99	11674,16337,18746	Aldoa,Insr,Pkm
14_Member	GO Biological Processes	GO:0009259	ribonucleotide metabolic process	-2.01058	-0.288613	6/418	11674,11814,16337,18746,66043,269523	Aldoa,Apoc3,Insr,Pkm,Atp5d,Vcp
15_Summary	GO Biological Processes	GO:0003184	pulmonary valve morphogenesis	-4.28754	-1.44273	3/17	18128,18129,19876,17184,18746,54135,54725,14257,15446,16414,83921,192176,192187,12505,16337,19141,14130,17329,19264,20219,16195	Notch1,Notch2,Robo1,Matr3,Pkm,Lsr,Cadm1,Flt4,Hpgd,Itgb2,Cemip2,Flna,Stab1,Cd44,Insr,Lgmn,Fcgr2b,Cxcl9,Ptprc,Apcs,Il6st
15_Member	GO Biological Processes	GO:0003184	pulmonary valve morphogenesis	-4.28754	-1.44273	3/17	18128,18129,19876	Notch1,Notch2,Robo1
15_Member	GO Biological Processes	GO:0003177	pulmonary valve development	-4.06725	-1.33894	3/20	18128,18129,19876	Notch1,Notch2,Robo1
15_Member	GO Biological Processes	GO:0003170	heart valve development	-3.95762	-1.27029	4/57	17184,18128,18129,19876	Matr3,Notch1,Notch2,Robo1
15_Member	GO Biological Processes	GO:0001889	liver development	-3.76729	-1.17961	5/119	18128,18129,18746,54135,54725	Notch1,Notch2,Pkm,Lsr,Cadm1
15_Member	GO Biological Processes	GO:0061008	hepaticobiliary system development	-3.71674	-1.17295	5/122	18128,18129,18746,54135,54725	Notch1,Notch2,Pkm,Lsr,Cadm1
15_Member	GO Biological Processes	GO:1905314	semi-lunar valve development	-3.48643	-1.12137	3/31	18128,18129,19876	Notch1,Notch2,Robo1
15_Member	GO Biological Processes	GO:0048514	blood vessel morphogenesis	-3.45568	-1.11497	10/619	14257,15446,16414,18128,18129,18746,19876,83921,192176,192187	Flt4,Hpgd,Itgb2,Notch1,Notch2,Pkm,Robo1,Cemip2,Flna,Stab1
15_Member	GO Biological Processes	GO:0001525	angiogenesis	-3.42371	-1.11331	9/511	14257,16414,18128,18129,18746,19876,83921,192176,192187	Flt4,Itgb2,Notch1,Notch2,Pkm,Robo1,Cemip2,Flna,Stab1
15_Member	GO Biological Processes	GO:0048732	gland development	-3.01553	-0.882853	8/467	12505,16337,18128,18129,18746,19876,54135,54725	Cd44,Insr,Notch1,Notch2,Pkm,Robo1,Lsr,Cadm1
15_Member	GO Biological Processes	GO:0001568	blood vessel development	-2.9587	-0.860282	10/718	14257,15446,16414,18128,18129,18746,19876,83921,192176,192187	Flt4,Hpgd,Itgb2,Notch1,Notch2,Pkm,Robo1,Cemip2,Flna,Stab1
15_Member	GO Biological Processes	GO:0003179	heart valve morphogenesis	-2.95101	-0.855582	3/47	18128,18129,19876	Notch1,Notch2,Robo1
15_Member	GO Biological Processes	GO:0035924	cellular response to vascular endothelial growth factor stimulus	-2.84778	-0.802838	3/51	14257,18128,19876	Flt4,Notch1,Robo1
15_Member	GO Biological Processes	GO:0001944	vasculature development	-2.81721	-0.79042	10/750	14257,15446,16414,18128,18129,18746,19876,83921,192176,192187	Flt4,Hpgd,Itgb2,Notch1,Notch2,Pkm,Robo1,Cemip2,Flna,Stab1
15_Member	GO Biological Processes	GO:0043542	endothelial cell migration	-2.77275	-0.758483	5/197	14257,16414,18128,19141,19876	Flt4,Itgb2,Notch1,Lgmn,Robo1
15_Member	GO Biological Processes	GO:0002040	sprouting angiogenesis	-2.77007	-0.758262	4/117	14257,18128,18746,19876	Flt4,Notch1,Pkm,Robo1
15_Member	GO Biological Processes	GO:0072358	cardiovascular system development	-2.76205	-0.752689	10/763	14257,15446,16414,18128,18129,18746,19876,83921,192176,192187	Flt4,Hpgd,Itgb2,Notch1,Notch2,Pkm,Robo1,Cemip2,Flna,Stab1
15_Member	GO Biological Processes	GO:0003279	cardiac septum development	-2.62771	-0.671461	4/128	17184,18128,18129,19876	Matr3,Notch1,Notch2,Robo1
15_Member	GO Biological Processes	GO:0002437	inflammatory response to antigenic stimulus	-2.62375	-0.671461	3/61	14130,18128,18129	Fcgr2b,Notch1,Notch2
15_Member	GO Biological Processes	GO:0046579	positive regulation of Ras protein signal transduction	-2.62375	-0.671461	3/61	18128,18129,19876	Notch1,Notch2,Robo1
15_Member	GO Biological Processes	GO:0051057	positive regulation of small GTPase mediated signal transduction	-2.48944	-0.585678	3/68	18128,18129,19876	Notch1,Notch2,Robo1
15_Member	GO Biological Processes	GO:0022612	gland morphogenesis	-2.41165	-0.532072	4/147	12505,18128,18129,19876	Cd44,Notch1,Notch2,Robo1
15_Member	GO Biological Processes	GO:0006959	humoral immune response	-2.35729	-0.497174	6/353	14130,17329,18128,18129,19264,20219	Fcgr2b,Cxcl9,Notch1,Notch2,Ptprc,Apcs
15_Member	GO Biological Processes	GO:0071363	cellular response to growth factor stimulus	-2.33268	-0.477824	8/602	12505,14257,15446,16337,18128,18129,19141,19876	Cd44,Flt4,Hpgd,Insr,Notch1,Notch2,Lgmn,Robo1
15_Member	GO Biological Processes	GO:0070848	response to growth factor	-2.26945	-0.447414	8/617	12505,14257,15446,16337,18128,18129,19141,19876	Cd44,Flt4,Hpgd,Insr,Notch1,Notch2,Lgmn,Robo1
15_Member	GO Biological Processes	GO:0008593	regulation of Notch signaling pathway	-2.24647	-0.430725	3/83	16195,18128,19876	Il6st,Notch1,Robo1
15_Member	GO Biological Processes	GO:0003281	ventricular septum development	-2.20369	-0.405036	3/86	17184,18128,19876	Matr3,Notch1,Robo1
15_Member	GO Biological Processes	GO:0060411	cardiac septum morphogenesis	-2.20369	-0.405036	3/86	18128,18129,19876	Notch1,Notch2,Robo1
15_Member	GO Biological Processes	GO:0003007	heart morphogenesis	-2.13687	-0.358532	5/278	16337,18128,18129,19876,192176	Insr,Notch1,Notch2,Robo1,Flna
15_Member	GO Biological Processes	GO:0010631	epithelial cell migration	-2.13048	-0.356415	5/279	14257,16414,18128,19141,19876	Flt4,Itgb2,Notch1,Lgmn,Robo1
15_Member	GO Biological Processes	GO:0090132	epithelium migration	-2.11777	-0.347946	5/281	14257,16414,18128,19141,19876	Flt4,Itgb2,Notch1,Lgmn,Robo1
15_Member	GO Biological Processes	GO:0090130	tissue migration	-2.10518	-0.341493	5/283	14257,16414,18128,19141,19876	Flt4,Itgb2,Notch1,Lgmn,Robo1
15_Member	GO Biological Processes	GO:0007219	Notch signaling pathway	-2.09506	-0.339067	4/181	16195,18128,18129,19876	Il6st,Notch1,Notch2,Robo1
16_Summary	GO Biological Processes	GO:0006027	glycosaminoglycan catabolic process	-4.13646	-1.34857	3/19	12505,83921,114332,16922,58810,235674,11674,18746	Cd44,Cemip2,Lyve1,Phyh,Akr1a1,Acaa1b,Aldoa,Pkm
16_Member	GO Biological Processes	GO:0006027	glycosaminoglycan catabolic process	-4.13646	-1.34857	3/19	12505,83921,114332	Cd44,Cemip2,Lyve1
16_Member	GO Biological Processes	GO:0006026	aminoglycan catabolic process	-3.66758	-1.161	3/27	12505,83921,114332	Cd44,Cemip2,Lyve1
16_Member	GO Biological Processes	GO:0016054	organic acid catabolic process	-2.62498	-0.671461	5/213	12505,16922,58810,83921,235674	Cd44,Phyh,Akr1a1,Cemip2,Acaa1b
16_Member	GO Biological Processes	GO:0046395	carboxylic acid catabolic process	-2.62498	-0.671461	5/213	12505,16922,58810,83921,235674	Cd44,Phyh,Akr1a1,Cemip2,Acaa1b
16_Member	Reactome Gene Sets	R-MMU-71387	Metabolism of carbohydrates	-2.59006	-0.644141	5/217	11674,12505,18746,58810,114332	Aldoa,Cd44,Pkm,Akr1a1,Lyve1
16_Member	GO Biological Processes	GO:0030203	glycosaminoglycan metabolic process	-2.29098	-0.457706	3/80	12505,83921,114332	Cd44,Cemip2,Lyve1
16_Member	GO Biological Processes	GO:0006022	aminoglycan metabolic process	-2.04779	-0.314348	3/98	12505,83921,114332	Cd44,Cemip2,Lyve1
17_Summary	KEGG Pathway	mmu05150	Staphylococcus aureus infection	-4.11452	-1.34857	4/52	14130,16408,16414,246256,19294,52685,16337,17167,15510,18129,15526,11889,15387,19264,51811,105245,17523,269523,53381	Fcgr2b,Itgal,Itgb2,Fcgr4,Nectin2,Cd300lg,Insr,Marco,Hspd1,Notch2,Hspa9,Asgr1,Hnrnpk,Ptprc,Clec4f,Txndc5,Mpo,Vcp,Prdx4
17_Member	KEGG Pathway	mmu05150	Staphylococcus aureus infection	-4.11452	-1.34857	4/52	14130,16408,16414,246256	Fcgr2b,Itgal,Itgb2,Fcgr4
17_Member	Reactome Gene Sets	R-MMU-198933	Immunoregulatory interactions between a Lymphoid and a non-Lymphoid cell	-3.94657	-1.27029	5/109	14130,16414,19294,52685,246256	Fcgr2b,Itgb2,Nectin2,Cd300lg,Fcgr4
17_Member	GO Biological Processes	GO:0097242	amyloid-beta clearance	-3.57366	-1.14249	3/29	16337,16414,17167	Insr,Itgb2,Marco
17_Member	GO Biological Processes	GO:0002274	myeloid leukocyte activation	-3.54314	-1.14003	6/207	14130,15510,16414,18129,19294,246256	Fcgr2b,Hspd1,Itgb2,Notch2,Nectin2,Fcgr4
17_Member	KEGG Pathway	mmu05152	Tuberculosis	-2.96747	-0.860282	5/178	14130,15510,15526,16414,246256	Fcgr2b,Hspd1,Hspa9,Itgb2,Fcgr4
17_Member	GO Biological Processes	GO:0006897	endocytosis	-2.90911	-0.837759	10/729	11889,14130,15387,16337,16408,16414,17167,19264,51811,105245	Asgr1,Fcgr2b,Hnrnpk,Insr,Itgal,Itgb2,Marco,Ptprc,Clec4f,Txndc5
17_Member	KEGG Pathway	mmu04145	Phagosome	-2.90349	-0.836829	5/184	14130,16414,17167,17523,246256	Fcgr2b,Itgb2,Marco,Mpo,Fcgr4
17_Member	GO Biological Processes	GO:1903409	reactive oxygen species biosynthetic process	-2.7431	-0.740994	4/119	15510,16337,16414,17523	Hspd1,Insr,Itgb2,Mpo
17_Member	KEGG Pathway	mmu05134	Legionellosis	-2.68652	-0.700897	3/58	15510,16414,269523	Hspd1,Itgb2,Vcp
17_Member	GO Biological Processes	GO:0006898	receptor-mediated endocytosis	-2.54746	-0.621744	5/222	14130,15387,16337,16414,17167	Fcgr2b,Hnrnpk,Insr,Itgb2,Marco
17_Member	GO Biological Processes	GO:0006909	phagocytosis	-2.52594	-0.611586	6/326	14130,16408,16414,17167,19264,105245	Fcgr2b,Itgal,Itgb2,Marco,Ptprc,Txndc5
17_Member	GO Biological Processes	GO:0072593	reactive oxygen species metabolic process	-2.09892	-0.33992	5/284	15510,16337,16414,17523,53381	Hspd1,Insr,Itgb2,Mpo,Prdx4
17_Member	GO Biological Processes	GO:1903426	regulation of reactive oxygen species biosynthetic process	-2.01214	-0.288917	3/101	15510,16337,16414	Hspd1,Insr,Itgb2
18_Summary	KEGG Pathway	mmu04514	Cell adhesion molecules (CAMs)	-4.02184	-1.30612	6/169	16408,16414,19264,19294,54725,104099,12494,12505,14130,15510,17184,20219,80285,83945,192176	Itgal,Itgb2,Ptprc,Nectin2,Cadm1,Itga9,Cd38,Cd44,Fcgr2b,Hspd1,Matr3,Apcs,Parp9,Dnaja3,Flna
18_Member	KEGG Pathway	mmu04514	Cell adhesion molecules (CAMs)	-4.02184	-1.30612	6/169	16408,16414,19264,19294,54725,104099	Itgal,Itgb2,Ptprc,Nectin2,Cadm1,Itga9
18_Member	GO Biological Processes	GO:0050778	positive regulation of immune response	-3.43883	-1.1148	11/742	12494,12505,14130,15510,16414,17184,19264,19294,20219,54725,80285	Cd38,Cd44,Fcgr2b,Hspd1,Itgb2,Matr3,Ptprc,Nectin2,Apcs,Cadm1,Parp9
18_Member	GO Biological Processes	GO:0002703	regulation of leukocyte mediated immunity	-3.10122	-0.930897	6/251	14130,15510,16414,19264,19294,54725	Fcgr2b,Hspd1,Itgb2,Ptprc,Nectin2,Cadm1
18_Member	GO Biological Processes	GO:0002705	positive regulation of leukocyte mediated immunity	-2.98935	-0.872579	5/176	15510,16414,19264,19294,54725	Hspd1,Itgb2,Ptprc,Nectin2,Cadm1
18_Member	GO Biological Processes	GO:0045088	regulation of innate immune response	-2.88882	-0.827689	6/276	15510,17184,19294,54725,80285,83945	Hspd1,Matr3,Nectin2,Cadm1,Parp9,Dnaja3
18_Member	GO Biological Processes	GO:0042100	B cell proliferation	-2.85419	-0.806595	4/111	12494,14130,15510,19264	Cd38,Fcgr2b,Hspd1,Ptprc
18_Member	GO Biological Processes	GO:0002706	regulation of lymphocyte mediated immunity	-2.77275	-0.758483	5/197	14130,15510,19264,19294,54725	Fcgr2b,Hspd1,Ptprc,Nectin2,Cadm1
18_Member	GO Biological Processes	GO:0050854	regulation of antigen receptor-mediated signaling pathway	-2.73036	-0.733024	3/56	14130,19264,19294	Fcgr2b,Ptprc,Nectin2
18_Member	GO Biological Processes	GO:0002819	regulation of adaptive immune response	-2.66068	-0.684192	5/209	12505,14130,15510,19264,19294	Cd44,Fcgr2b,Hspd1,Ptprc,Nectin2
18_Member	GO Biological Processes	GO:0002697	regulation of immune effector process	-2.63961	-0.674296	7/418	14130,15510,16414,19264,19294,54725,80285	Fcgr2b,Hspd1,Itgb2,Ptprc,Nectin2,Cadm1,Parp9
18_Member	GO Biological Processes	GO:0002712	regulation of B cell mediated immunity	-2.54507	-0.621744	3/65	14130,19264,19294	Fcgr2b,Ptprc,Nectin2
18_Member	GO Biological Processes	GO:0002889	regulation of immunoglobulin mediated immune response	-2.54507	-0.621744	3/65	14130,19264,19294	Fcgr2b,Ptprc,Nectin2
18_Member	GO Biological Processes	GO:0045089	positive regulation of innate immune response	-2.49782	-0.592143	5/228	15510,17184,19294,54725,80285	Hspd1,Matr3,Nectin2,Cadm1,Parp9
18_Member	GO Biological Processes	GO:0030888	regulation of B cell proliferation	-2.47149	-0.571536	3/69	12494,14130,19264	Cd38,Fcgr2b,Ptprc
18_Member	GO Biological Processes	GO:0002711	positive regulation of T cell mediated immunity	-2.45382	-0.563247	3/70	15510,19264,19294	Hspd1,Ptprc,Nectin2
18_Member	Reactome Gene Sets	R-MMU-446728	Cell junction organization	-2.43642	-0.549639	3/71	19294,54725,192176	Nectin2,Cadm1,Flna
18_Member	GO Biological Processes	GO:0002708	positive regulation of lymphocyte mediated immunity	-2.43285	-0.549639	4/145	15510,19264,19294,54725	Hspd1,Ptprc,Nectin2,Cadm1
18_Member	GO Biological Processes	GO:0002821	positive regulation of adaptive immune response	-2.40117	-0.528811	4/148	12505,15510,19264,19294	Cd44,Hspd1,Ptprc,Nectin2
18_Member	GO Biological Processes	GO:0031347	regulation of defense response	-2.2736	-0.447414	8/616	12505,14130,15510,17184,19294,54725,80285,83945	Cd44,Fcgr2b,Hspd1,Matr3,Nectin2,Cadm1,Parp9,Dnaja3
18_Member	GO Biological Processes	GO:0002699	positive regulation of immune effector process	-2.27103	-0.447414	5/258	15510,16414,19264,19294,54725	Hspd1,Itgb2,Ptprc,Nectin2,Cadm1
18_Member	GO Biological Processes	GO:0016064	immunoglobulin mediated immune response	-2.27103	-0.447414	5/258	14130,15510,19264,19294,20219	Fcgr2b,Hspd1,Ptprc,Nectin2,Apcs
18_Member	GO Biological Processes	GO:0019724	B cell mediated immunity	-2.25011	-0.431237	5/261	14130,15510,19264,19294,20219	Fcgr2b,Hspd1,Ptprc,Nectin2,Apcs
18_Member	GO Biological Processes	GO:0001912	positive regulation of leukocyte mediated cytotoxicity	-2.20369	-0.405036	3/86	19264,19294,54725	Ptprc,Nectin2,Cadm1
18_Member	GO Biological Processes	GO:0002443	leukocyte mediated immunity	-2.18305	-0.388645	7/507	14130,15510,16414,19264,19294,20219,54725	Fcgr2b,Hspd1,Itgb2,Ptprc,Nectin2,Apcs,Cadm1
18_Member	GO Biological Processes	GO:0002253	activation of immune response	-2.13836	-0.358532	7/517	12494,14130,15510,17184,19264,19294,20219	Cd38,Fcgr2b,Hspd1,Matr3,Ptprc,Nectin2,Apcs
18_Member	GO Biological Processes	GO:0002709	regulation of T cell mediated immunity	-2.09728	-0.33992	3/94	15510,19264,19294	Hspd1,Ptprc,Nectin2
18_Member	Reactome Gene Sets	R-MMU-1500931	Cell-Cell communication	-2.08469	-0.334106	3/95	19294,54725,192176	Nectin2,Cadm1,Flna
18_Member	GO Biological Processes	GO:0031343	positive regulation of cell killing	-2.04779	-0.314348	3/98	19264,19294,54725	Ptprc,Nectin2,Cadm1
19_Summary	GO Biological Processes	GO:0002011	morphogenesis of an epithelial sheet	-3.92802	-1.27029	4/58	12505,18128,18129,192176,12494,13052,14257,14431,15387,16337,17523,19141,16691,53381,16399,18746,109821,19876,54725,19294	Cd44,Notch1,Notch2,Flna,Cd38,Cxadr,Flt4,Gamt,Hnrnpk,Insr,Mpo,Lgmn,Krt8,Prdx4,Itga2b,Pkm,F11,Robo1,Cadm1,Nectin2
19_Member	GO Biological Processes	GO:0002011	morphogenesis of an epithelial sheet	-3.92802	-1.27029	4/58	12505,18128,18129,192176	Cd44,Notch1,Notch2,Flna
19_Member	GO Biological Processes	GO:0040008	regulation of growth	-3.47368	-1.12137	11/735	12494,12505,13052,14257,14431,15387,16337,17523,18128,18129,19141	Cd38,Cd44,Cxadr,Flt4,Gamt,Hnrnpk,Insr,Mpo,Notch1,Notch2,Lgmn
19_Member	GO Biological Processes	GO:0048608	reproductive structure development	-3.12574	-0.945138	8/449	12505,15387,16337,16691,18128,18129,53381,192176	Cd44,Hnrnpk,Insr,Krt8,Notch1,Notch2,Prdx4,Flna
19_Member	GO Biological Processes	GO:0061458	reproductive system development	-3.10078	-0.930897	8/453	12505,15387,16337,16691,18128,18129,53381,192176	Cd44,Hnrnpk,Insr,Krt8,Notch1,Notch2,Prdx4,Flna
19_Member	GO Biological Processes	GO:0042060	wound healing	-3.04498	-0.8995	7/355	12505,13052,16399,18129,18746,109821,192176	Cd44,Cxadr,Itga2b,Notch2,Pkm,F11,Flna
19_Member	GO Biological Processes	GO:0048589	developmental growth	-2.70408	-0.713809	10/777	13052,14431,15387,16337,18128,18129,18746,19141,19876,54725	Cxadr,Gamt,Hnrnpk,Insr,Notch1,Notch2,Pkm,Lgmn,Robo1,Cadm1
19_Member	GO Biological Processes	GO:0009611	response to wounding	-2.24293	-0.428748	7/494	12505,13052,16399,18129,18746,109821,192176	Cd44,Cxadr,Itga2b,Notch2,Pkm,F11,Flna
19_Member	GO Biological Processes	GO:0003006	developmental process involved in reproduction	-2.14315	-0.36049	9/788	12505,15387,16337,16691,18128,18129,19294,53381,192176	Cd44,Hnrnpk,Insr,Krt8,Notch1,Notch2,Nectin2,Prdx4,Flna
19_Member	GO Biological Processes	GO:0045926	negative regulation of growth	-2.13048	-0.356415	5/279	13052,17523,18128,18129,19141	Cxadr,Mpo,Notch1,Notch2,Lgmn
19_Member	GO Biological Processes	GO:0048638	regulation of developmental growth	-2.10435	-0.341493	6/399	13052,14431,15387,16337,18128,19141	Cxadr,Gamt,Hnrnpk,Insr,Notch1,Lgmn
19_Member	GO Biological Processes	GO:0072080	nephron tubule development	-2.02389	-0.297047	3/100	12505,18128,18129	Cd44,Notch1,Notch2
20_Summary	Reactome Gene Sets	R-MMU-422475	Axon guidance	-3.77637	-1.17961	7/268	14585,16399,19264,19876,21894,104099,235611,16691,12406,18129,54725	Gfra1,Itga2b,Ptprc,Robo1,Tln1,Itga9,Plxnb1,Krt8,Serpinh1,Notch2,Cadm1
20_Member	Reactome Gene Sets	R-MMU-422475	Axon guidance	-3.77637	-1.17961	7/268	14585,16399,19264,19876,21894,104099,235611	Gfra1,Itga2b,Ptprc,Robo1,Tln1,Itga9,Plxnb1
20_Member	Reactome Gene Sets	R-MMU-1266738	Developmental Biology	-2.92771	-0.843536	8/482	14585,16399,16691,19264,19876,21894,104099,235611	Gfra1,Itga2b,Krt8,Ptprc,Robo1,Tln1,Itga9,Plxnb1
20_Member	Reactome Gene Sets	R-MMU-373755	Semaphorin interactions	-2.82333	-0.793994	3/52	19264,21894,235611	Ptprc,Tln1,Plxnb1
20_Member	GO Biological Processes	GO:0060348	bone development	-2.52244	-0.611586	5/225	12406,18129,19264,54725,235611	Serpinh1,Notch2,Ptprc,Cadm1,Plxnb1

## Sheet: Annotation_kidney
Input ID	Gene ID	Type	Tax ID	Homologene Gene ID	Homologene Gene Tax ID	Gene Symbol	Description	Biological Process (GO)	GO:0098742 cell-cell adhesion via plasma-	GO:0000904 cell morphogenesis involved in	GO:0030036 actin cytoskeleton organizatio	GO:0048729 tissue morphogenesis	GO:0003414 chondrocyte morphogenesis invo	GO:0040013 negative regulation of locomot	GO:0071356 cellular response to tumor nec	GO:1905330 regulation of morphogenesis of	GO:0045926 negative regulation of growth	R-MMU-5173214 O-glycosylation of TSR domain-	GO:0030855 epithelial cell differentiatio	GO:0090287 regulation of cellular respons	mmu05145 Toxoplasmosis	GO:1901136 carbohydrate derivative catabo	GO:0007588 excretion	GO:0055076 transition metal ion homeostas	GO:0061458 reproductive system developmen	GO:0000768 syncytium formation by plasma	GO:0015850 organic hydroxy compound trans	GO:1903312 negative regulation of mRNA me
Stat1	20846	symbol	M. musculus	20846	M. musculus	Stat1	signal transducer and activator of transcription 1	GO:0034240 negative regulation of macrophage fusion;GO:0046725 negative regulation by virus of viral protein levels in host cell;GO:0034239 regulation of macrophage fusion	0.0	1.0	0.0	1.0	0.0	1.0	1.0	1.0	0.0	0.0	0.0	0.0	1.0	0.0	0.0	0.0	0.0	1.0	1.0	0.0
Irgm1	15944	symbol	M. musculus	15944	M. musculus	Irgm1	immunity-related GTPase family M member 1	GO:0060335 positive regulation of interferon-gamma-mediated signaling pathway;GO:1901098 positive regulation of autophagosome maturation;GO:0060332 positive regulation of response to interferon-gamma	0.0	0.0	1.0	0.0	0.0	0.0	0.0	0.0	0.0	0.0	0.0	0.0	1.0	0.0	0.0	0.0	0.0	0.0	0.0	0.0
Col12a1	12816	symbol	M. musculus	12816	M. musculus	Col12a1	collagen, type XII, alpha 1	GO:0003429 growth plate cartilage chondrocyte morphogenesis;GO:0003414 chondrocyte morphogenesis involved in endochondral bone morphogenesis;GO:0003422 growth plate cartilage morphogenesis	0.0	1.0	1.0	1.0	1.0	0.0	0.0	0.0	0.0	0.0	0.0	0.0	1.0	0.0	0.0	0.0	0.0	0.0	0.0	0.0
Ybx1	22608	symbol	M. musculus	22608	M. musculus	Ybx1	Y box protein 1	GO:0070934 CRD-mediated mRNA stabilization;GO:0046627 negative regulation of insulin receptor signaling pathway;GO:1900077 negative regulation of cellular response to insulin stimulus	0.0	0.0	0.0	0.0	0.0	1.0	0.0	0.0	0.0	0.0	0.0	0.0	0.0	0.0	0.0	0.0	1.0	0.0	0.0	1.0
F9	14071	symbol	M. musculus	14071	M. musculus	F9	coagulation factor IX	GO:0031638 zymogen activation;GO:0007596 blood coagulation;GO:0007599 hemostasis	0.0	0.0	0.0	0.0	0.0	0.0	0.0	0.0	0.0	0.0	0.0	0.0	0.0	0.0	0.0	0.0	0.0	0.0	0.0	0.0
Npnt	114249	symbol	M. musculus	114249	M. musculus	Npnt	nephronectin	GO:0001658 branching involved in ureteric bud morphogenesis;GO:0060675 ureteric bud morphogenesis;GO:2000721 positive regulation of transcription from RNA polymerase II promoter involved in smooth muscle cell differentiation	1.0	0.0	0.0	1.0	0.0	0.0	1.0	0.0	1.0	0.0	0.0	1.0	1.0	0.0	0.0	0.0	0.0	0.0	0.0	0.0
Sema4d	20354	symbol	M. musculus	20354	M. musculus	Sema4d	sema domain, immunoglobulin domain (Ig), transmembrane domain (TM) and short cytoplasmic domain, (semaphorin) 4D	GO:0048672 positive regulation of collateral sprouting;GO:0048843 negative regulation of axon extension involved in axon guidance;GO:1905704 positive regulation of inhibitory synapse assembly	1.0	1.0	0.0	0.0	1.0	1.0	0.0	1.0	1.0	0.0	0.0	0.0	0.0	0.0	0.0	0.0	0.0	0.0	0.0	0.0
Lama1	16772	symbol	M. musculus	16772	M. musculus	Lama1	laminin, alpha 1	GO:0061304 retinal blood vessel morphogenesis;GO:0061299 retina vasculature morphogenesis in camera-type eye;GO:0045198 establishment of epithelial cell apical/basal polarity	0.0	0.0	0.0	1.0	0.0	0.0	0.0	1.0	0.0	0.0	1.0	0.0	1.0	0.0	0.0	0.0	0.0	0.0	0.0	0.0
Mbl2	17195	symbol	M. musculus	17195	M. musculus	Mbl2	mannose-binding lectin (protein C) 2	GO:0003429 growth plate cartilage chondrocyte morphogenesis;GO:0003414 chondrocyte morphogenesis involved in endochondral bone morphogenesis;GO:0044130 negative regulation of growth of symbiont in host	0.0	1.0	0.0	1.0	1.0	0.0	0.0	0.0	1.0	0.0	0.0	0.0	0.0	0.0	0.0	0.0	0.0	0.0	0.0	0.0
Igfbp3	16009	symbol	M. musculus	16009	M. musculus	Igfbp3	insulin-like growth factor binding protein 3	GO:2000844 negative regulation of testosterone secretion;GO:1902512 positive regulation of apoptotic DNA fragmentation;GO:2000843 regulation of testosterone secretion	0.0	0.0	0.0	0.0	0.0	1.0	0.0	1.0	1.0	0.0	0.0	0.0	0.0	0.0	0.0	0.0	0.0	0.0	1.0	1.0
Adamtsl4	229595	symbol	M. musculus	229595	M. musculus	Adamtsl4	ADAMTS-like 4	GO:0002064 epithelial cell development;GO:0043065 positive regulation of apoptotic process;GO:0030198 extracellular matrix organization	0.0	0.0	0.0	0.0	0.0	0.0	0.0	0.0	0.0	1.0	1.0	0.0	0.0	0.0	0.0	0.0	0.0	0.0	0.0	0.0
Nt5e	23959	symbol	M. musculus	23959	M. musculus	Nt5e	5' nucleotidase, ecto	GO:0006196 AMP catabolic process;GO:0046086 adenosine biosynthetic process;GO:0009169 purine ribonucleoside monophosphate catabolic process	1.0	1.0	0.0	0.0	0.0	0.0	0.0	0.0	0.0	0.0	0.0	0.0	0.0	1.0	0.0	0.0	0.0	0.0	0.0	1.0
St14	19143	symbol	M. musculus	19143	M. musculus	St14	suppression of tumorigenicity 14 (colon carcinoma)	GO:0060672 epithelial cell morphogenesis involved in placental branching;GO:0060671 epithelial cell differentiation involved in embryonic placenta development;GO:0060670 branching involved in labyrinthine layer morphogenesis	0.0	1.0	0.0	1.0	0.0	0.0	0.0	1.0	0.0	0.0	1.0	0.0	0.0	0.0	0.0	0.0	1.0	0.0	0.0	0.0
Thsd7a	330267	symbol	M. musculus	330267	M. musculus	Thsd7a	thrombospondin, type I, domain containing 7A	GO:0031532 actin cytoskeleton reorganization;GO:0001525 angiogenesis;GO:0048514 blood vessel morphogenesis	0.0	0.0	1.0	0.0	0.0	0.0	0.0	0.0	0.0	1.0	0.0	0.0	0.0	0.0	0.0	0.0	0.0	0.0	0.0	0.0
Nphs1	54631	symbol	M. musculus	54631	M. musculus	Nphs1	nephrosis 1, nephrin	GO:0030838 positive regulation of actin filament polymerization;GO:0007520 myoblast fusion;GO:0044062 regulation of excretion	0.0	0.0	1.0	0.0	0.0	0.0	0.0	0.0	0.0	0.0	0.0	0.0	0.0	0.0	1.0	0.0	0.0	1.0	0.0	0.0
Cadm4	260299	symbol	M. musculus	260299	M. musculus	Cadm4	cell adhesion molecule 4	GO:1900747 negative regulation of vascular endothelial growth factor signaling pathway;GO:1902548 negative regulation of cellular response to vascular endothelial growth factor stimulus;GO:0030948 negative regulation of vascular endothelial growth factor receptor signaling pathway	0.0	0.0	0.0	0.0	0.0	0.0	0.0	0.0	1.0	0.0	0.0	1.0	0.0	0.0	0.0	0.0	0.0	0.0	0.0	0.0
Rbmxl1	19656	symbol	M. musculus	19656	M. musculus	Rbmxl1	RNA binding motif protein, X-linked like-1	GO:0048025 negative regulation of mRNA splicing, via spliceosome;GO:0048026 positive regulation of mRNA splicing, via spliceosome;GO:0006376 mRNA splice site selection	0.0	0.0	0.0	0.0	0.0	0.0	0.0	0.0	0.0	0.0	0.0	0.0	0.0	0.0	0.0	0.0	0.0	0.0	0.0	1.0
Adgrg1	14766	symbol	M. musculus	14766	M. musculus	Adgrg1	adhesion G protein-coupled receptor G1	GO:0021819 layer formation in cerebral cortex;GO:0021801 cerebral cortex radial glia guided migration;GO:0021796 cerebral cortex regionalization	0.0	0.0	0.0	0.0	0.0	1.0	0.0	0.0	0.0	0.0	0.0	0.0	0.0	0.0	0.0	0.0	1.0	0.0	1.0	0.0
Tacstd2	56753	symbol	M. musculus	56753	M. musculus	Tacstd2	tumor-associated calcium signal transducer 2	GO:0090191 negative regulation of branching involved in ureteric bud morphogenesis;GO:0090189 regulation of branching involved in ureteric bud morphogenesis;GO:0001658 branching involved in ureteric bud morphogenesis	0.0	1.0	1.0	1.0	0.0	1.0	0.0	1.0	0.0	0.0	0.0	0.0	0.0	0.0	0.0	0.0	0.0	0.0	0.0	0.0
Plvap	84094	symbol	M. musculus	84094	M. musculus	Plvap	plasmalemma vesicle associated protein	GO:0002693 positive regulation of cellular extravasation;GO:0002691 regulation of cellular extravasation;GO:0045123 cellular extravasation	0.0	0.0	0.0	0.0	0.0	0.0	1.0	0.0	0.0	0.0	0.0	0.0	0.0	0.0	0.0	0.0	0.0	0.0	0.0	0.0
Umod	22242	symbol	M. musculus	22242	M. musculus	Umod	uromodulin	GO:0072233 metanephric thick ascending limb development;GO:0072218 metanephric ascending thin limb development;GO:0072221 metanephric distal convoluted tubule development	1.0	0.0	0.0	1.0	0.0	0.0	0.0	0.0	0.0	0.0	0.0	0.0	0.0	0.0	1.0	0.0	0.0	0.0	0.0	0.0
Matn2	17181	symbol	M. musculus	17181	M. musculus	Matn2	matrilin 2	GO:0003429 growth plate cartilage chondrocyte morphogenesis;GO:0003414 chondrocyte morphogenesis involved in endochondral bone morphogenesis;GO:0031104 dendrite regeneration	0.0	1.0	0.0	1.0	1.0	0.0	0.0	0.0	0.0	0.0	0.0	0.0	0.0	0.0	0.0	0.0	0.0	0.0	0.0	0.0
Sprr1a	20753	symbol	M. musculus	20753	M. musculus	Sprr1a	small proline-rich protein 1A	GO:0031424 keratinization;GO:0018149 peptide cross-linking;GO:0030216 keratinocyte differentiation	0.0	0.0	0.0	0.0	0.0	0.0	0.0	0.0	0.0	0.0	1.0	0.0	0.0	0.0	0.0	0.0	0.0	0.0	0.0	0.0
Cd93	17064	symbol	M. musculus	17064	M. musculus	Cd93	CD93 antigen	GO:0098609 cell-cell adhesion;GO:0007155 cell adhesion;GO:0022610 biological adhesion	1.0	0.0	0.0	0.0	0.0	0.0	0.0	0.0	0.0	0.0	0.0	0.0	0.0	0.0	0.0	0.0	0.0	0.0	0.0	0.0
Slc39a10	227059	symbol	M. musculus	227059	M. musculus	Slc39a10	solute carrier family 39 (zinc transporter), member 10	GO:0050861 positive regulation of B cell receptor signaling pathway;GO:1903615 positive regulation of protein tyrosine phosphatase activity;GO:0050855 regulation of B cell receptor signaling pathway	0.0	0.0	0.0	0.0	0.0	0.0	0.0	0.0	0.0	0.0	0.0	0.0	0.0	0.0	0.0	1.0	0.0	0.0	0.0	0.0
Ca12	76459	gene_synonym	M. musculus	76459	M. musculus	Car12	carbonic anhydrase 12	GO:0015670 carbon dioxide transport;GO:0055064 chloride ion homeostasis;GO:0055083 monovalent inorganic anion homeostasis	0.0	0.0	0.0	0.0	0.0	0.0	0.0	0.0	0.0	0.0	0.0	0.0	0.0	0.0	0.0	0.0	0.0	0.0	0.0	0.0
Neo1	18007	symbol	M. musculus	18007	M. musculus	Neo1	neogenin	GO:0048681 negative regulation of axon regeneration;GO:0070571 negative regulation of neuron projection regeneration;GO:0048679 regulation of axon regeneration	0.0	1.0	0.0	0.0	0.0	1.0	0.0	1.0	0.0	0.0	0.0	1.0	0.0	0.0	0.0	1.0	0.0	1.0	0.0	0.0
Ptk7	71461	symbol	M. musculus	71461	M. musculus	Ptk7	PTK7 protein tyrosine kinase 7	GO:0090179 planar cell polarity pathway involved in neural tube closure;GO:0090178 regulation of establishment of planar polarity involved in neural tube closure;GO:0090177 establishment of planar polarity involved in neural tube closure	0.0	0.0	1.0	1.0	1.0	0.0	0.0	1.0	0.0	0.0	1.0	0.0	0.0	0.0	0.0	0.0	1.0	0.0	0.0	0.0
Trim56	384309	symbol	M. musculus	384309	M. musculus	Trim56	tripartite motif-containing 56	GO:1902187 negative regulation of viral release from host cell;GO:0046597 negative regulation of viral entry into host cell;GO:1902186 regulation of viral release from host cell	0.0	0.0	0.0	0.0	0.0	1.0	0.0	0.0	0.0	0.0	0.0	0.0	0.0	0.0	0.0	0.0	0.0	0.0	0.0	0.0
Ntn4	57764	symbol	M. musculus	57764	M. musculus	Ntn4	netrin 4	GO:0060668 regulation of branching involved in salivary gland morphogenesis by extracellular matrix-epithelial cell signaling;GO:0060693 regulation of branching involved in salivary gland morphogenesis;GO:0060445 branching involved in salivary gland morphogenesis	0.0	0.0	0.0	1.0	0.0	0.0	0.0	1.0	0.0	0.0	0.0	0.0	0.0	0.0	0.0	0.0	0.0	0.0	0.0	0.0
Cdhr2	268663	symbol	M. musculus	268663	M. musculus	Cdhr2	cadherin-related family member 2	GO:0060243 negative regulation of cell growth involved in contact inhibition;GO:0090675 intermicrovillar adhesion;GO:0032532 regulation of microvillus length	1.0	0.0	0.0	0.0	0.0	0.0	0.0	1.0	1.0	0.0	1.0	0.0	0.0	0.0	0.0	0.0	0.0	0.0	0.0	0.0
Cdh6	12563	symbol	M. musculus	12563	M. musculus	Cdh6	cadherin 6	GO:0016339 calcium-dependent cell-cell adhesion via plasma membrane cell adhesion molecules;GO:0044331 cell-cell adhesion mediated by cadherin;GO:0007043 cell-cell junction assembly	1.0	0.0	0.0	0.0	0.0	0.0	0.0	0.0	0.0	0.0	0.0	0.0	0.0	0.0	0.0	0.0	0.0	0.0	0.0	0.0
App	11820	symbol	M. musculus	11820	M. musculus	App	amyloid beta (A4) precursor protein	GO:0061890 positive regulation of astrocyte activation;GO:0051563 smooth endoplasmic reticulum calcium ion homeostasis;GO:0002265 astrocyte activation involved in immune response	0.0	1.0	1.0	0.0	1.0	1.0	0.0	0.0	1.0	0.0	0.0	0.0	1.0	0.0	1.0	1.0	0.0	0.0	1.0	0.0
Tagln2	21346	symbol	M. musculus	21346	M. musculus	Tagln2	transgelin 2	GO:0030855 epithelial cell differentiation;GO:0060429 epithelium development;GO:0009888 tissue development	0.0	0.0	0.0	0.0	0.0	0.0	0.0	0.0	0.0	0.0	1.0	0.0	0.0	0.0	0.0	0.0	0.0	0.0	0.0	0.0
Lamc3	23928	symbol	M. musculus	23928	M. musculus	Lamc3	laminin gamma 3	GO:0014002 astrocyte development;GO:0048708 astrocyte differentiation;GO:0021782 glial cell development	0.0	1.0	0.0	0.0	0.0	0.0	0.0	0.0	0.0	0.0	0.0	0.0	1.0	0.0	0.0	0.0	0.0	0.0	0.0	0.0
Cdh16	12556	symbol	M. musculus	12556	M. musculus	Cdh16	cadherin 16	GO:0016339 calcium-dependent cell-cell adhesion via plasma membrane cell adhesion molecules;GO:0007156 homophilic cell adhesion via plasma membrane adhesion molecules;GO:0098742 cell-cell adhesion via plasma-membrane adhesion molecules	1.0	0.0	0.0	0.0	0.0	0.0	0.0	0.0	0.0	0.0	0.0	0.0	0.0	0.0	0.0	0.0	0.0	0.0	0.0	0.0
Sbspon	226866	symbol	M. musculus	226866	M. musculus	Sbspon	somatomedin B and thrombospondin, type 1 domain containing	GO:0006955 immune response;GO:0002376 immune system process;GO:0050896 response to stimulus	0.0	0.0	0.0	0.0	0.0	0.0	0.0	0.0	0.0	1.0	0.0	0.0	0.0	0.0	0.0	0.0	0.0	0.0	0.0	0.0
Nptn	20320	symbol	M. musculus	20320	M. musculus	Nptn	neuroplastin	GO:0070593 dendrite self-avoidance;GO:1902683 regulation of receptor localization to synapse;GO:1904861 excitatory synapse assembly	1.0	1.0	0.0	0.0	0.0	0.0	0.0	0.0	0.0	0.0	0.0	0.0	0.0	0.0	0.0	0.0	0.0	0.0	0.0	0.0
Gpc4	14735	symbol	M. musculus	14735	M. musculus	Gpc4	glypican 4	GO:0098696 regulation of neurotransmitter receptor localization to postsynaptic specialization membrane;GO:0099645 neurotransmitter receptor localization to postsynaptic specialization membrane;GO:0099633 protein localization to postsynaptic specialization membrane	1.0	1.0	0.0	0.0	0.0	0.0	0.0	0.0	0.0	0.0	0.0	0.0	0.0	0.0	0.0	0.0	0.0	0.0	0.0	0.0
Myl12b	67938	symbol	M. musculus	67938	M. musculus	Myl12b	myosin, light chain 12B, regulatory	GO:0008360 regulation of cell shape;GO:0022604 regulation of cell morphogenesis;GO:0000902 cell morphogenesis	0.0	0.0	0.0	0.0	0.0	0.0	0.0	0.0	0.0	0.0	0.0	0.0	0.0	0.0	0.0	0.0	0.0	0.0	0.0	0.0
Cubn	65969	symbol	M. musculus	65969	M. musculus	Cubn	cubilin (intrinsic factor-cobalamin receptor)	GO:0042366 cobalamin catabolic process;GO:0020028 endocytic hemoglobin import;GO:0042365 water-soluble vitamin catabolic process	0.0	0.0	0.0	0.0	0.0	0.0	0.0	0.0	0.0	0.0	0.0	0.0	0.0	0.0	0.0	0.0	1.0	0.0	1.0	1.0
Htra1	56213	symbol	M. musculus	56213	M. musculus	Htra1	HtrA serine peptidase 1	GO:0060718 chorionic trophoblast cell differentiation;GO:0050687 negative regulation of defense response to virus;GO:0060717 chorion development	0.0	1.0	0.0	0.0	0.0	0.0	0.0	1.0	0.0	0.0	0.0	1.0	1.0	0.0	0.0	0.0	1.0	0.0	0.0	0.0
Tpm4	326618	symbol	M. musculus	326618	M. musculus	Tpm4	tropomyosin 4	GO:0007015 actin filament organization;GO:0030036 actin cytoskeleton organization;GO:0097435 supramolecular fiber organization	0.0	0.0	1.0	0.0	0.0	0.0	0.0	0.0	0.0	0.0	0.0	0.0	0.0	0.0	0.0	0.0	0.0	0.0	0.0	0.0
Atp6v1g1	66290	symbol	M. musculus	66290	M. musculus	Atp6v1g1	ATPase, H+ transporting, lysosomal V1 subunit G1	GO:0036295 cellular response to increased oxygen levels;GO:0006879 cellular iron ion homeostasis;GO:0055072 iron ion homeostasis	0.0	0.0	0.0	0.0	0.0	0.0	0.0	0.0	0.0	0.0	0.0	0.0	0.0	0.0	0.0	1.0	0.0	0.0	0.0	0.0
Emb	13723	symbol	M. musculus	13723	M. musculus	Emb	embigin	GO:0035879 plasma membrane lactate transport;GO:0035873 lactate transmembrane transport;GO:0015727 lactate transport	1.0	1.0	0.0	0.0	0.0	0.0	0.0	0.0	0.0	0.0	0.0	0.0	0.0	0.0	0.0	0.0	0.0	0.0	1.0	0.0
Tpm3	59069	symbol	M. musculus	59069	M. musculus	Tpm3	tropomyosin 3, gamma	GO:0007015 actin filament organization;GO:0030036 actin cytoskeleton organization;GO:0097435 supramolecular fiber organization	0.0	0.0	1.0	0.0	0.0	0.0	0.0	0.0	0.0	0.0	0.0	0.0	0.0	0.0	0.0	0.0	0.0	0.0	0.0	0.0
Csrp1	13007	symbol	M. musculus	13007	M. musculus	Csrp1	cysteine and glycine-rich protein 1	GO:0030036 actin cytoskeleton organization;GO:0030029 actin filament-based process;GO:0007010 cytoskeleton organization	0.0	0.0	1.0	0.0	0.0	0.0	0.0	0.0	0.0	0.0	0.0	0.0	0.0	0.0	0.0	0.0	0.0	0.0	0.0	0.0
Hnrnpa0	77134	symbol	M. musculus	77134	M. musculus	Hnrnpa0	heterogeneous nuclear ribonucleoprotein A0	GO:0070935 3'-UTR-mediated mRNA stabilization;GO:0048255 mRNA stabilization;GO:1902373 negative regulation of mRNA catabolic process	0.0	0.0	0.0	0.0	0.0	0.0	0.0	0.0	0.0	0.0	0.0	0.0	0.0	0.0	0.0	0.0	0.0	0.0	0.0	1.0
Cnn3	71994	symbol	M. musculus	71994	M. musculus	Cnn3	calponin 3, acidic	GO:0032780 negative regulation of ATPase activity;GO:0043462 regulation of ATPase activity;GO:0031032 actomyosin structure organization	1.0	0.0	1.0	0.0	0.0	0.0	0.0	0.0	0.0	0.0	0.0	0.0	0.0	0.0	0.0	0.0	0.0	0.0	0.0	0.0
Robo2	268902	symbol	M. musculus	268902	M. musculus	Robo2	roundabout guidance receptor 2	GO:0035481 positive regulation of Notch signaling pathway involved in heart induction;GO:0035480 regulation of Notch signaling pathway involved in heart induction;GO:1901321 positive regulation of heart induction	1.0	1.0	0.0	1.0	0.0	1.0	0.0	1.0	0.0	0.0	0.0	0.0	0.0	0.0	0.0	0.0	0.0	0.0	0.0	0.0
Sfrp1	20377	symbol	M. musculus	20377	M. musculus	Sfrp1	secreted frizzled-related protein 1	GO:2000041 negative regulation of planar cell polarity pathway involved in axis elongation;GO:2000080 negative regulation of canonical Wnt signaling pathway involved in controlling type B pancreatic cell proliferation;GO:0090179 planar cell polarity pathway involved in neural tube closure	0.0	1.0	1.0	1.0	1.0	1.0	1.0	1.0	1.0	0.0	0.0	1.0	0.0	0.0	1.0	0.0	1.0	0.0	1.0	0.0
Lima1	65970	symbol	M. musculus	65970	M. musculus	Lima1	LIM domain and actin binding 1	GO:0030299 intestinal cholesterol absorption;GO:0030835 negative regulation of actin filament depolymerization;GO:0098856 intestinal lipid absorption	0.0	0.0	1.0	0.0	0.0	1.0	0.0	0.0	0.0	0.0	0.0	0.0	0.0	0.0	0.0	0.0	0.0	0.0	1.0	0.0
Txndc17	52700	symbol	M. musculus	52700	M. musculus	Txndc17	thioredoxin domain containing 17	GO:0033209 tumor necrosis factor-mediated signaling pathway;GO:0071356 cellular response to tumor necrosis factor;GO:0034612 response to tumor necrosis factor	0.0	0.0	0.0	0.0	0.0	0.0	1.0	0.0	0.0	0.0	0.0	0.0	0.0	0.0	0.0	0.0	0.0	0.0	0.0	0.0
Fabp4	11770	symbol	M. musculus	11770	M. musculus	Fabp4	fatty acid binding protein 4, adipocyte	GO:0071285 cellular response to lithium ion;GO:0015909 long-chain fatty acid transport;GO:0050872 white fat cell differentiation	0.0	1.0	0.0	0.0	0.0	0.0	1.0	0.0	1.0	0.0	0.0	0.0	0.0	0.0	0.0	0.0	0.0	0.0	1.0	0.0
Dab2	13132	symbol	M. musculus	13132	M. musculus	Dab2	disabled 2, mitogen-responsive phosphoprotein	GO:2000860 positive regulation of aldosterone secretion;GO:2000857 positive regulation of mineralocorticoid secretion;GO:2000858 regulation of aldosterone secretion	0.0	1.0	0.0	1.0	0.0	1.0	0.0	1.0	1.0	0.0	1.0	1.0	0.0	0.0	1.0	0.0	1.0	0.0	1.0	0.0
Haao	107766	symbol	M. musculus	107766	M. musculus	Haao	3-hydroxyanthranilate 3,4-dioxygenase	GO:0034354 'de novo' NAD biosynthetic process from tryptophan;GO:0034627 'de novo' NAD biosynthetic process;GO:0019805 quinolinate biosynthetic process	0.0	0.0	0.0	0.0	0.0	0.0	0.0	0.0	0.0	0.0	0.0	0.0	0.0	0.0	0.0	0.0	0.0	0.0	0.0	0.0
Cryz	12972	symbol	M. musculus	12972	M. musculus	Cryz	crystallin, zeta	GO:0042178 xenobiotic catabolic process;GO:0051289 protein homotetramerization;GO:0006805 xenobiotic metabolic process	0.0	0.0	0.0	0.0	0.0	0.0	0.0	0.0	0.0	0.0	0.0	0.0	0.0	0.0	0.0	0.0	0.0	0.0	0.0	0.0
Ddah1	69219	symbol	M. musculus	69219	M. musculus	Ddah1	dimethylarginine dimethylaminohydrolase 1	GO:1900038 negative regulation of cellular response to hypoxia;GO:0006527 arginine catabolic process;GO:0000052 citrulline metabolic process	0.0	0.0	0.0	0.0	0.0	0.0	0.0	0.0	0.0	0.0	0.0	0.0	0.0	0.0	0.0	0.0	0.0	0.0	1.0	0.0
Rtcb	28088	symbol	M. musculus	28088	M. musculus	Rtcb	RNA 2',3'-cyclic phosphate and 5'-OH ligase	GO:0000971 tRNA exon ligation utilizing 2',3' cyclic phosphate of 5'-exon as source of linkage phosphate;GO:0000968 tRNA exon ligation;GO:0000378 RNA exon ligation	0.0	0.0	0.0	0.0	0.0	0.0	0.0	0.0	0.0	0.0	0.0	0.0	0.0	0.0	0.0	0.0	1.0	0.0	0.0	0.0
Mpp1	17524	symbol	M. musculus	17524	M. musculus	Mpp1	membrane protein, palmitoylated	GO:0090022 regulation of neutrophil chemotaxis;GO:1902622 regulation of neutrophil migration;GO:0071622 regulation of granulocyte chemotaxis	0.0	1.0	0.0	0.0	0.0	0.0	0.0	0.0	0.0	0.0	0.0	0.0	0.0	0.0	0.0	0.0	0.0	0.0	0.0	0.0
Ethe1	66071	symbol	M. musculus	66071	M. musculus	Ethe1	ethylmalonic encephalopathy 1	GO:0070813 hydrogen sulfide metabolic process;GO:0009404 toxin metabolic process;GO:0006749 glutathione metabolic process	0.0	0.0	0.0	0.0	0.0	0.0	0.0	0.0	0.0	0.0	0.0	0.0	0.0	0.0	0.0	0.0	0.0	0.0	0.0	0.0
Csrp2	13008	symbol	M. musculus	13008	M. musculus	Csrp2	cysteine and glycine-rich protein 2	GO:0030154 cell differentiation;GO:0048869 cellular developmental process;GO:0007275 multicellular organism development	0.0	0.0	0.0	0.0	0.0	0.0	0.0	0.0	0.0	0.0	0.0	0.0	0.0	0.0	0.0	0.0	0.0	0.0	0.0	0.0
Cda	72269	symbol	M. musculus	72269	M. musculus	Cda	cytidine deaminase	GO:0009972 cytidine deamination;GO:0006216 cytidine catabolic process;GO:0046133 pyrimidine ribonucleoside catabolic process	0.0	0.0	0.0	0.0	0.0	0.0	0.0	0.0	1.0	0.0	0.0	0.0	0.0	1.0	0.0	0.0	0.0	0.0	0.0	1.0
Gm2a	14667	symbol	M. musculus	14667	M. musculus	Gm2a	GM2 ganglioside activator protein	GO:0006689 ganglioside catabolic process;GO:0046479 glycosphingolipid catabolic process;GO:0046514 ceramide catabolic process	0.0	0.0	0.0	0.0	0.0	0.0	0.0	0.0	0.0	0.0	0.0	0.0	0.0	1.0	0.0	0.0	0.0	0.0	1.0	0.0
Tjp1	21872	symbol	M. musculus	21872	M. musculus	Tjp1	tight junction protein 1	GO:0090557 establishment of endothelial intestinal barrier;GO:0061028 establishment of endothelial barrier;GO:0001825 blastocyst formation	0.0	0.0	0.0	0.0	0.0	0.0	0.0	0.0	0.0	0.0	1.0	0.0	0.0	0.0	0.0	0.0	1.0	0.0	0.0	0.0
Hnrnpa1	15382	symbol	M. musculus	15382	M. musculus	Hnrnpa1	heterogeneous nuclear ribonucleoprotein A1	GO:0000380 alternative mRNA splicing, via spliceosome;GO:0051028 mRNA transport;GO:0050658 RNA transport	0.0	0.0	0.0	0.0	0.0	0.0	0.0	0.0	0.0	0.0	0.0	0.0	0.0	0.0	0.0	0.0	0.0	0.0	0.0	0.0
Ndufs6	407785	symbol	M. musculus	407785	M. musculus	Ndufs6	NADH:ubiquinone oxidoreductase core subunit S6	GO:0006120 mitochondrial electron transport, NADH to ubiquinone;GO:0042775 mitochondrial ATP synthesis coupled electron transport;GO:0042773 ATP synthesis coupled electron transport	0.0	1.0	0.0	0.0	1.0	0.0	0.0	0.0	0.0	0.0	0.0	0.0	0.0	0.0	0.0	0.0	1.0	0.0	0.0	0.0
Cobll1	319876	symbol	M. musculus	319876	M. musculus	Cobll1	Cobl-like 1		0.0	0.0	0.0	0.0	0.0	0.0	0.0	0.0	0.0	0.0	0.0	0.0	0.0	0.0	0.0	0.0	0.0	0.0	0.0	0.0
Cnpy2	56530	symbol	M. musculus	56530	M. musculus	Cnpy2	canopy FGF signaling regulator 2	GO:0045716 positive regulation of low-density lipoprotein particle receptor biosynthetic process;GO:0045714 regulation of low-density lipoprotein particle receptor biosynthetic process;GO:0010870 positive regulation of receptor biosynthetic process	0.0	0.0	0.0	0.0	0.0	0.0	0.0	0.0	0.0	0.0	0.0	0.0	0.0	0.0	0.0	0.0	0.0	0.0	0.0	0.0
Rplp1	56040	symbol	M. musculus	56040	M. musculus	Rplp1	ribosomal protein, large, P1	GO:0002181 cytoplasmic translation;GO:0006414 translational elongation;GO:0006417 regulation of translation	0.0	0.0	0.0	0.0	0.0	0.0	0.0	0.0	0.0	0.0	0.0	0.0	0.0	0.0	0.0	0.0	0.0	0.0	0.0	0.0
Calml4	75600	symbol	M. musculus	75600	M. musculus	Calml4	calmodulin-like 4	GO:0019722 calcium-mediated signaling;GO:0019932 second-messenger-mediated signaling;GO:0035556 intracellular signal transduction	0.0	0.0	0.0	0.0	0.0	0.0	0.0	0.0	0.0	0.0	0.0	0.0	0.0	0.0	0.0	0.0	0.0	0.0	0.0	0.0
Cnn2	12798	symbol	M. musculus	12798	M. musculus	Cnn2	calponin 2	GO:0050765 negative regulation of phagocytosis;GO:0045806 negative regulation of endocytosis;GO:0050764 regulation of phagocytosis	0.0	0.0	1.0	0.0	0.0	1.0	0.0	0.0	0.0	0.0	0.0	0.0	0.0	0.0	0.0	0.0	0.0	0.0	0.0	0.0
Amdhd2	245847	symbol	M. musculus	245847	M. musculus	Amdhd2	amidohydrolase domain containing 2	GO:0006046 N-acetylglucosamine catabolic process;GO:0019262 N-acetylneuraminate catabolic process;GO:0006054 N-acetylneuraminate metabolic process	0.0	0.0	0.0	0.0	0.0	0.0	0.0	0.0	0.0	0.0	0.0	0.0	0.0	1.0	0.0	0.0	0.0	0.0	0.0	0.0
Mtpn	14489	symbol	M. musculus	14489	M. musculus	Mtpn	myotrophin	GO:2000812 regulation of barbed-end actin filament capping;GO:0051016 barbed-end actin filament capping;GO:0051693 actin filament capping	0.0	0.0	1.0	0.0	0.0	1.0	0.0	0.0	1.0	0.0	0.0	0.0	0.0	0.0	0.0	0.0	0.0	0.0	0.0	0.0
Rbp4	19662	symbol	M. musculus	19662	M. musculus	Rbp4	retinol binding protein 4, plasma	GO:0071939 vitamin A import;GO:0071938 vitamin A transport;GO:0060044 negative regulation of cardiac muscle cell proliferation	0.0	0.0	0.0	1.0	1.0	0.0	0.0	0.0	1.0	0.0	0.0	0.0	0.0	0.0	0.0	0.0	1.0	0.0	1.0	0.0

## Sheet: Enrichment_kidney
GroupID	Category	Term	Description	LogP	Log(q-value)	InTerm_InList	Genes	Symbols
1_Summary	GO Biological Processes	GO:0098742	cell-cell adhesion via plasma-membrane adhesion molecules	-6.05841	-2.07221	8/204	12556,12563,13723,14735,20320,22242,268663,268902,17064,20354,23959,71994,114249	Cdh16,Cdh6,Emb,Gpc4,Nptn,Umod,Cdhr2,Robo2,Cd93,Sema4d,Nt5e,Cnn3,Npnt
1_Member	GO Biological Processes	GO:0098742	cell-cell adhesion via plasma-membrane adhesion molecules	-6.05841	-2.07221	8/204	12556,12563,13723,14735,20320,22242,268663,268902	Cdh16,Cdh6,Emb,Gpc4,Nptn,Umod,Cdhr2,Robo2
1_Member	GO Biological Processes	GO:0098609	cell-cell adhesion	-5.66622	-1.88356	13/720	12556,12563,13723,14735,17064,20320,20354,22242,23959,71994,114249,268663,268902	Cdh16,Cdh6,Emb,Gpc4,Cd93,Nptn,Sema4d,Umod,Nt5e,Cnn3,Npnt,Cdhr2,Robo2
1_Member	GO Biological Processes	GO:0007156	homophilic cell adhesion via plasma membrane adhesion molecules	-5.43301	-1.77852	6/112	12556,12563,13723,20320,268663,268902	Cdh16,Cdh6,Emb,Nptn,Cdhr2,Robo2
2_Summary	GO Biological Processes	GO:0000904	cell morphogenesis involved in differentiation	-6.03097	-2.07221	14/783	11820,12816,13132,13723,17181,17195,18007,19143,20320,20354,20377,23928,56753,268902,17524,11770,20846,23959,56213,14735,407785	App,Col12a1,Dab2,Emb,Matn2,Mbl2,Neo1,St14,Nptn,Sema4d,Sfrp1,Lamc3,Tacstd2,Robo2,Mpp1,Fabp4,Stat1,Nt5e,Htra1,Gpc4,Ndufs6
2_Member	GO Biological Processes	GO:0000904	cell morphogenesis involved in differentiation	-6.03097	-2.07221	14/783	11820,12816,13132,13723,17181,17195,18007,19143,20320,20354,20377,23928,56753,268902	App,Col12a1,Dab2,Emb,Matn2,Mbl2,Neo1,St14,Nptn,Sema4d,Sfrp1,Lamc3,Tacstd2,Robo2
2_Member	GO Biological Processes	GO:0007411	axon guidance	-4.59206	-1.41758	7/234	11820,13723,17181,18007,20320,20354,268902	App,Emb,Matn2,Neo1,Nptn,Sema4d,Robo2
2_Member	GO Biological Processes	GO:0097485	neuron projection guidance	-4.5802	-1.41758	7/235	11820,13723,17181,18007,20320,20354,268902	App,Emb,Matn2,Neo1,Nptn,Sema4d,Robo2
2_Member	GO Biological Processes	GO:0008038	neuron recognition	-4.45461	-1.39894	4/50	11820,13723,20320,268902	App,Emb,Nptn,Robo2
2_Member	GO Biological Processes	GO:0006935	chemotaxis	-2.85134	-0.383662	8/584	11820,13723,17181,17524,18007,20320,20354,268902	App,Emb,Matn2,Mpp1,Neo1,Nptn,Sema4d,Robo2
2_Member	GO Biological Processes	GO:0042330	taxis	-2.83727	-0.383662	8/587	11820,13723,17181,17524,18007,20320,20354,268902	App,Emb,Matn2,Mpp1,Neo1,Nptn,Sema4d,Robo2
2_Member	GO Biological Processes	GO:0007409	axonogenesis	-2.78977	-0.342902	7/463	11820,13723,17181,18007,20320,20354,268902	App,Emb,Matn2,Neo1,Nptn,Sema4d,Robo2
2_Member	GO Biological Processes	GO:0032101	regulation of response to external stimulus	-2.72974	-0.31257	9/756	11770,11820,17524,18007,20354,20846,23959,56213,268902	Fabp4,App,Mpp1,Neo1,Sema4d,Stat1,Nt5e,Htra1,Robo2
2_Member	GO Biological Processes	GO:0061564	axon development	-2.60162	-0.221562	7/500	11820,13723,17181,18007,20320,20354,268902	App,Emb,Matn2,Neo1,Nptn,Sema4d,Robo2
2_Member	GO Biological Processes	GO:0007416	synapse assembly	-2.35631	-0.0690159	4/179	11820,14735,20320,20354	App,Gpc4,Nptn,Sema4d
2_Member	GO Biological Processes	GO:0032990	cell part morphogenesis	-2.34825	-0.0661881	8/705	11820,13723,17181,18007,20320,20354,268902,407785	App,Emb,Matn2,Neo1,Nptn,Sema4d,Robo2,Ndufs6
2_Member	GO Biological Processes	GO:0032102	negative regulation of response to external stimulus	-2.11995	0	5/330	18007,20354,23959,56213,268902	Neo1,Sema4d,Nt5e,Htra1,Robo2
2_Member	GO Biological Processes	GO:0048667	cell morphogenesis involved in neuron differentiation	-2.10742	0	7/617	11820,13723,17181,18007,20320,20354,268902	App,Emb,Matn2,Neo1,Nptn,Sema4d,Robo2
3_Summary	GO Biological Processes	GO:0030036	actin cytoskeleton organization	-5.33934	-1.77852	12/652	12798,13007,14489,20377,54631,56753,59069,65970,71461,71994,326618,330267,11820,12816,15944	Cnn2,Csrp1,Mtpn,Sfrp1,Nphs1,Tacstd2,Tpm3,Lima1,Ptk7,Cnn3,Tpm4,Thsd7a,App,Col12a1,Irgm1
3_Member	GO Biological Processes	GO:0030036	actin cytoskeleton organization	-5.33934	-1.77852	12/652	12798,13007,14489,20377,54631,56753,59069,65970,71461,71994,326618,330267	Cnn2,Csrp1,Mtpn,Sfrp1,Nphs1,Tacstd2,Tpm3,Lima1,Ptk7,Cnn3,Tpm4,Thsd7a
3_Member	GO Biological Processes	GO:0030029	actin filament-based process	-4.82127	-1.41758	12/734	12798,13007,14489,20377,54631,56753,59069,65970,71461,71994,326618,330267	Cnn2,Csrp1,Mtpn,Sfrp1,Nphs1,Tacstd2,Tpm3,Lima1,Ptk7,Cnn3,Tpm4,Thsd7a
3_Member	GO Biological Processes	GO:0097435	supramolecular fiber organization	-2.44624	-0.110735	8/679	11820,12816,14489,54631,56753,59069,65970,326618	App,Col12a1,Mtpn,Nphs1,Tacstd2,Tpm3,Lima1,Tpm4
3_Member	GO Biological Processes	GO:0007015	actin filament organization	-2.41578	-0.103236	6/404	14489,54631,56753,59069,65970,326618	Mtpn,Nphs1,Tacstd2,Tpm3,Lima1,Tpm4
3_Member	GO Biological Processes	GO:0043244	regulation of protein complex disassembly	-2.0481	0	3/115	14489,15944,65970	Mtpn,Irgm1,Lima1
3_Member	GO Biological Processes	GO:1902903	regulation of supramolecular fiber organization	-2.00606	0	5/352	11820,14489,54631,56753,65970	App,Mtpn,Nphs1,Tacstd2,Lima1
4_Summary	GO Biological Processes	GO:0048729	tissue morphogenesis	-5.19943	-1.71779	12/673	12816,13132,16772,17181,17195,19143,20377,56753,57764,71461,114249,268902,19662,20846,22242	Col12a1,Dab2,Lama1,Matn2,Mbl2,St14,Sfrp1,Tacstd2,Ntn4,Ptk7,Npnt,Robo2,Rbp4,Stat1,Umod
4_Member	GO Biological Processes	GO:0048729	tissue morphogenesis	-5.19943	-1.71779	12/673	12816,13132,16772,17181,17195,19143,20377,56753,57764,71461,114249,268902	Col12a1,Dab2,Lama1,Matn2,Mbl2,St14,Sfrp1,Tacstd2,Ntn4,Ptk7,Npnt,Robo2
4_Member	GO Biological Processes	GO:0072001	renal system development	-3.88548	-0.993876	7/303	19662,20377,20846,22242,56753,114249,268902	Rbp4,Sfrp1,Stat1,Umod,Tacstd2,Npnt,Robo2
4_Member	GO Biological Processes	GO:0061138	morphogenesis of a branching epithelium	-3.7388	-0.910382	6/224	16772,19143,20377,56753,57764,114249	Lama1,St14,Sfrp1,Tacstd2,Ntn4,Npnt
4_Member	GO Biological Processes	GO:0072073	kidney epithelium development	-3.70752	-0.894891	5/144	20377,22242,56753,114249,268902	Sfrp1,Umod,Tacstd2,Npnt,Robo2
4_Member	GO Biological Processes	GO:0001763	morphogenesis of a branching structure	-3.54836	-0.750968	6/243	16772,19143,20377,56753,57764,114249	Lama1,St14,Sfrp1,Tacstd2,Ntn4,Npnt
4_Member	GO Biological Processes	GO:0001655	urogenital system development	-3.5255	-0.742832	7/347	19662,20377,20846,22242,56753,114249,268902	Rbp4,Sfrp1,Stat1,Umod,Tacstd2,Npnt,Robo2
4_Member	GO Biological Processes	GO:0001657	ureteric bud development	-3.18866	-0.573662	4/106	20377,56753,114249,268902	Sfrp1,Tacstd2,Npnt,Robo2
4_Member	GO Biological Processes	GO:0061326	renal tubule development	-3.18866	-0.573662	4/106	20846,22242,56753,114249	Stat1,Umod,Tacstd2,Npnt
4_Member	GO Biological Processes	GO:0072163	mesonephric epithelium development	-3.18866	-0.573662	4/106	20377,56753,114249,268902	Sfrp1,Tacstd2,Npnt,Robo2
4_Member	GO Biological Processes	GO:0072164	mesonephric tubule development	-3.18866	-0.573662	4/106	20377,56753,114249,268902	Sfrp1,Tacstd2,Npnt,Robo2
4_Member	GO Biological Processes	GO:0001823	mesonephros development	-3.14312	-0.55543	4/109	20377,56753,114249,268902	Sfrp1,Tacstd2,Npnt,Robo2
4_Member	GO Biological Processes	GO:0002009	morphogenesis of an epithelium	-3.02771	-0.471812	8/548	13132,16772,19143,20377,56753,57764,71461,114249	Dab2,Lama1,St14,Sfrp1,Tacstd2,Ntn4,Ptk7,Npnt
4_Member	GO Biological Processes	GO:0060562	epithelial tube morphogenesis	-2.55188	-0.184187	6/379	16772,19143,20377,56753,71461,114249	Lama1,St14,Sfrp1,Tacstd2,Ptk7,Npnt
4_Member	GO Biological Processes	GO:0001822	kidney development	-2.4043	-0.103236	5/282	20377,22242,56753,114249,268902	Sfrp1,Umod,Tacstd2,Npnt,Robo2
4_Member	GO Biological Processes	GO:0072080	nephron tubule development	-2.21479	0	3/100	22242,56753,114249	Umod,Tacstd2,Npnt
4_Member	GO Biological Processes	GO:0072009	nephron epithelium development	-2.10083	0	3/110	22242,56753,114249	Umod,Tacstd2,Npnt
5_Summary	GO Biological Processes	GO:0003414	chondrocyte morphogenesis involved in endochondral bone morphogenesis	-4.57866	-1.41758	3/16	12816,17181,17195,11820,19662,20354,20377,71461,407785	Col12a1,Matn2,Mbl2,App,Rbp4,Sema4d,Sfrp1,Ptk7,Ndufs6
5_Member	GO Biological Processes	GO:0003414	chondrocyte morphogenesis involved in endochondral bone morphogenesis	-4.57866	-1.41758	3/16	12816,17181,17195	Col12a1,Matn2,Mbl2
5_Member	GO Biological Processes	GO:0003429	growth plate cartilage chondrocyte morphogenesis	-4.57866	-1.41758	3/16	12816,17181,17195	Col12a1,Matn2,Mbl2
5_Member	GO Biological Processes	GO:0090171	chondrocyte morphogenesis	-4.57866	-1.41758	3/16	12816,17181,17195	Col12a1,Matn2,Mbl2
5_Member	GO Biological Processes	GO:0003422	growth plate cartilage morphogenesis	-4.4955	-1.41181	3/17	12816,17181,17195	Col12a1,Matn2,Mbl2
5_Member	GO Biological Processes	GO:0003418	growth plate cartilage chondrocyte differentiation	-4.14627	-1.18752	3/22	12816,17181,17195	Col12a1,Matn2,Mbl2
5_Member	GO Biological Processes	GO:0003433	chondrocyte development involved in endochondral bone morphogenesis	-4.14627	-1.18752	3/22	12816,17181,17195	Col12a1,Matn2,Mbl2
5_Member	GO Biological Processes	GO:0060536	cartilage morphogenesis	-3.87345	-0.993876	3/27	12816,17181,17195	Col12a1,Matn2,Mbl2
5_Member	GO Biological Processes	GO:0003413	chondrocyte differentiation involved in endochondral bone morphogenesis	-3.77912	-0.91771	3/29	12816,17181,17195	Col12a1,Matn2,Mbl2
5_Member	GO Biological Processes	GO:0003417	growth plate cartilage development	-3.49627	-0.741638	3/36	12816,17181,17195	Col12a1,Matn2,Mbl2
5_Member	GO Biological Processes	GO:0003416	endochondral bone growth	-3.2667	-0.597977	3/43	12816,17181,17195	Col12a1,Matn2,Mbl2
5_Member	GO Biological Processes	GO:0002063	chondrocyte development	-3.20837	-0.573662	3/45	12816,17181,17195	Col12a1,Matn2,Mbl2
5_Member	GO Biological Processes	GO:0098868	bone growth	-3.18023	-0.573662	3/46	12816,17181,17195	Col12a1,Matn2,Mbl2
5_Member	GO Biological Processes	GO:0060351	cartilage development involved in endochondral bone morphogenesis	-3.02403	-0.471812	3/52	12816,17181,17195	Col12a1,Matn2,Mbl2
5_Member	GO Biological Processes	GO:0048589	developmental growth	-2.64904	-0.252575	9/777	11820,12816,17181,17195,19662,20354,20377,71461,407785	App,Col12a1,Matn2,Mbl2,Rbp4,Sema4d,Sfrp1,Ptk7,Ndufs6
5_Member	GO Biological Processes	GO:0060350	endochondral bone morphogenesis	-2.5654	-0.192104	3/75	12816,17181,17195	Col12a1,Matn2,Mbl2
5_Member	GO Biological Processes	GO:0035265	organ growth	-2.07869	0	4/215	12816,17181,17195,19662	Col12a1,Matn2,Mbl2,Rbp4
5_Member	GO Biological Processes	GO:0060349	bone morphogenesis	-2.02772	0	3/117	12816,17181,17195	Col12a1,Matn2,Mbl2
5_Member	GO Biological Processes	GO:0060348	bone development	-2.01115	0	4/225	12816,17181,17195,20354	Col12a1,Matn2,Mbl2,Sema4d
5_Member	GO Biological Processes	GO:0002062	chondrocyte differentiation	-2.00773	0	3/119	12816,17181,17195	Col12a1,Matn2,Mbl2
6_Summary	GO Biological Processes	GO:0040013	negative regulation of locomotion	-4.53489	-1.41758	8/329	12798,14766,16009,20354,20377,56753,268902,384309,11820,13132,18007,14489,20846,65970,22608	Cnn2,Adgrg1,Igfbp3,Sema4d,Sfrp1,Tacstd2,Robo2,Trim56,App,Dab2,Neo1,Mtpn,Stat1,Lima1,Ybx1
6_Member	GO Biological Processes	GO:0040013	negative regulation of locomotion	-4.53489	-1.41758	8/329	12798,14766,16009,20354,20377,56753,268902,384309	Cnn2,Adgrg1,Igfbp3,Sema4d,Sfrp1,Tacstd2,Robo2,Trim56
6_Member	GO Biological Processes	GO:0051271	negative regulation of cellular component movement	-2.971	-0.451575	6/313	12798,14766,16009,20354,20377,56753	Cnn2,Adgrg1,Igfbp3,Sema4d,Sfrp1,Tacstd2
6_Member	GO Biological Processes	GO:0010721	negative regulation of cell development	-2.53497	-0.172811	6/382	11820,13132,14766,18007,20354,56753	App,Dab2,Adgrg1,Neo1,Sema4d,Tacstd2
6_Member	GO Biological Processes	GO:0030336	negative regulation of cell migration	-2.5193	-0.162603	5/265	12798,14766,16009,20377,56753	Cnn2,Adgrg1,Igfbp3,Sfrp1,Tacstd2
6_Member	GO Biological Processes	GO:2000146	negative regulation of cell motility	-2.4306	-0.105318	5/278	12798,14766,16009,20377,56753	Cnn2,Adgrg1,Igfbp3,Sfrp1,Tacstd2
6_Member	GO Biological Processes	GO:0051129	negative regulation of cellular component organization	-2.21693	0	8/742	12798,13132,14489,18007,20354,20846,56753,65970	Cnn2,Dab2,Mtpn,Neo1,Sema4d,Stat1,Tacstd2,Lima1
6_Member	GO Biological Processes	GO:0031345	negative regulation of cell projection organization	-2.1574	0	4/204	13132,18007,20354,56753	Dab2,Neo1,Sema4d,Tacstd2
6_Member	GO Biological Processes	GO:0050768	negative regulation of neurogenesis	-2.10387	0	5/333	11820,13132,14766,18007,20354	App,Dab2,Adgrg1,Neo1,Sema4d
6_Member	GO Biological Processes	GO:0045596	negative regulation of cell differentiation	-2.05943	0	8/790	11820,13132,14766,18007,20354,20377,22608,56753	App,Dab2,Adgrg1,Neo1,Sema4d,Sfrp1,Ybx1,Tacstd2
7_Summary	GO Biological Processes	GO:0071356	cellular response to tumor necrosis factor	-4.53123	-1.41758	6/161	11770,20377,20846,52700,84094,114249	Fabp4,Sfrp1,Stat1,Txndc17,Plvap,Npnt
7_Member	GO Biological Processes	GO:0071356	cellular response to tumor necrosis factor	-4.53123	-1.41758	6/161	11770,20377,20846,52700,84094,114249	Fabp4,Sfrp1,Stat1,Txndc17,Plvap,Npnt
7_Member	GO Biological Processes	GO:0034612	response to tumor necrosis factor	-4.28724	-1.2579	6/178	11770,20377,20846,52700,84094,114249	Fabp4,Sfrp1,Stat1,Txndc17,Plvap,Npnt
7_Member	GO Biological Processes	GO:0033209	tumor necrosis factor-mediated signaling pathway	-2.84335	-0.383662	3/60	20846,52700,84094	Stat1,Txndc17,Plvap
8_Summary	GO Biological Processes	GO:1905330	regulation of morphogenesis of an epithelium	-4.24078	-1.23626	5/111	13132,20377,56753,57764,71461,268902,16772,20354,16009,20846,56213,18007,268663,19143	Dab2,Sfrp1,Tacstd2,Ntn4,Ptk7,Robo2,Lama1,Sema4d,Igfbp3,Stat1,Htra1,Neo1,Cdhr2,St14
8_Member	GO Biological Processes	GO:1905330	regulation of morphogenesis of an epithelium	-4.24078	-1.23626	5/111	13132,20377,56753,57764,71461	Dab2,Sfrp1,Tacstd2,Ntn4,Ptk7
8_Member	GO Biological Processes	GO:2000027	regulation of animal organ morphogenesis	-3.91396	-0.996594	6/208	13132,20377,56753,57764,71461,268902	Dab2,Sfrp1,Tacstd2,Ntn4,Ptk7,Robo2
8_Member	GO Biological Processes	GO:0001738	morphogenesis of a polarized epithelium	-3.76252	-0.91771	4/75	13132,16772,20377,71461	Dab2,Lama1,Sfrp1,Ptk7
8_Member	GO Biological Processes	GO:0060071	Wnt signaling pathway, planar cell polarity pathway	-3.49627	-0.741638	3/36	13132,20377,71461	Dab2,Sfrp1,Ptk7
8_Member	GO Biological Processes	GO:0090175	regulation of establishment of planar polarity	-3.42614	-0.710426	3/38	13132,20377,71461	Dab2,Sfrp1,Ptk7
8_Member	GO Biological Processes	GO:0035567	non-canonical Wnt signaling pathway	-2.95299	-0.441395	3/55	13132,20377,71461	Dab2,Sfrp1,Ptk7
8_Member	GO Biological Processes	GO:0001736	establishment of planar polarity	-2.93023	-0.426321	3/56	13132,20377,71461	Dab2,Sfrp1,Ptk7
8_Member	GO Biological Processes	GO:0007164	establishment of tissue polarity	-2.9079	-0.418968	3/57	13132,20377,71461	Dab2,Sfrp1,Ptk7
8_Member	GO Biological Processes	GO:0060688	regulation of morphogenesis of a branching structure	-2.70529	-0.302842	3/67	20377,56753,57764	Sfrp1,Tacstd2,Ntn4
8_Member	GO Biological Processes	GO:0060485	mesenchyme development	-2.48459	-0.133286	5/270	13132,20354,20377,71461,268902	Dab2,Sema4d,Sfrp1,Ptk7,Robo2
8_Member	GO Biological Processes	GO:0034446	substrate adhesion-dependent cell spreading	-2.35567	-0.0690159	3/89	13132,20377,56753	Dab2,Sfrp1,Tacstd2
8_Member	GO Biological Processes	GO:0050673	epithelial cell proliferation	-2.33905	-0.0615327	6/419	13132,16009,20377,20846,56213,56753	Dab2,Igfbp3,Sfrp1,Stat1,Htra1,Tacstd2
8_Member	GO Biological Processes	GO:0120035	regulation of plasma membrane bounded cell projection organization	-2.15625	0	8/760	13132,18007,20354,20377,56753,71461,268663,268902	Dab2,Neo1,Sema4d,Sfrp1,Tacstd2,Ptk7,Cdhr2,Robo2
8_Member	GO Biological Processes	GO:0031344	regulation of cell projection organization	-2.12665	0	8/769	13132,18007,20354,20377,56753,71461,268663,268902	Dab2,Neo1,Sema4d,Sfrp1,Tacstd2,Ptk7,Cdhr2,Robo2
8_Member	GO Biological Processes	GO:0001843	neural tube closure	-2.1117	0	3/109	19143,20377,71461	St14,Sfrp1,Ptk7
8_Member	GO Biological Processes	GO:0060606	tube closure	-2.10083	0	3/110	19143,20377,71461	St14,Sfrp1,Ptk7
8_Member	GO Biological Processes	GO:0014020	primary neural tube formation	-2.03786	0	3/116	19143,20377,71461	St14,Sfrp1,Ptk7
8_Member	GO Biological Processes	GO:0050678	regulation of epithelial cell proliferation	-2.0011	0	5/353	13132,20377,20846,56213,56753	Dab2,Sfrp1,Stat1,Htra1,Tacstd2
9_Summary	GO Biological Processes	GO:0045926	negative regulation of growth	-4.10837	-1.1708	7/279	13132,17195,19662,20354,20377,72269,268663,11820,14489,16009,260299,11770,114249	Dab2,Mbl2,Rbp4,Sema4d,Sfrp1,Cda,Cdhr2,App,Mtpn,Igfbp3,Cadm4,Fabp4,Npnt
9_Member	GO Biological Processes	GO:0045926	negative regulation of growth	-4.10837	-1.1708	7/279	13132,17195,19662,20354,20377,72269,268663	Dab2,Mbl2,Rbp4,Sema4d,Sfrp1,Cda,Cdhr2
9_Member	GO Biological Processes	GO:0040008	regulation of growth	-3.43554	-0.710426	10/735	11820,13132,14489,16009,17195,19662,20354,20377,72269,268663	App,Dab2,Mtpn,Igfbp3,Mbl2,Rbp4,Sema4d,Sfrp1,Cda,Cdhr2
9_Member	GO Biological Processes	GO:0016049	cell growth	-3.2869	-0.606897	8/500	11820,13132,14489,16009,20354,20377,72269,268663	App,Dab2,Mtpn,Igfbp3,Sema4d,Sfrp1,Cda,Cdhr2
9_Member	GO Biological Processes	GO:0030308	negative regulation of cell growth	-3.12468	-0.546141	5/193	13132,20354,20377,72269,268663	Dab2,Sema4d,Sfrp1,Cda,Cdhr2
9_Member	GO Biological Processes	GO:0061383	trabecula morphogenesis	-2.99987	-0.462115	3/53	19662,20354,20377	Rbp4,Sema4d,Sfrp1
9_Member	GO Biological Processes	GO:0001558	regulation of cell growth	-2.99762	-0.462115	7/426	13132,14489,16009,20354,20377,72269,268663	Dab2,Mtpn,Igfbp3,Sema4d,Sfrp1,Cda,Cdhr2
9_Member	GO Biological Processes	GO:0050732	negative regulation of peptidyl-tyrosine phosphorylation	-2.9762	-0.451575	3/54	20354,20377,260299	Sema4d,Sfrp1,Cadm4
9_Member	GO Biological Processes	GO:0001933	negative regulation of protein phosphorylation	-2.40535	-0.103236	6/406	11770,13132,16009,20354,20377,260299	Fabp4,Dab2,Igfbp3,Sema4d,Sfrp1,Cadm4
9_Member	GO Biological Processes	GO:0010563	negative regulation of phosphorus metabolic process	-2.40398	-0.103236	7/543	11770,13132,16009,20354,20377,72269,260299	Fabp4,Dab2,Igfbp3,Sema4d,Sfrp1,Cda,Cadm4
9_Member	GO Biological Processes	GO:0045936	negative regulation of phosphate metabolic process	-2.40398	-0.103236	7/543	11770,13132,16009,20354,20377,72269,260299	Fabp4,Dab2,Igfbp3,Sema4d,Sfrp1,Cda,Cadm4
9_Member	GO Biological Processes	GO:0001649	osteoblast differentiation	-2.20246	0	4/198	16009,20354,20377,114249	Igfbp3,Sema4d,Sfrp1,Npnt
9_Member	GO Biological Processes	GO:0042326	negative regulation of phosphorylation	-2.19546	0	6/449	11770,13132,16009,20354,20377,260299	Fabp4,Dab2,Igfbp3,Sema4d,Sfrp1,Cadm4
10_Summary	Reactome Gene Sets	R-MMU-5173214	O-glycosylation of TSR domain-containing proteins	-3.4607	-0.719433	3/37	226866,229595,330267	Sbspon,Adamtsl4,Thsd7a
10_Member	Reactome Gene Sets	R-MMU-5173214	O-glycosylation of TSR domain-containing proteins	-3.4607	-0.719433	3/37	226866,229595,330267	Sbspon,Adamtsl4,Thsd7a
10_Member	Reactome Gene Sets	R-MMU-5173105	O-linked glycosylation	-2.19102	0	3/102	226866,229595,330267	Sbspon,Adamtsl4,Thsd7a
11_Summary	GO Biological Processes	GO:0030855	epithelial cell differentiation	-3.32483	-0.622104	9/622	13132,16772,19143,20753,21346,21872,71461,229595,268663	Dab2,Lama1,St14,Sprr1a,Tagln2,Tjp1,Ptk7,Adamtsl4,Cdhr2
11_Member	GO Biological Processes	GO:0030855	epithelial cell differentiation	-3.32483	-0.622104	9/622	13132,16772,19143,20753,21346,21872,71461,229595,268663	Dab2,Lama1,St14,Sprr1a,Tagln2,Tjp1,Ptk7,Adamtsl4,Cdhr2
12_Summary	GO Biological Processes	GO:0090287	regulation of cellular response to growth factor stimulus	-3.31369	-0.622104	6/269	13132,18007,20377,56213,114249,260299	Dab2,Neo1,Sfrp1,Htra1,Npnt,Cadm4
12_Member	GO Biological Processes	GO:0090287	regulation of cellular response to growth factor stimulus	-3.31369	-0.622104	6/269	13132,18007,20377,56213,114249,260299	Dab2,Neo1,Sfrp1,Htra1,Npnt,Cadm4
12_Member	GO Biological Processes	GO:0090092	regulation of transmembrane receptor protein serine/threonine kinase signaling pathway	-2.77781	-0.337566	5/231	13132,18007,20377,56213,114249	Dab2,Neo1,Sfrp1,Htra1,Npnt
12_Member	GO Biological Processes	GO:0030510	regulation of BMP signaling pathway	-2.28939	-0.0208317	3/94	18007,20377,56213	Neo1,Sfrp1,Htra1
12_Member	GO Biological Processes	GO:0017015	regulation of transforming growth factor beta receptor signaling pathway	-2.16775	0	3/104	13132,56213,114249	Dab2,Htra1,Npnt
12_Member	GO Biological Processes	GO:1903844	regulation of cellular response to transforming growth factor beta stimulus	-2.14498	0	3/106	13132,56213,114249	Dab2,Htra1,Npnt
12_Member	GO Biological Processes	GO:0090100	positive regulation of transmembrane receptor protein serine/threonine kinase signaling pathway	-2.1117	0	3/109	13132,18007,114249	Dab2,Neo1,Npnt
13_Summary	KEGG Pathway	mmu05145	Toxoplasmosis	-3.15814	-0.561117	4/108	15944,16772,20846,23928,114249,11820,12816,56213	Irgm1,Lama1,Stat1,Lamc3,Npnt,App,Col12a1,Htra1
13_Member	KEGG Pathway	mmu05145	Toxoplasmosis	-3.15814	-0.561117	4/108	15944,16772,20846,23928	Irgm1,Lama1,Stat1,Lamc3
13_Member	KEGG Pathway	mmu04512	ECM-receptor interaction	-2.44081	-0.110447	3/83	16772,23928,114249	Lama1,Lamc3,Npnt
13_Member	Reactome Gene Sets	R-MMU-1474244	Extracellular matrix organization	-2.36568	-0.069678	5/288	11820,12816,16772,23928,56213	App,Col12a1,Lama1,Lamc3,Htra1
14_Summary	GO Biological Processes	GO:1901136	carbohydrate derivative catabolic process	-3.02808	-0.471812	4/117	14667,23959,72269,245847	Gm2a,Nt5e,Cda,Amdhd2
14_Member	GO Biological Processes	GO:1901136	carbohydrate derivative catabolic process	-3.02808	-0.471812	4/117	14667,23959,72269,245847	Gm2a,Nt5e,Cda,Amdhd2
15_Summary	GO Biological Processes	GO:0007588	excretion	-2.9079	-0.418968	3/57	13132,22242,54631,11820,20377	Dab2,Umod,Nphs1,App,Sfrp1
15_Member	GO Biological Processes	GO:0007588	excretion	-2.9079	-0.418968	3/57	13132,22242,54631	Dab2,Umod,Nphs1
15_Member	GO Biological Processes	GO:0007254	JNK cascade	-2.15005	0	4/205	11820,13132,20377,54631	App,Dab2,Sfrp1,Nphs1
16_Summary	GO Biological Processes	GO:0055076	transition metal ion homeostasis	-2.84623	-0.383662	4/131	11820,18007,66290,227059	App,Neo1,Atp6v1g1,Slc39a10
16_Member	GO Biological Processes	GO:0055076	transition metal ion homeostasis	-2.84623	-0.383662	4/131	11820,18007,66290,227059	App,Neo1,Atp6v1g1,Slc39a10
16_Member	GO Biological Processes	GO:0046916	cellular transition metal ion homeostasis	-2.26396	0	3/96	11820,66290,227059	App,Atp6v1g1,Slc39a10
17_Summary	GO Biological Processes	GO:0061458	reproductive system development	-2.84387	-0.383662	7/453	14766,19143,19662,20377,28088,56213,407785,13132,21872,22608,65969,71461	Adgrg1,St14,Rbp4,Sfrp1,Rtcb,Htra1,Ndufs6,Dab2,Tjp1,Ybx1,Cubn,Ptk7
17_Member	GO Biological Processes	GO:0061458	reproductive system development	-2.84387	-0.383662	7/453	14766,19143,19662,20377,28088,56213,407785	Adgrg1,St14,Rbp4,Sfrp1,Rtcb,Htra1,Ndufs6
17_Member	GO Biological Processes	GO:0043009	chordate embryonic development	-2.60053	-0.221562	9/790	13132,19143,19662,20377,21872,22608,28088,65969,71461	Dab2,St14,Rbp4,Sfrp1,Tjp1,Ybx1,Rtcb,Cubn,Ptk7
17_Member	GO Biological Processes	GO:0048608	reproductive structure development	-2.19546	0	6/449	14766,19143,19662,20377,28088,56213	Adgrg1,St14,Rbp4,Sfrp1,Rtcb,Htra1
18_Summary	GO Biological Processes	GO:0000768	syncytium formation by plasma membrane fusion	-2.76247	-0.33519	3/64	18007,20846,54631	Neo1,Stat1,Nphs1
18_Member	GO Biological Processes	GO:0000768	syncytium formation by plasma membrane fusion	-2.76247	-0.33519	3/64	18007,20846,54631	Neo1,Stat1,Nphs1
18_Member	GO Biological Processes	GO:0140253	cell-cell fusion	-2.76247	-0.33519	3/64	18007,20846,54631	Neo1,Stat1,Nphs1
18_Member	GO Biological Processes	GO:0006949	syncytium formation	-2.72404	-0.31257	3/66	18007,20846,54631	Neo1,Stat1,Nphs1
19_Summary	GO Biological Processes	GO:0015850	organic hydroxy compound transport	-2.7211	-0.31257	5/238	13132,13723,16009,19662,65970,11770,14667,11820,14766,20377,20846,69219,65969	Dab2,Emb,Igfbp3,Rbp4,Lima1,Fabp4,Gm2a,App,Adgrg1,Sfrp1,Stat1,Ddah1,Cubn
19_Member	GO Biological Processes	GO:0015850	organic hydroxy compound transport	-2.7211	-0.31257	5/238	13132,13723,16009,19662,65970	Dab2,Emb,Igfbp3,Rbp4,Lima1
19_Member	GO Biological Processes	GO:0010876	lipid localization	-2.63301	-0.242454	6/365	11770,13132,14667,16009,19662,65970	Fabp4,Dab2,Gm2a,Igfbp3,Rbp4,Lima1
19_Member	GO Biological Processes	GO:0008285	negative regulation of cell proliferation	-2.44624	-0.110735	8/679	11820,13132,14766,16009,19662,20377,20846,69219	App,Dab2,Adgrg1,Igfbp3,Rbp4,Sfrp1,Stat1,Ddah1
19_Member	GO Biological Processes	GO:0006066	alcohol metabolic process	-2.23774	0	5/309	11820,13132,19662,65969,65970	App,Dab2,Rbp4,Cubn,Lima1
19_Member	GO Biological Processes	GO:0006869	lipid transport	-2.1362	0	5/327	11770,13132,16009,19662,65970	Fabp4,Dab2,Igfbp3,Rbp4,Lima1
20_Summary	GO Biological Processes	GO:1903312	negative regulation of mRNA metabolic process	-2.47069	-0.124724	3/81	19656,22608,77134,16009,23959,65969,72269	Rbmxl1,Ybx1,Hnrnpa0,Igfbp3,Nt5e,Cubn,Cda
20_Member	GO Biological Processes	GO:1903312	negative regulation of mRNA metabolic process	-2.47069	-0.124724	3/81	19656,22608,77134	Rbmxl1,Ybx1,Hnrnpa0
20_Member	GO Biological Processes	GO:0044270	cellular nitrogen compound catabolic process	-2.19088	0	6/450	16009,22608,23959,65969,72269,77134	Igfbp3,Ybx1,Nt5e,Cubn,Cda,Hnrnpa0
20_Member	GO Biological Processes	GO:0046700	heterocycle catabolic process	-2.1637	0	6/456	16009,22608,23959,65969,72269,77134	Igfbp3,Ybx1,Nt5e,Cubn,Cda,Hnrnpa0
20_Member	GO Biological Processes	GO:0019439	aromatic compound catabolic process	-2.10203	0	6/470	16009,22608,23959,65969,72269,77134	Igfbp3,Ybx1,Nt5e,Cubn,Cda,Hnrnpa0

## Sheet: Annotation_heart
Input ID	Gene ID	Type	Tax ID	Homologene Gene ID	Homologene Gene Tax ID	Gene Symbol	Description	Biological Process (GO)	GO:0055002 striated muscle cell developme	R-MMU-390522 Striated Muscle Contraction	GO:0007517 muscle organ development	mmu05410 Hypertrophic cardiomyopathy (H	mmu04510 Focal adhesion	GO:0030241 skeletal muscle myosin thick f	GO:0032970 regulation of actin filament-b	GO:0010828 positive regulation of glucose	GO:0003300 cardiac muscle hypertrophy	GO:0010758 regulation of macrophage chemo	R-MMU-445355 Smooth Muscle Contraction	GO:0010664 negative regulation of striate	GO:0098609 cell-cell adhesion	GO:0006986 response to unfolded protein	GO:0034113 heterotypic cell-cell adhesion	GO:0008543 fibroblast growth factor recep	GO:0006979 response to oxidative stress
S100a9	20202	symbol	M. musculus	20202	M. musculus	S100a9	S100 calcium binding protein A9 (calgranulin B)	GO:0070488 neutrophil aggregation;GO:0035606 peptidyl-cysteine S-trans-nitrosylation;GO:0045113 regulation of integrin biosynthetic process	1	0	0	1	0	0	0	0	0	1	0	0	1	0	0	0	0
Pdk4	27273	symbol	M. musculus	27273	M. musculus	Pdk4	pyruvate dehydrogenase kinase, isoenzyme 4	GO:0010510 regulation of acetyl-CoA biosynthetic process from pyruvate;GO:0050812 regulation of acyl-CoA biosynthetic process;GO:0006086 acetyl-CoA biosynthetic process from pyruvate	0	0	0	0	0	0	0	1	0	0	0	0	0	0	0	1	0
Col6a6	245026	symbol	M. musculus	245026	M. musculus	Col6a6	collagen, type VI, alpha 6	GO:0007155 cell adhesion;GO:0022610 biological adhesion;GO:0008150 biological_process	0	0	0	0	1	0	0	0	0	0	0	0	0	0	0	0	0
Col6a1	12833	symbol	M. musculus	12833	M. musculus	Col6a1	collagen, type VI, alpha 1	GO:0003429 growth plate cartilage chondrocyte morphogenesis;GO:0003414 chondrocyte morphogenesis involved in endochondral bone morphogenesis;GO:0003422 growth plate cartilage morphogenesis	0	1	0	0	1	0	0	0	0	0	0	0	1	0	0	0	0
Col6a2	12834	symbol	M. musculus	12834	M. musculus	Col6a2	collagen, type VI, alpha 2	GO:0003429 growth plate cartilage chondrocyte morphogenesis;GO:0003414 chondrocyte morphogenesis involved in endochondral bone morphogenesis;GO:0003422 growth plate cartilage morphogenesis	0	1	0	0	1	0	0	0	0	0	0	0	1	0	0	0	0
Thbs1	21825	symbol	M. musculus	21825	M. musculus	Thbs1	thrombospondin 1	GO:0010748 negative regulation of plasma membrane long-chain fatty acid transport;GO:0010746 regulation of plasma membrane long-chain fatty acid transport;GO:0051918 negative regulation of fibrinolysis	1	1	0	1	1	0	0	1	0	1	0	0	0	1	0	1	1
Gsr	14782	symbol	M. musculus	14782	M. musculus	Gsr	glutathione reductase	GO:0006749 glutathione metabolic process;GO:0045454 cell redox homeostasis;GO:0007283 spermatogenesis	0	0	0	0	0	0	0	0	0	0	0	0	0	0	0	0	1
Thy1	21838	symbol	M. musculus	21838	M. musculus	Thy1	thymus cell antigen 1, theta	GO:0051281 positive regulation of release of sequestered calcium ion into cytosol;GO:0046549 retinal cone cell development;GO:0051279 regulation of release of sequestered calcium ion into cytosol	0	0	0	0	0	0	1	1	0	1	1	0	1	0	1	0	0
Nrap	18175	symbol	M. musculus	18175	M. musculus	Nrap	nebulin-related anchoring protein	GO:0071691 cardiac muscle thin filament assembly;GO:0055003 cardiac myofibril assembly;GO:0055013 cardiac muscle cell development	1	0	0	0	0	0	0	0	0	0	0	0	0	0	0	0	0
Ca4	12351	gene_synonym	M. musculus	12351	M. musculus	Car4	carbonic anhydrase 4	GO:0015670 carbon dioxide transport;GO:0015701 bicarbonate transport;GO:0019755 one-carbon compound transport	0	0	0	0	0	0	0	0	0	0	0	0	0	0	0	0	0
Mfap5	50530	symbol	M. musculus	50530	M. musculus	Mfap5	microfibrillar associated protein 5	GO:0060216 definitive hemopoiesis;GO:0030097 hemopoiesis;GO:0048534 hematopoietic or lymphoid organ development	1	0	0	0	1	0	0	0	0	0	0	0	0	0	0	0	0
Rbpms	19663	symbol	M. musculus	19663	M. musculus	Rbpms	RNA binding protein gene with multiple splicing	GO:0060391 positive regulation of SMAD protein signal transduction;GO:0060390 regulation of SMAD protein signal transduction;GO:0010862 positive regulation of pathway-restricted SMAD protein phosphorylation	0	0	0	0	0	0	0	0	0	0	0	0	0	0	0	0	1
Xirp1	22437	symbol	M. musculus	22437	M. musculus	Xirp1	xin actin-binding repeat containing 1	GO:0045214 sarcomere organization;GO:0055013 cardiac muscle cell development;GO:0030239 myofibril assembly	1	1	0	0	0	0	0	0	0	0	0	0	0	0	0	0	0
Itga7	16404	symbol	M. musculus	16404	M. musculus	Itga7	integrin alpha 7	GO:0034113 heterotypic cell-cell adhesion;GO:0008360 regulation of cell shape;GO:0007229 integrin-mediated signaling pathway	0	0	0	1	1	0	0	0	0	0	0	0	1	0	1	0	0
Sgcb	24051	symbol	M. musculus	24051	M. musculus	Sgcb	sarcoglycan, beta (dystrophin-associated glycoprotein)	GO:0097084 vascular smooth muscle cell development;GO:0035886 vascular smooth muscle cell differentiation;GO:0055013 cardiac muscle cell development	1	0	1	1	0	0	0	0	0	0	0	0	0	0	0	0	0
Sgcd	24052	symbol	M. musculus	24052	M. musculus	Sgcd	sarcoglycan, delta (dystrophin-associated glycoprotein)	GO:0048739 cardiac muscle fiber development;GO:0060977 coronary vasculature morphogenesis;GO:0086003 cardiac muscle cell contraction	1	1	0	1	0	1	0	0	0	0	0	0	0	0	0	0	0
Sgcg	24053	symbol	M. musculus	24053	M. musculus	Sgcg	sarcoglycan, gamma (dystrophin-associated glycoprotein)	GO:0048738 cardiac muscle tissue development;GO:0060047 heart contraction;GO:0003015 heart process	1	1	0	1	0	0	0	0	0	0	0	0	0	0	0	0	0
Pxdn	69675	symbol	M. musculus	69675	M. musculus	Pxdn	peroxidasin	GO:0042744 hydrogen peroxide catabolic process;GO:0042743 hydrogen peroxide metabolic process;GO:0017001 antibiotic catabolic process	0	0	0	0	1	0	0	0	0	0	0	0	0	0	0	1	1
Cavin4	68016	symbol	M. musculus	68016	M. musculus	Cavin4	caveolae associated 4	GO:0055003 cardiac myofibril assembly;GO:0055013 cardiac muscle cell development;GO:0030239 myofibril assembly	1	0	1	0	0	0	0	0	0	0	0	0	0	0	0	0	0
Gpc1	14733	symbol	M. musculus	14733	M. musculus	Gpc1	glypican 1	GO:2001016 positive regulation of skeletal muscle cell differentiation;GO:0030200 heparan sulfate proteoglycan catabolic process;GO:0030167 proteoglycan catabolic process	1	0	1	0	1	0	0	1	0	0	0	0	0	0	0	1	0
Calu	12321	symbol	M. musculus	12321	M. musculus	Calu	calumenin		0	0	0	0	0	0	0	0	0	0	0	0	0	0	0	0	0
Plin3	66905	symbol	M. musculus	66905	M. musculus	Plin3	perilipin 3		0	0	0	0	0	0	0	0	0	0	0	0	0	0	0	0	0
Dctn2	69654	symbol	M. musculus	69654	M. musculus	Dctn2	dynactin 2	GO:0032402 melanosome transport;GO:0071539 protein localization to centrosome;GO:0051904 pigment granule transport	0	0	0	0	0	0	0	0	0	0	0	0	0	0	0	0	0
Hspb7	29818	symbol	M. musculus	29818	M. musculus	Hspb7	heat shock protein family, member 7 (cardiovascular)	GO:0009408 response to heat;GO:0009266 response to temperature stimulus;GO:0007507 heart development	1	0	0	0	0	0	0	0	0	0	0	0	0	0	0	0	0
Fam136a	66488	symbol	M. musculus	66488	M. musculus	Fam136a	family with sequence similarity 136, member A	GO:0008150 biological_process	0	0	0	0	0	0	0	0	0	0	0	0	0	0	0	0	0
Tpm1	22003	symbol	M. musculus	22003	M. musculus	Tpm1	tropomyosin 1, alpha	GO:0003065 positive regulation of heart rate by epinephrine;GO:0001996 positive regulation of heart rate by epinephrine-norepinephrine;GO:0003321 positive regulation of blood pressure by epinephrine-norepinephrine	1	1	1	1	0	0	1	0	0	1	1	0	0	0	0	0	0
Vdac1	22333	symbol	M. musculus	22333	M. musculus	Vdac1	voltage-dependent anion channel 1	GO:0006851 mitochondrial calcium ion transmembrane transport;GO:0007270 neuron-neuron synaptic transmission;GO:1903146 regulation of autophagy of mitochondrion	0	0	0	0	0	0	0	0	0	0	0	0	0	0	0	1	0
Timm9	30056	symbol	M. musculus	30056	M. musculus	Timm9	translocase of inner mitochondrial membrane 9	GO:0045039 protein import into mitochondrial inner membrane;GO:0090151 establishment of protein localization to mitochondrial membrane;GO:0072321 chaperone-mediated protein transport	0	0	0	1	0	0	0	0	0	0	0	0	0	0	0	0	0
Psma6	26443	symbol	M. musculus	26443	M. musculus	Psma6	proteasome (prosome, macropain) subunit, alpha type 6	GO:0010499 proteasomal ubiquitin-independent protein catabolic process;GO:0051092 positive regulation of NF-kappaB transcription factor activity;GO:0007519 skeletal muscle tissue development	1	0	1	0	0	0	0	0	0	0	0	0	0	0	0	0	0
Loxl1	16949	symbol	M. musculus	16949	M. musculus	Loxl1	lysyl oxidase-like 1	GO:0018057 peptidyl-lysine oxidation;GO:0018158 protein oxidation;GO:0018205 peptidyl-lysine modification	0	0	0	0	1	0	0	0	0	0	0	0	0	0	0	0	0
Fmod	14264	symbol	M. musculus	14264	M. musculus	Fmod	fibromodulin		0	0	0	0	0	0	0	0	0	0	0	0	0	0	0	0	0
Coa7	69893	symbol	M. musculus	69893	M. musculus	Coa7	cytochrome c oxidase assembly factor 7	GO:0008150 biological_process	0	0	0	0	0	0	0	0	0	0	0	0	0	0	0	0	0
Myl3	17897	symbol	M. musculus	17897	M. musculus	Myl3	myosin, light polypeptide 3	GO:0055010 ventricular cardiac muscle tissue morphogenesis;GO:0002026 regulation of the force of heart contraction;GO:0003208 cardiac ventricle morphogenesis	1	1	1	1	0	0	0	0	0	0	0	0	0	0	0	0	0
Synpo2l	68760	symbol	M. musculus	68760	M. musculus	Synpo2l	synaptopodin 2-like	GO:0051496 positive regulation of stress fiber assembly;GO:0051492 regulation of stress fiber assembly;GO:0032233 positive regulation of actin filament bundle assembly	1	1	0	0	0	0	1	0	0	0	0	0	0	0	0	0	0
Mif	17319	symbol	M. musculus	17319	M. musculus	Mif	macrophage migration inhibitory factor (glycosylation-inhibiting factor)	GO:0061078 positive regulation of prostaglandin secretion involved in immune response;GO:0090238 positive regulation of arachidonic acid secretion;GO:0090323 prostaglandin secretion involved in immune response	0	1	0	0	1	0	0	1	0	1	0	0	1	0	0	0	0
Grb2	14784	symbol	M. musculus	14784	M. musculus	Grb2	growth factor receptor bound protein 2	GO:0060670 branching involved in labyrinthine layer morphogenesis;GO:0060713 labyrinthine layer morphogenesis;GO:0060669 embryonic placenta morphogenesis	1	1	0	0	1	0	1	1	0	0	0	0	0	0	0	1	0
Cox5a	12858	symbol	M. musculus	12858	M. musculus	Cox5a	cytochrome c oxidase subunit 5A	GO:0006123 mitochondrial electron transport, cytochrome c to oxygen;GO:0042775 mitochondrial ATP synthesis coupled electron transport;GO:0042773 ATP synthesis coupled electron transport	0	1	0	0	0	0	0	1	0	0	0	0	0	0	0	0	0
Csrp3	13009	symbol	M. musculus	13009	M. musculus	Csrp3	cysteine and glycine-rich protein 3	GO:1903920 positive regulation of actin filament severing;GO:1903919 negative regulation of actin filament severing;GO:1903918 regulation of actin filament severing	1	1	1	0	0	0	1	0	1	0	0	0	0	1	0	0	0
Pdlim5	56376	symbol	M. musculus	56376	M. musculus	Pdlim5	PDZ and LIM domain 5	GO:0061001 regulation of dendritic spine morphogenesis;GO:0061049 cell growth involved in cardiac muscle cell development;GO:0060997 dendritic spine morphogenesis	1	1	0	0	1	0	0	0	1	0	0	0	1	0	0	0	0
Myl2	17906	symbol	M. musculus	17906	M. musculus	Myl2	myosin, light polypeptide 2, regulatory, cardiac, slow	GO:0098735 positive regulation of the force of heart contraction;GO:0042694 muscle cell fate specification;GO:0055003 cardiac myofibril assembly	1	1	1	1	1	0	0	0	0	0	0	0	0	0	0	0	0
Pdlim1	54132	symbol	M. musculus	54132	M. musculus	Pdlim1	PDZ and LIM domain 1 (elfin)	GO:0098609 cell-cell adhesion;GO:0007155 cell adhesion;GO:0022610 biological adhesion	0	0	0	0	0	0	0	0	0	0	0	0	1	0	0	0	0
Ablim1	226251	symbol	M. musculus	226251	M. musculus	Ablim1	actin-binding LIM protein 1	GO:0007411 axon guidance;GO:0030032 lamellipodium assembly;GO:0097485 neuron projection guidance	1	0	0	0	0	0	0	0	0	1	0	0	1	0	0	0	0
Hspb1	15507	symbol	M. musculus	15507	M. musculus	Hspb1	heat shock protein 1	GO:0038033 positive regulation of endothelial cell chemotaxis by VEGF-activated vascular endothelial growth factor receptor signaling pathway;GO:0099641 anterograde axonal protein transport;GO:2001028 positive regulation of endothelial cell chemotaxis	0	0	0	0	1	0	0	1	0	1	0	0	0	1	1	0	1
Myoz2	59006	symbol	M. musculus	59006	M. musculus	Myoz2	myozenin 2	GO:0043503 skeletal muscle fiber adaptation;GO:0070885 negative regulation of calcineurin-NFAT signaling cascade;GO:0106057 negative regulation of calcineurin-mediated signaling	1	1	1	0	0	0	0	0	1	0	0	0	0	0	0	0	0
Myom1	17929	symbol	M. musculus	17929	M. musculus	Myom1	myomesin 1	GO:0030241 skeletal muscle myosin thick filament assembly;GO:0030240 skeletal muscle thin filament assembly;GO:0048739 cardiac muscle fiber development	1	1	1	0	0	1	0	1	0	0	0	0	0	0	0	0	0
Palmd	114301	symbol	M. musculus	114301	M. musculus	Palmd	palmdelphin	GO:0008360 regulation of cell shape;GO:0022604 regulation of cell morphogenesis;GO:0000902 cell morphogenesis	0	0	0	0	0	0	0	0	0	0	0	0	0	0	0	0	0
Bag3	29810	symbol	M. musculus	29810	M. musculus	Bag3	BCL2-associated athanogene 3	GO:1905337 positive regulation of aggrephagy;GO:1903215 negative regulation of protein targeting to mitochondrion;GO:1905335 regulation of aggrephagy	1	0	0	0	0	0	0	0	0	0	0	1	0	1	0	0	0
Nexn	68810	symbol	M. musculus	68810	M. musculus	Nexn	nexilin	GO:0070593 dendrite self-avoidance;GO:0008038 neuron recognition;GO:0007411 axon guidance	0	0	0	0	0	0	0	0	0	1	0	0	1	0	0	0	0
Tcap	21393	symbol	M. musculus	21393	M. musculus	Tcap	titin-cap	GO:0048769 sarcomerogenesis;GO:0030916 otic vesicle formation;GO:0030241 skeletal muscle myosin thick filament assembly	1	1	1	0	0	1	0	0	1	0	0	0	0	1	0	0	0
Plin4	57435	symbol	M. musculus	57435	M. musculus	Plin4	perilipin 4		0	0	0	0	0	0	0	1	0	0	0	0	0	0	0	0	0
Hspb8	80888	symbol	M. musculus	80888	M. musculus	Hspb8	heat shock protein 8	GO:1905337 positive regulation of aggrephagy;GO:1905335 regulation of aggrephagy;GO:0035973 aggrephagy	0	0	0	0	0	0	0	0	0	0	0	0	0	1	0	0	0
Uchl1	22223	symbol	M. musculus	22223	M. musculus	Uchl1	ubiquitin carboxy-terminal hydrolase L1	GO:0007412 axon target recognition;GO:0019896 axonal transport of mitochondrion;GO:0047497 mitochondrion transport along microtubule	1	0	0	0	0	0	0	0	0	1	0	0	1	0	1	0	0
Adipoq	11450	symbol	M. musculus	11450	M. musculus	Adipoq	adiponectin, C1Q and collagen domain containing	GO:2000478 positive regulation of metanephric glomerular visceral epithelial cell development;GO:2000477 regulation of metanephric glomerular visceral epithelial cell development;GO:0072249 metanephric glomerular visceral epithelial cell development	0	1	0	0	1	0	0	1	0	1	0	0	1	0	1	0	1
Myzap	102371	symbol	M. musculus	102371	M. musculus	Myzap	myocardial zonula adherens protein	GO:0035556 intracellular signal transduction;GO:0007165 signal transduction;GO:0023052 signaling	0	0	0	0	0	0	0	0	0	0	0	0	0	0	0	0	0
Sorbs2	234214	symbol	M. musculus	234214	M. musculus	Sorbs2	sorbin and SH3 domain containing 2	GO:1904393 regulation of skeletal muscle acetylcholine-gated channel clustering;GO:0061049 cell growth involved in cardiac muscle cell development;GO:0071340 skeletal muscle acetylcholine-gated channel clustering	1	1	0	1	1	0	0	0	1	0	1	0	0	0	0	0	0
Ldb3	24131	symbol	M. musculus	24131	M. musculus	Ldb3	LIM domain binding 3	GO:0045214 sarcomere organization;GO:0030239 myofibril assembly;GO:0055002 striated muscle cell development	1	0	0	0	0	0	0	0	0	0	0	0	0	0	0	0	0
Hint1	15254	symbol	M. musculus	15254	M. musculus	Hint1	histidine triad nucleotide binding protein 1	GO:0009154 purine ribonucleotide catabolic process;GO:0009261 ribonucleotide catabolic process;GO:0006195 purine nucleotide catabolic process	0	0	0	0	0	0	0	0	0	0	0	0	0	0	0	0	0
Ddt	13202	symbol	M. musculus	13202	M. musculus	Ddt	D-dopachrome tautomerase	GO:0010760 negative regulation of macrophage chemotaxis;GO:1905522 negative regulation of macrophage migration;GO:0010758 regulation of macrophage chemotaxis	0	0	0	0	0	0	0	0	0	1	0	0	0	0	0	0	0
Cox17	12856	symbol	M. musculus	12856	M. musculus	Cox17	cytochrome c oxidase assembly protein 17, copper chaperone	GO:1904960 positive regulation of cytochrome-c oxidase activity;GO:1904959 regulation of cytochrome-c oxidase activity;GO:1904734 positive regulation of electron transfer activity	0	0	0	0	0	0	0	1	0	1	0	0	0	0	0	0	0
Des	13346	symbol	M. musculus	13346	M. musculus	Des	desmin	GO:0045109 intermediate filament organization;GO:0045104 intermediate filament cytoskeleton organization;GO:0045103 intermediate filament-based process	1	1	1	1	0	0	0	0	0	0	0	0	0	0	0	0	0
Myot	58916	symbol	M. musculus	58916	M. musculus	Myot	myotilin	GO:0070593 dendrite self-avoidance;GO:0008038 neuron recognition;GO:0007411 axon guidance	0	0	0	0	0	0	0	0	0	1	0	0	1	0	0	0	0
Synpo	104027	symbol	M. musculus	104027	M. musculus	Synpo	synaptopodin	GO:0099588 positive regulation of postsynaptic cytosolic calcium concentration;GO:0098886 modification of dendritic spine;GO:0099566 regulation of postsynaptic cytosolic calcium ion concentration	1	0	0	0	0	0	1	0	0	0	0	0	0	0	0	0	0
Nebl	74103	symbol	M. musculus	74103	M. musculus	Nebl	nebulette	GO:0071691 cardiac muscle thin filament assembly;GO:0055003 cardiac myofibril assembly;GO:0055013 cardiac muscle cell development	1	0	0	0	0	0	0	0	0	0	0	0	0	0	0	0	0
Sorbs1	20411	symbol	M. musculus	20411	M. musculus	Sorbs1	sorbin and SH3 domain containing 1	GO:0046326 positive regulation of glucose import;GO:0045725 positive regulation of glycogen biosynthetic process;GO:0046628 positive regulation of insulin receptor signaling pathway	1	1	0	1	0	0	1	1	0	0	1	0	0	0	0	0	0
Hspb6	243912	symbol	M. musculus	243912	M. musculus	Hspb6	heat shock protein, alpha-crystallin-related, B6	GO:0010667 negative regulation of cardiac muscle cell apoptotic process;GO:0010664 negative regulation of striated muscle cell apoptotic process;GO:0010665 regulation of cardiac muscle cell apoptotic process	0	0	0	0	0	0	0	0	0	0	0	1	0	0	0	0	0
Cfl2	12632	symbol	M. musculus	12632	M. musculus	Cfl2	cofilin 2, muscle	GO:0030043 actin filament fragmentation;GO:0030836 positive regulation of actin filament depolymerization;GO:1901881 positive regulation of protein depolymerization	1	0	1	0	0	0	1	0	0	0	0	0	0	0	0	0	0
Naca	17938	symbol	M. musculus	17938	M. musculus	Naca	nascent polypeptide-associated complex alpha polypeptide	GO:1901227 negative regulation of transcription from RNA polymerase II promoter involved in heart development;GO:0048633 positive regulation of skeletal muscle tissue growth;GO:2000138 positive regulation of cell proliferation involved in heart morphogenesis	1	1	1	0	0	0	0	1	0	0	0	1	0	0	0	0	0
Fabp3	14077	symbol	M. musculus	14077	M. musculus	Fabp3	fatty acid binding protein 3, muscle and heart	GO:0140214 positive regulation of long-chain fatty acid import into cell;GO:0140212 regulation of long-chain fatty acid import into cell;GO:0044539 long-chain fatty acid import	0	0	0	0	0	0	0	1	0	1	0	0	0	0	0	0	0
Mlip	69642	symbol	M. musculus	69642	M. musculus	Mlip	muscular LMNA-interacting protein	GO:1903243 negative regulation of cardiac muscle hypertrophy in response to stress;GO:0010616 negative regulation of cardiac muscle adaptation;GO:1903242 regulation of cardiac muscle hypertrophy in response to stress	0	1	0	0	0	0	0	0	1	0	0	0	0	0	0	0	0
Txnl1	53382	symbol	M. musculus	53382	M. musculus	Txnl1	thioredoxin-like 1	GO:0045454 cell redox homeostasis;GO:0019725 cellular homeostasis;GO:0055114 oxidation-reduction process	0	0	0	0	0	0	0	0	0	0	0	0	0	0	0	0	0
Fblim1	74202	symbol	M. musculus	74202	M. musculus	Fblim1	filamin binding LIM protein 1	GO:0033623 regulation of integrin activation;GO:0033622 integrin activation;GO:0008360 regulation of cell shape	0	0	0	0	0	0	0	0	0	0	0	0	1	0	0	0	0
Phpt1	75454	symbol	M. musculus	75454	M. musculus	Phpt1	phosphohistidine phosphatase 1	GO:0050860 negative regulation of T cell receptor signaling pathway;GO:2000984 negative regulation of ATP citrate synthase activity;GO:0035774 positive regulation of insulin secretion involved in cellular response to glucose stimulus	1	0	0	0	0	0	1	0	0	0	0	0	0	0	1	0	0
Dpysl2	12934	symbol	M. musculus	12934	M. musculus	Dpysl2	dihydropyrimidinase-like 2	GO:0014049 positive regulation of glutamate secretion;GO:0014048 regulation of glutamate secretion;GO:0051957 positive regulation of amino acid transport	0	0	0	0	1	0	0	0	0	1	0	0	1	0	0	0	0
Tmod1	21916	symbol	M. musculus	21916	M. musculus	Tmod1	tropomodulin 1	GO:0051694 pointed-end actin filament capping;GO:0070307 lens fiber cell development;GO:0030241 skeletal muscle myosin thick filament assembly	1	1	0	0	0	1	1	0	0	0	0	0	0	0	0	0	0
Mtfr1l	76824	symbol	M. musculus	76824	M. musculus	Mtfr1l	mitochondrial fission regulator 1-like	GO:0000266 mitochondrial fission;GO:0009060 aerobic respiration;GO:0045333 cellular respiration	0	0	0	0	0	0	0	1	0	0	0	0	0	0	0	0	0
Ak1	11636	symbol	M. musculus	11636	M. musculus	Ak1	adenylate kinase 1	GO:0006172 ADP biosynthetic process;GO:0046103 inosine biosynthetic process;GO:0009180 purine ribonucleoside diphosphate biosynthetic process	0	0	0	0	0	0	0	1	0	0	0	0	0	0	0	0	0
Cavin2	20324	symbol	M. musculus	20324	M. musculus	Cavin2	caveolae associated 2	GO:0097320 plasma membrane tubulation;GO:0007009 plasma membrane organization;GO:0045944 positive regulation of transcription by RNA polymerase II	0	0	0	1	0	0	0	0	0	0	0	0	0	0	0	0	0
Gyg1	27357	gene_synonym	M. musculus	27357	M. musculus	Gyg	glycogenin	GO:0005978 glycogen biosynthetic process;GO:0009250 glucan biosynthetic process;GO:0005977 glycogen metabolic process	0	0	0	0	0	0	0	1	0	0	0	0	0	0	0	0	0
Txlnb	378431	symbol	M. musculus	378431	M. musculus	Txlnb	taxilin beta	GO:0008150 biological_process	0	0	0	0	0	0	0	0	0	0	0	0	0	0	0	0	0
Myl4	17896	symbol	M. musculus	17896	M. musculus	Myl4	myosin, light polypeptide 4	GO:0002026 regulation of the force of heart contraction;GO:0032781 positive regulation of ATPase activity;GO:0060048 cardiac muscle contraction	0	1	0	0	0	0	0	0	0	0	0	0	0	0	0	0	0
Myl7	17898	symbol	M. musculus	17898	M. musculus	Myl7	myosin, light polypeptide 7, regulatory		0	1	0	0	1	0	0	0	0	0	1	0	0	0	0	0	0
Synpo2	118449	symbol	M. musculus	118449	M. musculus	Synpo2	synaptopodin 2	GO:2000298 regulation of Rho-dependent protein serine/threonine kinase activity;GO:0032233 positive regulation of actin filament bundle assembly;GO:0061684 chaperone-mediated autophagy	1	0	0	0	0	0	1	0	0	1	0	0	0	0	0	0	0
Palld	72333	symbol	M. musculus	72333	M. musculus	Palld	palladin, cytoskeletal associated protein	GO:0071803 positive regulation of podosome assembly;GO:0003334 keratinocyte development;GO:0071801 regulation of podosome assembly	1	0	0	0	0	0	1	0	0	0	0	0	1	0	0	0	0

## Sheet: Enrichment_heart
GroupID	Category	Term	Description	LogP	Log(q-value)	InTerm_InList	Genes	Symbols
1_Summary	GO Biological Processes	GO:0055002	striated muscle cell development	-21.009	-16.7492	19/189	12632,13009,17906,17929,17938,18175,21393,21916,22223,22437,24051,24052,24131,56376,59006,68016,68760,74103,234214,14733,20411,22003,104027,13346,17897,26443,24053,14784,20202,72333,75454,118449,50530,21825,29818,29810,226251	Cfl2,Csrp3,Myl2,Myom1,Naca,Nrap,Tcap,Tmod1,Uchl1,Xirp1,Sgcb,Sgcd,Ldb3,Pdlim5,Myoz2,Cavin4,Synpo2l,Nebl,Sorbs2,Gpc1,Sorbs1,Tpm1,Synpo,Des,Myl3,Psma6,Sgcg,Grb2,S100a9,Palld,Phpt1,Synpo2,Mfap5,Thbs1,Hspb7,Bag3,Ablim1
1_Member	GO Biological Processes	GO:0055002	striated muscle cell development	-21.009	-16.7492	19/189	12632,13009,17906,17929,17938,18175,21393,21916,22223,22437,24051,24052,24131,56376,59006,68016,68760,74103,234214	Cfl2,Csrp3,Myl2,Myom1,Naca,Nrap,Tcap,Tmod1,Uchl1,Xirp1,Sgcb,Sgcd,Ldb3,Pdlim5,Myoz2,Cavin4,Synpo2l,Nebl,Sorbs2
1_Member	GO Biological Processes	GO:0055001	muscle cell development	-20.4083	-16.4495	19/203	12632,13009,17906,17929,17938,18175,21393,21916,22223,22437,24051,24052,24131,56376,59006,68016,68760,74103,234214	Cfl2,Csrp3,Myl2,Myom1,Naca,Nrap,Tcap,Tmod1,Uchl1,Xirp1,Sgcb,Sgcd,Ldb3,Pdlim5,Myoz2,Cavin4,Synpo2l,Nebl,Sorbs2
1_Member	GO Biological Processes	GO:0030239	myofibril assembly	-18.1028	-14.3202	13/69	12632,13009,17906,17929,18175,21393,21916,22437,24131,59006,68016,68760,74103	Cfl2,Csrp3,Myl2,Myom1,Nrap,Tcap,Tmod1,Xirp1,Ldb3,Myoz2,Cavin4,Synpo2l,Nebl
1_Member	GO Biological Processes	GO:0051146	striated muscle cell differentiation	-16.9974	-13.3919	19/307	12632,13009,17906,17929,17938,18175,21393,21916,22223,22437,24051,24052,24131,56376,59006,68016,68760,74103,234214	Cfl2,Csrp3,Myl2,Myom1,Naca,Nrap,Tcap,Tmod1,Uchl1,Xirp1,Sgcb,Sgcd,Ldb3,Pdlim5,Myoz2,Cavin4,Synpo2l,Nebl,Sorbs2
1_Member	GO Biological Processes	GO:0010927	cellular component assembly involved in morphogenesis	-16.9527	-13.3919	14/110	12632,13009,14733,17906,17929,18175,21393,21916,22437,24131,59006,68016,68760,74103	Cfl2,Csrp3,Gpc1,Myl2,Myom1,Nrap,Tcap,Tmod1,Xirp1,Ldb3,Myoz2,Cavin4,Synpo2l,Nebl
1_Member	GO Biological Processes	GO:0031032	actomyosin structure organization	-16.1388	-12.6572	16/198	12632,13009,17906,17929,18175,20411,21393,21916,22003,22437,24131,59006,68016,68760,74103,104027	Cfl2,Csrp3,Myl2,Myom1,Nrap,Sorbs1,Tcap,Tmod1,Tpm1,Xirp1,Ldb3,Myoz2,Cavin4,Synpo2l,Nebl,Synpo
1_Member	GO Biological Processes	GO:0061061	muscle structure development	-15.8536	-12.4389	24/688	12632,13009,13346,14733,17897,17906,17929,17938,18175,21393,21916,22003,22223,22437,24051,24052,24131,26443,56376,59006,68016,68760,74103,234214	Cfl2,Csrp3,Des,Gpc1,Myl3,Myl2,Myom1,Naca,Nrap,Tcap,Tmod1,Tpm1,Uchl1,Xirp1,Sgcb,Sgcd,Ldb3,Psma6,Pdlim5,Myoz2,Cavin4,Synpo2l,Nebl,Sorbs2
1_Member	GO Biological Processes	GO:0042692	muscle cell differentiation	-15.1372	-11.8121	19/387	12632,13009,17906,17929,17938,18175,21393,21916,22223,22437,24051,24052,24131,56376,59006,68016,68760,74103,234214	Cfl2,Csrp3,Myl2,Myom1,Naca,Nrap,Tcap,Tmod1,Uchl1,Xirp1,Sgcb,Sgcd,Ldb3,Pdlim5,Myoz2,Cavin4,Synpo2l,Nebl,Sorbs2
1_Member	GO Biological Processes	GO:0014706	striated muscle tissue development	-15.1176	-11.8121	20/450	12632,13009,14733,17897,17906,17929,17938,18175,21393,22003,22437,24051,24052,24053,26443,56376,59006,68016,74103,234214	Cfl2,Csrp3,Gpc1,Myl3,Myl2,Myom1,Naca,Nrap,Tcap,Tpm1,Xirp1,Sgcb,Sgcd,Sgcg,Psma6,Pdlim5,Myoz2,Cavin4,Nebl,Sorbs2
1_Member	GO Biological Processes	GO:0060537	muscle tissue development	-14.7398	-11.48	20/471	12632,13009,14733,17897,17906,17929,17938,18175,21393,22003,22437,24051,24052,24053,26443,56376,59006,68016,74103,234214	Cfl2,Csrp3,Gpc1,Myl3,Myl2,Myom1,Naca,Nrap,Tcap,Tpm1,Xirp1,Sgcb,Sgcd,Sgcg,Psma6,Pdlim5,Myoz2,Cavin4,Nebl,Sorbs2
1_Member	GO Biological Processes	GO:0055013	cardiac muscle cell development	-14.2999	-11.0815	12/99	13009,17906,17929,18175,21393,22437,24051,24052,56376,68016,74103,234214	Csrp3,Myl2,Myom1,Nrap,Tcap,Xirp1,Sgcb,Sgcd,Pdlim5,Cavin4,Nebl,Sorbs2
1_Member	GO Biological Processes	GO:0030036	actin cytoskeleton organization	-14.184	-11.0213	22/652	12632,13009,14784,17906,17929,18175,20202,20411,21393,21916,22003,22437,24131,59006,68016,68760,72333,74103,75454,104027,118449,234214	Cfl2,Csrp3,Grb2,Myl2,Myom1,Nrap,S100a9,Sorbs1,Tcap,Tmod1,Tpm1,Xirp1,Ldb3,Myoz2,Cavin4,Synpo2l,Palld,Nebl,Phpt1,Synpo,Synpo2,Sorbs2
1_Member	GO Biological Processes	GO:0030029	actin filament-based process	-14.1671	-11.0213	23/734	12632,13009,14784,17906,17929,18175,20202,20411,21393,21916,22003,22437,24052,24131,59006,68016,68760,72333,74103,75454,104027,118449,234214	Cfl2,Csrp3,Grb2,Myl2,Myom1,Nrap,S100a9,Sorbs1,Tcap,Tmod1,Tpm1,Xirp1,Sgcd,Ldb3,Myoz2,Cavin4,Synpo2l,Palld,Nebl,Phpt1,Synpo,Synpo2,Sorbs2
1_Member	GO Biological Processes	GO:0055006	cardiac cell development	-13.9836	-10.8699	12/105	13009,17906,17929,18175,21393,22437,24051,24052,56376,68016,74103,234214	Csrp3,Myl2,Myom1,Nrap,Tcap,Xirp1,Sgcb,Sgcd,Pdlim5,Cavin4,Nebl,Sorbs2
1_Member	GO Biological Processes	GO:0048738	cardiac muscle tissue development	-12.9656	-9.88187	15/260	13009,17897,17906,17929,18175,21393,22003,22437,24051,24052,24053,56376,68016,74103,234214	Csrp3,Myl3,Myl2,Myom1,Nrap,Tcap,Tpm1,Xirp1,Sgcb,Sgcd,Sgcg,Pdlim5,Cavin4,Nebl,Sorbs2
1_Member	GO Biological Processes	GO:0097435	supramolecular fiber organization	-12.7847	-9.72904	21/679	12632,13009,13346,14784,17906,17929,18175,20411,21393,21916,22003,22437,24131,50530,59006,68016,68760,74103,104027,118449,234214	Cfl2,Csrp3,Des,Grb2,Myl2,Myom1,Nrap,Sorbs1,Tcap,Tmod1,Tpm1,Xirp1,Ldb3,Mfap5,Myoz2,Cavin4,Synpo2l,Nebl,Synpo,Synpo2,Sorbs2
1_Member	GO Biological Processes	GO:0055007	cardiac muscle cell differentiation	-12.3852	-9.35587	12/142	13009,17906,17929,18175,21393,22437,24051,24052,56376,68016,74103,234214	Csrp3,Myl2,Myom1,Nrap,Tcap,Xirp1,Sgcb,Sgcd,Pdlim5,Cavin4,Nebl,Sorbs2
1_Member	GO Biological Processes	GO:0007507	heart development	-11.475	-8.47044	19/620	13009,17897,17906,17929,17938,18175,21393,21825,22003,22437,24051,24052,24053,29818,56376,68016,68760,74103,234214	Csrp3,Myl3,Myl2,Myom1,Naca,Nrap,Tcap,Thbs1,Tpm1,Xirp1,Sgcb,Sgcd,Sgcg,Hspb7,Pdlim5,Cavin4,Synpo2l,Nebl,Sorbs2
1_Member	GO Biological Processes	GO:0055003	cardiac myofibril assembly	-11.1096	-8.12862	7/26	13009,17906,17929,18175,21393,68016,74103	Csrp3,Myl2,Myom1,Nrap,Tcap,Cavin4,Nebl
1_Member	GO Biological Processes	GO:0035051	cardiocyte differentiation	-11.0721	-8.11332	12/183	13009,17906,17929,18175,21393,22437,24051,24052,56376,68016,74103,234214	Csrp3,Myl2,Myom1,Nrap,Tcap,Xirp1,Sgcb,Sgcd,Pdlim5,Cavin4,Nebl,Sorbs2
1_Member	GO Biological Processes	GO:0048747	muscle fiber development	-10.4162	-7.47859	9/82	17906,17929,17938,18175,21393,22223,24051,24052,74103	Myl2,Myom1,Naca,Nrap,Tcap,Uchl1,Sgcb,Sgcd,Nebl
1_Member	GO Biological Processes	GO:0007015	actin filament organization	-9.16503	-6.26697	14/404	12632,14784,17929,18175,20411,21393,21916,22003,22437,68760,74103,104027,118449,234214	Cfl2,Grb2,Myom1,Nrap,Sorbs1,Tcap,Tmod1,Tpm1,Xirp1,Synpo2l,Nebl,Synpo,Synpo2,Sorbs2
1_Member	GO Biological Processes	GO:0045214	sarcomere organization	-9.02574	-6.14616	7/49	12632,17929,21393,22437,24131,59006,68760	Cfl2,Myom1,Tcap,Xirp1,Ldb3,Myoz2,Synpo2l
1_Member	GO Biological Processes	GO:0070925	organelle assembly	-8.86515	-6.02034	18/781	12632,13009,17906,17929,18175,21393,21916,22437,24131,29810,59006,68016,68760,72333,74103,104027,118449,226251	Cfl2,Csrp3,Myl2,Myom1,Nrap,Tcap,Tmod1,Xirp1,Ldb3,Bag3,Myoz2,Cavin4,Synpo2l,Palld,Nebl,Synpo,Synpo2,Ablim1
2_Summary	Reactome Gene Sets	R-MMU-390522	Striated Muscle Contraction	-10.3068	-7.38948	7/33	13346,17896,17897,17906,21393,21916,22003,13009,17929,24052,56376,59006,69642,234214,17898,20411,17938,21825,22437,68760,24053,12858,11450,17319,12833,12834,14784	Des,Myl4,Myl3,Myl2,Tcap,Tmod1,Tpm1,Csrp3,Myom1,Sgcd,Pdlim5,Myoz2,Mlip,Sorbs2,Myl7,Sorbs1,Naca,Thbs1,Xirp1,Synpo2l,Sgcg,Cox5a,Adipoq,Mif,Col6a1,Col6a2,Grb2
2_Member	Reactome Gene Sets	R-MMU-390522	Striated Muscle Contraction	-10.3068	-7.38948	7/33	13346,17896,17897,17906,21393,21916,22003	Des,Myl4,Myl3,Myl2,Tcap,Tmod1,Tpm1
2_Member	GO Biological Processes	GO:0003012	muscle system process	-8.33993	-5.54255	13/389	13009,17896,17897,17906,17929,21393,21916,22003,24052,56376,59006,69642,234214	Csrp3,Myl4,Myl3,Myl2,Myom1,Tcap,Tmod1,Tpm1,Sgcd,Pdlim5,Myoz2,Mlip,Sorbs2
2_Member	Reactome Gene Sets	R-MMU-397014	Muscle contraction	-7.28804	-4.50537	9/184	13346,17896,17897,17898,17906,20411,21393,21916,22003	Des,Myl4,Myl3,Myl7,Myl2,Sorbs1,Tcap,Tmod1,Tpm1
2_Member	GO Biological Processes	GO:0060048	cardiac muscle contraction	-6.21119	-3.51961	7/123	13009,17896,17897,17906,21393,22003,24052	Csrp3,Myl4,Myl3,Myl2,Tcap,Tpm1,Sgcd
2_Member	GO Biological Processes	GO:0003007	heart morphogenesis	-5.77668	-3.12968	9/278	17897,17906,17929,17938,21393,21825,22003,22437,68760	Myl3,Myl2,Myom1,Naca,Tcap,Thbs1,Tpm1,Xirp1,Synpo2l
2_Member	GO Biological Processes	GO:0006936	muscle contraction	-5.68784	-3.05131	9/285	13009,17896,17897,17906,17929,21393,21916,22003,24052	Csrp3,Myl4,Myl3,Myl2,Myom1,Tcap,Tmod1,Tpm1,Sgcd
2_Member	GO Biological Processes	GO:0060047	heart contraction	-5.66056	-3.03425	8/213	13009,17896,17897,17906,21393,22003,24052,24053	Csrp3,Myl4,Myl3,Myl2,Tcap,Tpm1,Sgcd,Sgcg
2_Member	GO Biological Processes	GO:0003015	heart process	-5.5415	-2.92517	8/221	13009,17896,17897,17906,21393,22003,24052,24053	Csrp3,Myl4,Myl3,Myl2,Tcap,Tpm1,Sgcd,Sgcg
2_Member	GO Biological Processes	GO:0006941	striated muscle contraction	-5.51831	-2.92128	7/156	13009,17896,17897,17906,21393,22003,24052	Csrp3,Myl4,Myl3,Myl2,Tcap,Tpm1,Sgcd
2_Member	GO Biological Processes	GO:0002026	regulation of the force of heart contraction	-5.10572	-2.5449	4/32	13009,17896,17897,17906	Csrp3,Myl4,Myl3,Myl2
2_Member	GO Biological Processes	GO:0055008	cardiac muscle tissue morphogenesis	-4.8743	-2.34691	5/76	17897,17906,17929,21393,22003	Myl3,Myl2,Myom1,Tcap,Tpm1
2_Member	KEGG Pathway	mmu04260	Cardiac muscle contraction	-4.81908	-2.29966	5/78	12858,17896,17897,17906,22003	Cox5a,Myl4,Myl3,Myl2,Tpm1
2_Member	GO Biological Processes	GO:0008015	blood circulation	-4.66533	-2.1837	10/481	11450,13009,17319,17896,17897,17906,21393,22003,24052,24053	Adipoq,Csrp3,Mif,Myl4,Myl3,Myl2,Tcap,Tpm1,Sgcd,Sgcg
2_Member	GO Biological Processes	GO:0003013	circulatory system process	-4.59664	-2.12218	10/490	11450,13009,17319,17896,17897,17906,21393,22003,24052,24053	Adipoq,Csrp3,Mif,Myl4,Myl3,Myl2,Tcap,Tpm1,Sgcd,Sgcg
2_Member	GO Biological Processes	GO:0060415	muscle tissue morphogenesis	-4.5169	-2.06329	5/90	17897,17906,17929,21393,22003	Myl3,Myl2,Myom1,Tcap,Tpm1
2_Member	GO Biological Processes	GO:0048644	muscle organ morphogenesis	-4.33875	-1.89851	5/98	17897,17906,17929,21393,22003	Myl3,Myl2,Myom1,Tcap,Tpm1
2_Member	GO Biological Processes	GO:0008016	regulation of heart contraction	-3.11951	-0.905044	5/179	13009,17896,17897,17906,22003	Csrp3,Myl4,Myl3,Myl2,Tpm1
2_Member	GO Biological Processes	GO:0055010	ventricular cardiac muscle tissue morphogenesis	-2.90308	-0.760571	3/53	17897,17906,22003	Myl3,Myl2,Tpm1
2_Member	GO Biological Processes	GO:0003229	ventricular cardiac muscle tissue development	-2.70627	-0.60485	3/62	17897,17906,22003	Myl3,Myl2,Tpm1
2_Member	GO Biological Processes	GO:1903522	regulation of blood circulation	-2.55851	-0.486251	5/240	13009,17896,17897,17906,22003	Csrp3,Myl4,Myl3,Myl2,Tpm1
2_Member	KEGG Pathway	mmu04261	Adrenergic signaling in cardiomyocytes	-2.54133	-0.477448	4/147	17896,17897,17906,22003	Myl4,Myl3,Myl2,Tpm1
2_Member	GO Biological Processes	GO:0003231	cardiac ventricle development	-2.53074	-0.469611	4/148	17897,17906,17938,22003	Myl3,Myl2,Naca,Tpm1
2_Member	GO Biological Processes	GO:0003208	cardiac ventricle morphogenesis	-2.39171	-0.35203	3/80	17897,17906,22003	Myl3,Myl2,Tpm1
2_Member	GO Biological Processes	GO:0048729	tissue morphogenesis	-2.26435	-0.246697	8/673	12833,12834,14784,17897,17906,17929,21393,22003	Col6a1,Col6a2,Grb2,Myl3,Myl2,Myom1,Tcap,Tpm1
2_Member	GO Biological Processes	GO:0003205	cardiac chamber development	-2.11625	-0.148717	4/194	17897,17906,17938,22003	Myl3,Myl2,Naca,Tpm1
2_Member	GO Biological Processes	GO:0044057	regulation of system process	-2.03081	-0.0806512	7/590	11450,13009,17896,17897,17906,22003,69642	Adipoq,Csrp3,Myl4,Myl3,Myl2,Tpm1,Mlip
3_Summary	GO Biological Processes	GO:0007517	muscle organ development	-8.88056	-6.02034	14/425	12632,13009,13346,14733,17897,17906,17929,17938,21393,22003,24051,26443,59006,68016	Cfl2,Csrp3,Des,Gpc1,Myl3,Myl2,Myom1,Naca,Tcap,Tpm1,Sgcb,Psma6,Myoz2,Cavin4
3_Member	GO Biological Processes	GO:0007517	muscle organ development	-8.88056	-6.02034	14/425	12632,13009,13346,14733,17897,17906,17929,17938,21393,22003,24051,26443,59006,68016	Cfl2,Csrp3,Des,Gpc1,Myl3,Myl2,Myom1,Naca,Tcap,Tpm1,Sgcb,Psma6,Myoz2,Cavin4
3_Member	GO Biological Processes	GO:0007519	skeletal muscle tissue development	-2.92367	-0.771098	5/198	12632,14733,17938,26443,59006	Cfl2,Gpc1,Naca,Psma6,Myoz2
3_Member	GO Biological Processes	GO:0060538	skeletal muscle organ development	-2.83829	-0.70884	5/207	12632,14733,17938,26443,59006	Cfl2,Gpc1,Naca,Psma6,Myoz2
4_Summary	KEGG Pathway	mmu05410	Hypertrophic cardiomyopathy (HCM)	-8.80496	-5.97654	8/84	13346,16404,17897,17906,22003,24051,24052,24053,20202,20324,20411,21825,30056,234214	Des,Itga7,Myl3,Myl2,Tpm1,Sgcb,Sgcd,Sgcg,S100a9,Cavin2,Sorbs1,Thbs1,Timm9,Sorbs2
4_Member	KEGG Pathway	mmu05410	Hypertrophic cardiomyopathy (HCM)	-8.80496	-5.97654	8/84	13346,16404,17897,17906,22003,24051,24052,24053	Des,Itga7,Myl3,Myl2,Tpm1,Sgcb,Sgcd,Sgcg
4_Member	KEGG Pathway	mmu05414	Dilated cardiomyopathy	-8.60241	-5.78978	8/89	13346,16404,17897,17906,22003,24051,24052,24053	Des,Itga7,Myl3,Myl2,Tpm1,Sgcb,Sgcd,Sgcg
4_Member	CORUM	CORUM:131	Skeletal muscle sarcoglycan complex SGC, alpha-beta-gamma-delta	-6.6094	-3.89368	3/4	24051,24052,24053	Sgcb,Sgcd,Sgcg
4_Member	CORUM	CORUM:325	Skeletal muscle sarcoglycan complex SGC, beta-gamma-delta-zeta	-6.6094	-3.89368	3/4	24051,24052,24053	Sgcb,Sgcd,Sgcg
4_Member	CORUM	CORUM:329	Skeletal muscle sarcoglycan complex SGC, alpha-beta-gamma-delta	-6.6094	-3.89368	3/4	24051,24052,24053	Sgcb,Sgcd,Sgcg
4_Member	CORUM	CORUM:333	Skeletal muscle sarcoglycan complex SGC, alpha-beta-gamma-delta	-6.6094	-3.89368	3/4	24051,24052,24053	Sgcb,Sgcd,Sgcg
4_Member	CORUM	CORUM:334	Skeletal muscle sarcoglycan complex SGC, epsilon-beta-gamma-delta	-6.6094	-3.89368	3/4	24051,24052,24053	Sgcb,Sgcd,Sgcg
4_Member	CORUM	CORUM:347	Sarcoglycan-sarcospan-complex SG-SPN	-6.21271	-3.51961	3/5	24051,24052,24053	Sgcb,Sgcd,Sgcg
4_Member	CORUM	CORUM:337	Dystrophin-sarcoglycan-syntrophin complex, skeletal muscle	-5.91294	-3.24422	3/6	24051,24052,24053	Sgcb,Sgcd,Sgcg
4_Member	CORUM	CORUM:346	Sarcoglycan-sarcospan-dystroglycan complex	-5.91294	-3.24422	3/6	24051,24052,24053	Sgcb,Sgcd,Sgcg
4_Member	CORUM	CORUM:349	Sarcoglycan-sarcospan-syntrophin-dystrobrevin complex	-5.46829	-2.88061	3/8	24051,24052,24053	Sgcb,Sgcd,Sgcg
4_Member	KEGG Pathway	mmu05412	Arrhythmogenic right ventricular cardiomyopathy (ARVC)	-4.98959	-2.45408	5/72	13346,16404,24051,24052,24053	Des,Itga7,Sgcb,Sgcd,Sgcg
4_Member	GO Biological Processes	GO:0061024	membrane organization	-2.45285	-0.407907	9/768	20202,20324,20411,21825,24051,24052,24053,30056,234214	S100a9,Cavin2,Sorbs1,Thbs1,Sgcb,Sgcd,Sgcg,Timm9,Sorbs2
4_Member	KEGG Pathway	mmu05416	Viral myocarditis	-2.27594	-0.246697	3/88	24051,24052,24053	Sgcb,Sgcd,Sgcg
5_Summary	KEGG Pathway	mmu04510	Focal adhesion	-5.88137	-3.22364	8/199	12833,12834,14784,16404,17898,17906,21825,245026,16949,69675,50530,11450,17319,12934,14733,56376,234214,15507	Col6a1,Col6a2,Grb2,Itga7,Myl7,Myl2,Thbs1,Col6a6,Loxl1,Pxdn,Mfap5,Adipoq,Mif,Dpysl2,Gpc1,Pdlim5,Sorbs2,Hspb1
5_Member	KEGG Pathway	mmu04510	Focal adhesion	-5.88137	-3.22364	8/199	12833,12834,14784,16404,17898,17906,21825,245026	Col6a1,Col6a2,Grb2,Itga7,Myl7,Myl2,Thbs1,Col6a6
5_Member	Reactome Gene Sets	R-MMU-186797	Signaling by PDGF	-5.53171	-2.92513	5/56	12833,12834,14784,21825,245026	Col6a1,Col6a2,Grb2,Thbs1,Col6a6
5_Member	Reactome Gene Sets	R-MMU-2022090	Assembly of collagen fibrils and other multimeric structures	-5.04985	-2.49763	5/70	12833,12834,16949,69675,245026	Col6a1,Col6a2,Loxl1,Pxdn,Col6a6
5_Member	Reactome Gene Sets	R-MMU-375165	NCAM signaling for neurite out-growth	-4.80131	-2.28971	4/38	12833,12834,14784,245026	Col6a1,Col6a2,Grb2,Col6a6
5_Member	Reactome Gene Sets	R-MMU-1474244	Extracellular matrix organization	-4.70187	-2.20551	8/288	12833,12834,16404,16949,21825,50530,69675,245026	Col6a1,Col6a2,Itga7,Loxl1,Thbs1,Mfap5,Pxdn,Col6a6
5_Member	KEGG Pathway	mmu04512	ECM-receptor interaction	-4.68745	-2.19852	5/83	12833,12834,16404,21825,245026	Col6a1,Col6a2,Itga7,Thbs1,Col6a6
5_Member	Reactome Gene Sets	R-MMU-1474290	Collagen formation	-4.31759	-1.89032	5/99	12833,12834,16949,69675,245026	Col6a1,Col6a2,Loxl1,Pxdn,Col6a6
5_Member	Reactome Gene Sets	R-MMU-3000178	ECM proteoglycans	-4.28883	-1.86789	4/51	12833,12834,16404,245026	Col6a1,Col6a2,Itga7,Col6a6
5_Member	GO Biological Processes	GO:0070208	protein heterotrimerization	-4.24396	-1.83543	3/19	11450,12833,12834	Adipoq,Col6a1,Col6a2
5_Member	Reactome Gene Sets	R-MMU-419037	NCAM1 interactions	-4.10894	-1.72421	3/21	12833,12834,245026	Col6a1,Col6a2,Col6a6
5_Member	GO Biological Processes	GO:0070206	protein trimerization	-3.9274	-1.5541	4/63	11450,12833,12834,17319	Adipoq,Col6a1,Col6a2,Mif
5_Member	Reactome Gene Sets	R-MMU-216083	Integrin cell surface interactions	-3.56788	-1.23752	4/78	12833,12834,21825,245026	Col6a1,Col6a2,Thbs1,Col6a6
5_Member	GO Biological Processes	GO:0003417	growth plate cartilage development	-3.39786	-1.09712	3/36	12833,12834,21825	Col6a1,Col6a2,Thbs1
5_Member	GO Biological Processes	GO:0003416	endochondral bone growth	-3.16896	-0.946598	3/43	12833,12834,21825	Col6a1,Col6a2,Thbs1
5_Member	Reactome Gene Sets	R-MMU-8948216	Collagen chain trimerization	-3.16896	-0.946598	3/43	12833,12834,245026	Col6a1,Col6a2,Col6a6
5_Member	Reactome Gene Sets	R-MMU-422475	Axon guidance	-3.14355	-0.925157	6/268	12833,12834,12934,14733,14784,245026	Col6a1,Col6a2,Dpysl2,Gpc1,Grb2,Col6a6
5_Member	GO Biological Processes	GO:0098868	bone growth	-3.08278	-0.887453	3/46	12833,12834,21825	Col6a1,Col6a2,Thbs1
5_Member	GO Biological Processes	GO:0060351	cartilage development involved in endochondral bone morphogenesis	-2.92714	-0.771163	3/52	12833,12834,21825	Col6a1,Col6a2,Thbs1
5_Member	GO Biological Processes	GO:0035265	organ growth	-2.76592	-0.658423	5/215	12833,12834,21825,56376,234214	Col6a1,Col6a2,Thbs1,Pdlim5,Sorbs2
5_Member	Reactome Gene Sets	R-MMU-1650814	Collagen biosynthesis and modifying enzymes	-2.62849	-0.536018	3/66	12833,12834,245026	Col6a1,Col6a2,Col6a6
5_Member	Reactome Gene Sets	R-MMU-1442490	Collagen degradation	-2.59148	-0.507789	3/68	12833,12834,245026	Col6a1,Col6a2,Col6a6
5_Member	KEGG Pathway	mmu04151	PI3K-Akt signaling pathway	-2.57906	-0.498328	6/346	12833,12834,14784,16404,21825,245026	Col6a1,Col6a2,Grb2,Itga7,Thbs1,Col6a6
5_Member	GO Biological Processes	GO:0060350	endochondral bone morphogenesis	-2.47069	-0.417736	3/75	12833,12834,21825	Col6a1,Col6a2,Thbs1
5_Member	GO Biological Processes	GO:0051291	protein heterooligomerization	-2.31636	-0.279294	4/170	11450,12833,12834,14784	Adipoq,Col6a1,Col6a2,Grb2
5_Member	Reactome Gene Sets	R-MMU-9006934	Signaling by Receptor Tyrosine Kinases	-2.25675	-0.246697	6/403	12833,12834,14784,15507,21825,245026	Col6a1,Col6a2,Grb2,Hspb1,Thbs1,Col6a6
5_Member	KEGG Pathway	mmu04974	Protein digestion and absorption	-2.2488	-0.246697	3/90	12833,12834,245026	Col6a1,Col6a2,Col6a6
6_Summary	GO Biological Processes	GO:0030241	skeletal muscle myosin thick filament assembly	-5.13981	-2.57022	3/10	17929,21393,21916,24052	Myom1,Tcap,Tmod1,Sgcd
6_Member	GO Biological Processes	GO:0030241	skeletal muscle myosin thick filament assembly	-5.13981	-2.57022	3/10	17929,21393,21916	Myom1,Tcap,Tmod1
6_Member	GO Biological Processes	GO:0071688	striated muscle myosin thick filament assembly	-5.13981	-2.57022	3/10	17929,21393,21916	Myom1,Tcap,Tmod1
6_Member	GO Biological Processes	GO:0031034	myosin filament assembly	-5.00276	-2.45898	3/11	17929,21393,21916	Myom1,Tcap,Tmod1
6_Member	GO Biological Processes	GO:0031033	myosin filament organization	-4.76639	-2.26248	3/13	17929,21393,21916	Myom1,Tcap,Tmod1
6_Member	GO Biological Processes	GO:0014866	skeletal myofibril assembly	-4.56725	-2.09986	3/15	17929,21393,21916	Myom1,Tcap,Tmod1
6_Member	GO Biological Processes	GO:0048739	cardiac muscle fiber development	-4.39527	-1.94839	3/17	17929,21393,24052	Myom1,Tcap,Sgcd
7_Summary	GO Biological Processes	GO:0032970	regulation of actin filament-based process	-4.55876	-2.09831	9/394	12632,13009,14784,21916,22003,68760,75454,104027,118449,20411,21838,72333	Cfl2,Csrp3,Grb2,Tmod1,Tpm1,Synpo2l,Phpt1,Synpo,Synpo2,Sorbs1,Thy1,Palld
7_Member	GO Biological Processes	GO:0032970	regulation of actin filament-based process	-4.55876	-2.09831	9/394	12632,13009,14784,21916,22003,68760,75454,104027,118449	Cfl2,Csrp3,Grb2,Tmod1,Tpm1,Synpo2l,Phpt1,Synpo,Synpo2
7_Member	GO Biological Processes	GO:0032956	regulation of actin cytoskeleton organization	-4.12933	-1.73878	8/347	12632,14784,21916,22003,68760,75454,104027,118449	Cfl2,Grb2,Tmod1,Tpm1,Synpo2l,Phpt1,Synpo,Synpo2
7_Member	GO Biological Processes	GO:0110053	regulation of actin filament organization	-4.0754	-1.69642	7/261	12632,14784,21916,22003,68760,104027,118449	Cfl2,Grb2,Tmod1,Tpm1,Synpo2l,Synpo,Synpo2
7_Member	GO Biological Processes	GO:0032233	positive regulation of actin filament bundle assembly	-3.90069	-1.533	4/64	22003,68760,104027,118449	Tpm1,Synpo2l,Synpo,Synpo2
7_Member	GO Biological Processes	GO:1902905	positive regulation of supramolecular fiber organization	-3.84507	-1.48291	6/198	12632,14784,22003,68760,104027,118449	Cfl2,Grb2,Tpm1,Synpo2l,Synpo,Synpo2
7_Member	GO Biological Processes	GO:0051495	positive regulation of cytoskeleton organization	-3.5868	-1.24609	6/221	12632,14784,22003,68760,104027,118449	Cfl2,Grb2,Tpm1,Synpo2l,Synpo,Synpo2
7_Member	GO Biological Processes	GO:1902903	regulation of supramolecular fiber organization	-3.28302	-1.01446	7/352	12632,14784,21916,22003,68760,104027,118449	Cfl2,Grb2,Tmod1,Tpm1,Synpo2l,Synpo,Synpo2
7_Member	GO Biological Processes	GO:0051017	actin filament bundle assembly	-3.24401	-0.992826	5/168	20411,22003,68760,104027,118449	Sorbs1,Tpm1,Synpo2l,Synpo,Synpo2
7_Member	GO Biological Processes	GO:0061572	actin filament bundle organization	-3.20916	-0.974681	5/171	20411,22003,68760,104027,118449	Sorbs1,Tpm1,Synpo2l,Synpo,Synpo2
7_Member	GO Biological Processes	GO:0030038	contractile actin filament bundle assembly	-3.09368	-0.894596	4/104	20411,22003,68760,104027	Sorbs1,Tpm1,Synpo2l,Synpo
7_Member	GO Biological Processes	GO:0032231	regulation of actin filament bundle assembly	-3.09368	-0.894596	4/104	22003,68760,104027,118449	Tpm1,Synpo2l,Synpo,Synpo2
7_Member	GO Biological Processes	GO:0043149	stress fiber assembly	-3.09368	-0.894596	4/104	20411,22003,68760,104027	Sorbs1,Tpm1,Synpo2l,Synpo
7_Member	GO Biological Processes	GO:0030834	regulation of actin filament depolymerization	-2.90308	-0.760571	3/53	12632,21916,22003	Cfl2,Tmod1,Tpm1
7_Member	GO Biological Processes	GO:0051493	regulation of cytoskeleton organization	-2.86426	-0.728326	8/537	12632,14784,21916,22003,68760,75454,104027,118449	Cfl2,Grb2,Tmod1,Tpm1,Synpo2l,Phpt1,Synpo,Synpo2
7_Member	GO Biological Processes	GO:0030042	actin filament depolymerization	-2.81149	-0.688429	3/57	12632,21916,22003	Cfl2,Tmod1,Tpm1
7_Member	GO Biological Processes	GO:0044089	positive regulation of cellular component biogenesis	-2.26724	-0.246697	7/532	14784,21838,22003,68760,72333,104027,118449	Grb2,Thy1,Tpm1,Synpo2l,Palld,Synpo,Synpo2
7_Member	GO Biological Processes	GO:0051492	regulation of stress fiber assembly	-2.26229	-0.246697	3/89	22003,68760,104027	Tpm1,Synpo2l,Synpo
7_Member	GO Biological Processes	GO:1901879	regulation of protein depolymerization	-2.26229	-0.246697	3/89	12632,21916,22003	Cfl2,Tmod1,Tpm1
7_Member	GO Biological Processes	GO:0008064	regulation of actin polymerization or depolymerization	-2.22082	-0.22585	4/181	12632,14784,21916,22003	Cfl2,Grb2,Tmod1,Tpm1
7_Member	GO Biological Processes	GO:0030832	regulation of actin filament length	-2.19592	-0.203311	4/184	12632,14784,21916,22003	Cfl2,Grb2,Tmod1,Tpm1
7_Member	GO Biological Processes	GO:0110020	regulation of actomyosin structure organization	-2.11058	-0.145259	3/101	22003,68760,104027	Tpm1,Synpo2l,Synpo
7_Member	GO Biological Processes	GO:0008154	actin polymerization or depolymerization	-2.02677	-0.0787387	4/206	12632,14784,21916,22003	Cfl2,Grb2,Tmod1,Tpm1
7_Member	GO Biological Processes	GO:0010638	positive regulation of organelle organization	-2.00439	-0.0584759	7/597	12632,14784,22003,68760,72333,104027,118449	Cfl2,Grb2,Tpm1,Synpo2l,Palld,Synpo,Synpo2
8_Summary	GO Biological Processes	GO:0010828	positive regulation of glucose transmembrane transport	-4.32298	-1.89032	4/50	11450,11636,17319,20411,17929,12856,21838,14077,57435,12858,27357,76824,27273,14733,14784,15507,21825,17938	Adipoq,Ak1,Mif,Sorbs1,Myom1,Cox17,Thy1,Fabp3,Plin4,Cox5a,Gyg,Mtfr1l,Pdk4,Gpc1,Grb2,Hspb1,Thbs1,Naca
8_Member	GO Biological Processes	GO:0010828	positive regulation of glucose transmembrane transport	-4.32298	-1.89032	4/50	11450,11636,17319,20411	Adipoq,Ak1,Mif,Sorbs1
8_Member	GO Biological Processes	GO:0010737	protein kinase A signaling	-3.51094	-1.18565	3/33	11450,17319,17929	Adipoq,Mif,Myom1
8_Member	GO Biological Processes	GO:0034764	positive regulation of transmembrane transport	-3.50407	-1.18381	6/229	11450,11636,12856,17319,20411,21838	Adipoq,Ak1,Cox17,Mif,Sorbs1,Thy1
8_Member	KEGG Pathway	mmu03320	PPAR signaling pathway	-3.42495	-1.11456	4/85	11450,14077,20411,57435	Adipoq,Fabp3,Sorbs1,Plin4
8_Member	GO Biological Processes	GO:0010827	regulation of glucose transmembrane transport	-3.38645	-1.09515	4/87	11450,11636,17319,20411	Adipoq,Ak1,Mif,Sorbs1
8_Member	GO Biological Processes	GO:0046326	positive regulation of glucose import	-3.23005	-0.991456	3/41	11450,17319,20411	Adipoq,Mif,Sorbs1
8_Member	GO Biological Processes	GO:1904659	glucose transmembrane transport	-3.01749	-0.833251	4/109	11450,11636,17319,20411	Adipoq,Ak1,Mif,Sorbs1
8_Member	GO Biological Processes	GO:0008645	hexose transmembrane transport	-3.00271	-0.822109	4/110	11450,11636,17319,20411	Adipoq,Ak1,Mif,Sorbs1
8_Member	GO Biological Processes	GO:0015749	monosaccharide transmembrane transport	-2.9736	-0.800175	4/112	11450,11636,17319,20411	Adipoq,Ak1,Mif,Sorbs1
8_Member	GO Biological Processes	GO:0034219	carbohydrate transmembrane transport	-2.95926	-0.789378	4/113	11450,11636,17319,20411	Adipoq,Ak1,Mif,Sorbs1
8_Member	GO Biological Processes	GO:0046324	regulation of glucose import	-2.60984	-0.523236	3/67	11450,17319,20411	Adipoq,Mif,Sorbs1
8_Member	GO Biological Processes	GO:0008643	carbohydrate transport	-2.52023	-0.461838	4/149	11450,11636,17319,20411	Adipoq,Ak1,Mif,Sorbs1
8_Member	GO Biological Processes	GO:0006091	generation of precursor metabolites and energy	-2.48816	-0.4325	6/361	12856,12858,17319,20411,27357,76824	Cox17,Cox5a,Mif,Sorbs1,Gyg,Mtfr1l
8_Member	GO Biological Processes	GO:0046323	glucose import	-2.45445	-0.407907	3/76	11450,17319,20411	Adipoq,Mif,Sorbs1
8_Member	GO Biological Processes	GO:0019217	regulation of fatty acid metabolic process	-2.30376	-0.269289	3/86	11450,14077,27273	Adipoq,Fabp3,Pdk4
8_Member	GO Biological Processes	GO:0006109	regulation of carbohydrate metabolic process	-2.24619	-0.24648	4/178	11450,17319,20411,27273	Adipoq,Mif,Sorbs1,Pdk4
8_Member	GO Biological Processes	GO:0007169	transmembrane receptor protein tyrosine kinase signaling pathway	-2.17782	-0.187543	7/553	11450,14733,14784,15507,20411,21825,27273	Adipoq,Gpc1,Grb2,Hspb1,Sorbs1,Thbs1,Pdk4
8_Member	GO Biological Processes	GO:0034762	regulation of transmembrane transport	-2.16129	-0.17335	7/557	11450,11636,12856,17319,20411,21825,21838	Adipoq,Ak1,Cox17,Mif,Sorbs1,Thbs1,Thy1
8_Member	GO Biological Processes	GO:0032869	cellular response to insulin stimulus	-2.14753	-0.167803	4/190	11450,14784,20411,27273	Adipoq,Grb2,Sorbs1,Pdk4
8_Member	GO Biological Processes	GO:0019395	fatty acid oxidation	-2.14655	-0.167803	3/98	11450,14077,27273	Adipoq,Fabp3,Pdk4
8_Member	GO Biological Processes	GO:0034440	lipid oxidation	-2.12244	-0.151493	3/100	11450,14077,27273	Adipoq,Fabp3,Pdk4
8_Member	GO Biological Processes	GO:0014812	muscle cell migration	-2.07577	-0.117018	3/104	11450,17319,17938	Adipoq,Mif,Naca
9_Summary	GO Biological Processes	GO:0003300	cardiac muscle hypertrophy	-4.27598	-1.86129	5/101	13009,21393,56376,69642,234214,59006	Csrp3,Tcap,Pdlim5,Mlip,Sorbs2,Myoz2
9_Member	GO Biological Processes	GO:0003300	cardiac muscle hypertrophy	-4.27598	-1.86129	5/101	13009,21393,56376,69642,234214	Csrp3,Tcap,Pdlim5,Mlip,Sorbs2
9_Member	GO Biological Processes	GO:0014897	striated muscle hypertrophy	-4.19536	-1.79291	5/105	13009,21393,56376,69642,234214	Csrp3,Tcap,Pdlim5,Mlip,Sorbs2
9_Member	GO Biological Processes	GO:0014896	muscle hypertrophy	-4.1563	-1.75984	5/107	13009,21393,56376,69642,234214	Csrp3,Tcap,Pdlim5,Mlip,Sorbs2
9_Member	GO Biological Processes	GO:0014888	striated muscle adaptation	-2.97679	-0.800175	3/50	21393,59006,69642	Tcap,Myoz2,Mlip
10_Summary	GO Biological Processes	GO:0010758	regulation of macrophage chemotaxis	-3.63553	-1.27884	3/30	13202,17319,21825,14077,12934,11450,15507,20202,58916,68810,226251,21838,22003,22223,118449,12856	Ddt,Mif,Thbs1,Fabp3,Dpysl2,Adipoq,Hspb1,S100a9,Myot,Nexn,Ablim1,Thy1,Tpm1,Uchl1,Synpo2,Cox17
10_Member	GO Biological Processes	GO:0010758	regulation of macrophage chemotaxis	-3.63553	-1.27884	3/30	13202,17319,21825	Ddt,Mif,Thbs1
10_Member	GO Biological Processes	GO:2000191	regulation of fatty acid transport	-3.59258	-1.24661	3/31	14077,17319,21825	Fabp3,Mif,Thbs1
10_Member	GO Biological Processes	GO:0032890	regulation of organic acid transport	-3.56788	-1.23752	4/78	12934,14077,17319,21825	Dpysl2,Fabp3,Mif,Thbs1
10_Member	GO Biological Processes	GO:0032680	regulation of tumor necrosis factor production	-3.40357	-1.09802	5/155	11450,13202,15507,17319,21825	Adipoq,Ddt,Hspb1,Mif,Thbs1
10_Member	GO Biological Processes	GO:0032640	tumor necrosis factor production	-3.39077	-1.09515	5/156	11450,13202,15507,17319,21825	Adipoq,Ddt,Hspb1,Mif,Thbs1
10_Member	GO Biological Processes	GO:1903555	regulation of tumor necrosis factor superfamily cytokine production	-3.37806	-1.09141	5/157	11450,13202,15507,17319,21825	Adipoq,Ddt,Hspb1,Mif,Thbs1
10_Member	GO Biological Processes	GO:1905521	regulation of macrophage migration	-3.36239	-1.08033	3/37	13202,17319,21825	Ddt,Mif,Thbs1
10_Member	GO Biological Processes	GO:0071706	tumor necrosis factor superfamily cytokine production	-3.35292	-1.07541	5/159	11450,13202,15507,17319,21825	Adipoq,Ddt,Hspb1,Mif,Thbs1
10_Member	GO Biological Processes	GO:0032760	positive regulation of tumor necrosis factor production	-3.29427	-1.02126	4/92	13202,15507,17319,21825	Ddt,Hspb1,Mif,Thbs1
10_Member	GO Biological Processes	GO:1903557	positive regulation of tumor necrosis factor superfamily cytokine production	-3.27649	-1.0131	4/93	13202,15507,17319,21825	Ddt,Hspb1,Mif,Thbs1
10_Member	GO Biological Processes	GO:0006935	chemotaxis	-3.27288	-1.0131	9/584	12934,13202,15507,17319,20202,21825,58916,68810,226251	Dpysl2,Ddt,Hspb1,Mif,S100a9,Thbs1,Myot,Nexn,Ablim1
10_Member	GO Biological Processes	GO:0042330	taxis	-3.25691	-1.00145	9/587	12934,13202,15507,17319,20202,21825,58916,68810,226251	Dpysl2,Ddt,Hspb1,Mif,S100a9,Thbs1,Myot,Nexn,Ablim1
10_Member	GO Biological Processes	GO:0048246	macrophage chemotaxis	-3.23005	-0.991456	3/41	13202,17319,21825	Ddt,Mif,Thbs1
10_Member	GO Biological Processes	GO:0030336	negative regulation of cell migration	-3.16905	-0.946598	6/265	11450,13202,17319,21825,21838,22003	Adipoq,Ddt,Mif,Thbs1,Thy1,Tpm1
10_Member	GO Biological Processes	GO:2000146	negative regulation of cell motility	-3.0609	-0.869303	6/278	11450,13202,17319,21825,21838,22003	Adipoq,Ddt,Mif,Thbs1,Thy1,Tpm1
10_Member	GO Biological Processes	GO:0032892	positive regulation of organic acid transport	-3.0286	-0.840699	3/48	12934,14077,17319	Dpysl2,Fabp3,Mif
10_Member	GO Biological Processes	GO:1905517	macrophage migration	-2.9517	-0.788829	3/51	13202,17319,21825	Ddt,Mif,Thbs1
10_Member	GO Biological Processes	GO:0032368	regulation of lipid transport	-2.94506	-0.785641	4/114	11450,14077,17319,21825	Adipoq,Fabp3,Mif,Thbs1
10_Member	GO Biological Processes	GO:0044070	regulation of anion transport	-2.87605	-0.736844	4/119	12934,14077,17319,21825	Dpysl2,Fabp3,Mif,Thbs1
10_Member	GO Biological Processes	GO:0050922	negative regulation of chemotaxis	-2.85639	-0.723715	3/55	13202,17319,21825	Ddt,Mif,Thbs1
10_Member	GO Biological Processes	GO:0051271	negative regulation of cellular component movement	-2.79716	-0.67725	6/313	11450,13202,17319,21825,21838,22003	Adipoq,Ddt,Mif,Thbs1,Thy1,Tpm1
10_Member	GO Biological Processes	GO:0015909	long-chain fatty acid transport	-2.78967	-0.676017	3/58	14077,17319,21825	Fabp3,Mif,Thbs1
10_Member	GO Biological Processes	GO:0040013	negative regulation of locomotion	-2.6881	-0.589682	6/329	11450,13202,17319,21825,21838,22003	Adipoq,Ddt,Mif,Thbs1,Thy1,Tpm1
10_Member	GO Biological Processes	GO:1903793	positive regulation of anion transport	-2.64745	-0.552013	3/65	12934,14077,17319	Dpysl2,Fabp3,Mif
10_Member	GO Biological Processes	GO:1905952	regulation of lipid localization	-2.57361	-0.498328	4/144	11450,14077,17319,21825	Adipoq,Fabp3,Mif,Thbs1
10_Member	GO Biological Processes	GO:0032370	positive regulation of lipid transport	-2.57342	-0.498328	3/69	11450,14077,17319	Adipoq,Fabp3,Mif
10_Member	GO Biological Processes	GO:1903036	positive regulation of response to wounding	-2.55564	-0.486188	3/70	17319,20202,21825	Mif,S100a9,Thbs1
10_Member	GO Biological Processes	GO:0015908	fatty acid transport	-2.28976	-0.257866	3/87	14077,17319,21825	Fabp3,Mif,Thbs1
10_Member	GO Biological Processes	GO:1905954	positive regulation of lipid localization	-2.26229	-0.246697	3/89	11450,14077,17319	Adipoq,Fabp3,Mif
10_Member	GO Biological Processes	GO:0060326	cell chemotaxis	-2.15665	-0.171027	5/299	13202,15507,17319,20202,21825	Ddt,Hspb1,Mif,S100a9,Thbs1
10_Member	GO Biological Processes	GO:0071900	regulation of protein serine/threonine kinase activity	-2.13777	-0.16129	6/427	11450,17319,21825,21838,22223,118449	Adipoq,Mif,Thbs1,Thy1,Uchl1,Synpo2
10_Member	GO Biological Processes	GO:0032103	positive regulation of response to external stimulus	-2.12124	-0.151493	5/305	13202,15507,17319,20202,21825	Ddt,Hspb1,Mif,S100a9,Thbs1
10_Member	GO Biological Processes	GO:0002685	regulation of leukocyte migration	-2.10089	-0.137768	4/196	13202,17319,21825,21838	Ddt,Mif,Thbs1,Thy1
10_Member	GO Biological Processes	GO:0043270	positive regulation of ion transport	-2.05293	-0.0963434	5/317	12856,12934,14077,17319,21838	Cox17,Dpysl2,Fabp3,Mif,Thy1
10_Member	GO Biological Processes	GO:0097529	myeloid leukocyte migration	-2.04855	-0.0941176	4/203	13202,17319,20202,21825	Ddt,Mif,S100a9,Thbs1
11_Summary	Reactome Gene Sets	R-MMU-445355	Smooth Muscle Contraction	-3.59258	-1.24661	3/31	17898,20411,22003,21838,234214	Myl7,Sorbs1,Tpm1,Thy1,Sorbs2
11_Member	Reactome Gene Sets	R-MMU-445355	Smooth Muscle Contraction	-3.59258	-1.24661	3/31	17898,20411,22003	Myl7,Sorbs1,Tpm1
11_Member	GO Biological Processes	GO:0043113	receptor clustering	-2.60984	-0.523236	3/67	20411,21838,234214	Sorbs1,Thy1,Sorbs2
12_Summary	GO Biological Processes	GO:0010664	negative regulation of striated muscle cell apoptotic process	-3.47207	-1.15677	3/34	17938,29810,243912	Naca,Bag3,Hspb6
12_Member	GO Biological Processes	GO:0010664	negative regulation of striated muscle cell apoptotic process	-3.47207	-1.15677	3/34	17938,29810,243912	Naca,Bag3,Hspb6
12_Member	GO Biological Processes	GO:0010656	negative regulation of muscle cell apoptotic process	-2.83373	-0.707483	3/56	17938,29810,243912	Naca,Bag3,Hspb6
12_Member	GO Biological Processes	GO:0010662	regulation of striated muscle cell apoptotic process	-2.78967	-0.676017	3/58	17938,29810,243912	Naca,Bag3,Hspb6
12_Member	GO Biological Processes	GO:0010658	striated muscle cell apoptotic process	-2.70627	-0.60485	3/62	17938,29810,243912	Naca,Bag3,Hspb6
12_Member	GO Biological Processes	GO:0010660	regulation of muscle cell apoptotic process	-2.14655	-0.167803	3/98	17938,29810,243912	Naca,Bag3,Hspb6
12_Member	GO Biological Processes	GO:0010657	muscle cell apoptotic process	-2.08725	-0.126317	3/103	17938,29810,243912	Naca,Bag3,Hspb6
13_Summary	GO Biological Processes	GO:0098609	cell-cell adhesion	-3.23394	-0.991456	10/720	11450,16404,20202,21838,54132,56376,58916,68810,72333,74202,12833,12834,12934,22223,226251,17319	Adipoq,Itga7,S100a9,Thy1,Pdlim1,Pdlim5,Myot,Nexn,Palld,Fblim1,Col6a1,Col6a2,Dpysl2,Uchl1,Ablim1,Mif
13_Member	GO Biological Processes	GO:0098609	cell-cell adhesion	-3.23394	-0.991456	10/720	11450,16404,20202,21838,54132,56376,58916,68810,72333,74202	Adipoq,Itga7,S100a9,Thy1,Pdlim1,Pdlim5,Myot,Nexn,Palld,Fblim1
13_Member	GO Biological Processes	GO:0000904	cell morphogenesis involved in differentiation	-2.9556	-0.789239	10/783	12833,12834,12934,21838,22223,56376,58916,68810,72333,226251	Col6a1,Col6a2,Dpysl2,Thy1,Uchl1,Pdlim5,Myot,Nexn,Palld,Ablim1
13_Member	GO Biological Processes	GO:0061564	axon development	-2.41282	-0.370518	7/500	12934,17319,21838,22223,58916,68810,226251	Dpysl2,Mif,Thy1,Uchl1,Myot,Nexn,Ablim1
13_Member	GO Biological Processes	GO:0098742	cell-cell adhesion via plasma-membrane adhesion molecules	-2.04125	-0.0889597	4/204	11450,58916,68810,72333	Adipoq,Myot,Nexn,Palld
14_Summary	GO Biological Processes	GO:0006986	response to unfolded protein	-3.09368	-0.894596	4/104	15507,21825,29810,80888,13009,21393	Hspb1,Thbs1,Bag3,Hspb8,Csrp3,Tcap
14_Member	GO Biological Processes	GO:0006986	response to unfolded protein	-3.09368	-0.894596	4/104	15507,21825,29810,80888	Hspb1,Thbs1,Bag3,Hspb8
14_Member	GO Biological Processes	GO:0035966	response to topologically incorrect protein	-2.77209	-0.661525	4/127	15507,21825,29810,80888	Hspb1,Thbs1,Bag3,Hspb8
14_Member	GO Biological Processes	GO:0009612	response to mechanical stimulus	-2.25476	-0.246697	4/177	13009,21393,21825,29810	Csrp3,Tcap,Thbs1,Bag3
15_Summary	GO Biological Processes	GO:0034113	heterotypic cell-cell adhesion	-2.90308	-0.760571	3/53	11450,16404,21838,15507,22223,75454	Adipoq,Itga7,Thy1,Hspb1,Uchl1,Phpt1
15_Member	GO Biological Processes	GO:0034113	heterotypic cell-cell adhesion	-2.90308	-0.760571	3/53	11450,16404,21838	Adipoq,Itga7,Thy1
15_Member	GO Biological Processes	GO:0051348	negative regulation of transferase activity	-2.54303	-0.477448	5/242	11450,15507,21838,22223,75454	Adipoq,Hspb1,Thy1,Uchl1,Phpt1
15_Member	GO Biological Processes	GO:0006469	negative regulation of protein kinase activity	-2.124	-0.151493	4/193	11450,15507,21838,22223	Adipoq,Hspb1,Thy1,Uchl1
16_Summary	GO Biological Processes	GO:0008543	fibroblast growth factor receptor signaling pathway	-2.45445	-0.407907	3/76	14733,14784,21825,22333,27273,69675	Gpc1,Grb2,Thbs1,Vdac1,Pdk4,Pxdn
16_Member	GO Biological Processes	GO:0008543	fibroblast growth factor receptor signaling pathway	-2.45445	-0.407907	3/76	14733,14784,21825	Gpc1,Grb2,Thbs1
16_Member	GO Biological Processes	GO:0072593	reactive oxygen species metabolic process	-2.24913	-0.246697	5/284	14784,21825,22333,27273,69675	Grb2,Thbs1,Vdac1,Pdk4,Pxdn
16_Member	GO Biological Processes	GO:0044344	cellular response to fibroblast growth factor stimulus	-2.2488	-0.246697	3/90	14733,14784,21825	Gpc1,Grb2,Thbs1
16_Member	GO Biological Processes	GO:0071774	response to fibroblast growth factor	-2.22232	-0.22585	3/92	14733,14784,21825	Gpc1,Grb2,Thbs1
17_Summary	GO Biological Processes	GO:0006979	response to oxidative stress	-2.25675	-0.246697	6/403	11450,14782,15507,19663,21825,69675	Adipoq,Gsr,Hspb1,Rbpms,Thbs1,Pxdn
17_Member	GO Biological Processes	GO:0006979	response to oxidative stress	-2.25675	-0.246697	6/403	11450,14782,15507,19663,21825,69675	Adipoq,Gsr,Hspb1,Rbpms,Thbs1,Pxdn

## Sheet: Annotation_brain
Input ID	Gene ID	Type	Tax ID	Homologene Gene ID	Homologene Gene Tax ID	Gene Symbol	Description	Biological Process (GO)	GO:0098742 cell-cell adhesion via plasma-	GO:0001764 neuron migration	GO:0007409 axonogenesis
Ptgds	19215	symbol	M. musculus	19215	M. musculus	Ptgds	prostaglandin D2 synthase (brain)	GO:2000255 negative regulation of male germ cell proliferation;GO:1905937 negative regulation of germ cell proliferation;GO:2000254 regulation of male germ cell proliferation	0	1	0
Adgrl3	319387	symbol	M. musculus	319387	M. musculus	Adgrl3	adhesion G protein-coupled receptor L3	GO:0031987 locomotion involved in locomotory behavior;GO:0042220 response to cocaine;GO:0051965 positive regulation of synapse assembly	1	1	0
Sparcl1	13602	symbol	M. musculus	13602	M. musculus	Sparcl1	SPARC-like 1	GO:0099560 synaptic membrane adhesion;GO:0098742 cell-cell adhesion via plasma-membrane adhesion molecules;GO:0050807 regulation of synapse organization	1	0	0
Adgrl1	330814	symbol	M. musculus	330814	M. musculus	Adgrl1	adhesion G protein-coupled receptor L1	GO:0090129 positive regulation of synapse maturation;GO:0090128 regulation of synapse maturation;GO:0035584 calcium-mediated signaling using intracellular calcium source	1	0	0
Nrcam	319504	symbol	M. musculus	319504	M. musculus	Nrcam	neuronal cell adhesion molecule	GO:0045162 clustering of voltage-gated sodium channels;GO:0031290 retinal ganglion cell axon guidance;GO:0045161 neuronal ion channel clustering	1	0	1
Olfm1	56177	symbol	M. musculus	56177	M. musculus	Olfm1	olfactomedin 1	GO:1902430 negative regulation of amyloid-beta formation;GO:2001223 negative regulation of neuron migration;GO:1902992 negative regulation of amyloid precursor protein catabolic process	0	1	1
Chl1	12661	symbol	M. musculus	12661	M. musculus	Chl1	cell adhesion molecule L1-like	GO:0035640 exploration behavior;GO:0007411 axon guidance;GO:0043524 negative regulation of neuron apoptotic process	1	1	1
Abcb1a	18671	symbol	M. musculus	18671	M. musculus	Abcb1a	ATP-binding cassette, sub-family B (MDR/TAP), member 1A	GO:1904446 positive regulation of establishment of Sertoli cell barrier;GO:1904444 regulation of establishment of Sertoli cell barrier;GO:0097368 establishment of Sertoli cell barrier	0	0	0

## Sheet: Enrichment_brain
GroupID	Category	Term	Description	LogP	Log(q-value)	InTerm_InList	Genes	Symbols
1_Summary	GO Biological Processes	GO:0098742	cell-cell adhesion via plasma-membrane adhesion molecules	-8.26805	-4.00827	5/204	12661,13602,319387,319504,330814	Chl1,Sparcl1,Adgrl3,Nrcam,Adgrl1
1_Member	GO Biological Processes	GO:0098742	cell-cell adhesion via plasma-membrane adhesion molecules	-8.26805	-4.00827	5/204	12661,13602,319387,319504,330814	Chl1,Sparcl1,Adgrl3,Nrcam,Adgrl1
1_Member	GO Biological Processes	GO:0050807	regulation of synapse organization	-5.70911	-1.88458	4/266	13602,319387,319504,330814	Sparcl1,Adgrl3,Nrcam,Adgrl1
1_Member	GO Biological Processes	GO:0050803	regulation of synapse structure or activity	-5.64533	-1.88458	4/276	13602,319387,319504,330814	Sparcl1,Adgrl3,Nrcam,Adgrl1
1_Member	GO Biological Processes	GO:0098609	cell-cell adhesion	-5.54231	-1.88458	5/720	12661,13602,319387,319504,330814	Chl1,Sparcl1,Adgrl3,Nrcam,Adgrl1
1_Member	GO Biological Processes	GO:0050808	synapse organization	-4.81599	-1.25517	4/447	13602,319387,319504,330814	Sparcl1,Adgrl3,Nrcam,Adgrl1
2_Summary	GO Biological Processes	GO:0001764	neuron migration	-4.41263	-0.930992	3/182	12661,56177,319387,19215	Chl1,Olfm1,Adgrl3,Ptgds
2_Member	GO Biological Processes	GO:0001764	neuron migration	-4.41263	-0.930992	3/182	12661,56177,319387	Chl1,Olfm1,Adgrl3
2_Member	GO Biological Processes	GO:0007610	behavior	-2.65926	0	3/720	12661,19215,319387	Chl1,Ptgds,Adgrl3
3_Summary	GO Biological Processes	GO:0007409	axonogenesis	-3.21452	0	3/463	12661,56177,319504	Chl1,Olfm1,Nrcam
3_Member	GO Biological Processes	GO:0007409	axonogenesis	-3.21452	0	3/463	12661,56177,319504	Chl1,Olfm1,Nrcam
3_Member	GO Biological Processes	GO:0061564	axon development	-3.11716	0	3/500	12661,56177,319504	Chl1,Olfm1,Nrcam
3_Member	GO Biological Processes	GO:0048667	cell morphogenesis involved in neuron differentiation	-2.85227	0	3/617	12661,56177,319504	Chl1,Olfm1,Nrcam
3_Member	GO Biological Processes	GO:0048812	neuron projection morphogenesis	-2.75656	0	3/666	12661,56177,319504	Chl1,Olfm1,Nrcam
3_Member	GO Biological Processes	GO:0120039	plasma membrane bounded cell projection morphogenesis	-2.73056	0	3/680	12661,56177,319504	Chl1,Olfm1,Nrcam
3_Member	GO Biological Processes	GO:0048858	cell projection morphogenesis	-2.72506	0	3/683	12661,56177,319504	Chl1,Olfm1,Nrcam
3_Member	GO Biological Processes	GO:0032990	cell part morphogenesis	-2.6855	0	3/705	12661,56177,319504	Chl1,Olfm1,Nrcam
3_Member	GO Biological Processes	GO:0000904	cell morphogenesis involved in differentiation	-2.555	0	3/783	12661,56177,319504	Chl1,Olfm1,Nrcam

[truncated: 2 more sheets: Annotation_wat, Enrichment_wat]
