# Supplementary material for: Proteomic atlas of organ vasculopathies triggered by Staphylococcus aureus sepsis
Source: Nat Commun. 2019 Oct 11;10:4656. doi: 10.1038/s41467-019-12672-x (PMC6789120; doi:10.1038/s41467-019-12672-x)
Supplement: Supplementary file 8 — Source Data [file 41467_2019_12672_MOESM8_ESM.xlsx]

## Sheet: Figure 4a
Pathogen burden [Colony Forming Unit (CFU/mg tissue]
Liver	Kidney	Heart	Fat	Brain
75000	34000	10500	160	1600
33000	19000	5150	10	2350
17000	44000	4000	115	4250
11000	4240	204000	57.971	1063.98
9370	4390	62700	36.5991	1141.81
76400	3430	16600	48.2625	1018.35
9720	15300	22400	40.146	282.067

## Sheet: Figure 4c right
AST (U/L)
Uninfected	Infected
216.923	1878.26
69.2308	1932.5
111	1819.98
48.75	7737.1
48.8889	4563.75
53.5714	4542.86
	2413.85

## Sheet: Figure 4c left
ALT (U/L)
Uninfected	Infected
46.1538	2139.13
28	2145
19.5	2527.5
22.5	4911.29
21.1111	2932.5
17.1429	2845.71
	1613.08

## Sheet: Figure 7b
HA Plasma Levels (μg/mL)
infected	uninfected
1931.83	1192.7
3434.43	834.435
3390.09	626.609
4568.35
1544.87
4397.04
1470.96

## Sheet: Figure 7g
Liver Prg4 (mRNA expression Prg4/TBP)
Uninfected	Infected
0.8	4.9
1.1	2.5
1.2	3.3
	4.6
	4.6
	6.1
	3.6
